# Supplementary material for: The f0 perturbation effects in focus marking: Evidence from Korean and Japanese
Source: PLoS One. 2023 Mar 23;18(3):e0283139. doi: 10.1371/journal.pone.0283139 (PMC10035888; doi:10.1371/journal.pone.0283139)
Supplement: S1 File — Raw Korean f0 data extracted from each speaker. (CSV) [file pone.0283139.s001.csv]

No.	Target	Time	F0	Subject	Trial	Focus_position	Focus_type	Syllable	Form	Repetition
1	ppa	1	256.3526957	1	1	isolated	isolated	monosyllable	Isolated word	1
2	ppa	2	252.6600797	1	1	isolated	isolated	monosyllable	Isolated word	1
3	ppa	3	250.2575095	1	1	isolated	isolated	monosyllable	Isolated word	1
4	ppa	4	246.6793919	1	1	isolated	isolated	monosyllable	Isolated word	1
5	ppa	5	244.3772015	1	1	isolated	isolated	monosyllable	Isolated word	1
6	ppa	6	243.1871716	1	1	isolated	isolated	monosyllable	Isolated word	1
7	ppa	7	242.5550496	1	1	isolated	isolated	monosyllable	Isolated word	1
8	ppa	8	242.4169908	1	1	isolated	isolated	monosyllable	Isolated word	1
9	ppa	9	243.1350509	1	1	isolated	isolated	monosyllable	Isolated word	1
10	ppa	10	244.0763272	1	1	isolated	isolated	monosyllable	Isolated word	1
11	ppa	11	244.1815557	1	1	isolated	isolated	monosyllable	Isolated word	1
12	ppa	12	242.7862844	1	1	isolated	isolated	monosyllable	Isolated word	1
13	ppa	13	240.9074564	1	1	isolated	isolated	monosyllable	Isolated word	1
14	ppa	14	239.3282996	1	1	isolated	isolated	monosyllable	Isolated word	1
15	ppa	15	238.4478541	1	1	isolated	isolated	monosyllable	Isolated word	1
16	ppa	16	238.4512912	1	1	isolated	isolated	monosyllable	Isolated word	1
17	ppa	17	239.697675	1	1	isolated	isolated	monosyllable	Isolated word	1
18	ppa	18	242.5705197	1	1	isolated	isolated	monosyllable	Isolated word	1
19	ppa	19	246.3586044	1	1	isolated	isolated	monosyllable	Isolated word	1
20	ppa	20	249.3556596	1	1	isolated	isolated	monosyllable	Isolated word	1
21	kha	1	250.218697	1	1	isolated	isolated	monosyllable	Isolated word	1
22	kha	2	246.1969668	1	1	isolated	isolated	monosyllable	Isolated word	1
23	kha	3	239.1818772	1	1	isolated	isolated	monosyllable	Isolated word	1
24	kha	4	233.436188	1	1	isolated	isolated	monosyllable	Isolated word	1
25	kha	5	231.188232	1	1	isolated	isolated	monosyllable	Isolated word	1
26	kha	6	231.2485687	1	1	isolated	isolated	monosyllable	Isolated word	1
27	kha	7	230.9563541	1	1	isolated	isolated	monosyllable	Isolated word	1
28	kha	8	230.5760403	1	1	isolated	isolated	monosyllable	Isolated word	1
29	kha	9	230.8232182	1	1	isolated	isolated	monosyllable	Isolated word	1
30	kha	10	231.6899983	1	1	isolated	isolated	monosyllable	Isolated word	1
31	kha	11	232.8271927	1	1	isolated	isolated	monosyllable	Isolated word	1
32	kha	12	233.9441355	1	1	isolated	isolated	monosyllable	Isolated word	1
33	kha	13	234.71181	1	1	isolated	isolated	monosyllable	Isolated word	1
34	kha	14	234.9066995	1	1	isolated	isolated	monosyllable	Isolated word	1
35	kha	15	234.3176852	1	1	isolated	isolated	monosyllable	Isolated word	1
36	kha	16	233.1747879	1	1	isolated	isolated	monosyllable	Isolated word	1
37	kha	17	231.7584435	1	1	isolated	isolated	monosyllable	Isolated word	1
38	kha	18	230.3896176	1	1	isolated	isolated	monosyllable	Isolated word	1
39	kha	19	230.9628193	1	1	isolated	isolated	monosyllable	Isolated word	1
40	kha	20	234.063962	1	1	isolated	isolated	monosyllable	Isolated word	1
41	tte	1	237.8362436	1	1	isolated	isolated	monosyllable	Isolated word	1
42	tta	2	235.0362962	1	1	isolated	isolated	monosyllable	Isolated word	1
43	tta	3	231.3204956	1	1	isolated	isolated	monosyllable	Isolated word	1
44	tta	4	230.2351169	1	1	isolated	isolated	monosyllable	Isolated word	1
45	tta	5	229.8123535	1	1	isolated	isolated	monosyllable	Isolated word	1
46	tta	6	229.758762	1	1	isolated	isolated	monosyllable	Isolated word	1
47	tta	7	230.3380878	1	1	isolated	isolated	monosyllable	Isolated word	1
48	tta	8	231.7347747	1	1	isolated	isolated	monosyllable	Isolated word	1
49	tta	9	233.7050196	1	1	isolated	isolated	monosyllable	Isolated word	1
50	tta	10	234.8977352	1	1	isolated	isolated	monosyllable	Isolated word	1
51	tta	11	234.919627	1	1	isolated	isolated	monosyllable	Isolated word	1
52	tta	12	234.5570344	1	1	isolated	isolated	monosyllable	Isolated word	1
53	tta	13	234.0761175	1	1	isolated	isolated	monosyllable	Isolated word	1
54	tta	14	233.4401376	1	1	isolated	isolated	monosyllable	Isolated word	1
55	tta	15	233.2515853	1	1	isolated	isolated	monosyllable	Isolated word	1
56	tta	16	234.1665998	1	1	isolated	isolated	monosyllable	Isolated word	1
57	tta	17	236.1507508	1	1	isolated	isolated	monosyllable	Isolated word	1
58	tta	18	240.910794	1	1	isolated	isolated	monosyllable	Isolated word	1
59	tta	19	249.6108024	1	1	isolated	isolated	monosyllable	Isolated word	1
60	tta	20	251.7532387	1	1	isolated	isolated	monosyllable	Isolated word	1
61	ta	1	223.9405722	1	1	isolated	isolated	monosyllable	Isolated word	1
62	ta	2	199.6142184	1	1	isolated	isolated	monosyllable	Isolated word	1
63	ta	3	189.5027843	1	1	isolated	isolated	monosyllable	Isolated word	1
64	ta	4	189.4578447	1	1	isolated	isolated	monosyllable	Isolated word	1
65	ta	5	192.1613565	1	1	isolated	isolated	monosyllable	Isolated word	1
66	ta	6	195.3337861	1	1	isolated	isolated	monosyllable	Isolated word	1
67	ta	7	198.2001893	1	1	isolated	isolated	monosyllable	Isolated word	1
68	ta	8	200.6190668	1	1	isolated	isolated	monosyllable	Isolated word	1
69	ta	9	202.5761828	1	1	isolated	isolated	monosyllable	Isolated word	1
70	ta	10	204.5237386	1	1	isolated	isolated	monosyllable	Isolated word	1
71	ta	11	206.469779	1	1	isolated	isolated	monosyllable	Isolated word	1
72	ta	12	207.9253846	1	1	isolated	isolated	monosyllable	Isolated word	1
73	ta	13	208.6839531	1	1	isolated	isolated	monosyllable	Isolated word	1
74	ta	14	209.5152392	1	1	isolated	isolated	monosyllable	Isolated word	1
75	ta	15	210.7633243	1	1	isolated	isolated	monosyllable	Isolated word	1
76	ta	16	212.0447225	1	1	isolated	isolated	monosyllable	Isolated word	1
77	ta	17	213.3509339	1	1	isolated	isolated	monosyllable	Isolated word	1
78	ta	18	215.1326548	1	1	isolated	isolated	monosyllable	Isolated word	1
79	ta	19	217.4439545	1	1	isolated	isolated	monosyllable	Isolated word	1
80	ta	20	223.71231	1	1	isolated	isolated	monosyllable	Isolated word	1
81	tha	1	237.3995974	1	1	isolated	isolated	monosyllable	Isolated word	1
82	tha	2	242.4557362	1	1	isolated	isolated	monosyllable	Isolated word	1
83	tha	3	245.1905427	1	1	isolated	isolated	monosyllable	Isolated word	1
84	tha	4	246.7530646	1	1	isolated	isolated	monosyllable	Isolated word	1
85	tha	5	249.2675805	1	1	isolated	isolated	monosyllable	Isolated word	1
86	tha	6	251.015707	1	1	isolated	isolated	monosyllable	Isolated word	1
87	tha	7	251.5841974	1	1	isolated	isolated	monosyllable	Isolated word	1
88	tha	8	251.2843174	1	1	isolated	isolated	monosyllable	Isolated word	1
89	tha	9	250.478628	1	1	isolated	isolated	monosyllable	Isolated word	1
90	tha	10	249.2799064	1	1	isolated	isolated	monosyllable	Isolated word	1
91	tha	11	247.6956672	1	1	isolated	isolated	monosyllable	Isolated word	1
92	tha	12	245.9893624	1	1	isolated	isolated	monosyllable	Isolated word	1
93	tha	13	244.6397252	1	1	isolated	isolated	monosyllable	Isolated word	1
94	tha	14	243.8851856	1	1	isolated	isolated	monosyllable	Isolated word	1
95	tha	15	243.7868643	1	1	isolated	isolated	monosyllable	Isolated word	1
96	tha	16	244.0444803	1	1	isolated	isolated	monosyllable	Isolated word	1
97	tha	17	244.6887177	1	1	isolated	isolated	monosyllable	Isolated word	1
98	tha	18	246.0718705	1	1	isolated	isolated	monosyllable	Isolated word	1
99	tha	19	247.6146321	1	1	isolated	isolated	monosyllable	Isolated word	1
100	tha	20	241.5353826	1	1	isolated	isolated	monosyllable	Isolated word	1
101	ta	1	211.9046333	1	1	isolated	isolated	monosyllable	Isolated word	2
102	ta	2	195.0028083	1	1	isolated	isolated	monosyllable	Isolated word	2
103	ta	3	192.237731	1	1	isolated	isolated	monosyllable	Isolated word	2
104	ta	4	196.9445277	1	1	isolated	isolated	monosyllable	Isolated word	2
105	ta	5	200.1478619	1	1	isolated	isolated	monosyllable	Isolated word	2
106	ta	6	201.4408742	1	1	isolated	isolated	monosyllable	Isolated word	2
107	ta	7	202.381314	1	1	isolated	isolated	monosyllable	Isolated word	2
108	ta	8	203.5002558	1	1	isolated	isolated	monosyllable	Isolated word	2
109	ta	9	204.3876276	1	1	isolated	isolated	monosyllable	Isolated word	2
110	ta	10	205.2168467	1	1	isolated	isolated	monosyllable	Isolated word	2
111	ta	11	206.6639001	1	1	isolated	isolated	monosyllable	Isolated word	2
112	ta	12	208.8341202	1	1	isolated	isolated	monosyllable	Isolated word	2
113	ta	13	210.940834	1	1	isolated	isolated	monosyllable	Isolated word	2
114	ta	14	213.0791465	1	1	isolated	isolated	monosyllable	Isolated word	2
115	ta	15	215.8659122	1	1	isolated	isolated	monosyllable	Isolated word	2
116	ta	16	218.9147778	1	1	isolated	isolated	monosyllable	Isolated word	2
117	ta	17	222.0731024	1	1	isolated	isolated	monosyllable	Isolated word	2
118	ta	18	226.4920316	1	1	isolated	isolated	monosyllable	Isolated word	2
119	ta	19	232.3123333	1	1	isolated	isolated	monosyllable	Isolated word	2
120	ta	20	242.8324595	1	1	isolated	isolated	monosyllable	Isolated word	2
121	kka	1	255.9660188	1	1	isolated	isolated	monosyllable	Isolated word	1
122	kka	2	254.6284317	1	1	isolated	isolated	monosyllable	Isolated word	1
123	kka	3	247.7410959	1	1	isolated	isolated	monosyllable	Isolated word	1
124	kka	4	242.7890968	1	1	isolated	isolated	monosyllable	Isolated word	1
125	kka	5	244.4307764	1	1	isolated	isolated	monosyllable	Isolated word	1
126	kka	6	247.5992486	1	1	isolated	isolated	monosyllable	Isolated word	1
127	kka	7	249.423234	1	1	isolated	isolated	monosyllable	Isolated word	1
128	kka	8	250.6774555	1	1	isolated	isolated	monosyllable	Isolated word	1
129	kka	9	252.1671798	1	1	isolated	isolated	monosyllable	Isolated word	1
130	kka	10	253.1275107	1	1	isolated	isolated	monosyllable	Isolated word	1
131	kka	11	252.909799	1	1	isolated	isolated	monosyllable	Isolated word	1
132	kka	12	252.1116609	1	1	isolated	isolated	monosyllable	Isolated word	1
133	kka	13	251.4717592	1	1	isolated	isolated	monosyllable	Isolated word	1
134	kka	14	251.0981026	1	1	isolated	isolated	monosyllable	Isolated word	1
135	kka	15	250.9116958	1	1	isolated	isolated	monosyllable	Isolated word	1
136	kka	16	250.922953	1	1	isolated	isolated	monosyllable	Isolated word	1
137	kka	17	251.2772304	1	1	isolated	isolated	monosyllable	Isolated word	1
138	kka	18	252.3605303	1	1	isolated	isolated	monosyllable	Isolated word	1
139	kka	19	255.6133848	1	1	isolated	isolated	monosyllable	Isolated word	1
140	kka	20	258.6643059	1	1	isolated	isolated	monosyllable	Isolated word	1
141	kha	1	254.5143532	1	1	isolated	isolated	monosyllable	Isolated word	2
142	kha	2	247.9998949	1	1	isolated	isolated	monosyllable	Isolated word	2
143	kha	3	246.7997283	1	1	isolated	isolated	monosyllable	Isolated word	2
144	kha	4	250.6050276	1	1	isolated	isolated	monosyllable	Isolated word	2
145	kha	5	253.669418	1	1	isolated	isolated	monosyllable	Isolated word	2
146	kha	6	254.0072786	1	1	isolated	isolated	monosyllable	Isolated word	2
147	kha	7	253.1052764	1	1	isolated	isolated	monosyllable	Isolated word	2
148	kha	8	251.9644111	1	1	isolated	isolated	monosyllable	Isolated word	2
149	kha	9	250.5663366	1	1	isolated	isolated	monosyllable	Isolated word	2
150	kha	10	248.3450599	1	1	isolated	isolated	monosyllable	Isolated word	2
151	kha	11	245.5670665	1	1	isolated	isolated	monosyllable	Isolated word	2
152	kha	12	243.6064191	1	1	isolated	isolated	monosyllable	Isolated word	2
153	kha	13	243.0960454	1	1	isolated	isolated	monosyllable	Isolated word	2
154	kha	14	243.8423342	1	1	isolated	isolated	monosyllable	Isolated word	2
155	kha	15	245.7376123	1	1	isolated	isolated	monosyllable	Isolated word	2
156	kha	16	248.0406593	1	1	isolated	isolated	monosyllable	Isolated word	2
157	kha	17	249.7202803	1	1	isolated	isolated	monosyllable	Isolated word	2
158	kha	18	250.9491556	1	1	isolated	isolated	monosyllable	Isolated word	2
159	kha	19	254.9987358	1	1	isolated	isolated	monosyllable	Isolated word	2
160	kha	20	251.649334	1	1	isolated	isolated	monosyllable	Isolated word	2
161	ta	1	220.8404759	1	1	isolated	isolated	monosyllable	Isolated word	3
162	ta	2	199.5190617	1	1	isolated	isolated	monosyllable	Isolated word	3
163	ta	3	192.6734962	1	1	isolated	isolated	monosyllable	Isolated word	3
164	ta	4	195.4016579	1	1	isolated	isolated	monosyllable	Isolated word	3
165	ta	5	196.9403214	1	1	isolated	isolated	monosyllable	Isolated word	3
166	ta	6	197.2107553	1	1	isolated	isolated	monosyllable	Isolated word	3
167	ta	7	197.2606923	1	1	isolated	isolated	monosyllable	Isolated word	3
168	ta	8	197.7227821	1	1	isolated	isolated	monosyllable	Isolated word	3
169	ta	9	198.8147274	1	1	isolated	isolated	monosyllable	Isolated word	3
170	ta	10	200.2679053	1	1	isolated	isolated	monosyllable	Isolated word	3
171	ta	11	201.5727478	1	1	isolated	isolated	monosyllable	Isolated word	3
172	ta	12	202.4331068	1	1	isolated	isolated	monosyllable	Isolated word	3
173	ta	13	203.2121741	1	1	isolated	isolated	monosyllable	Isolated word	3
174	ta	14	204.2486156	1	1	isolated	isolated	monosyllable	Isolated word	3
175	ta	15	205.5353557	1	1	isolated	isolated	monosyllable	Isolated word	3
176	ta	16	206.9282482	1	1	isolated	isolated	monosyllable	Isolated word	3
177	ta	17	208.6401527	1	1	isolated	isolated	monosyllable	Isolated word	3
178	ta	18	211.0504564	1	1	isolated	isolated	monosyllable	Isolated word	3
179	ta	19	214.3899512	1	1	isolated	isolated	monosyllable	Isolated word	3
180	ta	20	220.9376934	1	1	isolated	isolated	monosyllable	Isolated word	3
181	kha	1	237.504361	1	1	isolated	isolated	monosyllable	Isolated word	3
182	kha	2	247.6702052	1	1	isolated	isolated	monosyllable	Isolated word	3
183	kha	3	254.7896784	1	1	isolated	isolated	monosyllable	Isolated word	3
184	kha	4	260.2374255	1	1	isolated	isolated	monosyllable	Isolated word	3
185	kha	5	263.65531	1	1	isolated	isolated	monosyllable	Isolated word	3
186	kha	6	264.2182544	1	1	isolated	isolated	monosyllable	Isolated word	3
187	kha	7	263.1792823	1	1	isolated	isolated	monosyllable	Isolated word	3
188	kha	8	261.4345176	1	1	isolated	isolated	monosyllable	Isolated word	3
189	kha	9	259.151422	1	1	isolated	isolated	monosyllable	Isolated word	3
190	kha	10	256.4639226	1	1	isolated	isolated	monosyllable	Isolated word	3
191	kha	11	253.7889787	1	1	isolated	isolated	monosyllable	Isolated word	3
192	kha	12	251.3594607	1	1	isolated	isolated	monosyllable	Isolated word	3
193	kha	13	249.26929	1	1	isolated	isolated	monosyllable	Isolated word	3
194	kha	14	247.9642899	1	1	isolated	isolated	monosyllable	Isolated word	3
195	kha	15	247.7351374	1	1	isolated	isolated	monosyllable	Isolated word	3
196	kha	16	248.3812907	1	1	isolated	isolated	monosyllable	Isolated word	3
197	kha	17	250.0027276	1	1	isolated	isolated	monosyllable	Isolated word	3
198	kha	18	252.7019863	1	1	isolated	isolated	monosyllable	Isolated word	3
199	kha	19	254.4304406	1	1	isolated	isolated	monosyllable	Isolated word	3
200	kha	20	247.9820833	1	1	isolated	isolated	monosyllable	Isolated word	3
201	ka	1	228.7480552	1	1	isolated	isolated	monosyllable	Isolated word	1
202	ka	2	210.7869666	1	1	isolated	isolated	monosyllable	Isolated word	1
203	ka	3	204.565426	1	1	isolated	isolated	monosyllable	Isolated word	1
204	ka	4	205.9610449	1	1	isolated	isolated	monosyllable	Isolated word	1
205	ka	5	208.2314185	1	1	isolated	isolated	monosyllable	Isolated word	1
206	ka	6	209.1571144	1	1	isolated	isolated	monosyllable	Isolated word	1
207	ka	7	209.0255314	1	1	isolated	isolated	monosyllable	Isolated word	1
208	ka	8	209.4093801	1	1	isolated	isolated	monosyllable	Isolated word	1
209	ka	9	210.4573725	1	1	isolated	isolated	monosyllable	Isolated word	1
210	ka	10	211.162051	1	1	isolated	isolated	monosyllable	Isolated word	1
211	ka	11	211.5391064	1	1	isolated	isolated	monosyllable	Isolated word	1
212	ka	12	212.1384307	1	1	isolated	isolated	monosyllable	Isolated word	1
213	ka	13	213.0543788	1	1	isolated	isolated	monosyllable	Isolated word	1
214	ka	14	213.9655194	1	1	isolated	isolated	monosyllable	Isolated word	1
215	ka	15	214.2939591	1	1	isolated	isolated	monosyllable	Isolated word	1
216	ka	16	213.9187023	1	1	isolated	isolated	monosyllable	Isolated word	1
217	ka	17	213.2302174	1	1	isolated	isolated	monosyllable	Isolated word	1
218	ka	18	212.4939167	1	1	isolated	isolated	monosyllable	Isolated word	1
219	ka	19	212.2494573	1	1	isolated	isolated	monosyllable	Isolated word	1
220	ka	20	211.5218234	1	1	isolated	isolated	monosyllable	Isolated word	1
221	pa	1	206.5672093	1	1	isolated	isolated	monosyllable	Isolated word	1
222	pa	2	204.5140164	1	1	isolated	isolated	monosyllable	Isolated word	1
223	pa	3	206.3717139	1	1	isolated	isolated	monosyllable	Isolated word	1
224	pa	4	209.717809	1	1	isolated	isolated	monosyllable	Isolated word	1
225	pa	5	212.4212772	1	1	isolated	isolated	monosyllable	Isolated word	1
226	pa	6	213.6851004	1	1	isolated	isolated	monosyllable	Isolated word	1
227	pa	7	213.0146498	1	1	isolated	isolated	monosyllable	Isolated word	1
228	pa	8	210.8654206	1	1	isolated	isolated	monosyllable	Isolated word	1
229	pa	9	208.750333	1	1	isolated	isolated	monosyllable	Isolated word	1
230	pa	10	207.7821412	1	1	isolated	isolated	monosyllable	Isolated word	1
231	pa	11	207.8622028	1	1	isolated	isolated	monosyllable	Isolated word	1
232	pa	12	208.636729	1	1	isolated	isolated	monosyllable	Isolated word	1
233	pa	13	209.857581	1	1	isolated	isolated	monosyllable	Isolated word	1
234	pa	14	211.0222556	1	1	isolated	isolated	monosyllable	Isolated word	1
235	pa	15	211.9596676	1	1	isolated	isolated	monosyllable	Isolated word	1
236	pa	16	212.856113	1	1	isolated	isolated	monosyllable	Isolated word	1
237	pa	17	213.5294824	1	1	isolated	isolated	monosyllable	Isolated word	1
238	pa	18	213.6936708	1	1	isolated	isolated	monosyllable	Isolated word	1
239	pa	19	213.8584567	1	1	isolated	isolated	monosyllable	Isolated word	1
240	pa	20	224.5414518	1	1	isolated	isolated	monosyllable	Isolated word	1
241	ppa	1	248.2544059	1	1	isolated	isolated	monosyllable	Isolated word	2
242	ppa	2	258.4434112	1	1	isolated	isolated	monosyllable	Isolated word	2
243	ppa	3	259.6226522	1	1	isolated	isolated	monosyllable	Isolated word	2
244	ppa	4	258.7185172	1	1	isolated	isolated	monosyllable	Isolated word	2
245	ppa	5	258.43011	1	1	isolated	isolated	monosyllable	Isolated word	2
246	ppa	6	258.1312174	1	1	isolated	isolated	monosyllable	Isolated word	2
247	ppa	7	258.2487079	1	1	isolated	isolated	monosyllable	Isolated word	2
248	ppa	8	258.5077246	1	1	isolated	isolated	monosyllable	Isolated word	2
249	ppa	9	258.7138246	1	1	isolated	isolated	monosyllable	Isolated word	2
250	ppa	10	258.9563165	1	1	isolated	isolated	monosyllable	Isolated word	2
251	ppa	11	258.9501244	1	1	isolated	isolated	monosyllable	Isolated word	2
252	ppa	12	258.2224662	1	1	isolated	isolated	monosyllable	Isolated word	2
253	ppa	13	257.1097453	1	1	isolated	isolated	monosyllable	Isolated word	2
254	ppa	14	256.1707687	1	1	isolated	isolated	monosyllable	Isolated word	2
255	ppa	15	255.5388451	1	1	isolated	isolated	monosyllable	Isolated word	2
256	ppa	16	255.264997	1	1	isolated	isolated	monosyllable	Isolated word	2
257	ppa	17	256.0697269	1	1	isolated	isolated	monosyllable	Isolated word	2
258	ppa	18	258.3081929	1	1	isolated	isolated	monosyllable	Isolated word	2
259	ppa	19	261.1182473	1	1	isolated	isolated	monosyllable	Isolated word	2
260	ppa	20	255.1082145	1	1	isolated	isolated	monosyllable	Isolated word	2
261	pa	1	229.7128434	1	1	isolated	isolated	monosyllable	Isolated word	2
262	pa	2	211.7979464	1	1	isolated	isolated	monosyllable	Isolated word	2
263	pa	3	205.3406719	1	1	isolated	isolated	monosyllable	Isolated word	2
264	pa	4	206.7987412	1	1	isolated	isolated	monosyllable	Isolated word	2
265	pa	5	208.7657419	1	1	isolated	isolated	monosyllable	Isolated word	2
266	pa	6	209.4510933	1	1	isolated	isolated	monosyllable	Isolated word	2
267	pa	7	209.5675351	1	1	isolated	isolated	monosyllable	Isolated word	2
268	pa	8	209.8521351	1	1	isolated	isolated	monosyllable	Isolated word	2
269	pa	9	210.4507193	1	1	isolated	isolated	monosyllable	Isolated word	2
270	pa	10	210.7806674	1	1	isolated	isolated	monosyllable	Isolated word	2
271	pa	11	210.5915256	1	1	isolated	isolated	monosyllable	Isolated word	2
272	pa	12	210.0470113	1	1	isolated	isolated	monosyllable	Isolated word	2
273	pa	13	209.8536182	1	1	isolated	isolated	monosyllable	Isolated word	2
274	pa	14	210.3841844	1	1	isolated	isolated	monosyllable	Isolated word	2
275	pa	15	211.4180571	1	1	isolated	isolated	monosyllable	Isolated word	2
276	pa	16	212.3247954	1	1	isolated	isolated	monosyllable	Isolated word	2
277	pa	17	212.9193576	1	1	isolated	isolated	monosyllable	Isolated word	2
278	pa	18	213.2002294	1	1	isolated	isolated	monosyllable	Isolated word	2
279	pa	19	213.0260533	1	1	isolated	isolated	monosyllable	Isolated word	2
280	pa	20	217.3614244	1	1	isolated	isolated	monosyllable	Isolated word	2
281	tha	1	233.4592843	1	1	isolated	isolated	monosyllable	Isolated word	2
282	tha	2	244.1382638	1	1	isolated	isolated	monosyllable	Isolated word	2
283	tha	3	249.5683542	1	1	isolated	isolated	monosyllable	Isolated word	2
284	tha	4	251.3349068	1	1	isolated	isolated	monosyllable	Isolated word	2
285	tha	5	252.8030557	1	1	isolated	isolated	monosyllable	Isolated word	2
286	tha	6	254.6636978	1	1	isolated	isolated	monosyllable	Isolated word	2
287	tha	7	256.2318013	1	1	isolated	isolated	monosyllable	Isolated word	2
288	tha	8	256.6198951	1	1	isolated	isolated	monosyllable	Isolated word	2
289	tha	9	255.8098973	1	1	isolated	isolated	monosyllable	Isolated word	2
290	tha	10	254.5462674	1	1	isolated	isolated	monosyllable	Isolated word	2
291	tha	11	253.134067	1	1	isolated	isolated	monosyllable	Isolated word	2
292	tha	12	251.9841728	1	1	isolated	isolated	monosyllable	Isolated word	2
293	tha	13	251.1504927	1	1	isolated	isolated	monosyllable	Isolated word	2
294	tha	14	250.464143	1	1	isolated	isolated	monosyllable	Isolated word	2
295	tha	15	249.9992351	1	1	isolated	isolated	monosyllable	Isolated word	2
296	tha	16	250.1578897	1	1	isolated	isolated	monosyllable	Isolated word	2
297	tha	17	250.9819812	1	1	isolated	isolated	monosyllable	Isolated word	2
298	tha	18	252.548613	1	1	isolated	isolated	monosyllable	Isolated word	2
299	tha	19	256.4401941	1	1	isolated	isolated	monosyllable	Isolated word	2
300	tha	20	263.0779345	1	1	isolated	isolated	monosyllable	Isolated word	2
301	tha	1	267.113845	1	1	isolated	isolated	monosyllable	Isolated word	3
302	tha	2	261.0835734	1	1	isolated	isolated	monosyllable	Isolated word	3
303	tha	3	256.4810289	1	1	isolated	isolated	monosyllable	Isolated word	3
304	tha	4	256.9596952	1	1	isolated	isolated	monosyllable	Isolated word	3
305	tha	5	258.3533824	1	1	isolated	isolated	monosyllable	Isolated word	3
306	tha	6	258.2593529	1	1	isolated	isolated	monosyllable	Isolated word	3
307	tha	7	257.3056089	1	1	isolated	isolated	monosyllable	Isolated word	3
308	tha	8	255.768816	1	1	isolated	isolated	monosyllable	Isolated word	3
309	tha	9	254.1709398	1	1	isolated	isolated	monosyllable	Isolated word	3
310	tha	10	253.5603058	1	1	isolated	isolated	monosyllable	Isolated word	3
311	tha	11	253.6623593	1	1	isolated	isolated	monosyllable	Isolated word	3
312	tha	12	253.7811504	1	1	isolated	isolated	monosyllable	Isolated word	3
313	tha	13	253.6547259	1	1	isolated	isolated	monosyllable	Isolated word	3
314	tha	14	253.4024054	1	1	isolated	isolated	monosyllable	Isolated word	3
315	tha	15	253.1020846	1	1	isolated	isolated	monosyllable	Isolated word	3
316	tha	16	252.9048734	1	1	isolated	isolated	monosyllable	Isolated word	3
317	tha	17	253.2335552	1	1	isolated	isolated	monosyllable	Isolated word	3
318	tha	18	254.4735199	1	1	isolated	isolated	monosyllable	Isolated word	3
319	tha	19	257.0267123	1	1	isolated	isolated	monosyllable	Isolated word	3
320	tha	20	261.2085649	1	1	isolated	isolated	monosyllable	Isolated word	3
321	pha	1	266.2107528	1	1	isolated	isolated	monosyllable	Isolated word	1
322	pha	2	265.1220865	1	1	isolated	isolated	monosyllable	Isolated word	1
323	pha	3	264.3981649	1	1	isolated	isolated	monosyllable	Isolated word	1
324	pha	4	265.2155857	1	1	isolated	isolated	monosyllable	Isolated word	1
325	pha	5	265.1243459	1	1	isolated	isolated	monosyllable	Isolated word	1
326	pha	6	263.5452976	1	1	isolated	isolated	monosyllable	Isolated word	1
327	pha	7	261.8972356	1	1	isolated	isolated	monosyllable	Isolated word	1
328	pha	8	261.0388128	1	1	isolated	isolated	monosyllable	Isolated word	1
329	pha	9	260.5542825	1	1	isolated	isolated	monosyllable	Isolated word	1
330	pha	10	259.6340017	1	1	isolated	isolated	monosyllable	Isolated word	1
331	pha	11	258.3022534	1	1	isolated	isolated	monosyllable	Isolated word	1
332	pha	12	257.1459641	1	1	isolated	isolated	monosyllable	Isolated word	1
333	pha	13	256.1497259	1	1	isolated	isolated	monosyllable	Isolated word	1
334	pha	14	255.1000888	1	1	isolated	isolated	monosyllable	Isolated word	1
335	pha	15	254.0333144	1	1	isolated	isolated	monosyllable	Isolated word	1
336	pha	16	249.2146418	1	1	isolated	isolated	monosyllable	Isolated word	1
337	pha	17	222.661361	1	1	isolated	isolated	monosyllable	Isolated word	1
338	pha	18	174.4678693	1	1	isolated	isolated	monosyllable	Isolated word	1
339	pha	19	140.4373858	1	1	isolated	isolated	monosyllable	Isolated word	1
340	pha	20	154.0359107	1	1	isolated	isolated	monosyllable	Isolated word	1
341	pha	1	212.50235	1	1	isolated	isolated	monosyllable	Isolated word	2
342	pha	2	249.8757114	1	1	isolated	isolated	monosyllable	Isolated word	2
343	pha	3	261.4566927	1	1	isolated	isolated	monosyllable	Isolated word	2
344	pha	4	261.8757741	1	1	isolated	isolated	monosyllable	Isolated word	2
345	pha	5	261.6971729	1	1	isolated	isolated	monosyllable	Isolated word	2
346	pha	6	260.3041376	1	1	isolated	isolated	monosyllable	Isolated word	2
347	pha	7	258.3639702	1	1	isolated	isolated	monosyllable	Isolated word	2
348	pha	8	257.2139791	1	1	isolated	isolated	monosyllable	Isolated word	2
349	pha	9	256.9958716	1	1	isolated	isolated	monosyllable	Isolated word	2
350	pha	10	257.1529518	1	1	isolated	isolated	monosyllable	Isolated word	2
351	pha	11	257.3655779	1	1	isolated	isolated	monosyllable	Isolated word	2
352	pha	12	257.3435984	1	1	isolated	isolated	monosyllable	Isolated word	2
353	pha	13	256.8706687	1	1	isolated	isolated	monosyllable	Isolated word	2
354	pha	14	256.151101	1	1	isolated	isolated	monosyllable	Isolated word	2
355	pha	15	255.600609	1	1	isolated	isolated	monosyllable	Isolated word	2
356	pha	16	255.443143	1	1	isolated	isolated	monosyllable	Isolated word	2
357	pha	17	255.9388272	1	1	isolated	isolated	monosyllable	Isolated word	2
358	pha	18	257.3535661	1	1	isolated	isolated	monosyllable	Isolated word	2
359	pha	19	260.0384542	1	1	isolated	isolated	monosyllable	Isolated word	2
360	pha	20	263.2251698	1	1	isolated	isolated	monosyllable	Isolated word	2
361	ppa	1	264.4550399	1	1	isolated	isolated	monosyllable	Isolated word	3
362	ppa	2	264.1629671	1	1	isolated	isolated	monosyllable	Isolated word	3
363	ppa	3	264.0354021	1	1	isolated	isolated	monosyllable	Isolated word	3
364	ppa	4	263.0051057	1	1	isolated	isolated	monosyllable	Isolated word	3
365	ppa	5	261.0237004	1	1	isolated	isolated	monosyllable	Isolated word	3
366	ppa	6	259.5467445	1	1	isolated	isolated	monosyllable	Isolated word	3
367	ppa	7	258.6621192	1	1	isolated	isolated	monosyllable	Isolated word	3
368	ppa	8	258.2093427	1	1	isolated	isolated	monosyllable	Isolated word	3
369	ppa	9	258.3126797	1	1	isolated	isolated	monosyllable	Isolated word	3
370	ppa	10	258.7548708	1	1	isolated	isolated	monosyllable	Isolated word	3
371	ppa	11	259.0861365	1	1	isolated	isolated	monosyllable	Isolated word	3
372	ppa	12	259.1920978	1	1	isolated	isolated	monosyllable	Isolated word	3
373	ppa	13	259.182859	1	1	isolated	isolated	monosyllable	Isolated word	3
374	ppa	14	259.2295804	1	1	isolated	isolated	monosyllable	Isolated word	3
375	ppa	15	259.4561479	1	1	isolated	isolated	monosyllable	Isolated word	3
376	ppa	16	259.8057163	1	1	isolated	isolated	monosyllable	Isolated word	3
377	ppa	17	260.1997159	1	1	isolated	isolated	monosyllable	Isolated word	3
378	ppa	18	260.6802338	1	1	isolated	isolated	monosyllable	Isolated word	3
379	ppa	19	262.6146923	1	1	isolated	isolated	monosyllable	Isolated word	3
380	ppa	20	263.8147125	1	1	isolated	isolated	monosyllable	Isolated word	3
381	kka	1	260.3828294	1	1	isolated	isolated	monosyllable	Isolated word	2
382	kka	2	257.7088734	1	1	isolated	isolated	monosyllable	Isolated word	2
383	kka	3	258.899997	1	1	isolated	isolated	monosyllable	Isolated word	2
384	kka	4	260.0650105	1	1	isolated	isolated	monosyllable	Isolated word	2
385	kka	5	259.1920481	1	1	isolated	isolated	monosyllable	Isolated word	2
386	kka	6	258.2168727	1	1	isolated	isolated	monosyllable	Isolated word	2
387	kka	7	257.5959077	1	1	isolated	isolated	monosyllable	Isolated word	2
388	kka	8	256.8069453	1	1	isolated	isolated	monosyllable	Isolated word	2
389	kka	9	255.8073105	1	1	isolated	isolated	monosyllable	Isolated word	2
390	kka	10	255.0868039	1	1	isolated	isolated	monosyllable	Isolated word	2
391	kka	11	255.0406321	1	1	isolated	isolated	monosyllable	Isolated word	2
392	kka	12	255.388662	1	1	isolated	isolated	monosyllable	Isolated word	2
393	kka	13	255.7293488	1	1	isolated	isolated	monosyllable	Isolated word	2
394	kka	14	256.0320037	1	1	isolated	isolated	monosyllable	Isolated word	2
395	kka	15	256.4082643	1	1	isolated	isolated	monosyllable	Isolated word	2
396	kka	16	256.8146782	1	1	isolated	isolated	monosyllable	Isolated word	2
397	kka	17	257.1439799	1	1	isolated	isolated	monosyllable	Isolated word	2
398	kka	18	257.6011914	1	1	isolated	isolated	monosyllable	Isolated word	2
399	kka	19	256.3088276	1	1	isolated	isolated	monosyllable	Isolated word	2
400	kka	20	255.1933054	1	1	isolated	isolated	monosyllable	Isolated word	2
401	kka	1	262.568234	1	1	isolated	isolated	monosyllable	Isolated word	3
402	kka	2	269.9366087	1	1	isolated	isolated	monosyllable	Isolated word	3
403	kka	3	270.715433	1	1	isolated	isolated	monosyllable	Isolated word	3
404	kka	4	268.257823	1	1	isolated	isolated	monosyllable	Isolated word	3
405	kka	5	265.9870156	1	1	isolated	isolated	monosyllable	Isolated word	3
406	kka	6	264.4587904	1	1	isolated	isolated	monosyllable	Isolated word	3
407	kka	7	263.0380858	1	1	isolated	isolated	monosyllable	Isolated word	3
408	kka	8	261.717379	1	1	isolated	isolated	monosyllable	Isolated word	3
409	kka	9	260.1729328	1	1	isolated	isolated	monosyllable	Isolated word	3
410	kka	10	258.8881211	1	1	isolated	isolated	monosyllable	Isolated word	3
411	kka	11	258.8026189	1	1	isolated	isolated	monosyllable	Isolated word	3
412	kka	12	259.2316224	1	1	isolated	isolated	monosyllable	Isolated word	3
413	kka	13	259.4205207	1	1	isolated	isolated	monosyllable	Isolated word	3
414	kka	14	259.6912562	1	1	isolated	isolated	monosyllable	Isolated word	3
415	kka	15	260.0975192	1	1	isolated	isolated	monosyllable	Isolated word	3
416	kka	16	260.3828057	1	1	isolated	isolated	monosyllable	Isolated word	3
417	kka	17	260.5377381	1	1	isolated	isolated	monosyllable	Isolated word	3
418	kka	18	260.4658062	1	1	isolated	isolated	monosyllable	Isolated word	3
419	kka	19	259.9350721	1	1	isolated	isolated	monosyllable	Isolated word	3
420	kka	20	261.2167295	1	1	isolated	isolated	monosyllable	Isolated word	3
421	tta	1	266.3220746	1	1	isolated	isolated	monosyllable	Isolated word	2
422	tta	2	267.9111707	1	1	isolated	isolated	monosyllable	Isolated word	2
423	tta	3	266.9441496	1	1	isolated	isolated	monosyllable	Isolated word	2
424	tta	4	265.2040473	1	1	isolated	isolated	monosyllable	Isolated word	2
425	tta	5	264.0957927	1	1	isolated	isolated	monosyllable	Isolated word	2
426	tta	6	263.6894376	1	1	isolated	isolated	monosyllable	Isolated word	2
427	tta	7	263.2166322	1	1	isolated	isolated	monosyllable	Isolated word	2
428	tta	8	262.0588965	1	1	isolated	isolated	monosyllable	Isolated word	2
429	tta	9	260.324839	1	1	isolated	isolated	monosyllable	Isolated word	2
430	tta	10	258.9168133	1	1	isolated	isolated	monosyllable	Isolated word	2
431	tta	11	258.3933346	1	1	isolated	isolated	monosyllable	Isolated word	2
432	tta	12	258.4599003	1	1	isolated	isolated	monosyllable	Isolated word	2
433	tta	13	258.6310563	1	1	isolated	isolated	monosyllable	Isolated word	2
434	tta	14	258.9364846	1	1	isolated	isolated	monosyllable	Isolated word	2
435	tta	15	259.8394342	1	1	isolated	isolated	monosyllable	Isolated word	2
436	tta	16	261.1023739	1	1	isolated	isolated	monosyllable	Isolated word	2
437	tta	17	262.0278063	1	1	isolated	isolated	monosyllable	Isolated word	2
438	tta	18	263.3635471	1	1	isolated	isolated	monosyllable	Isolated word	2
439	tta	19	266.9468374	1	1	isolated	isolated	monosyllable	Isolated word	2
440	tta	20	270.1663704	1	1	isolated	isolated	monosyllable	Isolated word	2
441	tta	1	266.4928377	1	1	isolated	isolated	monosyllable	Isolated word	3
442	tta	2	262.4010687	1	1	isolated	isolated	monosyllable	Isolated word	3
443	tta	3	260.3979577	1	1	isolated	isolated	monosyllable	Isolated word	3
444	tta	4	258.6544516	1	1	isolated	isolated	monosyllable	Isolated word	3
445	tta	5	256.4093986	1	1	isolated	isolated	monosyllable	Isolated word	3
446	tta	6	254.6365251	1	1	isolated	isolated	monosyllable	Isolated word	3
447	tta	7	253.8493424	1	1	isolated	isolated	monosyllable	Isolated word	3
448	tta	8	253.9037179	1	1	isolated	isolated	monosyllable	Isolated word	3
449	tta	9	254.3344492	1	1	isolated	isolated	monosyllable	Isolated word	3
450	tta	10	255.0290433	1	1	isolated	isolated	monosyllable	Isolated word	3
451	tta	11	255.91311	1	1	isolated	isolated	monosyllable	Isolated word	3
452	tta	12	256.7603216	1	1	isolated	isolated	monosyllable	Isolated word	3
453	tta	13	257.5189785	1	1	isolated	isolated	monosyllable	Isolated word	3
454	tta	14	258.2115624	1	1	isolated	isolated	monosyllable	Isolated word	3
455	tta	15	258.6983009	1	1	isolated	isolated	monosyllable	Isolated word	3
456	tta	16	258.7948736	1	1	isolated	isolated	monosyllable	Isolated word	3
457	tta	17	254.3356835	1	1	isolated	isolated	monosyllable	Isolated word	3
458	tta	18	232.3913031	1	1	isolated	isolated	monosyllable	Isolated word	3
459	tta	19	191.8217338	1	1	isolated	isolated	monosyllable	Isolated word	3
460	tta	20	167.9953437	1	1	isolated	isolated	monosyllable	Isolated word	3
461	ka	1	187.5330829	1	1	isolated	isolated	monosyllable	Isolated word	2
462	ka	2	203.7012786	1	1	isolated	isolated	monosyllable	Isolated word	2
463	ka	3	207.8819537	1	1	isolated	isolated	monosyllable	Isolated word	2
464	ka	4	209.5209425	1	1	isolated	isolated	monosyllable	Isolated word	2
465	ka	5	211.9283326	1	1	isolated	isolated	monosyllable	Isolated word	2
466	ka	6	213.4643598	1	1	isolated	isolated	monosyllable	Isolated word	2
467	ka	7	214.2351943	1	1	isolated	isolated	monosyllable	Isolated word	2
468	ka	8	214.9087522	1	1	isolated	isolated	monosyllable	Isolated word	2
469	ka	9	215.8720659	1	1	isolated	isolated	monosyllable	Isolated word	2
470	ka	10	217.3031693	1	1	isolated	isolated	monosyllable	Isolated word	2
471	ka	11	219.0323906	1	1	isolated	isolated	monosyllable	Isolated word	2
472	ka	12	220.8459767	1	1	isolated	isolated	monosyllable	Isolated word	2
473	ka	13	222.8320113	1	1	isolated	isolated	monosyllable	Isolated word	2
474	ka	14	225.5148018	1	1	isolated	isolated	monosyllable	Isolated word	2
475	ka	15	229.2797845	1	1	isolated	isolated	monosyllable	Isolated word	2
476	ka	16	233.5763105	1	1	isolated	isolated	monosyllable	Isolated word	2
477	ka	17	237.9294312	1	1	isolated	isolated	monosyllable	Isolated word	2
478	ka	18	243.1698692	1	1	isolated	isolated	monosyllable	Isolated word	2
479	ka	19	250.5686257	1	1	isolated	isolated	monosyllable	Isolated word	2
480	ka	20	249.9724968	1	1	isolated	isolated	monosyllable	Isolated word	2
481	pa	1	229.3166597	1	1	isolated	isolated	monosyllable	Isolated word	3
482	pa	2	209.4109011	1	1	isolated	isolated	monosyllable	Isolated word	3
483	pa	3	203.1922909	1	1	isolated	isolated	monosyllable	Isolated word	3
484	pa	4	203.9966695	1	1	isolated	isolated	monosyllable	Isolated word	3
485	pa	5	205.5516684	1	1	isolated	isolated	monosyllable	Isolated word	3
486	pa	6	206.9140935	1	1	isolated	isolated	monosyllable	Isolated word	3
487	pa	7	208.3396799	1	1	isolated	isolated	monosyllable	Isolated word	3
488	pa	8	209.9818736	1	1	isolated	isolated	monosyllable	Isolated word	3
489	pa	9	211.7107355	1	1	isolated	isolated	monosyllable	Isolated word	3
490	pa	10	213.3638559	1	1	isolated	isolated	monosyllable	Isolated word	3
491	pa	11	214.9351404	1	1	isolated	isolated	monosyllable	Isolated word	3
492	pa	12	216.4498499	1	1	isolated	isolated	monosyllable	Isolated word	3
493	pa	13	217.6579484	1	1	isolated	isolated	monosyllable	Isolated word	3
494	pa	14	218.4587458	1	1	isolated	isolated	monosyllable	Isolated word	3
495	pa	15	219.1991428	1	1	isolated	isolated	monosyllable	Isolated word	3
496	pa	16	220.2757502	1	1	isolated	isolated	monosyllable	Isolated word	3
497	pa	17	221.8201444	1	1	isolated	isolated	monosyllable	Isolated word	3
498	pa	18	223.6302221	1	1	isolated	isolated	monosyllable	Isolated word	3
499	pa	19	227.3654724	1	1	isolated	isolated	monosyllable	Isolated word	3
500	pa	20	236.975328	1	1	isolated	isolated	monosyllable	Isolated word	3
501	pha	1	250.0247663	1	1	isolated	isolated	monosyllable	Isolated word	3
502	pha	2	258.1044595	1	1	isolated	isolated	monosyllable	Isolated word	3
503	pha	3	263.7781437	1	1	isolated	isolated	monosyllable	Isolated word	3
504	pha	4	267.5134785	1	1	isolated	isolated	monosyllable	Isolated word	3
505	pha	5	268.5391045	1	1	isolated	isolated	monosyllable	Isolated word	3
506	pha	6	267.7291932	1	1	isolated	isolated	monosyllable	Isolated word	3
507	pha	7	266.5064128	1	1	isolated	isolated	monosyllable	Isolated word	3
508	pha	8	265.403853	1	1	isolated	isolated	monosyllable	Isolated word	3
509	pha	9	264.1222706	1	1	isolated	isolated	monosyllable	Isolated word	3
510	pha	10	262.080328	1	1	isolated	isolated	monosyllable	Isolated word	3
511	pha	11	259.8040879	1	1	isolated	isolated	monosyllable	Isolated word	3
512	pha	12	258.1362755	1	1	isolated	isolated	monosyllable	Isolated word	3
513	pha	13	257.1898053	1	1	isolated	isolated	monosyllable	Isolated word	3
514	pha	14	256.8569473	1	1	isolated	isolated	monosyllable	Isolated word	3
515	pha	15	257.3854005	1	1	isolated	isolated	monosyllable	Isolated word	3
516	pha	16	258.1235447	1	1	isolated	isolated	monosyllable	Isolated word	3
517	pha	17	248.3502791	1	1	isolated	isolated	monosyllable	Isolated word	3
518	pha	18	216.859228	1	1	isolated	isolated	monosyllable	Isolated word	3
519	pha	19	175.8676854	1	1	isolated	isolated	monosyllable	Isolated word	3
520	pha	20	160.2707135	1	1	isolated	isolated	monosyllable	Isolated word	3
521	ka	1	187.7882938	1	1	isolated	isolated	monosyllable	Isolated word	3
522	ka	2	206.9823755	1	1	isolated	isolated	monosyllable	Isolated word	3
523	ka	3	213.4944668	1	1	isolated	isolated	monosyllable	Isolated word	3
524	ka	4	216.8735492	1	1	isolated	isolated	monosyllable	Isolated word	3
525	ka	5	219.7492674	1	1	isolated	isolated	monosyllable	Isolated word	3
526	ka	6	221.2506245	1	1	isolated	isolated	monosyllable	Isolated word	3
527	ka	7	222.0313942	1	1	isolated	isolated	monosyllable	Isolated word	3
528	ka	8	222.2345593	1	1	isolated	isolated	monosyllable	Isolated word	3
529	ka	9	222.227849	1	1	isolated	isolated	monosyllable	Isolated word	3
530	ka	10	222.0161907	1	1	isolated	isolated	monosyllable	Isolated word	3
531	ka	11	221.0642859	1	1	isolated	isolated	monosyllable	Isolated word	3
532	ka	12	219.7974704	1	1	isolated	isolated	monosyllable	Isolated word	3
533	ka	13	219.0898829	1	1	isolated	isolated	monosyllable	Isolated word	3
534	ka	14	218.9233076	1	1	isolated	isolated	monosyllable	Isolated word	3
535	ka	15	218.8684069	1	1	isolated	isolated	monosyllable	Isolated word	3
536	ka	16	219.0355759	1	1	isolated	isolated	monosyllable	Isolated word	3
537	ka	17	219.4951827	1	1	isolated	isolated	monosyllable	Isolated word	3
538	ka	18	220.005841	1	1	isolated	isolated	monosyllable	Isolated word	3
539	ka	19	221.2747177	1	1	isolated	isolated	monosyllable	Isolated word	3
540	ka	20	231.4252287	1	1	isolated	isolated	monosyllable	Isolated word	3
541	tta	1	264.5031819	1	1	carrier	carrier	monosyllable	Carrier sentence	1
542	tta	2	276.2238175	1	1	carrier	carrier	monosyllable	Carrier sentence	1
543	tta	3	284.0455685	1	1	carrier	carrier	monosyllable	Carrier sentence	1
544	tta	4	288.0807454	1	1	carrier	carrier	monosyllable	Carrier sentence	1
545	tta	5	288.4629741	1	1	carrier	carrier	monosyllable	Carrier sentence	1
546	tta	6	288.6010579	1	1	carrier	carrier	monosyllable	Carrier sentence	1
547	tta	7	288.9961281	1	1	carrier	carrier	monosyllable	Carrier sentence	1
548	tta	8	289.6390809	1	1	carrier	carrier	monosyllable	Carrier sentence	1
549	tta	9	290.4085664	1	1	carrier	carrier	monosyllable	Carrier sentence	1
550	tta	10	291.0906099	1	1	carrier	carrier	monosyllable	Carrier sentence	1
551	tta	11	291.5237171	1	1	carrier	carrier	monosyllable	Carrier sentence	1
552	tta	12	291.6947626	1	1	carrier	carrier	monosyllable	Carrier sentence	1
553	tta	13	291.62755	1	1	carrier	carrier	monosyllable	Carrier sentence	1
554	tta	14	291.2972059	1	1	carrier	carrier	monosyllable	Carrier sentence	1
555	tta	15	290.4816507	1	1	carrier	carrier	monosyllable	Carrier sentence	1
556	tta	16	288.7527572	1	1	carrier	carrier	monosyllable	Carrier sentence	1
557	tta	17	285.5542611	1	1	carrier	carrier	monosyllable	Carrier sentence	1
558	tta	18	279.6222618	1	1	carrier	carrier	monosyllable	Carrier sentence	1
559	tta	19	270.2941864	1	1	carrier	carrier	monosyllable	Carrier sentence	1
560	tta	20	258.3114734	1	1	carrier	carrier	monosyllable	Carrier sentence	1
561	pa	1	236.0823757	1	1	carrier	carrier	monosyllable	Carrier sentence	1
562	pa	2	225.0905232	1	1	carrier	carrier	monosyllable	Carrier sentence	1
563	pa	3	219.1461506	1	1	carrier	carrier	monosyllable	Carrier sentence	1
564	pa	4	217.828302	1	1	carrier	carrier	monosyllable	Carrier sentence	1
565	pa	5	219.4766073	1	1	carrier	carrier	monosyllable	Carrier sentence	1
566	pa	6	221.8528317	1	1	carrier	carrier	monosyllable	Carrier sentence	1
567	pa	7	224.4013064	1	1	carrier	carrier	monosyllable	Carrier sentence	1
568	pa	8	226.945318	1	1	carrier	carrier	monosyllable	Carrier sentence	1
569	pa	9	229.6443695	1	1	carrier	carrier	monosyllable	Carrier sentence	1
570	pa	10	232.5282469	1	1	carrier	carrier	monosyllable	Carrier sentence	1
571	pa	11	235.6621865	1	1	carrier	carrier	monosyllable	Carrier sentence	1
572	pa	12	238.788032	1	1	carrier	carrier	monosyllable	Carrier sentence	1
573	pa	13	241.6328719	1	1	carrier	carrier	monosyllable	Carrier sentence	1
574	pa	14	244.1011202	1	1	carrier	carrier	monosyllable	Carrier sentence	1
575	pa	15	246.1633731	1	1	carrier	carrier	monosyllable	Carrier sentence	1
576	pa	16	247.7537393	1	1	carrier	carrier	monosyllable	Carrier sentence	1
577	pa	17	248.5465898	1	1	carrier	carrier	monosyllable	Carrier sentence	1
578	pa	18	249.8481705	1	1	carrier	carrier	monosyllable	Carrier sentence	1
579	pa	19	252.8768871	1	1	carrier	carrier	monosyllable	Carrier sentence	1
580	pa	20	257.9390815	1	1	carrier	carrier	monosyllable	Carrier sentence	1
581	kha	1	266.574168	1	1	carrier	carrier	monosyllable	Carrier sentence	1
582	kha	2	273.9507841	1	1	carrier	carrier	monosyllable	Carrier sentence	1
583	kha	3	279.6313961	1	1	carrier	carrier	monosyllable	Carrier sentence	1
584	kha	4	283.0801232	1	1	carrier	carrier	monosyllable	Carrier sentence	1
585	kha	5	285.3516803	1	1	carrier	carrier	monosyllable	Carrier sentence	1
586	kha	6	286.9431727	1	1	carrier	carrier	monosyllable	Carrier sentence	1
587	kha	7	287.6435173	1	1	carrier	carrier	monosyllable	Carrier sentence	1
588	kha	8	287.8305392	1	1	carrier	carrier	monosyllable	Carrier sentence	1
589	kha	9	287.8154481	1	1	carrier	carrier	monosyllable	Carrier sentence	1
590	kha	10	287.745378	1	1	carrier	carrier	monosyllable	Carrier sentence	1
591	kha	11	287.6342247	1	1	carrier	carrier	monosyllable	Carrier sentence	1
592	kha	12	287.4240358	1	1	carrier	carrier	monosyllable	Carrier sentence	1
593	kha	13	286.4861643	1	1	carrier	carrier	monosyllable	Carrier sentence	1
594	kha	14	279.6955663	1	1	carrier	carrier	monosyllable	Carrier sentence	1
595	kha	15	259.1355592	1	1	carrier	carrier	monosyllable	Carrier sentence	1
596	kha	16	226.0728058	1	1	carrier	carrier	monosyllable	Carrier sentence	1
597	kha	17	188.5027331	1	1	carrier	carrier	monosyllable	Carrier sentence	1
598	kha	18	160.6656357	1	1	carrier	carrier	monosyllable	Carrier sentence	1
599	kha	19	158.1013143	1	1	carrier	carrier	monosyllable	Carrier sentence	1
600	kha	20	180.3669673	1	1	carrier	carrier	monosyllable	Carrier sentence	1
601	tha	1	231.5012353	1	1	carrier	carrier	monosyllable	Carrier sentence	1
602	tha	2	255.3579387	1	1	carrier	carrier	monosyllable	Carrier sentence	1
603	tha	3	270.9765574	1	1	carrier	carrier	monosyllable	Carrier sentence	1
604	tha	4	278.567751	1	1	carrier	carrier	monosyllable	Carrier sentence	1
605	tha	5	278.8639554	1	1	carrier	carrier	monosyllable	Carrier sentence	1
606	tha	6	279.7579475	1	1	carrier	carrier	monosyllable	Carrier sentence	1
607	tha	7	280.2934996	1	1	carrier	carrier	monosyllable	Carrier sentence	1
608	tha	8	280.2332129	1	1	carrier	carrier	monosyllable	Carrier sentence	1
609	tha	9	279.6931662	1	1	carrier	carrier	monosyllable	Carrier sentence	1
610	tha	10	278.9725758	1	1	carrier	carrier	monosyllable	Carrier sentence	1
611	tha	11	278.0916742	1	1	carrier	carrier	monosyllable	Carrier sentence	1
612	tha	12	277.3044458	1	1	carrier	carrier	monosyllable	Carrier sentence	1
613	tha	13	276.6811147	1	1	carrier	carrier	monosyllable	Carrier sentence	1
614	tha	14	276.1981368	1	1	carrier	carrier	monosyllable	Carrier sentence	1
615	tha	15	275.9551534	1	1	carrier	carrier	monosyllable	Carrier sentence	1
616	tha	16	275.6782549	1	1	carrier	carrier	monosyllable	Carrier sentence	1
617	tha	17	274.9581508	1	1	carrier	carrier	monosyllable	Carrier sentence	1
618	tha	18	273.4976225	1	1	carrier	carrier	monosyllable	Carrier sentence	1
619	tha	19	272.4073679	1	1	carrier	carrier	monosyllable	Carrier sentence	1
620	tha	20	271.8855789	1	1	carrier	carrier	monosyllable	Carrier sentence	1
621	pha	1	274.1929063	1	1	carrier	carrier	monosyllable	Carrier sentence	1
622	pha	2	275.5356535	1	1	carrier	carrier	monosyllable	Carrier sentence	1
623	pha	3	276.4643251	1	1	carrier	carrier	monosyllable	Carrier sentence	1
624	pha	4	277.2370765	1	1	carrier	carrier	monosyllable	Carrier sentence	1
625	pha	5	277.6703245	1	1	carrier	carrier	monosyllable	Carrier sentence	1
626	pha	6	278.6503483	1	1	carrier	carrier	monosyllable	Carrier sentence	1
627	pha	7	279.6856736	1	1	carrier	carrier	monosyllable	Carrier sentence	1
628	pha	8	280.4228915	1	1	carrier	carrier	monosyllable	Carrier sentence	1
629	pha	9	280.8703167	1	1	carrier	carrier	monosyllable	Carrier sentence	1
630	pha	10	281.0925778	1	1	carrier	carrier	monosyllable	Carrier sentence	1
631	pha	11	281.2239872	1	1	carrier	carrier	monosyllable	Carrier sentence	1
632	pha	12	281.3517932	1	1	carrier	carrier	monosyllable	Carrier sentence	1
633	pha	13	281.480193	1	1	carrier	carrier	monosyllable	Carrier sentence	1
634	pha	14	281.6426314	1	1	carrier	carrier	monosyllable	Carrier sentence	1
635	pha	15	281.7824713	1	1	carrier	carrier	monosyllable	Carrier sentence	1
636	pha	16	281.6733316	1	1	carrier	carrier	monosyllable	Carrier sentence	1
637	pha	17	280.9067219	1	1	carrier	carrier	monosyllable	Carrier sentence	1
638	pha	18	277.6728611	1	1	carrier	carrier	monosyllable	Carrier sentence	1
639	pha	19	270.4494562	1	1	carrier	carrier	monosyllable	Carrier sentence	1
640	pha	20	259.154691	1	1	carrier	carrier	monosyllable	Carrier sentence	1
641	ta	1	240.6178781	1	1	carrier	carrier	monosyllable	Carrier sentence	1
642	ta	2	227.9106504	1	1	carrier	carrier	monosyllable	Carrier sentence	1
643	ta	3	219.7020712	1	1	carrier	carrier	monosyllable	Carrier sentence	1
644	ta	4	216.3319679	1	1	carrier	carrier	monosyllable	Carrier sentence	1
645	ta	5	216.9783707	1	1	carrier	carrier	monosyllable	Carrier sentence	1
646	ta	6	218.9921807	1	1	carrier	carrier	monosyllable	Carrier sentence	1
647	ta	7	221.3183881	1	1	carrier	carrier	monosyllable	Carrier sentence	1
648	ta	8	223.7015215	1	1	carrier	carrier	monosyllable	Carrier sentence	1
649	ta	9	226.0543014	1	1	carrier	carrier	monosyllable	Carrier sentence	1
650	ta	10	228.3567687	1	1	carrier	carrier	monosyllable	Carrier sentence	1
651	ta	11	230.5776265	1	1	carrier	carrier	monosyllable	Carrier sentence	1
652	ta	12	232.5512618	1	1	carrier	carrier	monosyllable	Carrier sentence	1
653	ta	13	234.1673748	1	1	carrier	carrier	monosyllable	Carrier sentence	1
654	ta	14	235.3829885	1	1	carrier	carrier	monosyllable	Carrier sentence	1
655	ta	15	236.1725105	1	1	carrier	carrier	monosyllable	Carrier sentence	1
656	ta	16	236.3751592	1	1	carrier	carrier	monosyllable	Carrier sentence	1
657	ta	17	235.6164975	1	1	carrier	carrier	monosyllable	Carrier sentence	1
658	ta	18	235.8988952	1	1	carrier	carrier	monosyllable	Carrier sentence	1
659	ta	19	238.8533468	1	1	carrier	carrier	monosyllable	Carrier sentence	1
660	ta	20	245.3665232	1	1	carrier	carrier	monosyllable	Carrier sentence	1
661	ppa	1	258.7662662	1	1	carrier	carrier	monosyllable	Carrier sentence	2
662	ppa	2	268.8101671	1	1	carrier	carrier	monosyllable	Carrier sentence	2
663	ppa	3	276.6950535	1	1	carrier	carrier	monosyllable	Carrier sentence	2
664	ppa	4	281.612195	1	1	carrier	carrier	monosyllable	Carrier sentence	2
665	ppa	5	282.9852214	1	1	carrier	carrier	monosyllable	Carrier sentence	2
666	ppa	6	283.5234035	1	1	carrier	carrier	monosyllable	Carrier sentence	2
667	ppa	7	283.6676294	1	1	carrier	carrier	monosyllable	Carrier sentence	2
668	ppa	8	283.6848219	1	1	carrier	carrier	monosyllable	Carrier sentence	2
669	ppa	9	283.6895915	1	1	carrier	carrier	monosyllable	Carrier sentence	2
670	ppa	10	283.6938091	1	1	carrier	carrier	monosyllable	Carrier sentence	2
671	ppa	11	283.672081	1	1	carrier	carrier	monosyllable	Carrier sentence	2
672	ppa	12	283.5491456	1	1	carrier	carrier	monosyllable	Carrier sentence	2
673	ppa	13	283.1789993	1	1	carrier	carrier	monosyllable	Carrier sentence	2
674	ppa	14	282.3082236	1	1	carrier	carrier	monosyllable	Carrier sentence	2
675	ppa	15	280.6955756	1	1	carrier	carrier	monosyllable	Carrier sentence	2
676	ppa	16	277.9236336	1	1	carrier	carrier	monosyllable	Carrier sentence	2
677	ppa	17	273.2950158	1	1	carrier	carrier	monosyllable	Carrier sentence	2
678	ppa	18	268.4149045	1	1	carrier	carrier	monosyllable	Carrier sentence	2
679	ppa	19	264.5904134	1	1	carrier	carrier	monosyllable	Carrier sentence	2
680	ppa	20	262.7163953	1	1	carrier	carrier	monosyllable	Carrier sentence	2
681	tta	1	265.8179857	1	1	carrier	carrier	monosyllable	Carrier sentence	2
682	tta	2	268.9217242	1	1	carrier	carrier	monosyllable	Carrier sentence	2
683	tta	3	270.9530351	1	1	carrier	carrier	monosyllable	Carrier sentence	2
684	tta	4	271.2979183	1	1	carrier	carrier	monosyllable	Carrier sentence	2
685	tta	5	270.4061547	1	1	carrier	carrier	monosyllable	Carrier sentence	2
686	tta	6	270.1778552	1	1	carrier	carrier	monosyllable	Carrier sentence	2
687	tta	7	270.4386512	1	1	carrier	carrier	monosyllable	Carrier sentence	2
688	tta	8	270.9927633	1	1	carrier	carrier	monosyllable	Carrier sentence	2
689	tta	9	271.6945149	1	1	carrier	carrier	monosyllable	Carrier sentence	2
690	tta	10	272.435533	1	1	carrier	carrier	monosyllable	Carrier sentence	2
691	tta	11	273.0458156	1	1	carrier	carrier	monosyllable	Carrier sentence	2
692	tta	12	273.334791	1	1	carrier	carrier	monosyllable	Carrier sentence	2
693	tta	13	273.2352226	1	1	carrier	carrier	monosyllable	Carrier sentence	2
694	tta	14	272.6461156	1	1	carrier	carrier	monosyllable	Carrier sentence	2
695	tta	15	271.3773087	1	1	carrier	carrier	monosyllable	Carrier sentence	2
696	tta	16	269.0060198	1	1	carrier	carrier	monosyllable	Carrier sentence	2
697	tta	17	264.9234622	1	1	carrier	carrier	monosyllable	Carrier sentence	2
698	tta	18	258.6129241	1	1	carrier	carrier	monosyllable	Carrier sentence	2
699	tta	19	253.670271	1	1	carrier	carrier	monosyllable	Carrier sentence	2
700	tta	20	252.1676345	1	1	carrier	carrier	monosyllable	Carrier sentence	2
701	ppa	1	261.4597175	1	1	carrier	carrier	monosyllable	Carrier sentence	3
702	ppa	2	269.1230729	1	1	carrier	carrier	monosyllable	Carrier sentence	3
703	ppa	3	275.7424094	1	1	carrier	carrier	monosyllable	Carrier sentence	3
704	ppa	4	279.7786728	1	1	carrier	carrier	monosyllable	Carrier sentence	3
705	ppa	5	280.6504965	1	1	carrier	carrier	monosyllable	Carrier sentence	3
706	ppa	6	280.9731257	1	1	carrier	carrier	monosyllable	Carrier sentence	3
707	ppa	7	280.9014997	1	1	carrier	carrier	monosyllable	Carrier sentence	3
708	ppa	8	280.7590744	1	1	carrier	carrier	monosyllable	Carrier sentence	3
709	ppa	9	280.5896264	1	1	carrier	carrier	monosyllable	Carrier sentence	3
710	ppa	10	280.3371812	1	1	carrier	carrier	monosyllable	Carrier sentence	3
711	ppa	11	280.0350604	1	1	carrier	carrier	monosyllable	Carrier sentence	3
712	ppa	12	279.7253082	1	1	carrier	carrier	monosyllable	Carrier sentence	3
713	ppa	13	279.3889023	1	1	carrier	carrier	monosyllable	Carrier sentence	3
714	ppa	14	278.9081312	1	1	carrier	carrier	monosyllable	Carrier sentence	3
715	ppa	15	277.9961197	1	1	carrier	carrier	monosyllable	Carrier sentence	3
716	ppa	16	276.2503789	1	1	carrier	carrier	monosyllable	Carrier sentence	3
717	ppa	17	273.1233016	1	1	carrier	carrier	monosyllable	Carrier sentence	3
718	ppa	18	270.2209671	1	1	carrier	carrier	monosyllable	Carrier sentence	3
719	ppa	19	269.2563334	1	1	carrier	carrier	monosyllable	Carrier sentence	3
720	ppa	20	270.4416403	1	1	carrier	carrier	monosyllable	Carrier sentence	3
721	kka	1	277.2658477	1	1	carrier	carrier	monosyllable	Carrier sentence	1
722	kka	2	280.4166887	1	1	carrier	carrier	monosyllable	Carrier sentence	1
723	kka	3	282.2356338	1	1	carrier	carrier	monosyllable	Carrier sentence	1
724	kka	4	282.2099436	1	1	carrier	carrier	monosyllable	Carrier sentence	1
725	kka	5	280.9935524	1	1	carrier	carrier	monosyllable	Carrier sentence	1
726	kka	6	280.378719	1	1	carrier	carrier	monosyllable	Carrier sentence	1
727	kka	7	279.5630287	1	1	carrier	carrier	monosyllable	Carrier sentence	1
728	kka	8	278.6963898	1	1	carrier	carrier	monosyllable	Carrier sentence	1
729	kka	9	277.9977714	1	1	carrier	carrier	monosyllable	Carrier sentence	1
730	kka	10	277.5837753	1	1	carrier	carrier	monosyllable	Carrier sentence	1
731	kka	11	277.4667456	1	1	carrier	carrier	monosyllable	Carrier sentence	1
732	kka	12	277.5485783	1	1	carrier	carrier	monosyllable	Carrier sentence	1
733	kka	13	277.8110298	1	1	carrier	carrier	monosyllable	Carrier sentence	1
734	kka	14	278.2140753	1	1	carrier	carrier	monosyllable	Carrier sentence	1
735	kka	15	278.5373513	1	1	carrier	carrier	monosyllable	Carrier sentence	1
736	kka	16	278.335718	1	1	carrier	carrier	monosyllable	Carrier sentence	1
737	kka	17	277.0260793	1	1	carrier	carrier	monosyllable	Carrier sentence	1
738	kka	18	273.6569434	1	1	carrier	carrier	monosyllable	Carrier sentence	1
739	kka	19	269.715798	1	1	carrier	carrier	monosyllable	Carrier sentence	1
740	kka	20	266.6202774	1	1	carrier	carrier	monosyllable	Carrier sentence	1
741	kka	1	267.3227369	1	1	carrier	carrier	monosyllable	Carrier sentence	2
742	kka	2	269.7331375	1	1	carrier	carrier	monosyllable	Carrier sentence	2
743	kka	3	272.0098181	1	1	carrier	carrier	monosyllable	Carrier sentence	2
744	kka	4	273.6352771	1	1	carrier	carrier	monosyllable	Carrier sentence	2
745	kka	5	273.9088351	1	1	carrier	carrier	monosyllable	Carrier sentence	2
746	kka	6	274.1521319	1	1	carrier	carrier	monosyllable	Carrier sentence	2
747	kka	7	274.4293827	1	1	carrier	carrier	monosyllable	Carrier sentence	2
748	kka	8	274.6795011	1	1	carrier	carrier	monosyllable	Carrier sentence	2
749	kka	9	274.7079446	1	1	carrier	carrier	monosyllable	Carrier sentence	2
750	kka	10	274.4178969	1	1	carrier	carrier	monosyllable	Carrier sentence	2
751	kka	11	273.8416863	1	1	carrier	carrier	monosyllable	Carrier sentence	2
752	kka	12	273.0122987	1	1	carrier	carrier	monosyllable	Carrier sentence	2
753	kka	13	272.0405063	1	1	carrier	carrier	monosyllable	Carrier sentence	2
754	kka	14	271.0070287	1	1	carrier	carrier	monosyllable	Carrier sentence	2
755	kka	15	269.710256	1	1	carrier	carrier	monosyllable	Carrier sentence	2
756	kka	16	267.7986462	1	1	carrier	carrier	monosyllable	Carrier sentence	2
757	kka	17	264.6337055	1	1	carrier	carrier	monosyllable	Carrier sentence	2
758	kka	18	260.1501548	1	1	carrier	carrier	monosyllable	Carrier sentence	2
759	kka	19	256.6389346	1	1	carrier	carrier	monosyllable	Carrier sentence	2
760	kka	20	255.2486517	1	1	carrier	carrier	monosyllable	Carrier sentence	2
761	ppa	1	260.8209749	1	1	isolated	isolated	monosyllable	Isolated word	1
762	ppa	2	266.283967	1	1	isolated	isolated	monosyllable	Isolated word	1
763	ppa	3	270.6794459	1	1	isolated	isolated	monosyllable	Isolated word	1
764	ppa	4	273.385511	1	1	isolated	isolated	monosyllable	Isolated word	1
765	ppa	5	273.7813303	1	1	isolated	isolated	monosyllable	Isolated word	1
766	ppa	6	274.1038023	1	1	isolated	isolated	monosyllable	Isolated word	1
767	ppa	7	274.6222302	1	1	isolated	isolated	monosyllable	Isolated word	1
768	ppa	8	275.3039633	1	1	isolated	isolated	monosyllable	Isolated word	1
769	ppa	9	275.8701327	1	1	isolated	isolated	monosyllable	Isolated word	1
770	ppa	10	276.1563515	1	1	isolated	isolated	monosyllable	Isolated word	1
771	ppa	11	276.1850152	1	1	isolated	isolated	monosyllable	Isolated word	1
772	ppa	12	275.9982672	1	1	isolated	isolated	monosyllable	Isolated word	1
773	ppa	13	275.6937995	1	1	isolated	isolated	monosyllable	Isolated word	1
774	ppa	14	275.3483168	1	1	isolated	isolated	monosyllable	Isolated word	1
775	ppa	15	274.8504965	1	1	isolated	isolated	monosyllable	Isolated word	1
776	ppa	16	273.8638127	1	1	isolated	isolated	monosyllable	Isolated word	1
777	ppa	17	271.983422	1	1	isolated	isolated	monosyllable	Isolated word	1
778	ppa	18	269.5769286	1	1	isolated	isolated	monosyllable	Isolated word	1
779	ppa	19	268.2839545	1	1	isolated	isolated	monosyllable	Isolated word	1
780	ppa	20	268.5457602	1	1	isolated	isolated	monosyllable	Isolated word	1
781	tha	1	274.331296	1	1	carrier	carrier	monosyllable	Carrier sentence	2
782	tha	2	278.297218	1	1	carrier	carrier	monosyllable	Carrier sentence	2
783	tha	3	282.0061071	1	1	carrier	carrier	monosyllable	Carrier sentence	2
784	tha	4	285.0223387	1	1	carrier	carrier	monosyllable	Carrier sentence	2
785	tha	5	286.3185043	1	1	carrier	carrier	monosyllable	Carrier sentence	2
786	tha	6	287.0491529	1	1	carrier	carrier	monosyllable	Carrier sentence	2
787	tha	7	287.0985746	1	1	carrier	carrier	monosyllable	Carrier sentence	2
788	tha	8	286.4698772	1	1	carrier	carrier	monosyllable	Carrier sentence	2
789	tha	9	285.4227501	1	1	carrier	carrier	monosyllable	Carrier sentence	2
790	tha	10	284.1845706	1	1	carrier	carrier	monosyllable	Carrier sentence	2
791	tha	11	282.8895138	1	1	carrier	carrier	monosyllable	Carrier sentence	2
792	tha	12	281.5718635	1	1	carrier	carrier	monosyllable	Carrier sentence	2
793	tha	13	280.236594	1	1	carrier	carrier	monosyllable	Carrier sentence	2
794	tha	14	278.8874088	1	1	carrier	carrier	monosyllable	Carrier sentence	2
795	tha	15	277.4476958	1	1	carrier	carrier	monosyllable	Carrier sentence	2
796	tha	16	275.6712382	1	1	carrier	carrier	monosyllable	Carrier sentence	2
797	tha	17	273.0434143	1	1	carrier	carrier	monosyllable	Carrier sentence	2
798	tha	18	269.6483346	1	1	carrier	carrier	monosyllable	Carrier sentence	2
799	tha	19	266.9935951	1	1	carrier	carrier	monosyllable	Carrier sentence	2
800	tha	20	265.4595588	1	1	carrier	carrier	monosyllable	Carrier sentence	2
801	tha	1	268.2944858	1	1	carrier	carrier	monosyllable	Carrier sentence	3
802	tha	2	270.8565342	1	1	carrier	carrier	monosyllable	Carrier sentence	3
803	tha	3	272.7721872	1	1	carrier	carrier	monosyllable	Carrier sentence	3
804	tha	4	274.4435759	1	1	carrier	carrier	monosyllable	Carrier sentence	3
805	tha	5	275.1292566	1	1	carrier	carrier	monosyllable	Carrier sentence	3
806	tha	6	275.7532401	1	1	carrier	carrier	monosyllable	Carrier sentence	3
807	tha	7	276.473815	1	1	carrier	carrier	monosyllable	Carrier sentence	3
808	tha	8	276.9724666	1	1	carrier	carrier	monosyllable	Carrier sentence	3
809	tha	9	277.1216894	1	1	carrier	carrier	monosyllable	Carrier sentence	3
810	tha	10	277.0905922	1	1	carrier	carrier	monosyllable	Carrier sentence	3
811	tha	11	277.0399715	1	1	carrier	carrier	monosyllable	Carrier sentence	3
812	tha	12	276.9605931	1	1	carrier	carrier	monosyllable	Carrier sentence	3
813	tha	13	276.7224101	1	1	carrier	carrier	monosyllable	Carrier sentence	3
814	tha	14	276.0995161	1	1	carrier	carrier	monosyllable	Carrier sentence	3
815	tha	15	274.7474972	1	1	carrier	carrier	monosyllable	Carrier sentence	3
816	tha	16	272.2390207	1	1	carrier	carrier	monosyllable	Carrier sentence	3
817	tha	17	268.0214544	1	1	carrier	carrier	monosyllable	Carrier sentence	3
818	tha	18	261.2896033	1	1	carrier	carrier	monosyllable	Carrier sentence	3
819	tha	19	252.6714004	1	1	carrier	carrier	monosyllable	Carrier sentence	3
820	tha	20	243.2398057	1	1	carrier	carrier	monosyllable	Carrier sentence	3
821	ka	1	233.5912683	1	1	carrier	carrier	monosyllable	Carrier sentence	1
822	ka	2	228.1629904	1	1	carrier	carrier	monosyllable	Carrier sentence	1
823	ka	3	225.7455348	1	1	carrier	carrier	monosyllable	Carrier sentence	1
824	ka	4	225.8882473	1	1	carrier	carrier	monosyllable	Carrier sentence	1
825	ka	5	227.7393154	1	1	carrier	carrier	monosyllable	Carrier sentence	1
826	ka	6	229.7890606	1	1	carrier	carrier	monosyllable	Carrier sentence	1
827	ka	7	231.6073085	1	1	carrier	carrier	monosyllable	Carrier sentence	1
828	ka	8	233.2473945	1	1	carrier	carrier	monosyllable	Carrier sentence	1
829	ka	9	234.8011778	1	1	carrier	carrier	monosyllable	Carrier sentence	1
830	ka	10	236.3851753	1	1	carrier	carrier	monosyllable	Carrier sentence	1
831	ka	11	237.9888488	1	1	carrier	carrier	monosyllable	Carrier sentence	1
832	ka	12	239.4070095	1	1	carrier	carrier	monosyllable	Carrier sentence	1
833	ka	13	240.5334776	1	1	carrier	carrier	monosyllable	Carrier sentence	1
834	ka	14	241.3122479	1	1	carrier	carrier	monosyllable	Carrier sentence	1
835	ka	15	241.6612631	1	1	carrier	carrier	monosyllable	Carrier sentence	1
836	ka	16	241.4756701	1	1	carrier	carrier	monosyllable	Carrier sentence	1
837	ka	17	240.5636822	1	1	carrier	carrier	monosyllable	Carrier sentence	1
838	ka	18	237.9552362	1	1	carrier	carrier	monosyllable	Carrier sentence	1
839	ka	19	233.7013713	1	1	carrier	carrier	monosyllable	Carrier sentence	1
840	ka	20	228.0637018	1	1	carrier	carrier	monosyllable	Carrier sentence	1
841	ta	1	218.0264811	1	1	carrier	carrier	monosyllable	Carrier sentence	2
842	ta	2	213.4171691	1	1	carrier	carrier	monosyllable	Carrier sentence	2
843	ta	3	210.6205777	1	1	carrier	carrier	monosyllable	Carrier sentence	2
844	ta	4	209.7163761	1	1	carrier	carrier	monosyllable	Carrier sentence	2
845	ta	5	210.6009893	1	1	carrier	carrier	monosyllable	Carrier sentence	2
846	ta	6	212.6181288	1	1	carrier	carrier	monosyllable	Carrier sentence	2
847	ta	7	215.026142	1	1	carrier	carrier	monosyllable	Carrier sentence	2
848	ta	8	217.5067851	1	1	carrier	carrier	monosyllable	Carrier sentence	2
849	ta	9	219.9528689	1	1	carrier	carrier	monosyllable	Carrier sentence	2
850	ta	10	222.3726141	1	1	carrier	carrier	monosyllable	Carrier sentence	2
851	ta	11	224.7857657	1	1	carrier	carrier	monosyllable	Carrier sentence	2
852	ta	12	227.3907702	1	1	carrier	carrier	monosyllable	Carrier sentence	2
853	ta	13	230.0953908	1	1	carrier	carrier	monosyllable	Carrier sentence	2
854	ta	14	232.6633117	1	1	carrier	carrier	monosyllable	Carrier sentence	2
855	ta	15	234.7840861	1	1	carrier	carrier	monosyllable	Carrier sentence	2
856	ta	16	236.0958252	1	1	carrier	carrier	monosyllable	Carrier sentence	2
857	ta	17	236.2074881	1	1	carrier	carrier	monosyllable	Carrier sentence	2
858	ta	18	237.2448198	1	1	carrier	carrier	monosyllable	Carrier sentence	2
859	ta	19	239.4428912	1	1	carrier	carrier	monosyllable	Carrier sentence	2
860	ta	20	243.3527339	1	1	carrier	carrier	monosyllable	Carrier sentence	2
861	kka	1	253.7282708	1	1	carrier	carrier	monosyllable	Carrier sentence	3
862	kka	2	260.4777759	1	1	carrier	carrier	monosyllable	Carrier sentence	3
863	kka	3	265.4001261	1	1	carrier	carrier	monosyllable	Carrier sentence	3
864	kka	4	268.1901218	1	1	carrier	carrier	monosyllable	Carrier sentence	3
865	kka	5	268.5518202	1	1	carrier	carrier	monosyllable	Carrier sentence	3
866	kka	6	268.8322464	1	1	carrier	carrier	monosyllable	Carrier sentence	3
867	kka	7	269.1830865	1	1	carrier	carrier	monosyllable	Carrier sentence	3
868	kka	8	269.5312081	1	1	carrier	carrier	monosyllable	Carrier sentence	3
869	kka	9	269.7830922	1	1	carrier	carrier	monosyllable	Carrier sentence	3
870	kka	10	269.9520911	1	1	carrier	carrier	monosyllable	Carrier sentence	3
871	kka	11	270.0952612	1	1	carrier	carrier	monosyllable	Carrier sentence	3
872	kka	12	270.3243914	1	1	carrier	carrier	monosyllable	Carrier sentence	3
873	kka	13	270.6716296	1	1	carrier	carrier	monosyllable	Carrier sentence	3
874	kka	14	271.0226099	1	1	carrier	carrier	monosyllable	Carrier sentence	3
875	kka	15	271.1430586	1	1	carrier	carrier	monosyllable	Carrier sentence	3
876	kka	16	270.667081	1	1	carrier	carrier	monosyllable	Carrier sentence	3
877	kka	17	269.1629507	1	1	carrier	carrier	monosyllable	Carrier sentence	3
878	kka	18	268.0997476	1	1	carrier	carrier	monosyllable	Carrier sentence	3
879	kka	19	267.5605247	1	1	carrier	carrier	monosyllable	Carrier sentence	3
880	kka	20	267.8787594	1	1	carrier	carrier	monosyllable	Carrier sentence	3
881	pha	1	270.7190871	1	1	carrier	carrier	monosyllable	Carrier sentence	2
882	pha	2	271.801252	1	1	carrier	carrier	monosyllable	Carrier sentence	2
883	pha	3	273.0472809	1	1	carrier	carrier	monosyllable	Carrier sentence	2
884	pha	4	274.3437824	1	1	carrier	carrier	monosyllable	Carrier sentence	2
885	pha	5	275.3977551	1	1	carrier	carrier	monosyllable	Carrier sentence	2
886	pha	6	276.0675912	1	1	carrier	carrier	monosyllable	Carrier sentence	2
887	pha	7	277.0201542	1	1	carrier	carrier	monosyllable	Carrier sentence	2
888	pha	8	277.3011869	1	1	carrier	carrier	monosyllable	Carrier sentence	2
889	pha	9	276.9556223	1	1	carrier	carrier	monosyllable	Carrier sentence	2
890	pha	10	276.0506073	1	1	carrier	carrier	monosyllable	Carrier sentence	2
891	pha	11	274.7086046	1	1	carrier	carrier	monosyllable	Carrier sentence	2
892	pha	12	273.0883891	1	1	carrier	carrier	monosyllable	Carrier sentence	2
893	pha	13	271.3596725	1	1	carrier	carrier	monosyllable	Carrier sentence	2
894	pha	14	269.5743394	1	1	carrier	carrier	monosyllable	Carrier sentence	2
895	pha	15	267.6410547	1	1	carrier	carrier	monosyllable	Carrier sentence	2
896	pha	16	265.4857972	1	1	carrier	carrier	monosyllable	Carrier sentence	2
897	pha	17	262.7252478	1	1	carrier	carrier	monosyllable	Carrier sentence	2
898	pha	18	258.5777739	1	1	carrier	carrier	monosyllable	Carrier sentence	2
899	pha	19	252.864681	1	1	carrier	carrier	monosyllable	Carrier sentence	2
900	pha	20	246.2868889	1	1	carrier	carrier	monosyllable	Carrier sentence	2
901	ka	1	234.6785458	1	1	carrier	carrier	monosyllable	Carrier sentence	2
902	ka	2	229.2982486	1	1	carrier	carrier	monosyllable	Carrier sentence	2
903	ka	3	226.7178295	1	1	carrier	carrier	monosyllable	Carrier sentence	2
904	ka	4	226.7529139	1	1	carrier	carrier	monosyllable	Carrier sentence	2
905	ka	5	229.1042869	1	1	carrier	carrier	monosyllable	Carrier sentence	2
906	ka	6	232.3974244	1	1	carrier	carrier	monosyllable	Carrier sentence	2
907	ka	7	235.8075089	1	1	carrier	carrier	monosyllable	Carrier sentence	2
908	ka	8	238.9572972	1	1	carrier	carrier	monosyllable	Carrier sentence	2
909	ka	9	241.6613724	1	1	carrier	carrier	monosyllable	Carrier sentence	2
910	ka	10	243.8458447	1	1	carrier	carrier	monosyllable	Carrier sentence	2
911	ka	11	245.4854101	1	1	carrier	carrier	monosyllable	Carrier sentence	2
912	ka	12	246.6926055	1	1	carrier	carrier	monosyllable	Carrier sentence	2
913	ka	13	247.5896232	1	1	carrier	carrier	monosyllable	Carrier sentence	2
914	ka	14	248.203795	1	1	carrier	carrier	monosyllable	Carrier sentence	2
915	ka	15	248.4939828	1	1	carrier	carrier	monosyllable	Carrier sentence	2
916	ka	16	248.3449206	1	1	carrier	carrier	monosyllable	Carrier sentence	2
917	ka	17	247.4449942	1	1	carrier	carrier	monosyllable	Carrier sentence	2
918	ka	18	246.6141156	1	1	carrier	carrier	monosyllable	Carrier sentence	2
919	ka	19	246.4425025	1	1	carrier	carrier	monosyllable	Carrier sentence	2
920	ka	20	247.4966319	1	1	carrier	carrier	monosyllable	Carrier sentence	2
921	tta	1	252.5436113	1	1	carrier	carrier	monosyllable	Carrier sentence	3
922	tta	2	257.040343	1	1	carrier	carrier	monosyllable	Carrier sentence	3
923	tta	3	260.3712743	1	1	carrier	carrier	monosyllable	Carrier sentence	3
924	tta	4	261.9384803	1	1	carrier	carrier	monosyllable	Carrier sentence	3
925	tta	5	262.3182617	1	1	carrier	carrier	monosyllable	Carrier sentence	3
926	tta	6	262.8840713	1	1	carrier	carrier	monosyllable	Carrier sentence	3
927	tta	7	263.8518731	1	1	carrier	carrier	monosyllable	Carrier sentence	3
928	tta	8	264.9822457	1	1	carrier	carrier	monosyllable	Carrier sentence	3
929	tta	9	265.9171094	1	1	carrier	carrier	monosyllable	Carrier sentence	3
930	tta	10	266.5740561	1	1	carrier	carrier	monosyllable	Carrier sentence	3
931	tta	11	267.1127181	1	1	carrier	carrier	monosyllable	Carrier sentence	3
932	tta	12	267.8018079	1	1	carrier	carrier	monosyllable	Carrier sentence	3
933	tta	13	268.6802523	1	1	carrier	carrier	monosyllable	Carrier sentence	3
934	tta	14	269.5504726	1	1	carrier	carrier	monosyllable	Carrier sentence	3
935	tta	15	269.9336306	1	1	carrier	carrier	monosyllable	Carrier sentence	3
936	tta	16	269.2567859	1	1	carrier	carrier	monosyllable	Carrier sentence	3
937	tta	17	267.3383785	1	1	carrier	carrier	monosyllable	Carrier sentence	3
938	tta	18	263.725277	1	1	carrier	carrier	monosyllable	Carrier sentence	3
939	tta	19	261.1202415	1	1	carrier	carrier	monosyllable	Carrier sentence	3
940	tta	20	260.9118401	1	1	carrier	carrier	monosyllable	Carrier sentence	3
941	kha	1	267.6565412	1	1	carrier	carrier	monosyllable	Carrier sentence	2
942	kha	2	270.9006231	1	1	carrier	carrier	monosyllable	Carrier sentence	2
943	kha	3	272.9699111	1	1	carrier	carrier	monosyllable	Carrier sentence	2
944	kha	4	274.9859758	1	1	carrier	carrier	monosyllable	Carrier sentence	2
945	kha	5	275.8654818	1	1	carrier	carrier	monosyllable	Carrier sentence	2
946	kha	6	277.568732	1	1	carrier	carrier	monosyllable	Carrier sentence	2
947	kha	7	279.2115471	1	1	carrier	carrier	monosyllable	Carrier sentence	2
948	kha	8	280.0747272	1	1	carrier	carrier	monosyllable	Carrier sentence	2
949	kha	9	280.2460767	1	1	carrier	carrier	monosyllable	Carrier sentence	2
950	kha	10	280.0296922	1	1	carrier	carrier	monosyllable	Carrier sentence	2
951	kha	11	279.6417431	1	1	carrier	carrier	monosyllable	Carrier sentence	2
952	kha	12	279.2203469	1	1	carrier	carrier	monosyllable	Carrier sentence	2
953	kha	13	278.8951802	1	1	carrier	carrier	monosyllable	Carrier sentence	2
954	kha	14	278.6981122	1	1	carrier	carrier	monosyllable	Carrier sentence	2
955	kha	15	278.6090729	1	1	carrier	carrier	monosyllable	Carrier sentence	2
956	kha	16	278.4593091	1	1	carrier	carrier	monosyllable	Carrier sentence	2
957	kha	17	277.8094554	1	1	carrier	carrier	monosyllable	Carrier sentence	2
958	kha	18	275.2295203	1	1	carrier	carrier	monosyllable	Carrier sentence	2
959	kha	19	268.6762529	1	1	carrier	carrier	monosyllable	Carrier sentence	2
960	kha	20	258.4732602	1	1	carrier	carrier	monosyllable	Carrier sentence	2
961	ta	1	236.9903334	1	1	carrier	carrier	monosyllable	Carrier sentence	3
962	ta	2	227.1961429	1	1	carrier	carrier	monosyllable	Carrier sentence	3
963	ta	3	221.9004103	1	1	carrier	carrier	monosyllable	Carrier sentence	3
964	ta	4	220.9353194	1	1	carrier	carrier	monosyllable	Carrier sentence	3
965	ta	5	223.6042625	1	1	carrier	carrier	monosyllable	Carrier sentence	3
966	ta	6	226.7103959	1	1	carrier	carrier	monosyllable	Carrier sentence	3
967	ta	7	229.7203835	1	1	carrier	carrier	monosyllable	Carrier sentence	3
968	ta	8	232.3574281	1	1	carrier	carrier	monosyllable	Carrier sentence	3
969	ta	9	234.4961299	1	1	carrier	carrier	monosyllable	Carrier sentence	3
970	ta	10	236.1235041	1	1	carrier	carrier	monosyllable	Carrier sentence	3
971	ta	11	237.3348179	1	1	carrier	carrier	monosyllable	Carrier sentence	3
972	ta	12	238.2216228	1	1	carrier	carrier	monosyllable	Carrier sentence	3
973	ta	13	238.873182	1	1	carrier	carrier	monosyllable	Carrier sentence	3
974	ta	14	239.3514606	1	1	carrier	carrier	monosyllable	Carrier sentence	3
975	ta	15	239.7191612	1	1	carrier	carrier	monosyllable	Carrier sentence	3
976	ta	16	239.9209647	1	1	carrier	carrier	monosyllable	Carrier sentence	3
977	ta	17	239.6446648	1	1	carrier	carrier	monosyllable	Carrier sentence	3
978	ta	18	238.3337309	1	1	carrier	carrier	monosyllable	Carrier sentence	3
979	ta	19	235.4704794	1	1	carrier	carrier	monosyllable	Carrier sentence	3
980	ta	20	231.2004364	1	1	carrier	carrier	monosyllable	Carrier sentence	3
981	ka	1	222.1224313	1	1	carrier	carrier	monosyllable	Carrier sentence	3
982	ka	2	219.0819464	1	1	carrier	carrier	monosyllable	Carrier sentence	3
983	ka	3	217.5588694	1	1	carrier	carrier	monosyllable	Carrier sentence	3
984	ka	4	217.3477493	1	1	carrier	carrier	monosyllable	Carrier sentence	3
985	ka	5	217.9730972	1	1	carrier	carrier	monosyllable	Carrier sentence	3
986	ka	6	218.8617635	1	1	carrier	carrier	monosyllable	Carrier sentence	3
987	ka	7	219.9043393	1	1	carrier	carrier	monosyllable	Carrier sentence	3
988	ka	8	221.1449814	1	1	carrier	carrier	monosyllable	Carrier sentence	3
989	ka	9	222.4498607	1	1	carrier	carrier	monosyllable	Carrier sentence	3
990	ka	10	223.7253734	1	1	carrier	carrier	monosyllable	Carrier sentence	3
991	ka	11	224.9408318	1	1	carrier	carrier	monosyllable	Carrier sentence	3
992	ka	12	226.0615774	1	1	carrier	carrier	monosyllable	Carrier sentence	3
993	ka	13	227.2286733	1	1	carrier	carrier	monosyllable	Carrier sentence	3
994	ka	14	228.6393212	1	1	carrier	carrier	monosyllable	Carrier sentence	3
995	ka	15	230.2994296	1	1	carrier	carrier	monosyllable	Carrier sentence	3
996	ka	16	231.9802597	1	1	carrier	carrier	monosyllable	Carrier sentence	3
997	ka	17	232.9186915	1	1	carrier	carrier	monosyllable	Carrier sentence	3
998	ka	18	232.2111108	1	1	carrier	carrier	monosyllable	Carrier sentence	3
999	ka	19	229.8736052	1	1	carrier	carrier	monosyllable	Carrier sentence	3
1000	ka	20	225.9524524	1	1	carrier	carrier	monosyllable	Carrier sentence	3
1001	pa	1	217.8151937	1	1	carrier	carrier	monosyllable	Carrier sentence	2
1002	pa	2	214.8385664	1	1	carrier	carrier	monosyllable	Carrier sentence	2
1003	pa	3	213.0196694	1	1	carrier	carrier	monosyllable	Carrier sentence	2
1004	pa	4	212.6292332	1	1	carrier	carrier	monosyllable	Carrier sentence	2
1005	pa	5	212.6804742	1	1	carrier	carrier	monosyllable	Carrier sentence	2
1006	pa	6	213.147088	1	1	carrier	carrier	monosyllable	Carrier sentence	2
1007	pa	7	213.9346345	1	1	carrier	carrier	monosyllable	Carrier sentence	2
1008	pa	8	214.912078	1	1	carrier	carrier	monosyllable	Carrier sentence	2
1009	pa	9	216.1341095	1	1	carrier	carrier	monosyllable	Carrier sentence	2
1010	pa	10	217.6755385	1	1	carrier	carrier	monosyllable	Carrier sentence	2
1011	pa	11	219.5400675	1	1	carrier	carrier	monosyllable	Carrier sentence	2
1012	pa	12	221.6602734	1	1	carrier	carrier	monosyllable	Carrier sentence	2
1013	pa	13	223.8809487	1	1	carrier	carrier	monosyllable	Carrier sentence	2
1014	pa	14	226.0310288	1	1	carrier	carrier	monosyllable	Carrier sentence	2
1015	pa	15	227.9622603	1	1	carrier	carrier	monosyllable	Carrier sentence	2
1016	pa	16	229.4193017	1	1	carrier	carrier	monosyllable	Carrier sentence	2
1017	pa	17	229.9730147	1	1	carrier	carrier	monosyllable	Carrier sentence	2
1018	pa	18	229.133812	1	1	carrier	carrier	monosyllable	Carrier sentence	2
1019	pa	19	227.0651443	1	1	carrier	carrier	monosyllable	Carrier sentence	2
1020	pa	20	224.006648	1	1	carrier	carrier	monosyllable	Carrier sentence	2
1021	pa	1	217.8335717	1	1	carrier	carrier	monosyllable	Carrier sentence	3
1022	pa	2	216.2507342	1	1	carrier	carrier	monosyllable	Carrier sentence	3
1023	pa	3	215.6319183	1	1	carrier	carrier	monosyllable	Carrier sentence	3
1024	pa	4	215.9733801	1	1	carrier	carrier	monosyllable	Carrier sentence	3
1025	pa	5	216.689645	1	1	carrier	carrier	monosyllable	Carrier sentence	3
1026	pa	6	217.6765088	1	1	carrier	carrier	monosyllable	Carrier sentence	3
1027	pa	7	218.8376919	1	1	carrier	carrier	monosyllable	Carrier sentence	3
1028	pa	8	220.0317776	1	1	carrier	carrier	monosyllable	Carrier sentence	3
1029	pa	9	221.2175846	1	1	carrier	carrier	monosyllable	Carrier sentence	3
1030	pa	10	222.4443689	1	1	carrier	carrier	monosyllable	Carrier sentence	3
1031	pa	11	223.7573889	1	1	carrier	carrier	monosyllable	Carrier sentence	3
1032	pa	12	225.2183365	1	1	carrier	carrier	monosyllable	Carrier sentence	3
1033	pa	13	226.9209359	1	1	carrier	carrier	monosyllable	Carrier sentence	3
1034	pa	14	228.8623831	1	1	carrier	carrier	monosyllable	Carrier sentence	3
1035	pa	15	230.8702462	1	1	carrier	carrier	monosyllable	Carrier sentence	3
1036	pa	16	232.6485009	1	1	carrier	carrier	monosyllable	Carrier sentence	3
1037	pa	17	234.0803501	1	1	carrier	carrier	monosyllable	Carrier sentence	3
1038	pa	18	238.3289687	1	1	carrier	carrier	monosyllable	Carrier sentence	3
1039	pa	19	244.9103911	1	1	carrier	carrier	monosyllable	Carrier sentence	3
1040	pa	20	253.9036271	1	1	carrier	carrier	monosyllable	Carrier sentence	3
1041	pha	1	267.8476721	1	1	carrier	carrier	monosyllable	Carrier sentence	3
1042	pha	2	274.9777309	1	1	carrier	carrier	monosyllable	Carrier sentence	3
1043	pha	3	280.0113827	1	1	carrier	carrier	monosyllable	Carrier sentence	3
1044	pha	4	283.2188398	1	1	carrier	carrier	monosyllable	Carrier sentence	3
1045	pha	5	284.5312528	1	1	carrier	carrier	monosyllable	Carrier sentence	3
1046	pha	6	284.8190193	1	1	carrier	carrier	monosyllable	Carrier sentence	3
1047	pha	7	285.7544918	1	1	carrier	carrier	monosyllable	Carrier sentence	3
1048	pha	8	286.6755376	1	1	carrier	carrier	monosyllable	Carrier sentence	3
1049	pha	9	287.2408223	1	1	carrier	carrier	monosyllable	Carrier sentence	3
1050	pha	10	287.4798391	1	1	carrier	carrier	monosyllable	Carrier sentence	3
1051	pha	11	287.4511489	1	1	carrier	carrier	monosyllable	Carrier sentence	3
1052	pha	12	287.2144231	1	1	carrier	carrier	monosyllable	Carrier sentence	3
1053	pha	13	286.7773849	1	1	carrier	carrier	monosyllable	Carrier sentence	3
1054	pha	14	286.0490993	1	1	carrier	carrier	monosyllable	Carrier sentence	3
1055	pha	15	284.6851449	1	1	carrier	carrier	monosyllable	Carrier sentence	3
1056	pha	16	282.1172692	1	1	carrier	carrier	monosyllable	Carrier sentence	3
1057	pha	17	276.7310515	1	1	carrier	carrier	monosyllable	Carrier sentence	3
1058	pha	18	268.044174	1	1	carrier	carrier	monosyllable	Carrier sentence	3
1059	pha	19	256.1197004	1	1	carrier	carrier	monosyllable	Carrier sentence	3
1060	pha	20	244.1965765	1	1	carrier	carrier	monosyllable	Carrier sentence	3
1061	ta	1	224.7211897	1	1	isolated	isolated	disyllable	Isolated word	1
1062	ta	2	213.4412991	1	1	isolated	isolated	disyllable	Isolated word	1
1063	ta	3	204.3111362	1	1	isolated	isolated	disyllable	Isolated word	1
1064	ta	4	197.3596529	1	1	isolated	isolated	disyllable	Isolated word	1
1065	ta	5	193.8080514	1	1	isolated	isolated	disyllable	Isolated word	1
1066	ta	6	192.7340002	1	1	isolated	isolated	disyllable	Isolated word	1
1067	ta	7	193.0028889	1	1	isolated	isolated	disyllable	Isolated word	1
1068	ta	8	194.1496804	1	1	isolated	isolated	disyllable	Isolated word	1
1069	ta	9	195.2241206	1	1	isolated	isolated	disyllable	Isolated word	1
1070	ta	10	196.0782928	1	1	isolated	isolated	disyllable	Isolated word	1
1071	ta	11	196.6542455	1	1	isolated	isolated	disyllable	Isolated word	1
1072	ta	12	196.6774155	1	1	isolated	isolated	disyllable	Isolated word	1
1073	ta	13	196.4609297	1	1	isolated	isolated	disyllable	Isolated word	1
1074	ta	14	196.0601318	1	1	isolated	isolated	disyllable	Isolated word	1
1075	ta	15	195.6334799	1	1	isolated	isolated	disyllable	Isolated word	1
1076	ta	16	195.3088548	1	1	isolated	isolated	disyllable	Isolated word	1
1077	ta	17	195.1273714	1	1	isolated	isolated	disyllable	Isolated word	1
1078	ta	18	195.2025838	1	1	isolated	isolated	disyllable	Isolated word	1
1079	ta	19	195.5672003	1	1	isolated	isolated	disyllable	Isolated word	1
1080	ta	20	196.0102793	1	1	isolated	isolated	disyllable	Isolated word	1
1081	li	1	196.898777	1	1	isolated	isolated	disyllable	Isolated word	1
1082	li	2	198.4074758	1	1	isolated	isolated	disyllable	Isolated word	1
1083	li	3	199.5999403	1	1	isolated	isolated	disyllable	Isolated word	1
1084	li	4	200.4922204	1	1	isolated	isolated	disyllable	Isolated word	1
1085	li	5	201.1336473	1	1	isolated	isolated	disyllable	Isolated word	1
1086	li	6	201.6403552	1	1	isolated	isolated	disyllable	Isolated word	1
1087	li	7	202.0076436	1	1	isolated	isolated	disyllable	Isolated word	1
1088	li	8	201.7625836	1	1	isolated	isolated	disyllable	Isolated word	1
1089	li	9	200.4347883	1	1	isolated	isolated	disyllable	Isolated word	1
1090	li	10	197.8765201	1	1	isolated	isolated	disyllable	Isolated word	1
1091	li	11	194.2942906	1	1	isolated	isolated	disyllable	Isolated word	1
1092	li	12	190.0770396	1	1	isolated	isolated	disyllable	Isolated word	1
1093	li	13	185.6378995	1	1	isolated	isolated	disyllable	Isolated word	1
1094	li	14	181.2073377	1	1	isolated	isolated	disyllable	Isolated word	1
1095	li	15	177.1115738	1	1	isolated	isolated	disyllable	Isolated word	1
1096	li	16	173.7439725	1	1	isolated	isolated	disyllable	Isolated word	1
1097	li	17	172.2931144	1	1	isolated	isolated	disyllable	Isolated word	1
1098	li	18	173.1078218	1	1	isolated	isolated	disyllable	Isolated word	1
1099	li	19	181.069029	1	1	isolated	isolated	disyllable	Isolated word	1
1100	li	20	195.3737353	1	1	isolated	isolated	disyllable	Isolated word	1
1101	tta	1	230.0654077	1	1	isolated	isolated	disyllable	Isolated word	1
1102	tta	2	243.2681666	1	1	isolated	isolated	disyllable	Isolated word	1
1103	tta	3	252.2089673	1	1	isolated	isolated	disyllable	Isolated word	1
1104	tta	4	257.7448336	1	1	isolated	isolated	disyllable	Isolated word	1
1105	tta	5	259.8887422	1	1	isolated	isolated	disyllable	Isolated word	1
1106	tta	6	260.4869412	1	1	isolated	isolated	disyllable	Isolated word	1
1107	tta	7	261.0490644	1	1	isolated	isolated	disyllable	Isolated word	1
1108	tta	8	261.588227	1	1	isolated	isolated	disyllable	Isolated word	1
1109	tta	9	262.0079326	1	1	isolated	isolated	disyllable	Isolated word	1
1110	tta	10	262.3675373	1	1	isolated	isolated	disyllable	Isolated word	1
1111	tta	11	262.8314648	1	1	isolated	isolated	disyllable	Isolated word	1
1112	tta	12	263.4190009	1	1	isolated	isolated	disyllable	Isolated word	1
1113	tta	13	264.2273101	1	1	isolated	isolated	disyllable	Isolated word	1
1114	tta	14	265.2903807	1	1	isolated	isolated	disyllable	Isolated word	1
1115	tta	15	266.5404442	1	1	isolated	isolated	disyllable	Isolated word	1
1116	tta	16	267.5682352	1	1	isolated	isolated	disyllable	Isolated word	1
1117	tta	17	267.8271683	1	1	isolated	isolated	disyllable	Isolated word	1
1118	tta	18	267.236301	1	1	isolated	isolated	disyllable	Isolated word	1
1119	tta	19	265.7128255	1	1	isolated	isolated	disyllable	Isolated word	1
1120	tta	20	263.2366269	1	1	isolated	isolated	disyllable	Isolated word	1
1121	li	1	260.1713001	1	1	isolated	isolated	disyllable	Isolated word	1
1122	li	2	256.2697227	1	1	isolated	isolated	disyllable	Isolated word	1
1123	li	3	250.6041873	1	1	isolated	isolated	disyllable	Isolated word	1
1124	li	4	242.7289837	1	1	isolated	isolated	disyllable	Isolated word	1
1125	li	5	232.8671382	1	1	isolated	isolated	disyllable	Isolated word	1
1126	li	6	222.1827271	1	1	isolated	isolated	disyllable	Isolated word	1
1127	li	7	211.7796699	1	1	isolated	isolated	disyllable	Isolated word	1
1128	li	8	202.1680377	1	1	isolated	isolated	disyllable	Isolated word	1
1129	li	9	193.7966064	1	1	isolated	isolated	disyllable	Isolated word	1
1130	li	10	187.0550196	1	1	isolated	isolated	disyllable	Isolated word	1
1131	li	11	181.7264714	1	1	isolated	isolated	disyllable	Isolated word	1
1132	li	12	177.6327724	1	1	isolated	isolated	disyllable	Isolated word	1
1133	li	13	174.3270978	1	1	isolated	isolated	disyllable	Isolated word	1
1134	li	14	171.4933888	1	1	isolated	isolated	disyllable	Isolated word	1
1135	li	15	169.0891673	1	1	isolated	isolated	disyllable	Isolated word	1
1136	li	16	167.1482012	1	1	isolated	isolated	disyllable	Isolated word	1
1137	li	17	165.8475933	1	1	isolated	isolated	disyllable	Isolated word	1
1138	li	18	165.5699195	1	1	isolated	isolated	disyllable	Isolated word	1
1139	li	19	167.4750297	1	1	isolated	isolated	disyllable	Isolated word	1
1140	li	20	170.8645393	1	1	isolated	isolated	disyllable	Isolated word	1
1141	ka	1	176.7639292	1	1	isolated	isolated	disyllable	Isolated word	1
1142	ka	2	178.1740638	1	1	isolated	isolated	disyllable	Isolated word	1
1143	ka	3	179.2943653	1	1	isolated	isolated	disyllable	Isolated word	1
1144	ka	4	180.0427289	1	1	isolated	isolated	disyllable	Isolated word	1
1145	ka	5	180.5112284	1	1	isolated	isolated	disyllable	Isolated word	1
1146	ka	6	180.8668924	1	1	isolated	isolated	disyllable	Isolated word	1
1147	ka	7	181.0625702	1	1	isolated	isolated	disyllable	Isolated word	1
1148	ka	8	181.7414494	1	1	isolated	isolated	disyllable	Isolated word	1
1149	ka	9	182.6083336	1	1	isolated	isolated	disyllable	Isolated word	1
1150	ka	10	183.5970003	1	1	isolated	isolated	disyllable	Isolated word	1
1151	ka	11	184.409328	1	1	isolated	isolated	disyllable	Isolated word	1
1152	ka	12	185.0510652	1	1	isolated	isolated	disyllable	Isolated word	1
1153	ka	13	184.754551	1	1	isolated	isolated	disyllable	Isolated word	1
1154	ka	14	183.9395615	1	1	isolated	isolated	disyllable	Isolated word	1
1155	ka	15	182.6137686	1	1	isolated	isolated	disyllable	Isolated word	1
1156	ka	16	181.2932846	1	1	isolated	isolated	disyllable	Isolated word	1
1157	ka	17	180.1188623	1	1	isolated	isolated	disyllable	Isolated word	1
1158	ka	18	179.1825599	1	1	isolated	isolated	disyllable	Isolated word	1
1159	ka	19	179.5529454	1	1	isolated	isolated	disyllable	Isolated word	1
1160	ka	20	180.2674487	1	1	isolated	isolated	disyllable	Isolated word	1
1161	lu	1	183.8575192	1	1	isolated	isolated	disyllable	Isolated word	1
1162	lu	2	187.3926224	1	1	isolated	isolated	disyllable	Isolated word	1
1163	lu	3	190.7112524	1	1	isolated	isolated	disyllable	Isolated word	1
1164	lu	4	193.3328526	1	1	isolated	isolated	disyllable	Isolated word	1
1165	lu	5	195.4287273	1	1	isolated	isolated	disyllable	Isolated word	1
1166	lu	6	198.3325975	1	1	isolated	isolated	disyllable	Isolated word	1
1167	lu	7	202.2828309	1	1	isolated	isolated	disyllable	Isolated word	1
1168	lu	8	206.9847064	1	1	isolated	isolated	disyllable	Isolated word	1
1169	lu	9	212.0580924	1	1	isolated	isolated	disyllable	Isolated word	1
1170	lu	10	217.2571762	1	1	isolated	isolated	disyllable	Isolated word	1
1171	lu	11	222.6735267	1	1	isolated	isolated	disyllable	Isolated word	1
1172	lu	12	228.7332964	1	1	isolated	isolated	disyllable	Isolated word	1
1173	lu	13	235.9117302	1	1	isolated	isolated	disyllable	Isolated word	1
1174	lu	14	244.4682077	1	1	isolated	isolated	disyllable	Isolated word	1
1175	lu	15	254.372524	1	1	isolated	isolated	disyllable	Isolated word	1
1176	lu	16	265.3124748	1	1	isolated	isolated	disyllable	Isolated word	1
1177	lu	17	276.2203651	1	1	isolated	isolated	disyllable	Isolated word	1
1178	lu	18	284.2324652	1	1	isolated	isolated	disyllable	Isolated word	1
1179	lu	19	287.7113331	1	1	isolated	isolated	disyllable	Isolated word	1
1180	lu	20	286.2620726	1	1	isolated	isolated	disyllable	Isolated word	1
1181	ppa	1	278.4050688	1	1	isolated	isolated	disyllable	Isolated word	1
1182	ppa	2	271.8646049	1	1	isolated	isolated	disyllable	Isolated word	1
1183	ppa	3	266.7188771	1	1	isolated	isolated	disyllable	Isolated word	1
1184	ppa	4	263.2522491	1	1	isolated	isolated	disyllable	Isolated word	1
1185	ppa	5	261.6557627	1	1	isolated	isolated	disyllable	Isolated word	1
1186	ppa	6	262.1825108	1	1	isolated	isolated	disyllable	Isolated word	1
1187	ppa	7	263.2077727	1	1	isolated	isolated	disyllable	Isolated word	1
1188	ppa	8	264.0736213	1	1	isolated	isolated	disyllable	Isolated word	1
1189	ppa	9	264.7386054	1	1	isolated	isolated	disyllable	Isolated word	1
1190	ppa	10	265.2433532	1	1	isolated	isolated	disyllable	Isolated word	1
1191	ppa	11	265.7142306	1	1	isolated	isolated	disyllable	Isolated word	1
1192	ppa	12	266.2340781	1	1	isolated	isolated	disyllable	Isolated word	1
1193	ppa	13	266.7834875	1	1	isolated	isolated	disyllable	Isolated word	1
1194	ppa	14	267.3218304	1	1	isolated	isolated	disyllable	Isolated word	1
1195	ppa	15	267.7959128	1	1	isolated	isolated	disyllable	Isolated word	1
1196	ppa	16	268.0914248	1	1	isolated	isolated	disyllable	Isolated word	1
1197	ppa	17	267.8334845	1	1	isolated	isolated	disyllable	Isolated word	1
1198	ppa	18	267.0301106	1	1	isolated	isolated	disyllable	Isolated word	1
1199	ppa	19	265.589174	1	1	isolated	isolated	disyllable	Isolated word	1
1200	ppa	20	263.3743513	1	1	isolated	isolated	disyllable	Isolated word	1
1201	ne	1	258.9715655	1	1	isolated	isolated	disyllable	Isolated word	1
1202	ne	2	252.829455	1	1	isolated	isolated	disyllable	Isolated word	1
1203	ne	3	245.3261763	1	1	isolated	isolated	disyllable	Isolated word	1
1204	ne	4	237.3128497	1	1	isolated	isolated	disyllable	Isolated word	1
1205	ne	5	229.2996116	1	1	isolated	isolated	disyllable	Isolated word	1
1206	ne	6	221.5850158	1	1	isolated	isolated	disyllable	Isolated word	1
1207	ne	7	214.3133113	1	1	isolated	isolated	disyllable	Isolated word	1
1208	ne	8	207.1577236	1	1	isolated	isolated	disyllable	Isolated word	1
1209	ne	9	200.2135055	1	1	isolated	isolated	disyllable	Isolated word	1
1210	ne	10	193.7968223	1	1	isolated	isolated	disyllable	Isolated word	1
1211	ne	11	188.0569224	1	1	isolated	isolated	disyllable	Isolated word	1
1212	ne	12	183.0862549	1	1	isolated	isolated	disyllable	Isolated word	1
1213	ne	13	178.710609	1	1	isolated	isolated	disyllable	Isolated word	1
1214	ne	14	174.9582509	1	1	isolated	isolated	disyllable	Isolated word	1
1215	ne	15	171.9693951	1	1	isolated	isolated	disyllable	Isolated word	1
1216	ne	16	169.7848763	1	1	isolated	isolated	disyllable	Isolated word	1
1217	ne	17	168.3286692	1	1	isolated	isolated	disyllable	Isolated word	1
1218	ne	18	168.1876133	1	1	isolated	isolated	disyllable	Isolated word	1
1219	ne	19	176.0667548	1	1	isolated	isolated	disyllable	Isolated word	1
1220	ne	20	191.7218584	1	1	isolated	isolated	disyllable	Isolated word	1
1221	kka	1	227.4259464	1	1	isolated	isolated	disyllable	Isolated word	1
1222	kka	2	239.6879994	1	1	isolated	isolated	disyllable	Isolated word	1
1223	kka	3	249.4098958	1	1	isolated	isolated	disyllable	Isolated word	1
1224	kka	4	256.612726	1	1	isolated	isolated	disyllable	Isolated word	1
1225	kka	5	260.1601887	1	1	isolated	isolated	disyllable	Isolated word	1
1226	kka	6	260.7437259	1	1	isolated	isolated	disyllable	Isolated word	1
1227	kka	7	260.2413725	1	1	isolated	isolated	disyllable	Isolated word	1
1228	kka	8	259.8912186	1	1	isolated	isolated	disyllable	Isolated word	1
1229	kka	9	259.7415557	1	1	isolated	isolated	disyllable	Isolated word	1
1230	kka	10	259.7200132	1	1	isolated	isolated	disyllable	Isolated word	1
1231	kka	11	259.8243298	1	1	isolated	isolated	disyllable	Isolated word	1
1232	kka	12	260.0835367	1	1	isolated	isolated	disyllable	Isolated word	1
1233	kka	13	260.3635032	1	1	isolated	isolated	disyllable	Isolated word	1
1234	kka	14	260.6298816	1	1	isolated	isolated	disyllable	Isolated word	1
1235	kka	15	260.7505291	1	1	isolated	isolated	disyllable	Isolated word	1
1236	kka	16	260.3002139	1	1	isolated	isolated	disyllable	Isolated word	1
1237	kka	17	259.3120944	1	1	isolated	isolated	disyllable	Isolated word	1
1238	kka	18	257.5803269	1	1	isolated	isolated	disyllable	Isolated word	1
1239	kka	19	254.9079354	1	1	isolated	isolated	disyllable	Isolated word	1
1240	kka	20	251.6472472	1	1	isolated	isolated	disyllable	Isolated word	1
1241	lak	1	242.078171	1	1	isolated	isolated	disyllable	Isolated word	1
1242	lak	2	237.8810104	1	1	isolated	isolated	disyllable	Isolated word	1
1243	lak	3	233.418946	1	1	isolated	isolated	disyllable	Isolated word	1
1244	lak	4	228.6956329	1	1	isolated	isolated	disyllable	Isolated word	1
1245	lak	5	223.5946097	1	1	isolated	isolated	disyllable	Isolated word	1
1246	lak	6	218.0578585	1	1	isolated	isolated	disyllable	Isolated word	1
1247	lak	7	212.2462155	1	1	isolated	isolated	disyllable	Isolated word	1
1248	lak	8	206.1860299	1	1	isolated	isolated	disyllable	Isolated word	1
1249	lak	9	200.4289044	1	1	isolated	isolated	disyllable	Isolated word	1
1250	lak	10	195.0135109	1	1	isolated	isolated	disyllable	Isolated word	1
1251	lak	11	189.998842	1	1	isolated	isolated	disyllable	Isolated word	1
1252	lak	12	185.9632884	1	1	isolated	isolated	disyllable	Isolated word	1
1253	lak	13	182.5169233	1	1	isolated	isolated	disyllable	Isolated word	1
1254	lak	14	179.6515634	1	1	isolated	isolated	disyllable	Isolated word	1
1255	lak	15	177.63022	1	1	isolated	isolated	disyllable	Isolated word	1
1256	lak	16	179.555417	1	1	isolated	isolated	disyllable	Isolated word	1
1257	lak	17	184.4282171	1	1	isolated	isolated	disyllable	Isolated word	1
1258	lak	18	192.685504	1	1	isolated	isolated	disyllable	Isolated word	1
1259	lak	19	204.5095743	1	1	isolated	isolated	disyllable	Isolated word	1
1260	lak	20	212.0111881	1	1	isolated	isolated	disyllable	Isolated word	1
1261	tta	1	235.3531384	1	1	isolated	isolated	disyllable	Isolated word	2
1262	tta	2	248.1154238	1	1	isolated	isolated	disyllable	Isolated word	2
1263	tta	3	256.1861394	1	1	isolated	isolated	disyllable	Isolated word	2
1264	tta	4	259.7360906	1	1	isolated	isolated	disyllable	Isolated word	2
1265	tta	5	259.0279456	1	1	isolated	isolated	disyllable	Isolated word	2
1266	tta	6	256.6780605	1	1	isolated	isolated	disyllable	Isolated word	2
1267	tta	7	255.3243474	1	1	isolated	isolated	disyllable	Isolated word	2
1268	tta	8	254.3397406	1	1	isolated	isolated	disyllable	Isolated word	2
1269	tta	9	253.7196518	1	1	isolated	isolated	disyllable	Isolated word	2
1270	tta	10	253.3868122	1	1	isolated	isolated	disyllable	Isolated word	2
1271	tta	11	253.1931857	1	1	isolated	isolated	disyllable	Isolated word	2
1272	tta	12	253.1712046	1	1	isolated	isolated	disyllable	Isolated word	2
1273	tta	13	253.3640544	1	1	isolated	isolated	disyllable	Isolated word	2
1274	tta	14	253.7806136	1	1	isolated	isolated	disyllable	Isolated word	2
1275	tta	15	254.3810023	1	1	isolated	isolated	disyllable	Isolated word	2
1276	tta	16	255.0632575	1	1	isolated	isolated	disyllable	Isolated word	2
1277	tta	17	254.8124029	1	1	isolated	isolated	disyllable	Isolated word	2
1278	tta	18	253.1509105	1	1	isolated	isolated	disyllable	Isolated word	2
1279	tta	19	250.1143228	1	1	isolated	isolated	disyllable	Isolated word	2
1280	tta	20	245.8907606	1	1	isolated	isolated	disyllable	Isolated word	2
1281	li	1	238.3196748	1	1	isolated	isolated	disyllable	Isolated word	2
1282	li	2	234.5875345	1	1	isolated	isolated	disyllable	Isolated word	2
1283	li	3	231.7303949	1	1	isolated	isolated	disyllable	Isolated word	2
1284	li	4	228.4335358	1	1	isolated	isolated	disyllable	Isolated word	2
1285	li	5	223.4725809	1	1	isolated	isolated	disyllable	Isolated word	2
1286	li	6	217.2457571	1	1	isolated	isolated	disyllable	Isolated word	2
1287	li	7	210.5555255	1	1	isolated	isolated	disyllable	Isolated word	2
1288	li	8	204.1523552	1	1	isolated	isolated	disyllable	Isolated word	2
1289	li	9	198.2497622	1	1	isolated	isolated	disyllable	Isolated word	2
1290	li	10	192.8150722	1	1	isolated	isolated	disyllable	Isolated word	2
1291	li	11	187.9589844	1	1	isolated	isolated	disyllable	Isolated word	2
1292	li	12	183.5450049	1	1	isolated	isolated	disyllable	Isolated word	2
1293	li	13	179.6383026	1	1	isolated	isolated	disyllable	Isolated word	2
1294	li	14	176.3878057	1	1	isolated	isolated	disyllable	Isolated word	2
1295	li	15	173.9883948	1	1	isolated	isolated	disyllable	Isolated word	2
1296	li	16	172.5984882	1	1	isolated	isolated	disyllable	Isolated word	2
1297	li	17	172.1256019	1	1	isolated	isolated	disyllable	Isolated word	2
1298	li	18	172.3262553	1	1	isolated	isolated	disyllable	Isolated word	2
1299	li	19	179.1641184	1	1	isolated	isolated	disyllable	Isolated word	2
1300	li	20	194.3310188	1	1	isolated	isolated	disyllable	Isolated word	2
1301	pha	1	236.7032403	1	1	isolated	isolated	disyllable	Isolated word	1
1302	pha	2	246.3018988	1	1	isolated	isolated	disyllable	Isolated word	1
1303	pha	3	255.7046681	1	1	isolated	isolated	disyllable	Isolated word	1
1304	pha	4	262.131052	1	1	isolated	isolated	disyllable	Isolated word	1
1305	pha	5	268.199403	1	1	isolated	isolated	disyllable	Isolated word	1
1306	pha	6	271.7267533	1	1	isolated	isolated	disyllable	Isolated word	1
1307	pha	7	274.7059606	1	1	isolated	isolated	disyllable	Isolated word	1
1308	pha	8	275.274393	1	1	isolated	isolated	disyllable	Isolated word	1
1309	pha	9	275.901863	1	1	isolated	isolated	disyllable	Isolated word	1
1310	pha	10	276.7093126	1	1	isolated	isolated	disyllable	Isolated word	1
1311	pha	11	277.4822204	1	1	isolated	isolated	disyllable	Isolated word	1
1312	pha	12	278.1777941	1	1	isolated	isolated	disyllable	Isolated word	1
1313	pha	13	278.4264367	1	1	isolated	isolated	disyllable	Isolated word	1
1314	pha	14	277.9157262	1	1	isolated	isolated	disyllable	Isolated word	1
1315	pha	15	276.8802273	1	1	isolated	isolated	disyllable	Isolated word	1
1316	pha	16	275.1554393	1	1	isolated	isolated	disyllable	Isolated word	1
1317	pha	17	273.0184724	1	1	isolated	isolated	disyllable	Isolated word	1
1318	pha	18	270.4593196	1	1	isolated	isolated	disyllable	Isolated word	1
1319	pha	19	267.6577213	1	1	isolated	isolated	disyllable	Isolated word	1
1320	pha	20	264.6623223	1	1	isolated	isolated	disyllable	Isolated word	1
1321	li	1	260.0983388	1	1	isolated	isolated	disyllable	Isolated word	1
1322	li	2	258.6705432	1	1	isolated	isolated	disyllable	Isolated word	1
1323	li	3	257.573308	1	1	isolated	isolated	disyllable	Isolated word	1
1324	li	4	255.2868354	1	1	isolated	isolated	disyllable	Isolated word	1
1325	li	5	250.2900466	1	1	isolated	isolated	disyllable	Isolated word	1
1326	li	6	243.0310535	1	1	isolated	isolated	disyllable	Isolated word	1
1327	li	7	234.5043814	1	1	isolated	isolated	disyllable	Isolated word	1
1328	li	8	225.5247279	1	1	isolated	isolated	disyllable	Isolated word	1
1329	li	9	216.5111942	1	1	isolated	isolated	disyllable	Isolated word	1
1330	li	10	207.8926023	1	1	isolated	isolated	disyllable	Isolated word	1
1331	li	11	199.9034866	1	1	isolated	isolated	disyllable	Isolated word	1
1332	li	12	192.5107756	1	1	isolated	isolated	disyllable	Isolated word	1
1333	li	13	185.5359193	1	1	isolated	isolated	disyllable	Isolated word	1
1334	li	14	178.9878291	1	1	isolated	isolated	disyllable	Isolated word	1
1335	li	15	173.199734	1	1	isolated	isolated	disyllable	Isolated word	1
1336	li	16	168.5092137	1	1	isolated	isolated	disyllable	Isolated word	1
1337	li	17	165.2717117	1	1	isolated	isolated	disyllable	Isolated word	1
1338	li	18	163.3675195	1	1	isolated	isolated	disyllable	Isolated word	1
1339	li	19	171.0602723	1	1	isolated	isolated	disyllable	Isolated word	1
1340	li	20	187.6129942	1	1	isolated	isolated	disyllable	Isolated word	1
1341	tha	1	236.2294263	1	1	isolated	isolated	disyllable	Isolated word	1
1342	tha	2	249.8389847	1	1	isolated	isolated	disyllable	Isolated word	1
1343	tha	3	261.2227551	1	1	isolated	isolated	disyllable	Isolated word	1
1344	tha	4	269.9557263	1	1	isolated	isolated	disyllable	Isolated word	1
1345	tha	5	274.8163941	1	1	isolated	isolated	disyllable	Isolated word	1
1346	tha	6	277.7646644	1	1	isolated	isolated	disyllable	Isolated word	1
1347	tha	7	278.0779452	1	1	isolated	isolated	disyllable	Isolated word	1
1348	tha	8	278.940464	1	1	isolated	isolated	disyllable	Isolated word	1
1349	tha	9	279.9842593	1	1	isolated	isolated	disyllable	Isolated word	1
1350	tha	10	281.1942969	1	1	isolated	isolated	disyllable	Isolated word	1
1351	tha	11	282.2313632	1	1	isolated	isolated	disyllable	Isolated word	1
1352	tha	12	283.1275439	1	1	isolated	isolated	disyllable	Isolated word	1
1353	tha	13	283.6948365	1	1	isolated	isolated	disyllable	Isolated word	1
1354	tha	14	283.8447024	1	1	isolated	isolated	disyllable	Isolated word	1
1355	tha	15	283.5826551	1	1	isolated	isolated	disyllable	Isolated word	1
1356	tha	16	281.7605583	1	1	isolated	isolated	disyllable	Isolated word	1
1357	tha	17	278.8704458	1	1	isolated	isolated	disyllable	Isolated word	1
1358	tha	18	275.1187127	1	1	isolated	isolated	disyllable	Isolated word	1
1359	tha	19	269.6234935	1	1	isolated	isolated	disyllable	Isolated word	1
1360	tha	20	265.9642326	1	1	isolated	isolated	disyllable	Isolated word	1
1361	lu	1	255.9961301	1	1	isolated	isolated	disyllable	Isolated word	1
1362	lu	2	246.6033571	1	1	isolated	isolated	disyllable	Isolated word	1
1363	lu	3	238.5219104	1	1	isolated	isolated	disyllable	Isolated word	1
1364	lu	4	231.3974204	1	1	isolated	isolated	disyllable	Isolated word	1
1365	lu	5	225.4304326	1	1	isolated	isolated	disyllable	Isolated word	1
1366	lu	6	219.6208447	1	1	isolated	isolated	disyllable	Isolated word	1
1367	lu	7	213.7061811	1	1	isolated	isolated	disyllable	Isolated word	1
1368	lu	8	208.0951242	1	1	isolated	isolated	disyllable	Isolated word	1
1369	lu	9	202.6917477	1	1	isolated	isolated	disyllable	Isolated word	1
1370	lu	10	197.5379988	1	1	isolated	isolated	disyllable	Isolated word	1
1371	lu	11	192.6901816	1	1	isolated	isolated	disyllable	Isolated word	1
1372	lu	12	187.8644286	1	1	isolated	isolated	disyllable	Isolated word	1
1373	lu	13	182.9718552	1	1	isolated	isolated	disyllable	Isolated word	1
1374	lu	14	178.046531	1	1	isolated	isolated	disyllable	Isolated word	1
1375	lu	15	173.159712	1	1	isolated	isolated	disyllable	Isolated word	1
1376	lu	16	168.8298563	1	1	isolated	isolated	disyllable	Isolated word	1
1377	lu	17	165.5914648	1	1	isolated	isolated	disyllable	Isolated word	1
1378	lu	18	165.2260194	1	1	isolated	isolated	disyllable	Isolated word	1
1379	lu	19	171.6076909	1	1	isolated	isolated	disyllable	Isolated word	1
1380	lu	20	184.1620013	1	1	isolated	isolated	disyllable	Isolated word	1
1381	pha	1	222.6040744	1	1	isolated	isolated	disyllable	Isolated word	2
1382	pha	2	231.5276168	1	1	isolated	isolated	disyllable	Isolated word	2
1383	pha	3	240.4511593	1	1	isolated	isolated	disyllable	Isolated word	2
1384	pha	4	246.7468332	1	1	isolated	isolated	disyllable	Isolated word	2
1385	pha	5	253.0144488	1	1	isolated	isolated	disyllable	Isolated word	2
1386	pha	6	256.8953226	1	1	isolated	isolated	disyllable	Isolated word	2
1387	pha	7	260.7246788	1	1	isolated	isolated	disyllable	Isolated word	2
1388	pha	8	261.9976607	1	1	isolated	isolated	disyllable	Isolated word	2
1389	pha	9	263.1869709	1	1	isolated	isolated	disyllable	Isolated word	2
1390	pha	10	264.2497839	1	1	isolated	isolated	disyllable	Isolated word	2
1391	pha	11	265.3070155	1	1	isolated	isolated	disyllable	Isolated word	2
1392	pha	12	265.9026308	1	1	isolated	isolated	disyllable	Isolated word	2
1393	pha	13	266.4725028	1	1	isolated	isolated	disyllable	Isolated word	2
1394	pha	14	265.8479261	1	1	isolated	isolated	disyllable	Isolated word	2
1395	pha	15	265.1425136	1	1	isolated	isolated	disyllable	Isolated word	2
1396	pha	16	263.4606793	1	1	isolated	isolated	disyllable	Isolated word	2
1397	pha	17	261.7008715	1	1	isolated	isolated	disyllable	Isolated word	2
1398	pha	18	259.5160571	1	1	isolated	isolated	disyllable	Isolated word	2
1399	pha	19	257.2920072	1	1	isolated	isolated	disyllable	Isolated word	2
1400	pha	20	255.8447581	1	1	isolated	isolated	disyllable	Isolated word	2
1401	li	1	251.9799214	1	1	isolated	isolated	disyllable	Isolated word	2
1402	li	2	247.9050571	1	1	isolated	isolated	disyllable	Isolated word	2
1403	li	3	244.2167456	1	1	isolated	isolated	disyllable	Isolated word	2
1404	li	4	239.3988722	1	1	isolated	isolated	disyllable	Isolated word	2
1405	li	5	232.75522	1	1	isolated	isolated	disyllable	Isolated word	2
1406	li	6	224.5218785	1	1	isolated	isolated	disyllable	Isolated word	2
1407	li	7	215.7944622	1	1	isolated	isolated	disyllable	Isolated word	2
1408	li	8	206.7618385	1	1	isolated	isolated	disyllable	Isolated word	2
1409	li	9	197.7496574	1	1	isolated	isolated	disyllable	Isolated word	2
1410	li	10	189.3668078	1	1	isolated	isolated	disyllable	Isolated word	2
1411	li	11	182.7088004	1	1	isolated	isolated	disyllable	Isolated word	2
1412	li	12	178.2104737	1	1	isolated	isolated	disyllable	Isolated word	2
1413	li	13	175.0719263	1	1	isolated	isolated	disyllable	Isolated word	2
1414	li	14	172.7655295	1	1	isolated	isolated	disyllable	Isolated word	2
1415	li	15	170.4205738	1	1	isolated	isolated	disyllable	Isolated word	2
1416	li	16	168.488667	1	1	isolated	isolated	disyllable	Isolated word	2
1417	li	17	167.2320004	1	1	isolated	isolated	disyllable	Isolated word	2
1418	li	18	166.7250073	1	1	isolated	isolated	disyllable	Isolated word	2
1419	li	19	170.966302	1	1	isolated	isolated	disyllable	Isolated word	2
1420	li	20	182.0899835	1	1	isolated	isolated	disyllable	Isolated word	2
1421	kka	1	214.874888	1	1	isolated	isolated	disyllable	Isolated word	2
1422	kka	2	227.5106096	1	1	isolated	isolated	disyllable	Isolated word	2
1423	kka	3	237.7275309	1	1	isolated	isolated	disyllable	Isolated word	2
1424	kka	4	245.1744829	1	1	isolated	isolated	disyllable	Isolated word	2
1425	kka	5	249.6132958	1	1	isolated	isolated	disyllable	Isolated word	2
1426	kka	6	250.6438144	1	1	isolated	isolated	disyllable	Isolated word	2
1427	kka	7	250.9700015	1	1	isolated	isolated	disyllable	Isolated word	2
1428	kka	8	250.933137	1	1	isolated	isolated	disyllable	Isolated word	2
1429	kka	9	250.7032972	1	1	isolated	isolated	disyllable	Isolated word	2
1430	kka	10	250.4198985	1	1	isolated	isolated	disyllable	Isolated word	2
1431	kka	11	250.1332076	1	1	isolated	isolated	disyllable	Isolated word	2
1432	kka	12	249.9219466	1	1	isolated	isolated	disyllable	Isolated word	2
1433	kka	13	249.7629265	1	1	isolated	isolated	disyllable	Isolated word	2
1434	kka	14	249.6250972	1	1	isolated	isolated	disyllable	Isolated word	2
1435	kka	15	249.4649302	1	1	isolated	isolated	disyllable	Isolated word	2
1436	kka	16	249.1508986	1	1	isolated	isolated	disyllable	Isolated word	2
1437	kka	17	248.3017551	1	1	isolated	isolated	disyllable	Isolated word	2
1438	kka	18	246.905382	1	1	isolated	isolated	disyllable	Isolated word	2
1439	kka	19	244.9477166	1	1	isolated	isolated	disyllable	Isolated word	2
1440	kka	20	242.4268442	1	1	isolated	isolated	disyllable	Isolated word	2
1441	lak	1	238.2016108	1	1	isolated	isolated	disyllable	Isolated word	2
1442	lak	2	234.715679	1	1	isolated	isolated	disyllable	Isolated word	2
1443	lak	3	230.8549199	1	1	isolated	isolated	disyllable	Isolated word	2
1444	lak	4	226.5617825	1	1	isolated	isolated	disyllable	Isolated word	2
1445	lak	5	221.8229468	1	1	isolated	isolated	disyllable	Isolated word	2
1446	lak	6	216.6726433	1	1	isolated	isolated	disyllable	Isolated word	2
1447	lak	7	211.2483013	1	1	isolated	isolated	disyllable	Isolated word	2
1448	lak	8	205.8579157	1	1	isolated	isolated	disyllable	Isolated word	2
1449	lak	9	200.6472392	1	1	isolated	isolated	disyllable	Isolated word	2
1450	lak	10	195.7400305	1	1	isolated	isolated	disyllable	Isolated word	2
1451	lak	11	191.4324434	1	1	isolated	isolated	disyllable	Isolated word	2
1452	lak	12	187.4538625	1	1	isolated	isolated	disyllable	Isolated word	2
1453	lak	13	183.8702211	1	1	isolated	isolated	disyllable	Isolated word	2
1454	lak	14	180.7685578	1	1	isolated	isolated	disyllable	Isolated word	2
1455	lak	15	178.4692328	1	1	isolated	isolated	disyllable	Isolated word	2
1456	lak	16	177.1041054	1	1	isolated	isolated	disyllable	Isolated word	2
1457	lak	17	177.14458	1	1	isolated	isolated	disyllable	Isolated word	2
1458	lak	18	178.6763459	1	1	isolated	isolated	disyllable	Isolated word	2
1459	lak	19	181.58842	1	1	isolated	isolated	disyllable	Isolated word	2
1460	lak	20	185.458544	1	1	isolated	isolated	disyllable	Isolated word	2
1461	pa	1	191.9155909	1	1	isolated	isolated	disyllable	Isolated word	1
1462	pa	2	193.7572878	1	1	isolated	isolated	disyllable	Isolated word	1
1463	pa	3	194.4537168	1	1	isolated	isolated	disyllable	Isolated word	1
1464	pa	4	194.217315	1	1	isolated	isolated	disyllable	Isolated word	1
1465	pa	5	193.2532756	1	1	isolated	isolated	disyllable	Isolated word	1
1466	pa	6	191.9052566	1	1	isolated	isolated	disyllable	Isolated word	1
1467	pa	7	190.8068109	1	1	isolated	isolated	disyllable	Isolated word	1
1468	pa	8	190.1215067	1	1	isolated	isolated	disyllable	Isolated word	1
1469	pa	9	190.0369872	1	1	isolated	isolated	disyllable	Isolated word	1
1470	pa	10	190.1645305	1	1	isolated	isolated	disyllable	Isolated word	1
1471	pa	11	190.4350732	1	1	isolated	isolated	disyllable	Isolated word	1
1472	pa	12	190.8199707	1	1	isolated	isolated	disyllable	Isolated word	1
1473	pa	13	191.314677	1	1	isolated	isolated	disyllable	Isolated word	1
1474	pa	14	191.8136051	1	1	isolated	isolated	disyllable	Isolated word	1
1475	pa	15	192.2731853	1	1	isolated	isolated	disyllable	Isolated word	1
1476	pa	16	192.5593823	1	1	isolated	isolated	disyllable	Isolated word	1
1477	pa	17	192.6174059	1	1	isolated	isolated	disyllable	Isolated word	1
1478	pa	18	192.4863166	1	1	isolated	isolated	disyllable	Isolated word	1
1479	pa	19	192.1653656	1	1	isolated	isolated	disyllable	Isolated word	1
1480	pa	20	191.702223	1	1	isolated	isolated	disyllable	Isolated word	1
1481	li	1	191.465344	1	1	isolated	isolated	disyllable	Isolated word	1
1482	li	2	192.1877578	1	1	isolated	isolated	disyllable	Isolated word	1
1483	li	3	193.6875231	1	1	isolated	isolated	disyllable	Isolated word	1
1484	li	4	195.3855008	1	1	isolated	isolated	disyllable	Isolated word	1
1485	li	5	196.2702174	1	1	isolated	isolated	disyllable	Isolated word	1
1486	li	6	196.118647	1	1	isolated	isolated	disyllable	Isolated word	1
1487	li	7	195.0378597	1	1	isolated	isolated	disyllable	Isolated word	1
1488	li	8	193.4132841	1	1	isolated	isolated	disyllable	Isolated word	1
1489	li	9	191.5409386	1	1	isolated	isolated	disyllable	Isolated word	1
1490	li	10	189.3856446	1	1	isolated	isolated	disyllable	Isolated word	1
1491	li	11	186.6513782	1	1	isolated	isolated	disyllable	Isolated word	1
1492	li	12	183.254288	1	1	isolated	isolated	disyllable	Isolated word	1
1493	li	13	179.3569856	1	1	isolated	isolated	disyllable	Isolated word	1
1494	li	14	175.3245814	1	1	isolated	isolated	disyllable	Isolated word	1
1495	li	15	171.7289398	1	1	isolated	isolated	disyllable	Isolated word	1
1496	li	16	168.8798652	1	1	isolated	isolated	disyllable	Isolated word	1
1497	li	17	166.9189923	1	1	isolated	isolated	disyllable	Isolated word	1
1498	li	18	165.8439045	1	1	isolated	isolated	disyllable	Isolated word	1
1499	li	19	172.2262721	1	1	isolated	isolated	disyllable	Isolated word	1
1500	li	20	185.1911709	1	1	isolated	isolated	disyllable	Isolated word	1
1501	tta	1	221.9025513	1	1	isolated	isolated	disyllable	Isolated word	3
1502	tta	2	235.4745504	1	1	isolated	isolated	disyllable	Isolated word	3
1503	tta	3	243.7988364	1	1	isolated	isolated	disyllable	Isolated word	3
1504	tta	4	247.499601	1	1	isolated	isolated	disyllable	Isolated word	3
1505	tta	5	246.904972	1	1	isolated	isolated	disyllable	Isolated word	3
1506	tta	6	245.8685725	1	1	isolated	isolated	disyllable	Isolated word	3
1507	tta	7	245.6029119	1	1	isolated	isolated	disyllable	Isolated word	3
1508	tta	8	245.7912682	1	1	isolated	isolated	disyllable	Isolated word	3
1509	tta	9	246.2463084	1	1	isolated	isolated	disyllable	Isolated word	3
1510	tta	10	246.9087498	1	1	isolated	isolated	disyllable	Isolated word	3
1511	tta	11	247.7999267	1	1	isolated	isolated	disyllable	Isolated word	3
1512	tta	12	248.8935966	1	1	isolated	isolated	disyllable	Isolated word	3
1513	tta	13	250.0699534	1	1	isolated	isolated	disyllable	Isolated word	3
1514	tta	14	251.2072265	1	1	isolated	isolated	disyllable	Isolated word	3
1515	tta	15	252.1949888	1	1	isolated	isolated	disyllable	Isolated word	3
1516	tta	16	252.8499198	1	1	isolated	isolated	disyllable	Isolated word	3
1517	tta	17	253.0654525	1	1	isolated	isolated	disyllable	Isolated word	3
1518	tta	18	252.1703384	1	1	isolated	isolated	disyllable	Isolated word	3
1519	tta	19	250.0437705	1	1	isolated	isolated	disyllable	Isolated word	3
1520	tta	20	246.9576794	1	1	isolated	isolated	disyllable	Isolated word	3
1521	li	1	240.613432	1	1	isolated	isolated	disyllable	Isolated word	3
1522	li	2	236.9761412	1	1	isolated	isolated	disyllable	Isolated word	3
1523	li	3	233.8580978	1	1	isolated	isolated	disyllable	Isolated word	3
1524	li	4	230.3097267	1	1	isolated	isolated	disyllable	Isolated word	3
1525	li	5	225.5608536	1	1	isolated	isolated	disyllable	Isolated word	3
1526	li	6	219.3024445	1	1	isolated	isolated	disyllable	Isolated word	3
1527	li	7	212.2067248	1	1	isolated	isolated	disyllable	Isolated word	3
1528	li	8	204.9423389	1	1	isolated	isolated	disyllable	Isolated word	3
1529	li	9	197.880007	1	1	isolated	isolated	disyllable	Isolated word	3
1530	li	10	191.2242493	1	1	isolated	isolated	disyllable	Isolated word	3
1531	li	11	185.0492399	1	1	isolated	isolated	disyllable	Isolated word	3
1532	li	12	179.4051558	1	1	isolated	isolated	disyllable	Isolated word	3
1533	li	13	174.4560076	1	1	isolated	isolated	disyllable	Isolated word	3
1534	li	14	170.5517364	1	1	isolated	isolated	disyllable	Isolated word	3
1535	li	15	167.8956459	1	1	isolated	isolated	disyllable	Isolated word	3
1536	li	16	166.5049882	1	1	isolated	isolated	disyllable	Isolated word	3
1537	li	17	166.1239583	1	1	isolated	isolated	disyllable	Isolated word	3
1538	li	18	167.1601923	1	1	isolated	isolated	disyllable	Isolated word	3
1539	li	19	176.2786421	1	1	isolated	isolated	disyllable	Isolated word	3
1540	li	20	193.0598017	1	1	isolated	isolated	disyllable	Isolated word	3
1541	tha	1	229.1823812	1	1	isolated	isolated	disyllable	Isolated word	2
1542	tha	2	240.2474954	1	1	isolated	isolated	disyllable	Isolated word	2
1543	tha	3	249.4333048	1	1	isolated	isolated	disyllable	Isolated word	2
1544	tha	4	256.1426047	1	1	isolated	isolated	disyllable	Isolated word	2
1545	tha	5	259.6084593	1	1	isolated	isolated	disyllable	Isolated word	2
1546	tha	6	261.5000039	1	1	isolated	isolated	disyllable	Isolated word	2
1547	tha	7	260.8527925	1	1	isolated	isolated	disyllable	Isolated word	2
1548	tha	8	260.5148603	1	1	isolated	isolated	disyllable	Isolated word	2
1549	tha	9	260.3253556	1	1	isolated	isolated	disyllable	Isolated word	2
1550	tha	10	260.3051085	1	1	isolated	isolated	disyllable	Isolated word	2
1551	tha	11	260.1645966	1	1	isolated	isolated	disyllable	Isolated word	2
1552	tha	12	259.9327436	1	1	isolated	isolated	disyllable	Isolated word	2
1553	tha	13	259.3450158	1	1	isolated	isolated	disyllable	Isolated word	2
1554	tha	14	258.5098647	1	1	isolated	isolated	disyllable	Isolated word	2
1555	tha	15	257.3742302	1	1	isolated	isolated	disyllable	Isolated word	2
1556	tha	16	255.7784787	1	1	isolated	isolated	disyllable	Isolated word	2
1557	tha	17	253.9494212	1	1	isolated	isolated	disyllable	Isolated word	2
1558	tha	18	251.7446447	1	1	isolated	isolated	disyllable	Isolated word	2
1559	tha	19	248.8883482	1	1	isolated	isolated	disyllable	Isolated word	2
1560	tha	20	246.1683771	1	1	isolated	isolated	disyllable	Isolated word	2
1561	lu	1	240.687409	1	1	isolated	isolated	disyllable	Isolated word	2
1562	lu	2	234.6555602	1	1	isolated	isolated	disyllable	Isolated word	2
1563	lu	3	229.0858051	1	1	isolated	isolated	disyllable	Isolated word	2
1564	lu	4	225.2238519	1	1	isolated	isolated	disyllable	Isolated word	2
1565	lu	5	222.4615248	1	1	isolated	isolated	disyllable	Isolated word	2
1566	lu	6	219.9623447	1	1	isolated	isolated	disyllable	Isolated word	2
1567	lu	7	216.8753774	1	1	isolated	isolated	disyllable	Isolated word	2
1568	lu	8	212.551356	1	1	isolated	isolated	disyllable	Isolated word	2
1569	lu	9	207.2109405	1	1	isolated	isolated	disyllable	Isolated word	2
1570	lu	10	201.0893817	1	1	isolated	isolated	disyllable	Isolated word	2
1571	lu	11	194.6155619	1	1	isolated	isolated	disyllable	Isolated word	2
1572	lu	12	188.1087927	1	1	isolated	isolated	disyllable	Isolated word	2
1573	lu	13	182.1453461	1	1	isolated	isolated	disyllable	Isolated word	2
1574	lu	14	177.2271612	1	1	isolated	isolated	disyllable	Isolated word	2
1575	lu	15	173.6089009	1	1	isolated	isolated	disyllable	Isolated word	2
1576	lu	16	171.2275188	1	1	isolated	isolated	disyllable	Isolated word	2
1577	lu	17	169.7804585	1	1	isolated	isolated	disyllable	Isolated word	2
1578	lu	18	169.9114883	1	1	isolated	isolated	disyllable	Isolated word	2
1579	lu	19	172.0027698	1	1	isolated	isolated	disyllable	Isolated word	2
1580	lu	20	175.4560916	1	1	isolated	isolated	disyllable	Isolated word	2
1581	ta	1	181.4452527	1	1	isolated	isolated	disyllable	Isolated word	2
1582	ta	2	182.90246	1	1	isolated	isolated	disyllable	Isolated word	2
1583	ta	3	183.777089	1	1	isolated	isolated	disyllable	Isolated word	2
1584	ta	4	184.0878182	1	1	isolated	isolated	disyllable	Isolated word	2
1585	ta	5	184.149185	1	1	isolated	isolated	disyllable	Isolated word	2
1586	ta	6	184.2683308	1	1	isolated	isolated	disyllable	Isolated word	2
1587	ta	7	184.4969126	1	1	isolated	isolated	disyllable	Isolated word	2
1588	ta	8	186.0556796	1	1	isolated	isolated	disyllable	Isolated word	2
1589	ta	9	188.2492591	1	1	isolated	isolated	disyllable	Isolated word	2
1590	ta	10	190.9738157	1	1	isolated	isolated	disyllable	Isolated word	2
1591	ta	11	193.9530312	1	1	isolated	isolated	disyllable	Isolated word	2
1592	ta	12	196.6883357	1	1	isolated	isolated	disyllable	Isolated word	2
1593	ta	13	199.1707644	1	1	isolated	isolated	disyllable	Isolated word	2
1594	ta	14	200.8745603	1	1	isolated	isolated	disyllable	Isolated word	2
1595	ta	15	201.9218788	1	1	isolated	isolated	disyllable	Isolated word	2
1596	ta	16	202.4554515	1	1	isolated	isolated	disyllable	Isolated word	2
1597	ta	17	202.4237016	1	1	isolated	isolated	disyllable	Isolated word	2
1598	ta	18	202.3606791	1	1	isolated	isolated	disyllable	Isolated word	2
1599	ta	19	202.3216789	1	1	isolated	isolated	disyllable	Isolated word	2
1600	ta	20	202.5833993	1	1	isolated	isolated	disyllable	Isolated word	2
1601	li	1	203.9690305	1	1	isolated	isolated	disyllable	Isolated word	2
1602	li	2	206.0141538	1	1	isolated	isolated	disyllable	Isolated word	2
1603	li	3	207.857162	1	1	isolated	isolated	disyllable	Isolated word	2
1604	li	4	208.995939	1	1	isolated	isolated	disyllable	Isolated word	2
1605	li	5	209.1914117	1	1	isolated	isolated	disyllable	Isolated word	2
1606	li	6	208.438862	1	1	isolated	isolated	disyllable	Isolated word	2
1607	li	7	206.7949161	1	1	isolated	isolated	disyllable	Isolated word	2
1608	li	8	204.3716625	1	1	isolated	isolated	disyllable	Isolated word	2
1609	li	9	201.4433799	1	1	isolated	isolated	disyllable	Isolated word	2
1610	li	10	198.297166	1	1	isolated	isolated	disyllable	Isolated word	2
1611	li	11	195.1518955	1	1	isolated	isolated	disyllable	Isolated word	2
1612	li	12	191.8876373	1	1	isolated	isolated	disyllable	Isolated word	2
1613	li	13	188.3937715	1	1	isolated	isolated	disyllable	Isolated word	2
1614	li	14	184.6697264	1	1	isolated	isolated	disyllable	Isolated word	2
1615	li	15	180.9621656	1	1	isolated	isolated	disyllable	Isolated word	2
1616	li	16	177.7087097	1	1	isolated	isolated	disyllable	Isolated word	2
1617	li	17	175.4078963	1	1	isolated	isolated	disyllable	Isolated word	2
1618	li	18	174.863481	1	1	isolated	isolated	disyllable	Isolated word	2
1619	li	19	179.8223738	1	1	isolated	isolated	disyllable	Isolated word	2
1620	li	20	189.9694582	1	1	isolated	isolated	disyllable	Isolated word	2
1621	ppa	1	212.5265255	1	1	isolated	isolated	disyllable	Isolated word	2
1622	ppa	2	222.2753128	1	1	isolated	isolated	disyllable	Isolated word	2
1623	ppa	3	230.0646301	1	1	isolated	isolated	disyllable	Isolated word	2
1624	ppa	4	235.8026105	1	1	isolated	isolated	disyllable	Isolated word	2
1625	ppa	5	239.3948944	1	1	isolated	isolated	disyllable	Isolated word	2
1626	ppa	6	240.7003707	1	1	isolated	isolated	disyllable	Isolated word	2
1627	ppa	7	241.7833241	1	1	isolated	isolated	disyllable	Isolated word	2
1628	ppa	8	242.5950834	1	1	isolated	isolated	disyllable	Isolated word	2
1629	ppa	9	243.1620801	1	1	isolated	isolated	disyllable	Isolated word	2
1630	ppa	10	243.5492673	1	1	isolated	isolated	disyllable	Isolated word	2
1631	ppa	11	243.8674512	1	1	isolated	isolated	disyllable	Isolated word	2
1632	ppa	12	244.3169592	1	1	isolated	isolated	disyllable	Isolated word	2
1633	ppa	13	244.9417806	1	1	isolated	isolated	disyllable	Isolated word	2
1634	ppa	14	245.7409604	1	1	isolated	isolated	disyllable	Isolated word	2
1635	ppa	15	246.661078	1	1	isolated	isolated	disyllable	Isolated word	2
1636	ppa	16	247.5729121	1	1	isolated	isolated	disyllable	Isolated word	2
1637	ppa	17	247.9657064	1	1	isolated	isolated	disyllable	Isolated word	2
1638	ppa	18	247.7726597	1	1	isolated	isolated	disyllable	Isolated word	2
1639	ppa	19	246.924555	1	1	isolated	isolated	disyllable	Isolated word	2
1640	ppa	20	245.4296072	1	1	isolated	isolated	disyllable	Isolated word	2
1641	ne	1	243.0735301	1	1	isolated	isolated	disyllable	Isolated word	2
1642	ne	2	239.5826051	1	1	isolated	isolated	disyllable	Isolated word	2
1643	ne	3	236.7092469	1	1	isolated	isolated	disyllable	Isolated word	2
1644	ne	4	234.5289586	1	1	isolated	isolated	disyllable	Isolated word	2
1645	ne	5	232.2132652	1	1	isolated	isolated	disyllable	Isolated word	2
1646	ne	6	228.2257262	1	1	isolated	isolated	disyllable	Isolated word	2
1647	ne	7	222.1096733	1	1	isolated	isolated	disyllable	Isolated word	2
1648	ne	8	214.4714611	1	1	isolated	isolated	disyllable	Isolated word	2
1649	ne	9	206.6646383	1	1	isolated	isolated	disyllable	Isolated word	2
1650	ne	10	199.8569646	1	1	isolated	isolated	disyllable	Isolated word	2
1651	ne	11	194.4653838	1	1	isolated	isolated	disyllable	Isolated word	2
1652	ne	12	189.8212637	1	1	isolated	isolated	disyllable	Isolated word	2
1653	ne	13	185.3907796	1	1	isolated	isolated	disyllable	Isolated word	2
1654	ne	14	181.4287654	1	1	isolated	isolated	disyllable	Isolated word	2
1655	ne	15	178.5178191	1	1	isolated	isolated	disyllable	Isolated word	2
1656	ne	16	177.1557465	1	1	isolated	isolated	disyllable	Isolated word	2
1657	ne	17	177.183906	1	1	isolated	isolated	disyllable	Isolated word	2
1658	ne	18	178.1786572	1	1	isolated	isolated	disyllable	Isolated word	2
1659	ne	19	185.6270533	1	1	isolated	isolated	disyllable	Isolated word	2
1660	ne	20	200.240756	1	1	isolated	isolated	disyllable	Isolated word	2
1661	kha	1	230.2144535	1	1	isolated	isolated	disyllable	Isolated word	1
1662	kha	2	236.3703389	1	1	isolated	isolated	disyllable	Isolated word	1
1663	kha	3	242.5262243	1	1	isolated	isolated	disyllable	Isolated word	1
1664	kha	4	246.7433745	1	1	isolated	isolated	disyllable	Isolated word	1
1665	kha	5	250.7644694	1	1	isolated	isolated	disyllable	Isolated word	1
1666	kha	6	253.1914322	1	1	isolated	isolated	disyllable	Isolated word	1
1667	kha	7	255.2597082	1	1	isolated	isolated	disyllable	Isolated word	1
1668	kha	8	255.8405483	1	1	isolated	isolated	disyllable	Isolated word	1
1669	kha	9	255.855731	1	1	isolated	isolated	disyllable	Isolated word	1
1670	kha	10	256.066817	1	1	isolated	isolated	disyllable	Isolated word	1
1671	kha	11	256.3916562	1	1	isolated	isolated	disyllable	Isolated word	1
1672	kha	12	256.5674218	1	1	isolated	isolated	disyllable	Isolated word	1
1673	kha	13	256.6166115	1	1	isolated	isolated	disyllable	Isolated word	1
1674	kha	14	256.1833666	1	1	isolated	isolated	disyllable	Isolated word	1
1675	kha	15	255.1580211	1	1	isolated	isolated	disyllable	Isolated word	1
1676	kha	16	253.7676764	1	1	isolated	isolated	disyllable	Isolated word	1
1677	kha	17	251.7203028	1	1	isolated	isolated	disyllable	Isolated word	1
1678	kha	18	249.4880124	1	1	isolated	isolated	disyllable	Isolated word	1
1679	kha	19	246.7436135	1	1	isolated	isolated	disyllable	Isolated word	1
1680	kha	20	243.801588	1	1	isolated	isolated	disyllable	Isolated word	1
1681	le	1	238.3708485	1	1	isolated	isolated	disyllable	Isolated word	1
1682	le	2	235.3128188	1	1	isolated	isolated	disyllable	Isolated word	1
1683	le	3	233.5069409	1	1	isolated	isolated	disyllable	Isolated word	1
1684	le	4	232.5899132	1	1	isolated	isolated	disyllable	Isolated word	1
1685	le	5	232.0481133	1	1	isolated	isolated	disyllable	Isolated word	1
1686	le	6	231.194161	1	1	isolated	isolated	disyllable	Isolated word	1
1687	le	7	228.9087695	1	1	isolated	isolated	disyllable	Isolated word	1
1688	le	8	225.6284017	1	1	isolated	isolated	disyllable	Isolated word	1
1689	le	9	221.586472	1	1	isolated	isolated	disyllable	Isolated word	1
1690	le	10	217.1193974	1	1	isolated	isolated	disyllable	Isolated word	1
1691	le	11	212.6945111	1	1	isolated	isolated	disyllable	Isolated word	1
1692	le	12	208.5133973	1	1	isolated	isolated	disyllable	Isolated word	1
1693	le	13	204.6517074	1	1	isolated	isolated	disyllable	Isolated word	1
1694	le	14	201.1263983	1	1	isolated	isolated	disyllable	Isolated word	1
1695	le	15	197.8706628	1	1	isolated	isolated	disyllable	Isolated word	1
1696	le	16	194.7130792	1	1	isolated	isolated	disyllable	Isolated word	1
1697	le	17	193.13601	1	1	isolated	isolated	disyllable	Isolated word	1
1698	le	18	192.7702704	1	1	isolated	isolated	disyllable	Isolated word	1
1699	le	19	193.5762875	1	1	isolated	isolated	disyllable	Isolated word	1
1700	le	20	194.8594392	1	1	isolated	isolated	disyllable	Isolated word	1
1701	ka	1	199.264158	1	1	isolated	isolated	disyllable	Isolated word	2
1702	ka	2	201.1769672	1	1	isolated	isolated	disyllable	Isolated word	2
1703	ka	3	202.7828485	1	1	isolated	isolated	disyllable	Isolated word	2
1704	ka	4	203.9014333	1	1	isolated	isolated	disyllable	Isolated word	2
1705	ka	5	204.6554627	1	1	isolated	isolated	disyllable	Isolated word	2
1706	ka	6	205.2143732	1	1	isolated	isolated	disyllable	Isolated word	2
1707	ka	7	205.3090279	1	1	isolated	isolated	disyllable	Isolated word	2
1708	ka	8	205.6958358	1	1	isolated	isolated	disyllable	Isolated word	2
1709	ka	9	206.3257664	1	1	isolated	isolated	disyllable	Isolated word	2
1710	ka	10	207.2726386	1	1	isolated	isolated	disyllable	Isolated word	2
1711	ka	11	208.0391654	1	1	isolated	isolated	disyllable	Isolated word	2
1712	ka	12	208.3709178	1	1	isolated	isolated	disyllable	Isolated word	2
1713	ka	13	207.7368486	1	1	isolated	isolated	disyllable	Isolated word	2
1714	ka	14	206.543889	1	1	isolated	isolated	disyllable	Isolated word	2
1715	ka	15	203.8133544	1	1	isolated	isolated	disyllable	Isolated word	2
1716	ka	16	200.8842853	1	1	isolated	isolated	disyllable	Isolated word	2
1717	ka	17	197.738449	1	1	isolated	isolated	disyllable	Isolated word	2
1718	ka	18	195.2491223	1	1	isolated	isolated	disyllable	Isolated word	2
1719	ka	19	193.3578128	1	1	isolated	isolated	disyllable	Isolated word	2
1720	ka	20	192.9443665	1	1	isolated	isolated	disyllable	Isolated word	2
1721	lu	1	195.8326532	1	1	isolated	isolated	disyllable	Isolated word	2
1722	lu	2	198.1647273	1	1	isolated	isolated	disyllable	Isolated word	2
1723	lu	3	199.6377882	1	1	isolated	isolated	disyllable	Isolated word	2
1724	lu	4	199.7620799	1	1	isolated	isolated	disyllable	Isolated word	2
1725	lu	5	198.4583462	1	1	isolated	isolated	disyllable	Isolated word	2
1726	lu	6	196.2400691	1	1	isolated	isolated	disyllable	Isolated word	2
1727	lu	7	194.0917356	1	1	isolated	isolated	disyllable	Isolated word	2
1728	lu	8	192.1057174	1	1	isolated	isolated	disyllable	Isolated word	2
1729	lu	9	190.2277133	1	1	isolated	isolated	disyllable	Isolated word	2
1730	lu	10	188.2830482	1	1	isolated	isolated	disyllable	Isolated word	2
1731	lu	11	186.159048	1	1	isolated	isolated	disyllable	Isolated word	2
1732	lu	12	183.8225983	1	1	isolated	isolated	disyllable	Isolated word	2
1733	lu	13	181.3268469	1	1	isolated	isolated	disyllable	Isolated word	2
1734	lu	14	178.803686	1	1	isolated	isolated	disyllable	Isolated word	2
1735	lu	15	176.5466323	1	1	isolated	isolated	disyllable	Isolated word	2
1736	lu	16	174.847007	1	1	isolated	isolated	disyllable	Isolated word	2
1737	lu	17	175.1842707	1	1	isolated	isolated	disyllable	Isolated word	2
1738	lu	18	178.0344354	1	1	isolated	isolated	disyllable	Isolated word	2
1739	lu	19	183.1358246	1	1	isolated	isolated	disyllable	Isolated word	2
1740	lu	20	189.5647984	1	1	isolated	isolated	disyllable	Isolated word	2
1741	pa	1	199.6896076	1	1	isolated	isolated	disyllable	Isolated word	2
1742	pa	2	204.3994221	1	1	isolated	isolated	disyllable	Isolated word	2
1743	pa	3	207.7371948	1	1	isolated	isolated	disyllable	Isolated word	2
1744	pa	4	209.8428943	1	1	isolated	isolated	disyllable	Isolated word	2
1745	pa	5	210.6919547	1	1	isolated	isolated	disyllable	Isolated word	2
1746	pa	6	210.3753694	1	1	isolated	isolated	disyllable	Isolated word	2
1747	pa	7	209.7275019	1	1	isolated	isolated	disyllable	Isolated word	2
1748	pa	8	209.2186316	1	1	isolated	isolated	disyllable	Isolated word	2
1749	pa	9	208.7618861	1	1	isolated	isolated	disyllable	Isolated word	2
1750	pa	10	208.2913698	1	1	isolated	isolated	disyllable	Isolated word	2
1751	pa	11	207.8098971	1	1	isolated	isolated	disyllable	Isolated word	2
1752	pa	12	207.4423003	1	1	isolated	isolated	disyllable	Isolated word	2
1753	pa	13	207.2879819	1	1	isolated	isolated	disyllable	Isolated word	2
1754	pa	14	207.3307459	1	1	isolated	isolated	disyllable	Isolated word	2
1755	pa	15	207.6466541	1	1	isolated	isolated	disyllable	Isolated word	2
1756	pa	16	207.966195	1	1	isolated	isolated	disyllable	Isolated word	2
1757	pa	17	208.2226934	1	1	isolated	isolated	disyllable	Isolated word	2
1758	pa	18	208.382894	1	1	isolated	isolated	disyllable	Isolated word	2
1759	pa	19	208.3026622	1	1	isolated	isolated	disyllable	Isolated word	2
1760	pa	20	208.1350677	1	1	isolated	isolated	disyllable	Isolated word	2
1761	li	1	207.7406467	1	1	isolated	isolated	disyllable	Isolated word	2
1762	li	2	207.748787	1	1	isolated	isolated	disyllable	Isolated word	2
1763	li	3	207.8424305	1	1	isolated	isolated	disyllable	Isolated word	2
1764	li	4	207.8859099	1	1	isolated	isolated	disyllable	Isolated word	2
1765	li	5	207.7389296	1	1	isolated	isolated	disyllable	Isolated word	2
1766	li	6	207.232857	1	1	isolated	isolated	disyllable	Isolated word	2
1767	li	7	206.3116405	1	1	isolated	isolated	disyllable	Isolated word	2
1768	li	8	204.9233699	1	1	isolated	isolated	disyllable	Isolated word	2
1769	li	9	202.9476133	1	1	isolated	isolated	disyllable	Isolated word	2
1770	li	10	200.3297565	1	1	isolated	isolated	disyllable	Isolated word	2
1771	li	11	197.0492759	1	1	isolated	isolated	disyllable	Isolated word	2
1772	li	12	193.0266378	1	1	isolated	isolated	disyllable	Isolated word	2
1773	li	13	188.3592905	1	1	isolated	isolated	disyllable	Isolated word	2
1774	li	14	183.2444596	1	1	isolated	isolated	disyllable	Isolated word	2
1775	li	15	178.1690722	1	1	isolated	isolated	disyllable	Isolated word	2
1776	li	16	173.8225839	1	1	isolated	isolated	disyllable	Isolated word	2
1777	li	17	170.6021632	1	1	isolated	isolated	disyllable	Isolated word	2
1778	li	18	173.4068871	1	1	isolated	isolated	disyllable	Isolated word	2
1779	li	19	182.1482391	1	1	isolated	isolated	disyllable	Isolated word	2
1780	li	20	196.3892121	1	1	isolated	isolated	disyllable	Isolated word	2
1781	kha	1	224.3609398	1	1	isolated	isolated	disyllable	Isolated word	2
1782	kha	2	231.4650158	1	1	isolated	isolated	disyllable	Isolated word	2
1783	kha	3	238.5690917	1	1	isolated	isolated	disyllable	Isolated word	2
1784	kha	4	243.8624837	1	1	isolated	isolated	disyllable	Isolated word	2
1785	kha	5	248.3104398	1	1	isolated	isolated	disyllable	Isolated word	2
1786	kha	6	251.8137962	1	1	isolated	isolated	disyllable	Isolated word	2
1787	kha	7	253.6624517	1	1	isolated	isolated	disyllable	Isolated word	2
1788	kha	8	255.4046356	1	1	isolated	isolated	disyllable	Isolated word	2
1789	kha	9	254.8929185	1	1	isolated	isolated	disyllable	Isolated word	2
1790	kha	10	254.3812014	1	1	isolated	isolated	disyllable	Isolated word	2
1791	kha	11	253.8943053	1	1	isolated	isolated	disyllable	Isolated word	2
1792	kha	12	253.4167387	1	1	isolated	isolated	disyllable	Isolated word	2
1793	kha	13	252.8754625	1	1	isolated	isolated	disyllable	Isolated word	2
1794	kha	14	252.241941	1	1	isolated	isolated	disyllable	Isolated word	2
1795	kha	15	251.6060751	1	1	isolated	isolated	disyllable	Isolated word	2
1796	kha	16	250.9465675	1	1	isolated	isolated	disyllable	Isolated word	2
1797	kha	17	250.2870598	1	1	isolated	isolated	disyllable	Isolated word	2
1798	kha	18	249.4587085	1	1	isolated	isolated	disyllable	Isolated word	2
1799	kha	19	248.5804683	1	1	isolated	isolated	disyllable	Isolated word	2
1800	kha	20	247.7523273	1	1	isolated	isolated	disyllable	Isolated word	2
1801	le	1	245.4138078	1	1	isolated	isolated	disyllable	Isolated word	2
1802	le	2	243.2568737	1	1	isolated	isolated	disyllable	Isolated word	2
1803	le	3	240.4171167	1	1	isolated	isolated	disyllable	Isolated word	2
1804	le	4	236.8760479	1	1	isolated	isolated	disyllable	Isolated word	2
1805	le	5	232.6722434	1	1	isolated	isolated	disyllable	Isolated word	2
1806	le	6	227.8891246	1	1	isolated	isolated	disyllable	Isolated word	2
1807	le	7	222.4847271	1	1	isolated	isolated	disyllable	Isolated word	2
1808	le	8	217.0713001	1	1	isolated	isolated	disyllable	Isolated word	2
1809	le	9	211.8510882	1	1	isolated	isolated	disyllable	Isolated word	2
1810	le	10	206.9523985	1	1	isolated	isolated	disyllable	Isolated word	2
1811	le	11	202.4232902	1	1	isolated	isolated	disyllable	Isolated word	2
1812	le	12	198.0784537	1	1	isolated	isolated	disyllable	Isolated word	2
1813	le	13	193.9591258	1	1	isolated	isolated	disyllable	Isolated word	2
1814	le	14	190.1333348	1	1	isolated	isolated	disyllable	Isolated word	2
1815	le	15	186.6841462	1	1	isolated	isolated	disyllable	Isolated word	2
1816	le	16	184.1366529	1	1	isolated	isolated	disyllable	Isolated word	2
1817	le	17	182.7196798	1	1	isolated	isolated	disyllable	Isolated word	2
1818	le	18	182.2935591	1	1	isolated	isolated	disyllable	Isolated word	2
1819	le	19	182.70407	1	1	isolated	isolated	disyllable	Isolated word	2
1820	le	20	183.7493876	1	1	isolated	isolated	disyllable	Isolated word	2
1821	ka	1	185.3516597	1	1	isolated	isolated	disyllable	Isolated word	3
1822	ka	2	186.1608615	1	1	isolated	isolated	disyllable	Isolated word	3
1823	ka	3	186.6254933	1	1	isolated	isolated	disyllable	Isolated word	3
1824	ka	4	186.9495905	1	1	isolated	isolated	disyllable	Isolated word	3
1825	ka	5	187.4220186	1	1	isolated	isolated	disyllable	Isolated word	3
1826	ka	6	188.2876446	1	1	isolated	isolated	disyllable	Isolated word	3
1827	ka	7	189.6638756	1	1	isolated	isolated	disyllable	Isolated word	3
1828	ka	8	191.503669	1	1	isolated	isolated	disyllable	Isolated word	3
1829	ka	9	193.7641976	1	1	isolated	isolated	disyllable	Isolated word	3
1830	ka	10	196.1952783	1	1	isolated	isolated	disyllable	Isolated word	3
1831	ka	11	198.6550506	1	1	isolated	isolated	disyllable	Isolated word	3
1832	ka	12	200.8765754	1	1	isolated	isolated	disyllable	Isolated word	3
1833	ka	13	202.5152204	1	1	isolated	isolated	disyllable	Isolated word	3
1834	ka	14	203.1772543	1	1	isolated	isolated	disyllable	Isolated word	3
1835	ka	15	202.4099125	1	1	isolated	isolated	disyllable	Isolated word	3
1836	ka	16	199.8472416	1	1	isolated	isolated	disyllable	Isolated word	3
1837	ka	17	196.2075707	1	1	isolated	isolated	disyllable	Isolated word	3
1838	ka	18	192.1163222	1	1	isolated	isolated	disyllable	Isolated word	3
1839	ka	19	188.2490477	1	1	isolated	isolated	disyllable	Isolated word	3
1840	ka	20	185.1690011	1	1	isolated	isolated	disyllable	Isolated word	3
1841	lu	1	182.6217223	1	1	isolated	isolated	disyllable	Isolated word	3
1842	lu	2	183.2872708	1	1	isolated	isolated	disyllable	Isolated word	3
1843	lu	3	184.717063	1	1	isolated	isolated	disyllable	Isolated word	3
1844	lu	4	186.1289137	1	1	isolated	isolated	disyllable	Isolated word	3
1845	lu	5	186.7594268	1	1	isolated	isolated	disyllable	Isolated word	3
1846	lu	6	186.491773	1	1	isolated	isolated	disyllable	Isolated word	3
1847	lu	7	185.3342313	1	1	isolated	isolated	disyllable	Isolated word	3
1848	lu	8	183.6158204	1	1	isolated	isolated	disyllable	Isolated word	3
1849	lu	9	181.7560691	1	1	isolated	isolated	disyllable	Isolated word	3
1850	lu	10	179.7730292	1	1	isolated	isolated	disyllable	Isolated word	3
1851	lu	11	177.8355504	1	1	isolated	isolated	disyllable	Isolated word	3
1852	lu	12	175.9265865	1	1	isolated	isolated	disyllable	Isolated word	3
1853	lu	13	174.2539767	1	1	isolated	isolated	disyllable	Isolated word	3
1854	lu	14	173.1221793	1	1	isolated	isolated	disyllable	Isolated word	3
1855	lu	15	172.5508398	1	1	isolated	isolated	disyllable	Isolated word	3
1856	lu	16	172.6462769	1	1	isolated	isolated	disyllable	Isolated word	3
1857	lu	17	173.0919371	1	1	isolated	isolated	disyllable	Isolated word	3
1858	lu	18	177.668132	1	1	isolated	isolated	disyllable	Isolated word	3
1859	lu	19	187.2393978	1	1	isolated	isolated	disyllable	Isolated word	3
1860	lu	20	201.5292946	1	1	isolated	isolated	disyllable	Isolated word	3
1861	tha	1	225.8833828	1	1	isolated	isolated	disyllable	Isolated word	3
1862	tha	2	234.7519301	1	1	isolated	isolated	disyllable	Isolated word	3
1863	tha	3	242.6759428	1	1	isolated	isolated	disyllable	Isolated word	3
1864	tha	4	248.4976462	1	1	isolated	isolated	disyllable	Isolated word	3
1865	tha	5	252.5564081	1	1	isolated	isolated	disyllable	Isolated word	3
1866	tha	6	255.5346963	1	1	isolated	isolated	disyllable	Isolated word	3
1867	tha	7	255.9134042	1	1	isolated	isolated	disyllable	Isolated word	3
1868	tha	8	256.1073394	1	1	isolated	isolated	disyllable	Isolated word	3
1869	tha	9	256.3356499	1	1	isolated	isolated	disyllable	Isolated word	3
1870	tha	10	256.4180629	1	1	isolated	isolated	disyllable	Isolated word	3
1871	tha	11	256.3811153	1	1	isolated	isolated	disyllable	Isolated word	3
1872	tha	12	255.8857142	1	1	isolated	isolated	disyllable	Isolated word	3
1873	tha	13	255.1626623	1	1	isolated	isolated	disyllable	Isolated word	3
1874	tha	14	253.6926001	1	1	isolated	isolated	disyllable	Isolated word	3
1875	tha	15	251.6982233	1	1	isolated	isolated	disyllable	Isolated word	3
1876	tha	16	249.1359164	1	1	isolated	isolated	disyllable	Isolated word	3
1877	tha	17	245.6710297	1	1	isolated	isolated	disyllable	Isolated word	3
1878	tha	18	241.8429476	1	1	isolated	isolated	disyllable	Isolated word	3
1879	tha	19	236.90547	1	1	isolated	isolated	disyllable	Isolated word	3
1880	tha	20	233.3009537	1	1	isolated	isolated	disyllable	Isolated word	3
1881	lu	1	224.5024602	1	1	isolated	isolated	disyllable	Isolated word	3
1882	lu	2	216.1988628	1	1	isolated	isolated	disyllable	Isolated word	3
1883	lu	3	208.5102749	1	1	isolated	isolated	disyllable	Isolated word	3
1884	lu	4	202.1555936	1	1	isolated	isolated	disyllable	Isolated word	3
1885	lu	5	197.2756067	1	1	isolated	isolated	disyllable	Isolated word	3
1886	lu	6	193.6854822	1	1	isolated	isolated	disyllable	Isolated word	3
1887	lu	7	190.9883243	1	1	isolated	isolated	disyllable	Isolated word	3
1888	lu	8	188.6224321	1	1	isolated	isolated	disyllable	Isolated word	3
1889	lu	9	185.9741207	1	1	isolated	isolated	disyllable	Isolated word	3
1890	lu	10	182.7989844	1	1	isolated	isolated	disyllable	Isolated word	3
1891	lu	11	179.2985539	1	1	isolated	isolated	disyllable	Isolated word	3
1892	lu	12	175.8738344	1	1	isolated	isolated	disyllable	Isolated word	3
1893	lu	13	172.8067929	1	1	isolated	isolated	disyllable	Isolated word	3
1894	lu	14	170.2792663	1	1	isolated	isolated	disyllable	Isolated word	3
1895	lu	15	168.4093994	1	1	isolated	isolated	disyllable	Isolated word	3
1896	lu	16	167.1905999	1	1	isolated	isolated	disyllable	Isolated word	3
1897	lu	17	166.5698421	1	1	isolated	isolated	disyllable	Isolated word	3
1898	lu	18	169.8149369	1	1	isolated	isolated	disyllable	Isolated word	3
1899	lu	19	176.835555	1	1	isolated	isolated	disyllable	Isolated word	3
1900	lu	20	187.7095627	1	1	isolated	isolated	disyllable	Isolated word	3
1901	kha	1	216.365843	1	1	isolated	isolated	disyllable	Isolated word	3
1902	kha	2	225.5948607	1	1	isolated	isolated	disyllable	Isolated word	3
1903	kha	3	234.3371532	1	1	isolated	isolated	disyllable	Isolated word	3
1904	kha	4	241.2761608	1	1	isolated	isolated	disyllable	Isolated word	3
1905	kha	5	247.0564273	1	1	isolated	isolated	disyllable	Isolated word	3
1906	kha	6	251.2695341	1	1	isolated	isolated	disyllable	Isolated word	3
1907	kha	7	253.5392223	1	1	isolated	isolated	disyllable	Isolated word	3
1908	kha	8	254.704443	1	1	isolated	isolated	disyllable	Isolated word	3
1909	kha	9	255.51943	1	1	isolated	isolated	disyllable	Isolated word	3
1910	kha	10	256.2465107	1	1	isolated	isolated	disyllable	Isolated word	3
1911	kha	11	256.58227	1	1	isolated	isolated	disyllable	Isolated word	3
1912	kha	12	256.8380143	1	1	isolated	isolated	disyllable	Isolated word	3
1913	kha	13	256.8830814	1	1	isolated	isolated	disyllable	Isolated word	3
1914	kha	14	256.6678345	1	1	isolated	isolated	disyllable	Isolated word	3
1915	kha	15	256.179252	1	1	isolated	isolated	disyllable	Isolated word	3
1916	kha	16	255.2823261	1	1	isolated	isolated	disyllable	Isolated word	3
1917	kha	17	254.210681	1	1	isolated	isolated	disyllable	Isolated word	3
1918	kha	18	252.6954868	1	1	isolated	isolated	disyllable	Isolated word	3
1919	kha	19	251.1003277	1	1	isolated	isolated	disyllable	Isolated word	3
1920	kha	20	249.2427307	1	1	isolated	isolated	disyllable	Isolated word	3
1921	le	1	245.1093929	1	1	isolated	isolated	disyllable	Isolated word	3
1922	le	2	242.4990934	1	1	isolated	isolated	disyllable	Isolated word	3
1923	le	3	239.2395636	1	1	isolated	isolated	disyllable	Isolated word	3
1924	le	4	234.9374277	1	1	isolated	isolated	disyllable	Isolated word	3
1925	le	5	229.5142332	1	1	isolated	isolated	disyllable	Isolated word	3
1926	le	6	223.3146193	1	1	isolated	isolated	disyllable	Isolated word	3
1927	le	7	216.9128083	1	1	isolated	isolated	disyllable	Isolated word	3
1928	le	8	210.7667671	1	1	isolated	isolated	disyllable	Isolated word	3
1929	le	9	204.9729422	1	1	isolated	isolated	disyllable	Isolated word	3
1930	le	10	199.3717575	1	1	isolated	isolated	disyllable	Isolated word	3
1931	le	11	193.9261347	1	1	isolated	isolated	disyllable	Isolated word	3
1932	le	12	188.6411111	1	1	isolated	isolated	disyllable	Isolated word	3
1933	le	13	183.7275453	1	1	isolated	isolated	disyllable	Isolated word	3
1934	le	14	179.4868961	1	1	isolated	isolated	disyllable	Isolated word	3
1935	le	15	176.1593503	1	1	isolated	isolated	disyllable	Isolated word	3
1936	le	16	174.1195067	1	1	isolated	isolated	disyllable	Isolated word	3
1937	le	17	173.4302673	1	1	isolated	isolated	disyllable	Isolated word	3
1938	le	18	176.127209	1	1	isolated	isolated	disyllable	Isolated word	3
1939	le	19	183.4284066	1	1	isolated	isolated	disyllable	Isolated word	3
1940	le	20	194.8842562	1	1	isolated	isolated	disyllable	Isolated word	3
1941	pha	1	225.6521559	1	1	isolated	isolated	disyllable	Isolated word	3
1942	pha	2	234.0810213	1	1	isolated	isolated	disyllable	Isolated word	3
1943	pha	3	242.0952075	1	1	isolated	isolated	disyllable	Isolated word	3
1944	pha	4	248.0489105	1	1	isolated	isolated	disyllable	Isolated word	3
1945	pha	5	253.0974872	1	1	isolated	isolated	disyllable	Isolated word	3
1946	pha	6	256.349904	1	1	isolated	isolated	disyllable	Isolated word	3
1947	pha	7	258.2126789	1	1	isolated	isolated	disyllable	Isolated word	3
1948	pha	8	258.700236	1	1	isolated	isolated	disyllable	Isolated word	3
1949	pha	9	258.9209909	1	1	isolated	isolated	disyllable	Isolated word	3
1950	pha	10	259.0104218	1	1	isolated	isolated	disyllable	Isolated word	3
1951	pha	11	258.7425932	1	1	isolated	isolated	disyllable	Isolated word	3
1952	pha	12	258.403884	1	1	isolated	isolated	disyllable	Isolated word	3
1953	pha	13	257.7498487	1	1	isolated	isolated	disyllable	Isolated word	3
1954	pha	14	256.9184894	1	1	isolated	isolated	disyllable	Isolated word	3
1955	pha	15	255.2379954	1	1	isolated	isolated	disyllable	Isolated word	3
1956	pha	16	253.2269307	1	1	isolated	isolated	disyllable	Isolated word	3
1957	pha	17	250.5749965	1	1	isolated	isolated	disyllable	Isolated word	3
1958	pha	18	247.4144425	1	1	isolated	isolated	disyllable	Isolated word	3
1959	pha	19	243.7609441	1	1	isolated	isolated	disyllable	Isolated word	3
1960	pha	20	241.7357492	1	1	isolated	isolated	disyllable	Isolated word	3
1961	li	1	234.2882751	1	1	isolated	isolated	disyllable	Isolated word	3
1962	li	2	228.2545402	1	1	isolated	isolated	disyllable	Isolated word	3
1963	li	3	222.55806	1	1	isolated	isolated	disyllable	Isolated word	3
1964	li	4	217.2661633	1	1	isolated	isolated	disyllable	Isolated word	3
1965	li	5	212.3724846	1	1	isolated	isolated	disyllable	Isolated word	3
1966	li	6	207.7620886	1	1	isolated	isolated	disyllable	Isolated word	3
1967	li	7	202.7522221	1	1	isolated	isolated	disyllable	Isolated word	3
1968	li	8	197.4652128	1	1	isolated	isolated	disyllable	Isolated word	3
1969	li	9	191.9243072	1	1	isolated	isolated	disyllable	Isolated word	3
1970	li	10	186.3258195	1	1	isolated	isolated	disyllable	Isolated word	3
1971	li	11	180.9417359	1	1	isolated	isolated	disyllable	Isolated word	3
1972	li	12	176.1152451	1	1	isolated	isolated	disyllable	Isolated word	3
1973	li	13	172.3276295	1	1	isolated	isolated	disyllable	Isolated word	3
1974	li	14	169.6940427	1	1	isolated	isolated	disyllable	Isolated word	3
1975	li	15	168.0979096	1	1	isolated	isolated	disyllable	Isolated word	3
1976	li	16	167.330117	1	1	isolated	isolated	disyllable	Isolated word	3
1977	li	17	167.1599264	1	1	isolated	isolated	disyllable	Isolated word	3
1978	li	18	168.0946676	1	1	isolated	isolated	disyllable	Isolated word	3
1979	li	19	169.6227026	1	1	isolated	isolated	disyllable	Isolated word	3
1980	li	20	171.6877649	1	1	isolated	isolated	disyllable	Isolated word	3
1981	ta	1	177.2921613	1	1	isolated	isolated	disyllable	Isolated word	3
1982	ta	2	179.4511917	1	1	isolated	isolated	disyllable	Isolated word	3
1983	ta	3	181.0113457	1	1	isolated	isolated	disyllable	Isolated word	3
1984	ta	4	182.0446346	1	1	isolated	isolated	disyllable	Isolated word	3
1985	ta	5	182.6092816	1	1	isolated	isolated	disyllable	Isolated word	3
1986	ta	6	182.6210455	1	1	isolated	isolated	disyllable	Isolated word	3
1987	ta	7	182.7657616	1	1	isolated	isolated	disyllable	Isolated word	3
1988	ta	8	183.0641563	1	1	isolated	isolated	disyllable	Isolated word	3
1989	ta	9	183.5189317	1	1	isolated	isolated	disyllable	Isolated word	3
1990	ta	10	184.119759	1	1	isolated	isolated	disyllable	Isolated word	3
1991	ta	11	184.8665656	1	1	isolated	isolated	disyllable	Isolated word	3
1992	ta	12	185.7383193	1	1	isolated	isolated	disyllable	Isolated word	3
1993	ta	13	186.7455061	1	1	isolated	isolated	disyllable	Isolated word	3
1994	ta	14	187.8922747	1	1	isolated	isolated	disyllable	Isolated word	3
1995	ta	15	189.0866027	1	1	isolated	isolated	disyllable	Isolated word	3
1996	ta	16	190.1763096	1	1	isolated	isolated	disyllable	Isolated word	3
1997	ta	17	191.2831759	1	1	isolated	isolated	disyllable	Isolated word	3
1998	ta	18	192.4490247	1	1	isolated	isolated	disyllable	Isolated word	3
1999	ta	19	193.5645237	1	1	isolated	isolated	disyllable	Isolated word	3
[truncated: 313,061 more rows]
