# Supplementary material for: The f0 perturbation effects in focus marking: Evidence from Korean and Japanese
Source: PLoS One. 2023 Mar 23;18(3):e0283139. doi: 10.1371/journal.pone.0283139 (PMC10035888; doi:10.1371/journal.pone.0283139)
Supplement: S2 File — Log-normalization of the raw data. (CSV) [file pone.0283139.s002.csv]

	No.	Target	Time	F0	Subject	Trial	Focus_position	Focus_type	Syllable	Repetition	logF0
4301	4301	pa_cf	1	179.3930346	1	2	on-focus	contrastive	monosyllable	1	-0.0285226092140821
4302	4302	pa_cf	2	179.4950973	1	2	on-focus	contrastive	monosyllable	1	-0.0270867184965883
4303	4303	pa_cf	3	179.59716	1	2	on-focus	contrastive	monosyllable	1	-0.0256516440088443
4304	4304	pa_cf	4	179.802321	1	2	on-focus	contrastive	monosyllable	1	-0.0227693994446902
4305	4305	pa_cf	5	180.1407877	1	2	on-focus	contrastive	monosyllable	1	-0.0180215642885561
4306	4306	pa_cf	6	180.4792544	1	2	on-focus	contrastive	monosyllable	1	-0.0132826414770199
4307	4307	pa_cf	7	180.6820988	1	2	on-focus	contrastive	monosyllable	1	-0.0104468439688345
4308	4308	pa_cf	8	180.8650749	1	2	on-focus	contrastive	monosyllable	1	-0.00789153833274398
4309	4309	pa_cf	9	181.0775726	1	2	on-focus	contrastive	monosyllable	1	-0.00492719880683425
4310	4310	pa_cf	10	181.356295	1	2	on-focus	contrastive	monosyllable	1	-0.00104429523832333
4311	4311	pa_cf	11	181.6350174	1	2	on-focus	contrastive	monosyllable	1	0.00283264536308499
4312	4312	pa_cf	12	184.2645168	1	2	on-focus	contrastive	monosyllable	1	0.0391180621469619
4313	4313	pa_cf	13	187.7010059	1	2	on-focus	contrastive	monosyllable	1	0.0857666026244573
4314	4314	pa_cf	14	191.5750615	1	2	on-focus	contrastive	monosyllable	1	0.137341566742492
4315	4315	pa_cf	15	197.4350222	1	2	on-focus	contrastive	monosyllable	1	0.213405734395703
4316	4316	pa_cf	16	203.2949829	1	2	on-focus	contrastive	monosyllable	1	0.28724497484078
4317	4317	pa_cf	17	210.6449918	1	2	on-focus	contrastive	monosyllable	1	0.376907210680067
4318	4318	pa_cf	18	218.9212561	1	2	on-focus	contrastive	monosyllable	1	0.474197919220351
4319	4319	pa_cf	19	226.7619697	1	2	on-focus	contrastive	monosyllable	1	0.563033619916507
4320	4320	pa_cf	20	226.7852689	1	2	on-focus	contrastive	monosyllable	1	0.563292997179182
4321	4321	kha_cpsf	1	255.1531529	1	2	post-focus	contrastive	monosyllable	2	0.860836957040784
4322	4322	kha_cpsf	2	259.7627778	1	2	post-focus	contrastive	monosyllable	2	0.906038606244871
4323	4323	kha_cpsf	3	264.3724027	1	2	post-focus	contrastive	monosyllable	2	0.950445141911305
4324	4324	kha_cpsf	4	268.9820275	1	2	post-focus	contrastive	monosyllable	2	0.994084052917848
4325	4325	kha_cpsf	5	273.5916524	1	2	post-focus	contrastive	monosyllable	2	1.03698142953908
4326	4326	kha_cpsf	6	276.3184275	1	2	post-focus	contrastive	monosyllable	2	1.06201798732299
4327	4327	kha_cpsf	7	278.8930422	1	2	post-focus	contrastive	monosyllable	2	1.08543170343106
4328	4328	kha_cpsf	8	281.467657	1	2	post-focus	contrastive	monosyllable	2	1.10863026562566
4329	4329	kha_cpsf	9	284.0422718	1	2	post-focus	contrastive	monosyllable	2	1.13161759124365
4330	4330	kha_cpsf	10	284.9302711	1	2	post-focus	contrastive	monosyllable	2	1.13949775217753
4331	4331	kha_cpsf	11	285.5216999	1	2	post-focus	contrastive	monosyllable	2	1.14473251439911
4332	4332	kha_cpsf	12	286.1131286	1	2	post-focus	contrastive	monosyllable	2	1.14995644367844
4333	4333	kha_cpsf	13	286.7045573	1	2	post-focus	contrastive	monosyllable	2	1.15516958563755
4334	4334	kha_cpsf	14	285.6417078	1	2	post-focus	contrastive	monosyllable	2	1.14579338615347
4335	4335	kha_cpsf	15	284.1004723	1	2	post-focus	contrastive	monosyllable	2	1.13213482001227
4336	4336	kha_cpsf	16	282.5592367	1	2	post-focus	contrastive	monosyllable	2	1.11840195381634
4337	4337	kha_cpsf	17	281.0180012	1	2	post-focus	contrastive	monosyllable	2	1.10459397658701
4338	4338	kha_cpsf	18	280.5547011	1	2	post-focus	contrastive	monosyllable	2	1.10042844987669
4339	4339	kha_cpsf	19	280.5513633	1	2	post-focus	contrastive	monosyllable	2	1.10039841479844
4340	4340	kha_cpsf	20	280.5480255	1	2	post-focus	contrastive	monosyllable	2	1.10036837936285
4341	4341	ppa_cpf	1	274.0501968	1	2	pre-focus	contrastive	monosyllable	1	1.04120907235088
4342	4342	ppa_cpf	2	271.8166945	1	2	pre-focus	contrastive	monosyllable	1	1.02054977749898
4343	4343	ppa_cpf	3	269.600757	1	2	pre-focus	contrastive	monosyllable	1	0.999884506646417
4344	4344	ppa_cpf	4	268.2645168	1	2	pre-focus	contrastive	monosyllable	1	0.987340815830018
4345	4345	ppa_cpf	5	266.9652425	1	2	pre-focus	contrastive	monosyllable	1	0.975084078795778
4346	4346	ppa_cpf	6	266.5731726	1	2	pre-focus	contrastive	monosyllable	1	0.971373759322465
4347	4347	ppa_cpf	7	266.2445633	1	2	pre-focus	contrastive	monosyllable	1	0.968259787685426
4348	4348	ppa_cpf	8	266.9330819	1	2	pre-focus	contrastive	monosyllable	1	0.974779934969583
4349	4349	ppa_cpf	9	267.6326887	1	2	pre-focus	contrastive	monosyllable	1	0.981387881855422
4350	4350	ppa_cpf	10	268.4628103	1	2	pre-focus	contrastive	monosyllable	1	0.989206199671673
4351	4351	ppa_cpf	11	269.3165413	1	2	pre-focus	contrastive	monosyllable	1	0.997221701418681
4352	4352	ppa_cpf	12	270.3878708	1	2	pre-focus	contrastive	monosyllable	1	1.00724431728758
4353	4353	ppa_cpf	13	271.4328196	1	2	pre-focus	contrastive	monosyllable	1	1.01698194988868
4354	4354	ppa_cpf	14	272.2795479	1	2	pre-focus	contrastive	monosyllable	1	1.02484495638831
4355	4355	ppa_cpf	15	272.7060979	1	2	pre-focus	contrastive	monosyllable	1	1.02879678763909
4356	4356	ppa_cpf	16	270.4865358	1	2	pre-focus	contrastive	monosyllable	1	1.0081653607267
4357	4357	ppa_cpf	17	267.7611157	1	2	pre-focus	contrastive	monosyllable	1	0.982599027648107
4358	4358	ppa_cpf	18	262.3114504	1	2	pre-focus	contrastive	monosyllable	1	0.930687569929294
4359	4359	ppa_cpf	19	256.2738535	1	2	pre-focus	contrastive	monosyllable	1	0.871901158169985
4360	4360	ppa_cpf	20	247.4871436	1	2	pre-focus	contrastive	monosyllable	1	0.783824826966422
4381	4381	kka_cpf	1	208.8696943	1	2	pre-focus	contrastive	monosyllable	1	0.355540386074431
4382	4382	kka_cpf	2	216.5015225	1	2	pre-focus	contrastive	monosyllable	1	0.446138782775475
4383	4383	kka_cpf	3	223.995202	1	2	pre-focus	contrastive	monosyllable	1	0.532041668260903
4384	4384	kka_cpf	4	230.282335	1	2	pre-focus	contrastive	monosyllable	1	0.601924828440195
4385	4385	kka_cpf	5	236.1567403	1	2	pre-focus	contrastive	monosyllable	1	0.665517250214886
4386	4386	kka_cpf	6	240.4351937	1	2	pre-focus	contrastive	monosyllable	1	0.710845109101688
4387	4387	kka_cpf	7	244.0926689	1	2	pre-focus	contrastive	monosyllable	1	0.748959089203732
4388	4388	kka_cpf	8	246.3563217	1	2	pre-focus	contrastive	monosyllable	1	0.772263196660921
4389	4389	kka_cpf	9	248.1025525	1	2	pre-focus	contrastive	monosyllable	1	0.790094648045445
4390	4390	kka_cpf	10	249.1071006	1	2	pre-focus	contrastive	monosyllable	1	0.800295705551176
4391	4391	kka_cpf	11	250.0680663	1	2	pre-focus	contrastive	monosyllable	1	0.81001576388353
4392	4392	kka_cpf	12	250.987771	1	2	pre-focus	contrastive	monosyllable	1	0.819283553949352
4393	4393	kka_cpf	13	251.7424099	1	2	pre-focus	contrastive	monosyllable	1	0.826862659862883
4394	4394	kka_cpf	14	252.3943317	1	2	pre-focus	contrastive	monosyllable	1	0.83339187255095
4395	4395	kka_cpf	15	251.8091282	1	2	pre-focus	contrastive	monosyllable	1	0.827531641916709
4396	4396	kka_cpf	16	250.7407957	1	2	pre-focus	contrastive	monosyllable	1	0.816798143340673
4397	4397	kka_cpf	17	247.5228417	1	2	pre-focus	contrastive	monosyllable	1	0.784188946990648
4398	4398	kka_cpf	18	243.8390435	1	2	pre-focus	contrastive	monosyllable	1	0.746334585688921
4399	4399	kka_cpf	19	237.6952384	1	2	pre-focus	contrastive	monosyllable	1	0.681910656858156
4400	4400	kka_cpf	20	231.524011	1	2	pre-focus	contrastive	monosyllable	1	0.615500547964177
4421	4421	ta_cpf	1	189.35057	1	2	pre-focus	contrastive	monosyllable	1	0.107856038598527
4422	4422	ta_cpf	2	189.0478119	1	2	pre-focus	contrastive	monosyllable	1	0.103816237219073
4423	4423	ta_cpf	3	188.7450537	1	2	pre-focus	contrastive	monosyllable	1	0.0997699596147826
4424	4424	ta_cpf	4	188.4454122	1	2	pre-focus	contrastive	monosyllable	1	0.0957589401724441
4425	4425	ta_cpf	5	188.1494091	1	2	pre-focus	contrastive	monosyllable	1	0.0917903575603214
4426	4426	ta_cpf	6	187.853406	1	2	pre-focus	contrastive	monosyllable	1	0.0878155265202968
4427	4427	ta_cpf	7	187.5605852	1	2	pre-focus	contrastive	monosyllable	1	0.0838772611496885
4428	4428	ta_cpf	8	187.2680308	1	2	pre-focus	contrastive	monosyllable	1	0.079936433849642
4429	4429	ta_cpf	9	186.9122316	1	2	pre-focus	contrastive	monosyllable	1	0.0751353682178577
4430	4430	ta_cpf	10	186.4550354	1	2	pre-focus	contrastive	monosyllable	1	0.068952642103343
4431	4431	ta_cpf	11	185.9978393	1	2	pre-focus	contrastive	monosyllable	1	0.0627547383964437
4432	4432	ta_cpf	12	186.430337	1	2	pre-focus	contrastive	monosyllable	1	0.0686182108215394
4433	4433	ta_cpf	13	187.025392	1	2	pre-focus	contrastive	monosyllable	1	0.0766633168128216
4434	4434	ta_cpf	14	187.5914172	1	2	pre-focus	contrastive	monosyllable	1	0.0842922226922403
4435	4435	ta_cpf	15	188.0918796	1	2	pre-focus	contrastive	monosyllable	1	0.0910183215289369
4436	4436	ta_cpf	16	188.5923419	1	2	pre-focus	contrastive	monosyllable	1	0.0977265464252894
4437	4437	ta_cpf	17	188.9389734	1	2	pre-focus	contrastive	monosyllable	1	0.102362388015453
4438	4438	ta_cpf	18	189.2392061	1	2	pre-focus	contrastive	monosyllable	1	0.106370824775436
4439	4439	ta_cpf	19	189.4706521	1	2	pre-focus	contrastive	monosyllable	1	0.109456544972279
4440	4440	ta_cpf	20	189.4713573	1	2	pre-focus	contrastive	monosyllable	1	0.109465941187804
4441	4441	ta_cf	1	190.3017641	1	2	on-focus	contrastive	monosyllable	2	0.120506238903804
4442	4442	ta_cf	2	189.8970965	1	2	on-focus	contrastive	monosyllable	2	0.115132195042917
4443	4443	ta_cf	3	189.4924289	1	2	on-focus	contrastive	monosyllable	2	0.10974668695894
4444	4444	ta_cf	4	189.0783234	1	2	on-focus	contrastive	monosyllable	2	0.104223655286
4445	4445	ta_cf	5	188.6461453	1	2	on-focus	contrastive	monosyllable	2	0.0984466701999788
4446	4446	ta_cf	6	188.2139672	1	2	on-focus	contrastive	monosyllable	2	0.0926564351650156
4447	4447	ta_cf	7	187.8955137	1	2	on-focus	contrastive	monosyllable	2	0.0883813450961564
4448	4448	ta_cf	8	187.6290824	1	2	on-focus	contrastive	monosyllable	2	0.0847990583271512
4449	4449	ta_cf	9	187.3645509	1	2	on-focus	contrastive	monosyllable	2	0.08123727913602
4450	4450	ta_cf	10	187.1631782	1	2	on-focus	contrastive	monosyllable	2	0.078522527661768
4451	4451	ta_cf	11	186.9618054	1	2	on-focus	contrastive	monosyllable	2	0.0758048524077416
4452	4452	ta_cf	12	187.9599492	1	2	on-focus	contrastive	monosyllable	2	0.0892469461174843
4453	4453	ta_cf	13	190.9807617	1	2	on-focus	contrastive	monosyllable	2	0.129497802416692
4454	4454	ta_cf	14	194.0015742	1	2	on-focus	contrastive	monosyllable	2	0.169116965729489
4455	4455	ta_cf	15	198.9676059	1	2	on-focus	contrastive	monosyllable	2	0.232926788314553
4456	4456	ta_cf	16	204.7077306	1	2	on-focus	contrastive	monosyllable	2	0.304728005256702
4457	4457	ta_cf	17	210.5990832	1	2	on-focus	contrastive	monosyllable	2	0.376356943430748
4458	4458	ta_cf	18	218.9286382	1	2	on-focus	contrastive	monosyllable	2	0.474283046370556
4459	4459	ta_cf	19	227.2581931	1	2	on-focus	contrastive	monosyllable	2	0.568552051885133
4460	4460	ta_cf	20	232.2532339	1	2	on-focus	contrastive	monosyllable	2	0.62343952672499
4461	4461	kha_cf	1	261.3812062	1	2	on-focus	contrastive	monosyllable	1	0.921718769433722
4462	4462	kha_cf	2	267.0003273	1	2	on-focus	contrastive	monosyllable	1	0.975415835090019
4463	4463	kha_cf	3	272.6194485	1	2	on-focus	contrastive	monosyllable	1	1.0279945128588
4464	4464	kha_cf	4	278.2385697	1	2	on-focus	contrastive	monosyllable	1	1.07950043988859
4465	4465	kha_cf	5	283.338398	1	2	on-focus	contrastive	monosyllable	1	1.12535384858021
4466	4466	kha_cf	6	286.7937051	1	2	on-focus	contrastive	monosyllable	1	1.15595444518776
4467	4467	kha_cf	7	290.2490121	1	2	on-focus	contrastive	monosyllable	1	1.18618856198592
4468	4468	kha_cf	8	293.7043192	1	2	on-focus	contrastive	monosyllable	1	1.21606487499408
4469	4469	kha_cf	9	296.3381629	1	2	on-focus	contrastive	monosyllable	1	1.2386032718861
4470	4470	kha_cf	10	298.0820139	1	2	on-focus	contrastive	monosyllable	1	1.25341584469612
4471	4471	kha_cf	11	299.825865	1	2	on-focus	contrastive	monosyllable	1	1.26814201350973
4472	4472	kha_cf	12	301.569716	1	2	on-focus	contrastive	monosyllable	1	1.28278277882992
4473	4473	kha_cf	13	301.5955005	1	2	on-focus	contrastive	monosyllable	1	1.28299862077493
4474	4474	kha_cf	14	300.9530449	1	2	on-focus	contrastive	monosyllable	1	1.27761512147124
4475	4475	kha_cf	15	300.3105893	1	2	on-focus	contrastive	monosyllable	1	1.27222011752397
4476	4476	kha_cf	16	299.6681337	1	2	on-focus	contrastive	monosyllable	1	1.2668135596565
4477	4477	kha_cf	17	298.565539	1	2	on-focus	contrastive	monosyllable	1	1.25750764730344
4478	4478	kha_cf	18	297.4437511	1	2	on-focus	contrastive	monosyllable	1	1.24800440823254
4479	4479	kha_cf	19	296.3219632	1	2	on-focus	contrastive	monosyllable	1	1.23846526057458
4480	4480	kha_cf	20	295.4239023	1	2	on-focus	contrastive	monosyllable	1	1.23080251670051
4481	4481	tta_cpsf	1	290.6384709	1	2	post-focus	contrastive	monosyllable	2	1.18957375150872
4482	4482	tta_cpsf	2	285.665303	1	2	post-focus	contrastive	monosyllable	2	1.14600191566676
4483	4483	tta_cpsf	3	280.7388512	1	2	post-focus	contrastive	monosyllable	2	1.10208496475595
4484	4484	tta_cpsf	4	275.9761691	1	2	post-focus	contrastive	monosyllable	2	1.05888905048027
4485	4485	tta_cpsf	5	271.4690946	1	2	post-focus	contrastive	monosyllable	2	1.01731931445692
4486	4486	tta_cpsf	6	267.2822494	1	2	post-focus	contrastive	monosyllable	2	0.978080064206484
4487	4487	tta_cpsf	7	263.2135736	1	2	post-focus	contrastive	monosyllable	2	0.939354919196212
4488	4488	tta_cpsf	8	259.2042042	1	2	post-focus	contrastive	monosyllable	2	0.900604172909863
4489	4489	tta_cpsf	9	256.4257808	1	2	post-focus	contrastive	monosyllable	2	0.873397346437308
4490	4490	tta_cpsf	10	253.8367895	1	2	post-focus	contrastive	monosyllable	2	0.847778827092437
4491	4491	tta_cpsf	11	251.5222987	1	2	post-focus	contrastive	monosyllable	2	0.824654354574105
4492	4492	tta_cpsf	12	249.3015089	1	2	post-focus	contrastive	monosyllable	2	0.80226514534513
4493	4493	tta_cpsf	13	247.2695336	1	2	post-focus	contrastive	monosyllable	2	0.781604072047055
4494	4494	tta_cpsf	14	245.3819602	1	2	post-focus	contrastive	monosyllable	2	0.762258588490711
4495	4495	tta_cpsf	15	243.6108211	1	2	post-focus	contrastive	monosyllable	2	0.743970616750734
4496	4496	tta_cpsf	16	243.799429	1	2	post-focus	contrastive	monosyllable	2	0.745924410263186
4497	4497	tta_cpsf	17	244.5551837	1	2	post-focus	contrastive	monosyllable	2	0.75373815697672
4498	4498	tta_cpsf	18	247.5477295	1	2	post-focus	contrastive	monosyllable	2	0.784442771068696
4499	4499	tta_cpsf	19	250.9463113	1	2	post-focus	contrastive	monosyllable	2	0.818866499373951
4500	4500	tta_cpsf	20	255.7692074	1	2	post-focus	contrastive	monosyllable	2	0.866925002055015
4521	4521	kha_cpf	1	285.422228	1	2	pre-focus	contrastive	monosyllable	2	1.14385284318761
4522	4522	kha_cpf	2	286.2051079	1	2	pre-focus	contrastive	monosyllable	2	1.15076790147848
4523	4523	kha_cpf	3	286.9879878	1	2	pre-focus	contrastive	monosyllable	2	1.15766407026449
4524	4524	kha_cpf	4	287.7708678	1	2	pre-focus	contrastive	monosyllable	2	1.16454145334079
4525	4525	kha_cpf	5	288.9567629	1	2	pre-focus	contrastive	monosyllable	2	1.17492365709894
4526	4526	kha_cpf	6	290.2175535	1	2	pre-focus	contrastive	monosyllable	2	1.1859149244935
4527	4527	kha_cpf	7	291.4783442	1	2	pre-focus	contrastive	monosyllable	2	1.19685854679288
4528	4528	kha_cpf	8	292.6367309	1	2	pre-focus	contrastive	monosyllable	2	1.20687166024764
4529	4529	kha_cpf	9	293.7483688	1	2	pre-focus	contrastive	monosyllable	2	1.21644347663728
4530	4530	kha_cpf	10	294.8600067	1	2	pre-focus	contrastive	monosyllable	2	1.22597913853213
4531	4531	kha_cpf	11	294.645227	1	2	pre-focus	contrastive	monosyllable	2	1.22413955715039
4532	4532	kha_cpf	12	293.2535131	1	2	pre-focus	contrastive	monosyllable	2	1.21218697694484
4533	4533	kha_cpf	13	291.8617993	1	2	pre-focus	contrastive	monosyllable	2	1.20017753826645
4534	4534	kha_cpf	14	289.5000772	1	2	pre-focus	contrastive	monosyllable	2	1.17966600840424
4535	4535	kha_cpf	15	285.5087962	1	2	pre-focus	contrastive	monosyllable	2	1.14461841893612
4536	4536	kha_cpf	16	281.5175152	1	2	pre-focus	contrastive	monosyllable	2	1.10907741544526
4537	4537	kha_cpf	17	276.9600727	1	2	pre-focus	contrastive	monosyllable	2	1.0678734979043
4538	4538	kha_cpf	18	270.3528538	1	2	pre-focus	contrastive	monosyllable	2	1.00691735077277
4539	4539	kha_cpf	19	263.745635	1	2	pre-focus	contrastive	monosyllable	2	0.944452901483896
4540	4540	kha_cpf	20	257.531948	1	2	pre-focus	contrastive	monosyllable	2	0.884264291360471
4601	4601	ppa_cf	1	294.4555848	1	2	on-focus	contrastive	monosyllable	2	1.22251416260263
4602	4602	ppa_cf	2	292.8376732	1	2	on-focus	contrastive	monosyllable	2	1.20860457377828
4603	4603	ppa_cf	3	291.1069337	1	2	on-focus	contrastive	monosyllable	2	1.19363964185952
4604	4604	ppa_cf	4	289.2141034	1	2	on-focus	contrastive	monosyllable	2	1.17717097952203
4605	4605	ppa_cf	5	287.4234205	1	2	on-focus	contrastive	monosyllable	2	1.16149153754564
4606	4606	ppa_cf	6	285.6951688	1	2	on-focus	contrastive	monosyllable	2	1.14626583875318
4607	4607	ppa_cf	7	284.1003535	1	2	on-focus	contrastive	monosyllable	2	1.1321337643427
4608	4608	ppa_cf	8	283.6986303	1	2	on-focus	contrastive	monosyllable	2	1.12856148185128
4609	4609	ppa_cf	9	283.9972635	1	2	on-focus	contrastive	monosyllable	2	1.13121752909141
4610	4610	ppa_cf	10	284.9144415	1	2	on-focus	contrastive	monosyllable	2	1.13935749443716
4611	4611	ppa_cf	11	286.0811662	1	2	on-focus	contrastive	monosyllable	2	1.14967440460487
4612	4612	ppa_cf	12	287.537989	1	2	on-focus	contrastive	monosyllable	2	1.16249763478263
4613	4613	ppa_cf	13	289.3273821	1	2	on-focus	contrastive	monosyllable	2	1.17815959447629
4614	4614	ppa_cf	14	291.0637306	1	2	on-focus	contrastive	monosyllable	2	1.19326494675958
4615	4615	ppa_cf	15	292.5432249	1	2	on-focus	contrastive	monosyllable	2	1.20606486475914
4616	4616	ppa_cf	16	294.7509015	1	2	on-focus	contrastive	monosyllable	2	1.22504482343809
4617	4617	ppa_cf	17	297.3018301	1	2	on-focus	contrastive	monosyllable	2	1.2467995696491
4618	4618	ppa_cf	18	300.0390865	1	2	on-focus	contrastive	monosyllable	2	1.26993670971494
4619	4619	ppa_cf	19	302.7235822	1	2	on-focus	contrastive	monosyllable	2	1.29242376859496
4620	4620	ppa_cf	20	305.3582813	1	2	on-focus	contrastive	monosyllable	2	1.31430063478008
4721	4721	tta_cf	1	256.3669705	1	2	on-focus	contrastive	monosyllable	2	0.872818284606357
4722	4722	tta_cf	2	267.8941707	1	2	on-focus	contrastive	monosyllable	2	0.983853205805501
4723	4723	tta_cf	3	277.5176598	1	2	on-focus	contrastive	monosyllable	2	1.07295090720469
4724	4724	tta_cf	4	285.1458474	1	2	on-focus	contrastive	monosyllable	2	1.14140708485939
4725	4725	tta_cf	5	288.7654517	1	2	on-focus	contrastive	monosyllable	2	1.17325166290764
4726	4726	tta_cf	6	290.3431067	1	2	on-focus	contrastive	monosyllable	2	1.18700685150371
4727	4727	tta_cf	7	289.6802437	1	2	on-focus	contrastive	monosyllable	2	1.18123663764523
4728	4728	tta_cf	8	289.499482	1	2	on-focus	contrastive	monosyllable	2	1.17966081803673
4729	4729	tta_cf	9	289.2433163	1	2	on-focus	contrastive	monosyllable	2	1.17742596573354
4730	4730	tta_cf	10	288.8615841	1	2	on-focus	contrastive	monosyllable	2	1.1740919654871
4731	4731	tta_cf	11	289.0979098	1	2	on-focus	contrastive	monosyllable	2	1.17615652304474
4732	4732	tta_cf	12	289.7252635	1	2	on-focus	contrastive	monosyllable	2	1.18162895214825
4733	4733	tta_cf	13	290.8322489	1	2	on-focus	contrastive	monosyllable	2	1.19125638703728
4734	4734	tta_cf	14	292.7943775	1	2	on-focus	contrastive	monosyllable	2	1.20823129495748
4735	4735	tta_cf	15	295.0287085	1	2	on-focus	contrastive	monosyllable	2	1.22742312479018
4736	4736	tta_cf	16	297.5449579	1	2	on-focus	contrastive	monosyllable	2	1.24886325244475
4737	4737	tta_cf	17	299.9295199	1	2	on-focus	contrastive	monosyllable	2	1.26901464143189
4738	4738	tta_cf	18	301.7377081	1	2	on-focus	contrastive	monosyllable	2	1.28418870857921
4739	4739	tta_cf	19	302.5976086	1	2	on-focus	contrastive	monosyllable	2	1.29137299998839
4740	4740	tta_cf	20	301.8152324	1	2	on-focus	contrastive	monosyllable	2	1.28483724729273
4781	4781	pa_cpsf	1	242.3048606	1	2	post-focus	contrastive	monosyllable	1	0.730400499750369
4782	4782	pa_cpsf	2	234.3123473	1	2	post-focus	contrastive	monosyllable	1	0.645723047345919
4783	4783	pa_cpsf	3	226.6409241	1	2	post-focus	contrastive	monosyllable	1	0.561685656361979
4784	4784	pa_cpsf	4	219.6877158	1	2	post-focus	contrastive	monosyllable	1	0.483021110120822
4785	4785	pa_cpsf	5	213.6140411	1	2	post-focus	contrastive	monosyllable	1	0.412242351080136
4786	4786	pa_cpsf	6	208.0842707	1	2	post-focus	contrastive	monosyllable	1	0.346029307442772
4787	4787	pa_cpsf	7	204.2070638	1	2	post-focus	contrastive	monosyllable	1	0.298545996624606
4788	4788	pa_cpsf	8	200.7129945	1	2	post-focus	contrastive	monosyllable	1	0.254976110664684
4789	4789	pa_cpsf	9	198.0379332	1	2	post-focus	contrastive	monosyllable	1	0.221103242850366
4790	4790	pa_cpsf	10	195.805804	1	2	post-focus	contrastive	monosyllable	1	0.192486944501723
4791	4791	pa_cpsf	11	193.9438581	1	2	post-focus	contrastive	monosyllable	1	0.168365793095774
4792	4792	pa_cpsf	12	192.6453851	1	2	post-focus	contrastive	monosyllable	1	0.151406872334941
4793	4793	pa_cpsf	13	191.4874591	1	2	post-focus	contrastive	monosyllable	1	0.136186891723789
4794	4794	pa_cpsf	14	190.555931	1	2	post-focus	contrastive	monosyllable	1	0.123875772118036
4795	4795	pa_cpsf	15	191.4285117	1	2	post-focus	contrastive	monosyllable	1	0.135409616906486
4796	4796	pa_cpsf	16	194.3226889	1	2	post-focus	contrastive	monosyllable	1	0.173292183952553
4797	4797	pa_cpsf	17	200.2530595	1	2	post-focus	contrastive	monosyllable	1	0.249184458600785
4798	4798	pa_cpsf	18	207.3423832	1	2	post-focus	contrastive	monosyllable	1	0.33701240070297
4799	4799	pa_cpsf	19	217.5376924	1	2	post-focus	contrastive	monosyllable	1	0.458192368140335
4800	4800	pa_cpsf	20	223.6791366	1	2	post-focus	contrastive	monosyllable	1	0.528476925076994
4801	4801	pha_cpf	1	247.0222525	1	2	pre-focus	contrastive	monosyllable	2	0.779078143933904
4802	4802	pha_cpf	2	253.2675089	1	2	pre-focus	contrastive	monosyllable	2	0.842110659342361
4803	4803	pha_cpf	3	259.5127653	1	2	pre-focus	contrastive	monosyllable	2	0.903607649072003
4804	4804	pha_cpf	4	264.9425961	1	2	pre-focus	contrastive	monosyllable	2	0.955884173405583
4805	4805	pha_cpf	5	268.6454361	1	2	pre-focus	contrastive	monosyllable	2	0.990922976124139
4806	4806	pha_cpf	6	272.3482761	1	2	pre-focus	contrastive	monosyllable	2	1.02548211648174
4807	4807	pha_cpf	7	274.7904884	1	2	pre-focus	contrastive	monosyllable	2	1.0480194345059
4808	4808	pha_cpf	8	276.5280722	1	2	pre-focus	contrastive	monosyllable	2	1.06393265217146
4809	4809	pha_cpf	9	278.265656	1	2	pre-focus	contrastive	monosyllable	2	1.07974619051765
4810	4810	pha_cpf	10	277.8784134	1	2	pre-focus	contrastive	monosyllable	2	1.07623051077007
4811	4811	pha_cpf	11	277.4076643	1	2	pre-focus	contrastive	monosyllable	2	1.07195009221928
4812	4812	pha_cpf	12	276.6719921	1	2	pre-focus	contrastive	monosyllable	2	1.06524621864841
4813	4813	pha_cpf	13	275.2648353	1	2	pre-focus	contrastive	monosyllable	2	1.05237358285782
4814	4814	pha_cpf	14	273.8576784	1	2	pre-focus	contrastive	monosyllable	2	1.03943497217554
4815	4815	pha_cpf	15	271.8108133	1	2	pre-focus	contrastive	monosyllable	2	1.02049515419766
4816	4816	pha_cpf	16	269.34391	1	2	pre-focus	contrastive	monosyllable	2	0.997478239887854
4817	4817	pha_cpf	17	266.8770067	1	2	pre-focus	contrastive	monosyllable	2	0.97424954234606
4818	4818	pha_cpf	18	262.9698915	1	2	pre-focus	contrastive	monosyllable	2	0.937016621062152
4819	4819	pha_cpf	19	258.9449435	1	2	pre-focus	contrastive	monosyllable	2	0.898077812206668
4820	4820	pha_cpf	20	255.9036791	1	2	pre-focus	contrastive	monosyllable	2	0.868251943995264
4821	4821	pa_cpsf	1	241.4105819	1	2	post-focus	contrastive	monosyllable	1	0.72106587531937
4822	4822	pa_cpsf	2	234.1672511	1	2	post-focus	contrastive	monosyllable	1	0.64415925605635
4823	4823	pa_cpsf	3	227.1131823	1	2	post-focus	contrastive	monosyllable	1	0.56694065388825
4824	4824	pa_cpsf	4	220.8431299	1	2	post-focus	contrastive	monosyllable	1	0.496263786197397
4825	4825	pa_cpsf	5	215.1950013	1	2	post-focus	contrastive	monosyllable	1	0.430857751818413
4826	4826	pa_cpsf	6	210.5240678	1	2	post-focus	contrastive	monosyllable	1	0.375457539592125
4827	4827	pa_cpsf	7	206.8406016	1	2	post-focus	contrastive	monosyllable	1	0.330895434078106
4828	4828	pa_cpsf	8	203.8623487	1	2	post-focus	contrastive	monosyllable	1	0.294280792816119
4829	4829	pa_cpsf	9	201.4134329	1	2	post-focus	contrastive	monosyllable	1	0.263770813932778
4830	4830	pa_cpsf	10	199.1157077	1	2	post-focus	contrastive	monosyllable	1	0.234805239022008
4831	4831	pa_cpsf	11	197.5880163	1	2	post-focus	contrastive	monosyllable	1	0.215361269874438
4832	4832	pa_cpsf	12	196.1684667	1	2	post-focus	contrastive	monosyllable	1	0.19715847161365
4833	4833	pa_cpsf	13	195.1796452	1	2	post-focus	contrastive	monosyllable	1	0.184400871000927
4834	4834	pa_cpsf	14	194.3555534	1	2	post-focus	contrastive	monosyllable	1	0.173719107608921
4835	4835	pa_cpsf	15	193.822784	1	2	post-focus	contrastive	monosyllable	1	0.166789292142617
4836	4836	pa_cpsf	16	194.6927186	1	2	post-focus	contrastive	monosyllable	1	0.17809486042784
4837	4837	pa_cpsf	17	196.6843133	1	2	post-focus	contrastive	monosyllable	1	0.203788332431231
4838	4838	pa_cpsf	18	199.7431481	1	2	post-focus	contrastive	monosyllable	1	0.242747918149127
4839	4839	pa_cpsf	19	203.1574933	1	2	post-focus	contrastive	monosyllable	1	0.285537031295605
4840	4840	pa_cpsf	20	207.6478474	1	2	post-focus	contrastive	monosyllable	1	0.340728916167533
4841	4841	ta_cpsf	1	221.3381361	1	2	post-focus	contrastive	monosyllable	2	0.501916069237596
4842	4842	ta_cpsf	2	222.9989262	1	2	post-focus	contrastive	monosyllable	2	0.52078805717753
4843	4843	ta_cpsf	3	223.8655416	1	2	post-focus	contrastive	monosyllable	2	0.53057990247576
4844	4844	ta_cpsf	4	223.2914488	1	2	post-focus	contrastive	monosyllable	2	0.524097503842518
4845	4845	ta_cpsf	5	221.4199074	1	2	post-focus	contrastive	monosyllable	2	0.502848567148384
4846	4846	ta_cpsf	6	218.9092344	1	2	post-focus	contrastive	monosyllable	2	0.474059284087297
4847	4847	ta_cpsf	7	214.8292065	1	2	post-focus	contrastive	monosyllable	2	0.426562801468583
4848	4848	ta_cpsf	8	211.1569725	1	2	post-focus	contrastive	monosyllable	2	0.383035773260903
4849	4849	ta_cpsf	9	208.0446195	1	2	post-focus	contrastive	monosyllable	2	0.345548200207303
4850	4850	ta_cpsf	10	204.9813203	1	2	post-focus	contrastive	monosyllable	2	0.308099782462162
4851	4851	ta_cpsf	11	201.9386211	1	2	post-focus	contrastive	monosyllable	2	0.270345035735111
4852	4852	ta_cpsf	12	198.9386363	1	2	post-focus	contrastive	monosyllable	2	0.23255918859854
4853	4853	ta_cpsf	13	196.1338899	1	2	post-focus	contrastive	monosyllable	2	0.196713453896039
4854	4854	ta_cpsf	14	193.5344121	1	2	post-focus	contrastive	monosyllable	2	0.163030443739724
4855	4855	ta_cpsf	15	191.560871	1	2	post-focus	contrastive	monosyllable	2	0.137154559582888
4856	4856	ta_cpsf	16	190.6781067	1	2	post-focus	contrastive	monosyllable	2	0.125493876753538
4857	4857	ta_cpsf	17	193.7361274	1	2	post-focus	contrastive	monosyllable	2	0.165660335286923
4858	4858	ta_cpsf	18	199.2981272	1	2	post-focus	contrastive	monosyllable	2	0.237117039240743
4859	4859	ta_cpsf	19	206.8797174	1	2	post-focus	contrastive	monosyllable	2	0.331372808106339
4860	4860	ta_cpsf	20	217.8709418	1	2	post-focus	contrastive	monosyllable	2	0.462056801691827
4881	4881	ka_cf	1	224.0348368	1	2	on-focus	contrastive	monosyllable	2	0.532488334326597
4882	4882	ka_cf	2	216.2588733	1	2	on-focus	contrastive	monosyllable	2	0.443307750504086
4883	4883	ka_cf	3	208.4829098	1	2	on-focus	contrastive	monosyllable	2	0.350861101278576
4884	4884	ka_cf	4	203.3556342	1	2	on-focus	contrastive	monosyllable	2	0.28799803921309
4885	4885	ka_cf	5	198.4425902	1	2	on-focus	contrastive	monosyllable	2	0.22625646387794
4886	4886	ka_cf	6	196.0013711	1	2	on-focus	contrastive	monosyllable	2	0.195007155293699
4887	4887	ka_cf	7	193.9951921	1	2	on-focus	contrastive	monosyllable	2	0.16903391395448
4888	4888	ka_cf	8	194.1728543	1	2	on-focus	contrastive	monosyllable	2	0.171344854137154
4889	4889	ka_cf	9	194.9826793	1	2	on-focus	contrastive	monosyllable	2	0.181851933589005
4890	4890	ka_cf	10	195.8401773	1	2	on-focus	contrastive	monosyllable	2	0.192930084523792
4891	4891	ka_cf	11	196.7180404	1	2	on-focus	contrastive	monosyllable	2	0.204221200417137
4892	4892	ka_cf	12	197.5051975	1	2	on-focus	contrastive	monosyllable	2	0.214302887034901
4893	4893	ka_cf	13	198.2381284	1	2	on-focus	contrastive	monosyllable	2	0.223654000978338
4894	4894	ka_cf	14	198.8682382	1	2	on-focus	contrastive	monosyllable	2	0.231665673123456
4895	4895	ka_cf	15	199.4145682	1	2	on-focus	contrastive	monosyllable	2	0.238591588531594
4896	4896	ka_cf	16	199.751427	1	2	on-focus	contrastive	monosyllable	2	0.242852552713525
4897	4897	ka_cf	17	199.8578686	1	2	on-focus	contrastive	monosyllable	2	0.244197450386891
4898	4898	ka_cf	18	199.7865578	1	2	on-focus	contrastive	monosyllable	2	0.243296512246644
4899	4899	ka_cf	19	199.4501264	1	2	on-focus	contrastive	monosyllable	2	0.239041707788176
4900	4900	ka_cf	20	199.2231061	1	2	on-focus	contrastive	monosyllable	2	0.236166553978746
4981	4981	pa_cpf	1	226.7646555	1	2	pre-focus	contrastive	monosyllable	1	0.563063520819306
4982	4982	pa_cpf	2	220.5419639	1	2	pre-focus	contrastive	monosyllable	1	0.492818686726582
4983	4983	pa_cpf	3	214.3192724	1	2	pre-focus	contrastive	monosyllable	1	0.420563231788479
4984	4984	pa_cpf	4	208.9375756	1	2	pre-focus	contrastive	monosyllable	1	0.356360714162847
4985	4985	pa_cpf	5	204.6846407	1	2	pre-focus	contrastive	monosyllable	1	0.304443234278667
4986	4986	pa_cpf	6	200.4317058	1	2	pre-focus	contrastive	monosyllable	1	0.251435609690851
4987	4987	pa_cpf	7	197.7192805	1	2	pre-focus	contrastive	monosyllable	1	0.217037852267983
4988	4988	pa_cpf	8	195.270417	1	2	pre-focus	contrastive	monosyllable	1	0.185574683903642
4989	4989	pa_cpf	9	193.3417083	1	2	pre-focus	contrastive	monosyllable	1	0.16051547952102
4990	4990	pa_cpf	10	192.7448464	1	2	pre-focus	contrastive	monosyllable	1	0.152709939671331
4991	4991	pa_cpf	11	192.1479846	1	2	pre-focus	contrastive	monosyllable	1	0.144880192647169
4992	4992	pa_cpf	12	192.6023245	1	2	pre-focus	contrastive	monosyllable	1	0.150842515962415
4993	4993	pa_cpf	13	193.4906	1	2	pre-focus	contrastive	monosyllable	1	0.16245887501196
4994	4994	pa_cpf	14	194.5587801	1	2	pre-focus	contrastive	monosyllable	1	0.176357505403118
4995	4995	pa_cpf	15	196.7819745	1	2	pre-focus	contrastive	monosyllable	1	0.205041554278551
4996	4996	pa_cpf	16	199.005169	1	2	pre-focus	contrastive	monosyllable	1	0.233403352591251
4997	4997	pa_cpf	17	201.7252298	1	2	pre-focus	contrastive	monosyllable	1	0.267675902145843
4998	4998	pa_cpf	18	204.8329659	1	2	pre-focus	contrastive	monosyllable	1	0.306271990443827
4999	4999	pa_cpf	19	207.940702	1	2	pre-focus	contrastive	monosyllable	1	0.344286883603354
5000	5000	pa_cpf	20	207.9842659	1	2	pre-focus	contrastive	monosyllable	1	0.344815724681883
5121	5121	ka_cpsf	1	236.9638633	1	2	post-focus	contrastive	monosyllable	2	0.674130790779156
5122	5122	ka_cpsf	2	229.5526233	1	2	post-focus	contrastive	monosyllable	2	0.593912419453212
5123	5123	ka_cpsf	3	222.1413832	1	2	post-focus	contrastive	monosyllable	2	0.511061191017098
5124	5124	ka_cpsf	4	216.4458123	1	2	post-focus	contrastive	monosyllable	2	0.445489082472228
5125	5125	ka_cpsf	5	210.770311	1	2	post-focus	contrastive	monosyllable	2	0.378408694804186
5126	5126	ka_cpsf	6	207.0971657	1	2	post-focus	contrastive	monosyllable	2	0.334024929423477
5127	5127	ka_cpsf	7	203.4714215	1	2	post-focus	contrastive	monosyllable	2	0.289435064899221
5128	5128	ka_cpsf	8	201.605314	1	2	post-focus	contrastive	monosyllable	2	0.266174736109546
5129	5129	ka_cpsf	9	199.8024381	1	2	post-focus	contrastive	monosyllable	2	0.243497171227853
5130	5130	ka_cpsf	10	198.0304414	1	2	post-focus	contrastive	monosyllable	2	0.221007737120265
5131	5131	ka_cpsf	11	196.2599422	1	2	post-focus	contrastive	monosyllable	2	0.198335420982407
5132	5132	ka_cpsf	12	194.5920159	1	2	post-focus	contrastive	monosyllable	2	0.176788728123302
5133	5133	ka_cpsf	13	192.9303836	1	2	post-focus	contrastive	monosyllable	2	0.155138912767755
5134	5134	ka_cpsf	14	193.6854861	1	2	post-focus	contrastive	monosyllable	2	0.165000349743378
5135	5135	ka_cpsf	15	194.6207508	1	2	post-focus	contrastive	monosyllable	2	0.177161493900241
5136	5136	ka_cpsf	16	198.1079415	1	2	post-focus	contrastive	monosyllable	2	0.2219955365339
5137	5137	ka_cpsf	17	201.8198716	1	2	post-focus	contrastive	monosyllable	2	0.268860045657626
5138	5138	ka_cpsf	18	208.222444	1	2	post-focus	contrastive	monosyllable	2	0.347705115021494
5139	5139	ka_cpsf	19	214.8992734	1	2	post-focus	contrastive	monosyllable	2	0.427386052322643
5140	5140	ka_cpsf	20	215.610809	1	2	post-focus	contrastive	monosyllable	2	0.435731067336223
5161	5161	ta_cpsf	1	227.3882414	1	2	post-focus	contrastive	monosyllable	2	0.569996308354982
5162	5162	ta_cpsf	2	223.1375745	1	2	post-focus	contrastive	monosyllable	2	0.522357191876973
5163	5163	ta_cpsf	3	218.8869076	1	2	post-focus	contrastive	monosyllable	2	0.47380178957827
5164	5164	ta_cpsf	4	214.7784043	1	2	post-focus	contrastive	monosyllable	2	0.42596573322162
5165	5165	ta_cpsf	5	211.3373481	1	2	post-focus	contrastive	monosyllable	2	0.385191384105511
5166	5166	ta_cpsf	6	207.8962919	1	2	post-focus	contrastive	monosyllable	2	0.343747656081665
5167	5167	ta_cpsf	7	204.9175084	1	2	post-focus	contrastive	monosyllable	2	0.30731375372859
5168	5168	ta_cpsf	8	202.7927564	1	2	post-focus	contrastive	monosyllable	2	0.281000536399824
5169	5169	ta_cpsf	9	200.6680045	1	2	post-focus	contrastive	monosyllable	2	0.254410167778303
5170	5170	ta_cpsf	10	199.1141106	1	2	post-focus	contrastive	monosyllable	2	0.234784989640906
5171	5171	ta_cpsf	11	198.0730235	1	2	post-focus	contrastive	monosyllable	2	0.221550527142595
5172	5172	ta_cpsf	12	197.0319364	1	2	post-focus	contrastive	monosyllable	2	0.208246319674268
5173	5173	ta_cpsf	13	198.4583152	1	2	post-focus	contrastive	monosyllable	2	0.226456506244953
5174	5174	ta_cpsf	14	200.9302369	1	2	post-focus	contrastive	monosyllable	2	0.257707084893411
5175	5175	ta_cpsf	15	203.4021586	1	2	post-focus	contrastive	monosyllable	2	0.288575547633416
5176	5176	ta_cpsf	16	208.534965	1	2	post-focus	contrastive	monosyllable	2	0.351491365814871
5177	5177	ta_cpsf	17	214.0375949	1	2	post-focus	contrastive	monosyllable	2	0.417243064959312
5178	5178	ta_cpsf	18	219.6783279	1	2	post-focus	contrastive	monosyllable	2	0.482913226531941
5179	5179	ta_cpsf	19	227.7589747	1	2	post-focus	contrastive	monosyllable	2	0.574108972285816
5180	5180	ta_cpsf	20	235.8396215	1	2	post-focus	contrastive	monosyllable	2	0.662124930130097
5181	5181	pha_cf	1	272.4464968	1	2	on-focus	contrastive	monosyllable	1	1.02639241433302
5182	5182	pha_cf	2	281.428088	1	2	on-focus	contrastive	monosyllable	1	1.10827533740677
5183	5183	pha_cf	3	290.4096791	1	2	on-focus	contrastive	monosyllable	1	1.18758563526013
5184	5184	pha_cf	4	296.7089412	1	2	on-focus	contrastive	monosyllable	1	1.24176001030552
5185	5185	pha_cf	5	302.2958667	1	2	on-focus	contrastive	monosyllable	1	1.288854336325
5186	5186	pha_cf	6	306.2256545	1	2	on-focus	contrastive	monosyllable	1	1.32146146935316
5187	5187	pha_cf	7	308.9570216	1	2	on-focus	contrastive	monosyllable	1	1.34387923117572
5188	5188	pha_cf	8	310.5733592	1	2	on-focus	contrastive	monosyllable	1	1.35705220633376
5189	5189	pha_cf	9	310.2950377	1	2	on-focus	contrastive	monosyllable	1	1.35478880977507
5190	5190	pha_cf	10	310.1730805	1	2	on-focus	contrastive	monosyllable	1	1.35379637631167
5191	5191	pha_cf	11	310.8681418	1	2	on-focus	contrastive	monosyllable	1	1.3594472588727
5192	5192	pha_cf	12	311.5632031	1	2	on-focus	contrastive	monosyllable	1	1.36508552088343
5193	5193	pha_cf	13	312.0451449	1	2	on-focus	contrastive	monosyllable	1	1.36898760099596
5194	5194	pha_cf	14	312.5160587	1	2	on-focus	contrastive	monosyllable	1	1.37279457504615
5195	5195	pha_cf	15	312.1342966	1	2	on-focus	contrastive	monosyllable	1	1.36970876425326
5196	5196	pha_cf	16	311.4544386	1	2	on-focus	contrastive	monosyllable	1	1.36420406567655
5197	5197	pha_cf	17	310.1343559	1	2	on-focus	contrastive	monosyllable	1	1.35348117111175
5198	5198	pha_cf	18	308.2490744	1	2	on-focus	contrastive	monosyllable	1	1.33808782170452
5199	5199	pha_cf	19	305.9879602	1	2	on-focus	contrastive	monosyllable	1	1.31950113917493
5200	5200	pha_cf	20	302.932881	1	2	on-focus	contrastive	monosyllable	1	1.29416860140637
5221	5221	ka_cpf	1	228.1630882	1	2	pre-focus	contrastive	monosyllable	1	0.57858431484718
5222	5222	ka_cpf	2	221.5306755	1	2	pre-focus	contrastive	monosyllable	1	0.504111187711084
5223	5223	ka_cpf	3	214.8982627	1	2	pre-focus	contrastive	monosyllable	1	0.427374179013809
5224	5224	ka_cpf	4	209.3196367	1	2	pre-focus	contrastive	monosyllable	1	0.36097285885986
5225	5225	ka_cpf	5	204.6323873	1	2	pre-focus	contrastive	monosyllable	1	0.30379866713424
5226	5226	ka_cpf	6	200.1157274	1	2	pre-focus	contrastive	monosyllable	1	0.247452548735897
5227	5227	ka_cpf	7	197.4716057	1	2	pre-focus	contrastive	monosyllable	1	0.213873474115578
5228	5228	ka_cpf	8	194.827484	1	2	pre-focus	contrastive	monosyllable	1	0.179841735528401
5229	5229	ka_cpf	9	193.310042	1	2	pre-focus	contrastive	monosyllable	1	0.160101965002427
5230	5230	ka_cpf	10	192.4679118	1	2	pre-focus	contrastive	monosyllable	1	0.149080078193354
5231	5231	ka_cpf	11	191.6741454	1	2	pre-focus	contrastive	monosyllable	1	0.138646941640873
5232	5232	ka_cpf	12	191.121639	1	2	pre-focus	contrastive	monosyllable	1	0.131359352362247
5233	5233	ka_cpf	13	190.5691325	1	2	pre-focus	contrastive	monosyllable	1	0.124050663814505
5234	5234	ka_cpf	14	192.298675	1	2	pre-focus	contrastive	monosyllable	1	0.146859270761556
5235	5235	ka_cpf	15	194.9660555	1	2	pre-focus	contrastive	monosyllable	1	0.181636687033714
5236	5236	ka_cpf	16	198.3356461	1	2	pre-focus	contrastive	monosyllable	1	0.224895575773709
5237	5237	ka_cpf	17	203.8064518	1	2	pre-focus	contrastive	monosyllable	1	0.293588493870623
5238	5238	ka_cpf	18	209.2772575	1	2	pre-focus	contrastive	monosyllable	1	0.360461683191004
5239	5239	ka_cpf	19	217.0164421	1	2	pre-focus	contrastive	monosyllable	1	0.452135947095016
5240	5240	ka_cpf	20	225.3505309	1	2	pre-focus	contrastive	monosyllable	1	0.547270928714509
5301	5301	ppa_cf	1	277.9032565	1	2	on-focus	contrastive	monosyllable	1	1.0764562021586
5302	5302	ppa_cf	2	277.0384466	1	2	on-focus	contrastive	monosyllable	1	1.06858779071227
5303	5303	ppa_cf	3	276.1352088	1	2	on-focus	contrastive	monosyllable	1	1.06034347866737
5304	5304	ppa_cf	4	275.2391753	1	2	on-focus	contrastive	monosyllable	1	1.05213823536015
5305	5305	ppa_cf	5	274.6441495	1	2	on-focus	contrastive	monosyllable	1	1.04667463611317
5306	5306	ppa_cf	6	274.2354417	1	2	on-focus	contrastive	monosyllable	1	1.04291496943302
5307	5307	ppa_cf	7	274.013289	1	2	on-focus	contrastive	monosyllable	1	1.04086905528874
5308	5308	ppa_cf	8	274.1168812	1	2	on-focus	contrastive	monosyllable	1	1.0418232934362
5309	5309	ppa_cf	9	274.7289623	1	2	on-focus	contrastive	monosyllable	1	1.04745412050762
5310	5310	ppa_cf	10	275.7069087	1	2	on-focus	contrastive	monosyllable	1	1.05642473515209
5311	5311	ppa_cf	11	277.1247453	1	2	on-focus	contrastive	monosyllable	1	1.06937407573087
5312	5312	ppa_cf	12	279.2022459	1	2	on-focus	contrastive	monosyllable	1	1.08822907264308
5313	5313	ppa_cf	13	281.6141955	1	2	on-focus	contrastive	monosyllable	1	1.10994426040809
5314	5314	ppa_cf	14	284.3397738	1	2	on-focus	contrastive	monosyllable	1	1.13426038333574
5315	5315	ppa_cf	15	286.9742504	1	2	on-focus	contrastive	monosyllable	1	1.15754322360675
5316	5316	ppa_cf	16	288.5016526	1	2	on-focus	contrastive	monosyllable	1	1.17094433164799
5317	5317	ppa_cf	17	288.8836265	1	2	on-focus	contrastive	monosyllable	1	1.17428460081897
5318	5318	ppa_cf	18	287.1691744	1	2	on-focus	contrastive	monosyllable	1	1.15925741123353
5319	5319	ppa_cf	19	283.8061692	1	2	on-focus	contrastive	monosyllable	1	1.1295182560963
5320	5320	ppa_cf	20	280.5786178	1	2	on-focus	contrastive	monosyllable	1	1.10064365302438
5321	5321	kha_cpf	1	272.2506013	1	2	pre-focus	contrastive	monosyllable	2	1.02457655234756
5322	5322	kha_cpf	2	270.5719933	1	2	pre-focus	contrastive	monosyllable	2	1.00896283991794
5323	5323	kha_cpf	3	268.8933853	1	2	pre-focus	contrastive	monosyllable	2	0.993251959172098
5324	5324	kha_cpf	4	267.2147773	1	2	pre-focus	contrastive	monosyllable	2	0.977442693123527
5325	5325	kha_cpf	5	265.8587669	1	2	pre-focus	contrastive	monosyllable	2	0.964598990323001
5326	5326	kha_cpf	6	264.8935152	1	2	pre-focus	contrastive	monosyllable	2	0.955416455081915
5327	5327	kha_cpf	7	263.9282635	1	2	pre-focus	contrastive	monosyllable	2	0.946200398235779
5328	5328	kha_cpf	8	262.9630118	1	2	pre-focus	contrastive	monosyllable	2	0.936950574140794
5329	5329	kha_cpf	9	262.9468863	1	2	pre-focus	contrastive	monosyllable	2	0.936795758346599
5330	5330	kha_cpf	10	263.0310307	1	2	pre-focus	contrastive	monosyllable	2	0.937603497492523
5331	5331	kha_cpf	11	263.115175	1	2	pre-focus	contrastive	monosyllable	2	0.938410977322158
5332	5332	kha_cpf	12	263.4917752	1	2	pre-focus	contrastive	monosyllable	2	0.942021810744432
5333	5333	kha_cpf	13	264.39587	1	2	pre-focus	contrastive	monosyllable	2	0.950669226070592
5334	5334	kha_cpf	14	265.2999648	1	2	pre-focus	contrastive	monosyllable	2	0.959287122197519
5335	5335	kha_cpf	15	266.2040597	1	2	pre-focus	contrastive	monosyllable	2	0.967875700924217
5336	5336	kha_cpf	16	267.1482937	1	2	pre-focus	contrastive	monosyllable	2	0.976814502408486
5337	5337	kha_cpf	17	268.1020105	1	2	pre-focus	contrastive	monosyllable	2	0.985811060523947
5338	5338	kha_cpf	18	269.0557273	1	2	pre-focus	contrastive	monosyllable	2	0.99477567202084
5339	5339	kha_cpf	19	269.7610341	1	2	pre-focus	contrastive	monosyllable	2	1.0013848986167
5340	5340	kha_cpf	20	269.7634441	1	2	pre-focus	contrastive	monosyllable	2	1.00140745239511
5361	5361	pa_cpf	1	227.8400382	1	2	pre-focus	contrastive	monosyllable	2	0.57500734385851
5362	5362	pa_cpf	2	221.8580593	1	2	pre-focus	contrastive	monosyllable	2	0.507839274632142
5363	5363	pa_cpf	3	215.8760804	1	2	pre-focus	contrastive	monosyllable	2	0.438835171596002
5364	5364	pa_cpf	4	210.4738974	1	2	pre-focus	contrastive	monosyllable	2	0.374855838238005
5365	5365	pa_cpf	5	205.9856574	1	2	pre-focus	contrastive	monosyllable	2	0.320438978490431
5366	5366	pa_cpf	6	201.4974175	1	2	pre-focus	contrastive	monosyllable	2	0.264823270351846
5367	5367	pa_cpf	7	198.5511343	1	2	pre-focus	contrastive	monosyllable	2	0.227636962606975
5368	5368	pa_cpf	8	196.0491805	1	2	pre-focus	contrastive	monosyllable	2	0.195622877258156
5369	5369	pa_cpf	9	193.822901	1	2	pre-focus	contrastive	monosyllable	2	0.166790816070191
5370	5370	pa_cpf	10	192.9972668	1	2	pre-focus	contrastive	monosyllable	2	0.156013946051214
5371	5371	pa_cpf	11	192.1716327	1	2	pre-focus	contrastive	monosyllable	2	0.145190875382746
5372	5372	pa_cpf	12	192.6198552	1	2	pre-focus	contrastive	monosyllable	2	0.151072290231778
5373	5373	pa_cpf	13	194.0994147	1	2	pre-focus	contrastive	monosyllable	2	0.170389845379381
5374	5374	pa_cpf	14	195.5789742	1	2	pre-focus	contrastive	monosyllable	2	0.189560706490077
5375	5375	pa_cpf	15	199.2046373	1	2	pre-focus	contrastive	monosyllable	2	0.235932507276123
5376	5376	pa_cpf	16	202.9654567	1	2	pre-focus	contrastive	monosyllable	2	0.283149550271846
5377	5377	pa_cpf	17	207.3764683	1	2	pre-focus	contrastive	monosyllable	2	0.33742737788413
5378	5378	pa_cpf	18	213.1141306	1	2	pre-focus	contrastive	monosyllable	2	0.406327353622312
5379	5379	pa_cpf	19	218.8517929	1	2	pre-focus	contrastive	monosyllable	2	0.473396759347886
5380	5380	pa_cpf	20	220.4872424	1	2	pre-focus	contrastive	monosyllable	2	0.492192211264628
5441	5441	kka_cf	1	269.8216689	1	2	on-focus	contrastive	monosyllable	2	1.00195228296573
5442	5442	kka_cf	2	269.8416129	1	2	on-focus	contrastive	monosyllable	2	1.00213887917451
5443	5443	kka_cf	3	269.2586025	1	2	on-focus	contrastive	monosyllable	2	0.996678530372625
5444	5444	kka_cf	4	268.1730131	1	2	on-focus	contrastive	monosyllable	2	0.986479558511243
5445	5445	kka_cf	5	266.721757	1	2	on-focus	contrastive	monosyllable	2	0.972780516667963
5446	5446	kka_cf	6	264.9157705	1	2	on-focus	contrastive	monosyllable	2	0.955628548556772
5447	5447	kka_cf	7	263.6618266	1	2	on-focus	contrastive	monosyllable	2	0.943650568394671
5448	5448	kka_cf	8	263.7009012	1	2	on-focus	contrastive	monosyllable	2	0.944024677716318
5449	5449	kka_cf	9	264.378107	1	2	on-focus	contrastive	monosyllable	2	0.950499612864959
5450	5450	kka_cf	10	265.3458814	1	2	on-focus	contrastive	monosyllable	2	0.959724018505127
5451	5451	kka_cf	11	266.5812374	1	2	on-focus	contrastive	monosyllable	2	0.971450134813586
5452	5452	kka_cf	12	268.1788772	1	2	on-focus	contrastive	monosyllable	2	0.986534761802589
5453	5453	kka_cf	13	269.9287673	1	2	on-focus	contrastive	monosyllable	2	1.00295413458954
5454	5454	kka_cf	14	271.7937788	1	2	on-focus	contrastive	monosyllable	2	1.02033693481198
5455	5455	kka_cf	15	273.7795011	1	2	on-focus	contrastive	monosyllable	2	1.03871419476856
5456	5456	kka_cf	16	275.5536797	1	2	on-focus	contrastive	monosyllable	2	1.05502128350623
5457	5457	kka_cf	17	277.5828944	1	2	on-focus	contrastive	monosyllable	2	1.07354426925248
5458	5458	kka_cf	18	279.9730377	1	2	on-focus	contrastive	monosyllable	2	1.0951889696699
5459	5459	kka_cf	19	281.5571279	1	2	on-focus	contrastive	monosyllable	2	1.10943262275575
5460	5460	kka_cf	20	282.5502807	1	2	on-focus	contrastive	monosyllable	2	1.11832193449139
5461	5461	kka_cf	1	283.051752	1	2	on-focus	contrastive	monosyllable	1	1.12279853824884
5462	5462	kka_cf	2	280.0846763	1	2	on-focus	contrastive	monosyllable	1	1.09619542620448
5463	5463	kka_cf	3	277.0839526	1	2	on-focus	contrastive	monosyllable	1	1.06900243565948
5464	5464	kka_cf	4	274.09637	1	2	on-focus	contrastive	monosyllable	1	1.04163438343072
5465	5465	kka_cf	5	271.2894713	1	2	on-focus	contrastive	monosyllable	1	1.01564834150333
5466	5466	kka_cf	6	268.8080358	1	2	on-focus	contrastive	monosyllable	1	0.992450515100707
5467	5467	kka_cf	7	267.1127322	1	2	on-focus	contrastive	monosyllable	1	0.976478424474846
5468	5468	kka_cf	8	266.738319	1	2	on-focus	contrastive	monosyllable	1	0.972937272705876
5469	5469	kka_cf	9	267.0968929	1	2	on-focus	contrastive	monosyllable	1	0.976328718995563
5470	5470	kka_cf	10	267.9430341	1	2	on-focus	contrastive	monosyllable	1	0.984313636469344
5471	5471	kka_cf	11	269.2554437	1	2	on-focus	contrastive	monosyllable	1	0.996648913546633
5472	5472	kka_cf	12	271.0911284	1	2	on-focus	contrastive	monosyllable	1	1.01380194082416
5473	5473	kka_cf	13	273.1460811	1	2	on-focus	contrastive	monosyllable	1	1.03286660162351
5474	5474	kka_cf	14	275.2928171	1	2	on-focus	contrastive	monosyllable	1	1.05263020035508
5475	5475	kka_cf	15	277.4079979	1	2	on-focus	contrastive	monosyllable	1	1.07195312814226
5476	5476	kka_cf	16	279.2043356	1	2	on-focus	contrastive	monosyllable	1	1.08824796764039
5477	5477	kka_cf	17	281.7060962	1	2	on-focus	contrastive	monosyllable	1	1.11076797516738
5478	5478	kka_cf	18	285.2072366	1	2	on-focus	contrastive	monosyllable	1	1.14195053737239
5479	5479	kka_cf	19	289.2134472	1	2	on-focus	contrastive	monosyllable	1	1.17716525155281
5480	5480	kka_cf	20	293.5728004	1	2	on-focus	contrastive	monosyllable	1	1.21493414689714
5501	5501	ka_cpsf	1	261.8554972	1	2	post-focus	contrastive	monosyllable	1	0.926295551382411
5502	5502	ka_cpsf	2	252.2030998	1	2	post-focus	contrastive	monosyllable	1	0.831478371323002
5503	5503	ka_cpsf	3	242.6350521	1	2	post-focus	contrastive	monosyllable	1	0.733838385551847
5504	5504	ka_cpsf	4	234.4511156	1	2	post-focus	contrastive	monosyllable	1	0.647217733277201
5505	5505	ka_cpsf	5	226.5272588	1	2	post-focus	contrastive	monosyllable	1	0.560419224228869
5506	5506	ka_cpsf	6	220.6072104	1	2	post-focus	contrastive	monosyllable	1	0.493565453820024
5507	5507	ka_cpsf	7	215.1021779	1	2	post-focus	contrastive	monosyllable	1	0.429768564942612
5508	5508	ka_cpsf	8	211.5904925	1	2	post-focus	contrastive	monosyllable	1	0.388213530662862
5509	5509	ka_cpsf	9	208.1899284	1	2	post-focus	contrastive	monosyllable	1	0.347310856064694
5510	5510	ka_cpsf	10	205.1618761	1	2	post-focus	contrastive	monosyllable	1	0.31032252612217
5511	5511	ka_cpsf	11	202.2792993	1	2	post-focus	contrastive	monosyllable	1	0.274600454490477
5512	5512	ka_cpsf	12	199.7577692	1	2	post-focus	contrastive	monosyllable	1	0.242932706966819
5513	5513	ka_cpsf	13	197.3623407	1	2	post-focus	contrastive	monosyllable	1	0.212476205139277
5514	5514	ka_cpsf	14	195.2066986	1	2	post-focus	contrastive	monosyllable	1	0.184750768354265
5515	5515	ka_cpsf	15	194.8153141	1	2	post-focus	contrastive	monosyllable	1	0.179684034772022
5516	5516	ka_cpsf	16	197.0474285	1	2	post-focus	contrastive	monosyllable	1	0.20844481030752
5517	5517	ka_cpsf	17	201.247698	1	2	post-focus	contrastive	monosyllable	1	0.261692612182966
5518	5518	ka_cpsf	18	207.7628102	1	2	post-focus	contrastive	monosyllable	1	0.34212622733327
5519	5519	ka_cpsf	19	216.3829279	1	2	post-focus	contrastive	monosyllable	1	0.444755514681868
5520	5520	ka_cpsf	20	226.9698666	1	2	post-focus	contrastive	monosyllable	1	0.565347081068137
5521	5521	pha_cf	1	259.9311521	1	2	on-focus	contrastive	monosyllable	2	0.907674449147763
5522	5522	pha_cf	2	268.7909038	1	2	on-focus	contrastive	monosyllable	2	0.992289612493077
5523	5523	pha_cf	3	277.6506556	1	2	on-focus	contrastive	monosyllable	2	1.07416046516065
5524	5524	pha_cf	4	284.9065416	1	2	on-focus	contrastive	monosyllable	2	1.1392874946731
5525	5525	pha_cf	5	291.0320025	1	2	on-focus	contrastive	monosyllable	2	1.19298973748203
5526	5526	pha_cf	6	296.7089149	1	2	on-focus	contrastive	monosyllable	2	1.24175978653207
5527	5527	pha_cf	7	300.2438468	1	2	on-focus	contrastive	monosyllable	2	1.27165898749247
5528	5528	pha_cf	8	303.7787788	1	2	on-focus	contrastive	monosyllable	2	1.30120822203956
5529	5529	pha_cf	9	305.1953545	1	2	on-focus	contrastive	monosyllable	2	1.31295327947635
5530	5530	pha_cf	10	305.9419633	1	2	on-focus	contrastive	monosyllable	2	1.31912161425875
5531	5531	pha_cf	11	306.5050343	1	2	on-focus	contrastive	monosyllable	2	1.32376364692985
5532	5532	pha_cf	12	306.7216443	1	2	on-focus	contrastive	monosyllable	2	1.32554713783786
5533	5533	pha_cf	13	306.9382543	1	2	on-focus	contrastive	monosyllable	2	1.32732936967063
5534	5534	pha_cf	14	304.7141456	1	2	on-focus	contrastive	monosyllable	2	1.30896962407936
5535	5535	pha_cf	15	302.3144105	1	2	on-focus	contrastive	monosyllable	2	1.28900919538891
5536	5536	pha_cf	16	298.445331	1	2	on-focus	contrastive	monosyllable	2	1.25649101347019
5537	5537	pha_cf	17	293.2169314	1	2	on-focus	contrastive	monosyllable	2	1.21187203451494
5538	5538	pha_cf	18	287.6975024	1	2	on-focus	contrastive	monosyllable	2	1.1638977537192
5539	5539	pha_cf	19	279.7241337	1	2	on-focus	contrastive	monosyllable	2	1.09294357745517
5540	5540	pha_cf	20	271.750765	1	2	on-focus	contrastive	monosyllable	2	1.01993737105155
5561	5561	ka_cpf	1	188.3277194	1	2	pre-focus	contrastive	monosyllable	2	0.0941817523892037
5562	5562	ka_cpf	2	188.3623398	1	2	pre-focus	contrastive	monosyllable	2	0.094645798720127
5563	5563	ka_cpf	3	188.3969602	1	2	pre-focus	contrastive	monosyllable	2	0.0951097597686437
5564	5564	ka_cpf	4	188.3262472	1	2	pre-focus	contrastive	monosyllable	2	0.0941620173638803
5565	5565	ka_cpf	5	188.1572496	1	2	pre-focus	contrastive	monosyllable	2	0.0918955574479764
5566	5566	ka_cpf	6	187.9851532	1	2	pre-focus	contrastive	monosyllable	2	0.0895854459515487
5567	5567	ka_cpf	7	187.7266429	1	2	pre-focus	contrastive	monosyllable	2	0.0861113923934676
5568	5568	ka_cpf	8	187.4681325	1	2	pre-focus	contrastive	monosyllable	2	0.0826325502210512
5569	5569	ka_cpf	9	187.1504231	1	2	pre-focus	contrastive	monosyllable	2	0.0783504748875095
5570	5570	ka_cpf	10	186.7846541	1	2	pre-focus	contrastive	monosyllable	2	0.0734116429585105
5571	5571	ka_cpf	11	186.4261191	1	2	pre-focus	contrastive	monosyllable	2	0.0685610934739295
5572	5572	ka_cpf	12	186.1648333	1	2	pre-focus	contrastive	monosyllable	2	0.0650203293650028
5573	5573	ka_cpf	13	185.9035476	1	2	pre-focus	contrastive	monosyllable	2	0.0614745935943997
5574	5574	ka_cpf	14	186.9313984	1	2	pre-focus	contrastive	monosyllable	2	0.0753942330456801
5575	5575	ka_cpf	15	188.8679557	1	2	pre-focus	contrastive	monosyllable	2	0.101413292089105
5576	5576	ka_cpf	16	191.0251029	1	2	pre-focus	contrastive	monosyllable	2	0.13008387422867
5577	5577	ka_cpf	17	195.0856692	1	2	pre-focus	contrastive	monosyllable	2	0.183185047790584
5578	5578	ka_cpf	18	199.1462354	1	2	pre-focus	contrastive	monosyllable	2	0.235192263735397
5579	5579	ka_cpf	19	204.4844369	1	2	pre-focus	contrastive	monosyllable	2	0.301972745042635
5580	5580	ka_cpf	20	210.6018411	1	2	pre-focus	contrastive	monosyllable	2	0.376390003413245
5581	5581	kha_cpsf	1	235.9872701	1	2	post-focus	contrastive	monosyllable	1	0.663704941011106
5582	5582	kha_cpsf	2	240.5729493	1	2	post-focus	contrastive	monosyllable	1	0.712291115670804
5583	5583	kha_cpsf	3	245.1586286	1	2	post-focus	contrastive	monosyllable	1	0.759959854703104
5584	5584	kha_cpsf	4	249.7443079	1	2	post-focus	contrastive	monosyllable	1	0.806745163210344
5585	5585	kha_cpsf	5	252.697344	1	2	post-focus	contrastive	monosyllable	1	0.836420902162244
5586	5586	kha_cpsf	6	255.4070033	1	2	post-focus	contrastive	monosyllable	1	0.863347365491105
5587	5587	kha_cpsf	7	258.1166625	1	2	post-focus	contrastive	monosyllable	1	0.88998966215232
5588	5588	kha_cpsf	8	259.418729	1	2	post-focus	contrastive	monosyllable	1	0.9026926957708
5589	5589	kha_cpsf	9	260.2276207	1	2	post-focus	contrastive	monosyllable	1	0.910552220215518
5590	5590	kha_cpsf	10	261.0365124	1	2	post-focus	contrastive	monosyllable	1	0.918387351981336
5591	5591	kha_cpsf	11	261.5826042	1	2	post-focus	contrastive	monosyllable	1	0.923663220232919
5592	5592	kha_cpsf	12	261.9612468	1	2	post-focus	contrastive	monosyllable	1	0.927314876632724
5593	5593	kha_cpsf	13	262.3398894	1	2	post-focus	contrastive	monosyllable	1	0.930961258685175
5594	5594	kha_cpsf	14	263.3502006	1	2	post-focus	contrastive	monosyllable	1	0.940665002718527
5595	5595	kha_cpsf	15	265.0418697	1	2	post-focus	contrastive	monosyllable	1	0.956829940186733
5596	5596	kha_cpsf	16	266.7335389	1	2	post-focus	contrastive	monosyllable	1	0.972892031008745
5597	5597	kha_cpsf	17	268.8706716	1	2	post-focus	contrastive	monosyllable	1	0.993038699108613
5598	5598	kha_cpsf	18	271.8302109	1	2	post-focus	contrastive	monosyllable	1	1.02067531039138
5599	5599	kha_cpsf	19	274.7897502	1	2	post-focus	contrastive	monosyllable	1	1.04801265252827
5600	5600	kha_cpsf	20	277.0953799	1	2	post-focus	contrastive	monosyllable	1	1.06910654908214
5621	5621	ka_cf	1	237.8346037	1	2	on-focus	contrastive	monosyllable	1	0.683390413540797
5622	5622	ka_cf	2	229.7752229	1	2	on-focus	contrastive	monosyllable	1	0.596359312905334
5623	5623	ka_cf	3	221.7158421	1	2	on-focus	contrastive	monosyllable	1	0.506220450860466
5624	5624	ka_cf	4	214.3777797	1	2	on-focus	contrastive	monosyllable	1	0.421252317083554
5625	5625	ka_cf	5	209.0934646	1	2	on-focus	contrastive	monosyllable	1	0.358243584356392
5626	5626	ka_cf	6	203.8091494	1	2	on-focus	contrastive	monosyllable	1	0.293621908771331
5627	5627	ka_cf	7	200.0012706	1	2	on-focus	contrastive	monosyllable	1	0.246008213422197
5628	5628	ka_cf	8	197.5570382	1	2	on-focus	contrastive	monosyllable	1	0.214965437193835
5629	5629	ka_cf	9	195.1128059	1	2	on-focus	contrastive	monosyllable	1	0.183536191494917
5630	5630	ka_cf	10	194.7865447	1	2	on-focus	contrastive	monosyllable	1	0.179311194166102
5631	5631	ka_cf	11	195.0584081	1	2	on-focus	contrastive	monosyllable	1	0.182832245189637
5632	5632	ka_cf	12	195.3916922	1	2	on-focus	contrastive	monosyllable	1	0.187142099424563
5633	5633	ka_cf	13	197.2101497	1	2	on-focus	contrastive	monosyllable	1	0.210528713467079
5634	5634	ka_cf	14	199.0286073	1	2	on-focus	contrastive	monosyllable	1	0.233700669495588
5635	5635	ka_cf	15	201.27083	1	2	on-focus	contrastive	monosyllable	1	0.261982774311404
5636	5636	ka_cf	16	204.5035257	1	2	on-focus	contrastive	monosyllable	1	0.30220840268152
5637	5637	ka_cf	17	207.7362214	1	2	on-focus	contrastive	monosyllable	1	0.341803123476579
5638	5638	ka_cf	18	211.7122164	1	2	on-focus	contrastive	monosyllable	1	0.389665435803161
5639	5639	ka_cf	19	216.2732512	1	2	on-focus	contrastive	monosyllable	1	0.44347558858708
5640	5640	ka_cf	20	220.834286	1	2	on-focus	contrastive	monosyllable	1	0.496162685989168
5661	5661	ta_cpf	1	214.2275718	1	2	pre-focus	contrastive	monosyllable	1	0.419482825004323
5662	5662	ta_cpf	2	206.6606512	1	2	pre-focus	contrastive	monosyllable	1	0.328698133681665
5663	5663	ta_cpf	3	199.131552	1	2	pre-focus	contrastive	monosyllable	1	0.235006117625694
5664	5664	ta_cpf	4	194.4275816	1	2	pre-focus	contrastive	monosyllable	1	0.174654531740309
5665	5665	ta_cpf	5	189.7939674	1	2	pre-focus	contrastive	monosyllable	1	0.113760794609704
5666	5666	ta_cpf	6	187.7528532	1	2	pre-focus	contrastive	monosyllable	1	0.0864638437497936
5667	5667	ta_cpf	7	185.8050694	1	2	pre-focus	contrastive	monosyllable	1	0.0601369176937711
5668	5668	ta_cpf	8	186.1188843	1	2	pre-focus	contrastive	monosyllable	1	0.0643971465850032
5669	5669	ta_cpf	9	186.441357	1	2	pre-focus	contrastive	monosyllable	1	0.0687674337638066
5670	5670	ta_cpf	10	186.9190145	1	2	pre-focus	contrastive	monosyllable	1	0.0752269804017077
5671	5671	ta_cpf	11	187.3994915	1	2	pre-focus	contrastive	monosyllable	1	0.0817080242974859
5672	5672	ta_cpf	12	187.9198336	1	2	pre-focus	contrastive	monosyllable	1	0.0887080838842577
5673	5673	ta_cpf	13	188.4390088	1	2	pre-focus	contrastive	monosyllable	1	0.0956731542815138
5674	5674	ta_cpf	14	188.9446291	1	2	pre-focus	contrastive	monosyllable	1	0.102437956678324
5675	5675	ta_cpf	15	189.6814846	1	2	pre-focus	contrastive	monosyllable	1	0.11226415972338
5676	5676	ta_cpf	16	192.6876322	1	2	pre-focus	contrastive	monosyllable	1	0.15196044431725
5677	5677	ta_cpf	17	195.950644	1	2	pre-focus	contrastive	monosyllable	1	0.1943536929654
5678	5678	ta_cpf	18	201.3872562	1	2	pre-focus	contrastive	monosyllable	1	0.263442689846408
5679	5679	ta_cpf	19	207.0892632	1	2	pre-focus	contrastive	monosyllable	1	0.333928594876432
5680	5680	ta_cpf	20	214.758037	1	2	pre-focus	contrastive	monosyllable	1	0.425726320697186
5681	5681	tta_cpsf	1	241.01853	1	2	post-focus	contrastive	monosyllable	2	0.716962666955212
5682	5682	tta_cpsf	2	247.9262103	1	2	post-focus	contrastive	monosyllable	2	0.788299654742283
5683	5683	tta_cpsf	3	254.5714285	1	2	post-focus	contrastive	monosyllable	2	0.855074664391583
5684	5684	tta_cpsf	4	258.1970755	1	2	post-focus	contrastive	monosyllable	2	0.890776030469574
5685	5685	tta_cpsf	5	261.3518853	1	2	post-focus	contrastive	monosyllable	2	0.921435558038633
5686	5686	tta_cpsf	6	262.0336729	1	2	post-focus	contrastive	monosyllable	2	0.928012757747807
5687	5687	tta_cpsf	7	262.0292225	1	2	post-focus	contrastive	monosyllable	2	0.927969880287362
5688	5688	tta_cpsf	8	259.8505908	1	2	post-focus	contrastive	monosyllable	2	0.906891886944617
5689	5689	tta_cpsf	9	257.7155957	1	2	post-focus	contrastive	monosyllable	2	0.886063920439044
5690	5690	tta_cpsf	10	255.6733807	1	2	post-focus	contrastive	monosyllable	2	0.865978976063679
5691	5691	tta_cpsf	11	253.7208455	1	2	post-focus	contrastive	monosyllable	2	0.846625436667691
5692	5692	tta_cpsf	12	251.9029157	1	2	post-focus	contrastive	monosyllable	2	0.82847174623888
5693	5693	tta_cpsf	13	250.1058334	1	2	post-focus	contrastive	monosyllable	2	0.810397010531187
5694	5694	tta_cpsf	14	248.3313527	1	2	post-focus	contrastive	monosyllable	2	0.792421712515872
5695	5695	tta_cpsf	15	248.0860982	1	2	post-focus	contrastive	monosyllable	2	0.789927213138569
5696	5696	tta_cpsf	16	249.0434235	1	2	post-focus	contrastive	monosyllable	2	0.799650294931303
5697	5697	tta_cpsf	17	251.21503	1	2	post-focus	contrastive	monosyllable	2	0.821568391934968
5698	5698	tta_cpsf	18	254.0703956	1	2	post-focus	contrastive	monosyllable	2	0.850101100093329
5699	5699	tta_cpsf	19	258.2373592	1	2	post-focus	contrastive	monosyllable	2	0.891169877505697
5700	5700	tta_cpsf	20	262.9150857	1	2	post-focus	contrastive	monosyllable	2	0.93649042307985
5781	5781	ta_cf	1	224.5625933	1	2	on-focus	contrastive	monosyllable	1	0.538428388830899
5782	5782	ta_cf	2	213.1217389	1	2	on-focus	contrastive	monosyllable	1	0.406417479821062
5783	5783	ta_cf	3	202.0995289	1	2	on-focus	contrastive	monosyllable	1	0.272355832445504
5784	5784	ta_cf	4	193.9650531	1	2	on-focus	contrastive	monosyllable	1	0.168641671105902
5785	5785	ta_cf	5	186.8033476	1	2	on-focus	contrastive	monosyllable	1	0.0736642882000232
5786	5786	ta_cf	6	182.5102544	1	2	on-focus	contrastive	monosyllable	1	0.0149683570410628
5787	5787	ta_cf	7	179.6949248	1	2	on-focus	contrastive	monosyllable	1	-0.0242777656043654
5788	5788	ta_cf	8	179.2922022	1	2	on-focus	contrastive	monosyllable	1	-0.0299419936343694
5789	5789	ta_cf	9	179.2654517	1	2	on-focus	contrastive	monosyllable	1	-0.0303186855738426
5790	5790	ta_cf	10	179.6050692	1	2	on-focus	contrastive	monosyllable	1	-0.0255404690558435
5791	5791	ta_cf	11	180.3404848	1	2	on-focus	contrastive	monosyllable	1	-0.0152244995708995
5792	5792	ta_cf	12	181.3052908	1	2	on-focus	contrastive	monosyllable	1	-0.00175439244892025
5793	5793	ta_cf	13	182.4342519	1	2	on-focus	contrastive	monosyllable	1	0.0139168444583767
5794	5794	ta_cf	14	183.6151359	1	2	on-focus	contrastive	monosyllable	1	0.0302053965114638
5795	5795	ta_cf	15	186.9087449	1	2	on-focus	contrastive	monosyllable	1	0.0750882743528983
5796	5796	ta_cf	16	190.5021628	1	2	on-focus	contrastive	monosyllable	1	0.12316333304472
5797	5797	ta_cf	17	196.2951706	1	2	on-focus	contrastive	monosyllable	1	0.198788533126279
5798	5798	ta_cf	18	202.3702025	1	2	on-focus	contrastive	monosyllable	1	0.27573471702928
5799	5799	ta_cf	19	210.1840924	1	2	on-focus	contrastive	monosyllable	1	0.371377352551497
5800	5800	ta_cf	20	215.9242262	1	2	on-focus	contrastive	monosyllable	1	0.43939814630207
5801	5801	ppa_cpf	1	234.3599404	1	2	pre-focus	contrastive	monosyllable	2	0.646235776651217
5802	5802	ppa_cpf	2	242.8478928	1	2	pre-focus	contrastive	monosyllable	2	0.736051960080178
5803	5803	ppa_cpf	3	250.0870676	1	2	pre-focus	contrastive	monosyllable	2	0.810207583051992
5804	5804	ppa_cpf	4	255.5081749	1	2	pre-focus	contrastive	monosyllable	2	0.864347188758264
5805	5805	ppa_cpf	5	258.6260751	1	2	pre-focus	contrastive	monosyllable	2	0.894967134566064
5806	5806	ppa_cpf	6	260.6503671	1	2	pre-focus	contrastive	monosyllable	2	0.914650083156242
5807	5807	ppa_cpf	7	260.6768389	1	2	pre-focus	contrastive	monosyllable	2	0.914906464549745
5808	5808	ppa_cpf	8	260.9161532	1	2	pre-focus	contrastive	monosyllable	2	0.917223060820797
5809	5809	ppa_cpf	9	261.297312	1	2	pre-focus	contrastive	monosyllable	2	0.920908348389999
5810	5810	ppa_cpf	10	262.1122639	1	2	pre-focus	contrastive	monosyllable	2	0.928769824222342
5811	5811	ppa_cpf	11	263.0836895	1	2	pre-focus	contrastive	monosyllable	2	0.938108861056187
5812	5812	ppa_cpf	12	264.251761	1	2	pre-focus	contrastive	monosyllable	2	0.94929284641415
5813	5813	ppa_cpf	13	265.4238876	1	2	pre-focus	contrastive	monosyllable	2	0.960466073967692
5814	5814	ppa_cpf	14	266.4021152	1	2	pre-focus	contrastive	monosyllable	2	0.969753262332142
5815	5815	ppa_cpf	15	266.8191505	1	2	pre-focus	contrastive	monosyllable	2	0.973702187141823
5816	5816	ppa_cpf	16	267.1947611	1	2	pre-focus	contrastive	monosyllable	2	0.977253580355696
5817	5817	ppa_cpf	17	267.5218207	1	2	pre-focus	contrastive	monosyllable	2	0.980341860743394
5818	5818	ppa_cpf	18	267.4917386	1	2	pre-focus	contrastive	monosyllable	2	0.980057966371934
5819	5819	ppa_cpf	19	267.3592484	1	2	pre-focus	contrastive	monosyllable	2	0.978807234021864
5820	5820	ppa_cpf	20	267.115393	1	2	pre-focus	contrastive	monosyllable	2	0.976503572211486
5821	5821	pha_cpf	1	268.4380991	1	2	pre-focus	contrastive	monosyllable	1	0.988973811983038
5822	5822	pha_cpf	2	268.7459996	1	2	pre-focus	contrastive	monosyllable	1	0.991867826552379
5823	5823	pha_cpf	3	269.0539	1	2	pre-focus	contrastive	monosyllable	1	0.994758526427767
5824	5824	pha_cpf	4	269.4893341	1	2	pre-focus	contrastive	monosyllable	1	0.998840924754731
5825	5825	pha_cpf	5	270.0009554	1	2	pre-focus	contrastive	monosyllable	1	1.0036291936928
5826	5826	pha_cpf	6	270.5771247	1	2	pre-focus	contrastive	monosyllable	1	1.00901071751384
5827	5827	pha_cpf	7	271.3448451	1	2	pre-focus	contrastive	monosyllable	1	1.01616358259775
5828	5828	pha_cpf	8	272.1125655	1	2	pre-focus	contrastive	monosyllable	1	1.02329623852578
5829	5829	pha_cpf	9	272.6383196	1	2	pre-focus	contrastive	monosyllable	1	1.02816925947493
5830	5830	pha_cpf	10	273.1304723	1	2	pre-focus	contrastive	monosyllable	1	1.03272233350253
5831	5831	pha_cpf	11	273.6334689	1	2	pre-focus	contrastive	monosyllable	1	1.03736725872322
5832	5832	pha_cpf	12	274.1471336	1	2	pre-focus	contrastive	monosyllable	1	1.04210189497606
5833	5833	pha_cpf	13	274.688935	1	2	pre-focus	contrastive	monosyllable	1	1.04708627376509
5834	5834	pha_cpf	14	275.4188571	1	2	pre-focus	contrastive	monosyllable	1	1.05378577376262
5835	5835	pha_cpf	15	276.1487793	1	2	pre-focus	contrastive	monosyllable	1	1.06046754296385
5836	5836	pha_cpf	16	276.5186599	1	2	pre-focus	contrastive	monosyllable	1	1.06384672166912
5837	5837	pha_cpf	17	276.772418	1	2	pre-focus	contrastive	monosyllable	1	1.06616240781441
5838	5838	pha_cpf	18	276.8507346	1	2	pre-focus	contrastive	monosyllable	1	1.06687666234485
5839	5839	pha_cpf	19	276.6454028	1	2	pre-focus	contrastive	monosyllable	1	1.06500358780892
5840	5840	pha_cpf	20	276.4417414	1	2	pre-focus	contrastive	monosyllable	1	1.0631443771502
5841	5841	kka_cpf	1	275.4762499	1	2	pre-focus	contrastive	monosyllable	2	1.05431179335398
5842	5842	kka_cpf	2	273.7103014	1	2	pre-focus	contrastive	monosyllable	2	1.03807601710521
5843	5843	kka_cpf	3	271.9443529	1	2	pre-focus	contrastive	monosyllable	2	1.02173514968183
5844	5844	kka_cpf	4	270.4045035	1	2	pre-focus	contrastive	monosyllable	2	1.00739960804759
5845	5845	kka_cpf	5	268.8792721	1	2	pre-focus	contrastive	monosyllable	2	0.993119451751821
5846	5846	kka_cpf	6	267.7460407	1	2	pre-focus	contrastive	monosyllable	2	0.982456891198896
5847	5847	kka_cpf	7	266.6670008	1	2	pre-focus	contrastive	monosyllable	2	0.972262190822489
5848	5848	kka_cpf	8	265.9458732	1	2	pre-focus	contrastive	monosyllable	2	0.96542600052726
5849	5849	kka_cpf	9	265.3044751	1	2	pre-focus	contrastive	monosyllable	2	0.959330041036982
5850	5850	kka_cpf	10	265.4575088	1	2	pre-focus	contrastive	monosyllable	2	0.960785837640799
5851	5851	kka_cpf	11	265.8654284	1	2	pre-focus	contrastive	monosyllable	2	0.964662245930291
5852	5852	kka_cpf	12	266.3973251	1	2	pre-focus	contrastive	monosyllable	2	0.969707868772524
5853	5853	kka_cpf	13	266.9832787	1	2	pre-focus	contrastive	monosyllable	2	0.975254631682519
5854	5854	kka_cpf	14	267.7487911	1	2	pre-focus	contrastive	monosyllable	2	0.982482824272676
5855	5855	kka_cpf	15	268.6172294	1	2	pre-focus	contrastive	monosyllable	2	0.990657894857272
5856	5856	kka_cpf	16	269.5473787	1	2	pre-focus	contrastive	monosyllable	2	0.999384621707803
5857	5857	kka_cpf	17	270.5231564	1	2	pre-focus	contrastive	monosyllable	2	1.00850713064192
5858	5858	kka_cpf	18	271.5025597	1	2	pre-focus	contrastive	monosyllable	2	1.01763050643249
5859	5859	kka_cpf	19	272.4853886	1	2	pre-focus	contrastive	monosyllable	2	1.0267527682475
5860	5860	kka_cpf	20	273.0236543	1	2	pre-focus	contrastive	monosyllable	2	1.03173482089642
5861	5861	pha_cpsf	1	275.1729239	1	2	post-focus	contrastive	monosyllable	1	1.05153049159778
5862	5862	pha_cpsf	2	275.7212777	1	2	post-focus	contrastive	monosyllable	1	1.0565563033734
5863	5863	pha_cpsf	3	276.2696316	1	2	post-focus	contrastive	monosyllable	1	1.06157213066358
5864	5864	pha_cpsf	4	276.7102638	1	2	post-focus	contrastive	monosyllable	1	1.06559541198269
5865	5865	pha_cpsf	5	277.0688514	1	2	post-focus	contrastive	monosyllable	1	1.06886484297487
5866	5866	pha_cpsf	6	277.4140311	1	2	post-focus	contrastive	monosyllable	1	1.07200803257971
5867	5867	pha_cpsf	7	277.6735271	1	2	post-focus	contrastive	monosyllable	1	1.07436841638531
5868	5868	pha_cpsf	8	277.9330232	1	2	post-focus	contrastive	monosyllable	1	1.07672659626474
5869	5869	pha_cpsf	9	278.1546211	1	2	post-focus	contrastive	monosyllable	1	1.07873863268546
5870	5870	pha_cpsf	10	278.3602052	1	2	post-focus	contrastive	monosyllable	1	1.08060383619417
5871	5871	pha_cpsf	11	278.5648776	1	2	post-focus	contrastive	monosyllable	1	1.08245940021754
5872	5872	pha_cpsf	12	278.767093	1	2	post-focus	contrastive	monosyllable	1	1.08429135061078
5873	5873	pha_cpsf	13	278.9693084	1	2	post-focus	contrastive	monosyllable	1	1.08612197260368
5874	5874	pha_cpsf	14	279.4777049	1	2	post-focus	contrastive	monosyllable	1	1.09071854515618
5875	5875	pha_cpsf	15	280.0451727	1	2	post-focus	contrastive	monosyllable	1	1.09583933489131
5876	5876	pha_cpsf	16	280.3741378	1	2	post-focus	contrastive	monosyllable	1	1.09880314383595
5877	5877	pha_cpsf	17	280.3540552	1	2	post-focus	contrastive	monosyllable	1	1.09862230947086
5878	5878	pha_cpsf	18	280.3339726	1	2	post-focus	contrastive	monosyllable	1	1.09844146215159
5879	5879	pha_cpsf	19	279.5805866	1	2	post-focus	contrastive	monosyllable	1	1.09164771362524
5880	5880	pha_cpsf	20	278.8073025	1	2	post-focus	contrastive	monosyllable	1	1.0846554661984
5901	5901	tha_cf	1	281.7952707	1	2	on-focus	contrastive	monosyllable	1	1.11156699789501
5902	5902	tha_cf	2	284.692076	1	2	on-focus	contrastive	monosyllable	1	1.13738640695661
5903	5903	tha_cf	3	287.5888813	1	2	on-focus	contrastive	monosyllable	1	1.1629444231334
5904	5904	tha_cf	4	290.345152	1	2	on-focus	contrastive	monosyllable	1	1.18702463541952
5905	5905	tha_cf	5	292.6071503	1	2	on-focus	contrastive	monosyllable	1	1.2066164585745
5906	5906	tha_cf	6	294.8691485	1	2	on-focus	contrastive	monosyllable	1	1.22605740802803
5907	5907	tha_cf	7	296.85117	1	2	on-focus	contrastive	monosyllable	1	1.24296987350413
5908	5908	tha_cf	8	298.4808286	1	2	on-focus	contrastive	monosyllable	1	1.25679126954306
5909	5909	tha_cf	9	300.1104872	1	2	on-focus	contrastive	monosyllable	1	1.27053740799662
5910	5910	tha_cf	10	301.0281651	1	2	on-focus	contrastive	monosyllable	1	1.27824518917969
5911	5911	tha_cf	11	301.5857979	1	2	on-focus	contrastive	monosyllable	1	1.28291740251517
5912	5912	tha_cf	12	302.1434307	1	2	on-focus	contrastive	monosyllable	1	1.28758098489239
5913	5913	tha_cf	13	302.0204251	1	2	on-focus	contrastive	monosyllable	1	1.28655300748548
5914	5914	tha_cf	14	301.8094325	1	2	on-focus	contrastive	monosyllable	1	1.28478873330787
5915	5915	tha_cf	15	301.5198365	1	2	on-focus	contrastive	monosyllable	1	1.28236518535188
5916	5916	tha_cf	16	300.5736037	1	2	on-focus	contrastive	monosyllable	1	1.27443016801083
5917	5917	tha_cf	17	299.6273708	1	2	on-focus	contrastive	monosyllable	1	1.26647013025404
5918	5918	tha_cf	18	298.4484128	1	2	on-focus	contrastive	monosyllable	1	1.25651708225841
5919	5919	tha_cf	19	296.7932791	1	2	on-focus	contrastive	monosyllable	1	1.24247749701026
5920	5920	tha_cf	20	295.1381454	1	2	on-focus	contrastive	monosyllable	1	1.22835939756098
5921	5921	tta_cf	1	288.0227791	1	2	on-focus	contrastive	monosyllable	2	1.16675044577332
5922	5922	tta_cf	2	284.4325964	1	2	on-focus	contrastive	monosyllable	2	1.13508438608702
5923	5923	tta_cf	3	281.5075183	1	2	on-focus	contrastive	monosyllable	2	1.10898776528654
5924	5924	tta_cf	4	279.2621054	1	2	on-focus	contrastive	monosyllable	2	1.08877026424752
5925	5925	tta_cf	5	277.7324008	1	2	on-focus	contrastive	monosyllable	2	1.07490362641257
5926	5926	tta_cf	6	277.3991999	1	2	on-focus	contrastive	monosyllable	2	1.07187306082248
5927	5927	tta_cf	7	277.2036041	1	2	on-focus	contrastive	monosyllable	2	1.07009236023484
5928	5928	tta_cf	8	277.280923	1	2	on-focus	contrastive	monosyllable	2	1.07079642021316
5929	5929	tta_cf	9	277.7294641	1	2	on-focus	contrastive	monosyllable	2	1.07487693209915
5930	5930	tta_cf	10	278.7310686	1	2	on-focus	contrastive	monosyllable	2	1.08396508842816
5931	5931	tta_cf	11	280.2699691	1	2	on-focus	contrastive	monosyllable	2	1.09786501300753
5932	5932	tta_cf	12	282.2760193	1	2	on-focus	contrastive	monosyllable	2	1.11587025760808
5933	5933	tta_cf	13	284.7209484	1	2	on-focus	contrastive	monosyllable	2	1.13764242401866
5934	5934	tta_cf	14	287.5711322	1	2	on-focus	contrastive	monosyllable	2	1.16278861107279
5935	5935	tta_cf	15	290.615599	1	2	on-focus	contrastive	monosyllable	2	1.18937507356478
5936	5936	tta_cf	16	293.1025181	1	2	on-focus	contrastive	monosyllable	2	1.21088676365908
5937	5937	tta_cf	17	293.9507971	1	2	on-focus	contrastive	monosyllable	2	1.21818259680224
5938	5938	tta_cf	18	291.9908505	1	2	on-focus	contrastive	monosyllable	2	1.2012935588861
5939	5939	tta_cf	19	285.6903333	1	2	on-focus	contrastive	monosyllable	2	1.14622310947161
5940	5940	tta_cf	20	275.7665478	1	2	on-focus	contrastive	monosyllable	2	1.05697076940732
5961	5961	ppa_cpsf	1	243.6548769	1	2	post-focus	contrastive	monosyllable	2	0.744427127148363
5962	5962	ppa_cpsf	2	248.6882126	1	2	post-focus	contrastive	monosyllable	2	0.796046960826905
5963	5963	ppa_cpsf	3	253.7215482	1	2	post-focus	contrastive	monosyllable	2	0.846632428590525
5964	5964	ppa_cpsf	4	256.2734711	1	2	post-focus	contrastive	monosyllable	2	0.87189739115513
5965	5965	ppa_cpsf	5	258.6545309	1	2	post-focus	contrastive	monosyllable	2	0.895244887096451
5966	5966	ppa_cpsf	6	258.9319125	1	2	post-focus	contrastive	monosyllable	2	0.897950765134199
5967	5967	ppa_cpsf	7	258.8981637	1	2	post-focus	contrastive	monosyllable	2	0.897621698018395
5968	5968	ppa_cpsf	8	257.0190075	1	2	post-focus	contrastive	monosyllable	2	0.879230998902925
5969	5969	ppa_cpsf	9	254.6977602	1	2	post-focus	contrastive	monosyllable	2	0.856327166217041
5970	5970	ppa_cpsf	10	253.1968377	1	2	post-focus	contrastive	monosyllable	2	0.841406117143255
5971	5971	ppa_cpsf	11	251.9806805	1	2	post-focus	contrastive	monosyllable	2	0.829250977312294
5972	5972	ppa_cpsf	12	250.8802176	1	2	post-focus	contrastive	monosyllable	2	0.818201502090916
5973	5973	ppa_cpsf	13	249.8347276	1	2	post-focus	contrastive	monosyllable	2	0.807659007666001
5974	5974	ppa_cpsf	14	250.3948046	1	2	post-focus	contrastive	monosyllable	2	0.813312177230396
5975	5975	ppa_cpsf	15	251.9664948	1	2	post-focus	contrastive	monosyllable	2	0.829108849465714
5976	5976	ppa_cpsf	16	254.1967391	1	2	post-focus	contrastive	monosyllable	2	0.851356188459868
5977	5977	ppa_cpsf	17	256.9678704	1	2	post-focus	contrastive	monosyllable	2	0.878728659222167
5978	5978	ppa_cpsf	18	260.2822073	1	2	post-focus	contrastive	monosyllable	2	0.911081725784472
5979	5979	ppa_cpsf	19	264.1742064	1	2	post-focus	contrastive	monosyllable	2	0.948551814633118
5980	5980	ppa_cpsf	20	266.4362144	1	2	post-focus	contrastive	monosyllable	2	0.970076381076555
6021	6021	tta_cpf	1	236.4363199	1	2	pre-focus	contrastive	monosyllable	1	0.668504225367511
6022	6022	tta_cpf	2	243.3171835	1	2	pre-focus	contrastive	monosyllable	1	0.740925805430163
6023	6023	tta_cpf	3	249.2747611	1	2	pre-focus	contrastive	monosyllable	1	0.801994269746923
6024	6024	tta_cpf	4	253.4059037	1	2	pre-focus	contrastive	monosyllable	1	0.843489788967436
6025	6025	tta_cpf	5	255.9125426	1	2	pre-focus	contrastive	monosyllable	1	0.868339382882607
6026	6026	tta_cpf	6	257.6077913	1	2	pre-focus	contrastive	monosyllable	1	0.88500766231919
6027	6027	tta_cpf	7	257.0185277	1	2	pre-focus	contrastive	monosyllable	1	0.879226286104864
6028	6028	tta_cpf	8	256.5715052	1	2	pre-focus	contrastive	monosyllable	1	0.874831615530634
6029	6029	tta_cpf	9	256.396821	1	2	pre-focus	contrastive	monosyllable	1	0.873112217154981
6030	6030	tta_cpf	10	256.6195369	1	2	pre-focus	contrastive	monosyllable	1	0.875304181356843
6031	6031	tta_cpf	11	257.0382829	1	2	pre-focus	contrastive	monosyllable	1	0.879420322739498
6032	6032	tta_cpf	12	257.9984076	1	2	pre-focus	contrastive	monosyllable	1	0.888832788227443
6033	6033	tta_cpf	13	259.0633834	1	2	pre-focus	contrastive	monosyllable	1	0.899232261118134
6034	6034	tta_cpf	14	260.3227229	1	2	pre-focus	contrastive	monosyllable	1	0.911474666850516
6035	6035	tta_cpf	15	261.2551274	1	2	pre-focus	contrastive	monosyllable	1	0.92050074529137
6036	6036	tta_cpf	16	262.0554472	1	2	pre-focus	contrastive	monosyllable	1	0.928222532143392
6037	6037	tta_cpf	17	263.6315451	1	2	pre-focus	contrastive	monosyllable	1	0.943360608126601
6038	6038	tta_cpf	18	265.480955	1	2	pre-focus	contrastive	monosyllable	1	0.961008805208686
6039	6039	tta_cpf	19	267.8210406	1	2	pre-focus	contrastive	monosyllable	1	0.983163957651041
6040	6040	tta_cpf	20	270.8216148	1	2	pre-focus	contrastive	monosyllable	1	1.01129083637656
6041	6041	tha_cf	1	282.7818332	1	2	on-focus	contrastive	monosyllable	2	1.12038997605103
6042	6042	tha_cf	2	286.2710553	1	2	on-focus	contrastive	monosyllable	2	1.15134954070965
6043	6043	tha_cf	3	289.7602773	1	2	on-focus	contrastive	monosyllable	2	1.18193402956703
6044	6044	tha_cf	4	292.585896	1	2	on-focus	contrastive	monosyllable	2	1.20643307473151
6045	6045	tha_cf	5	295.3447835	1	2	on-focus	contrastive	monosyllable	2	1.23012631595202
6046	6046	tha_cf	6	297.5500556	1	2	on-focus	contrastive	monosyllable	2	1.24890650396553
6047	6047	tha_cf	7	299.6315374	1	2	on-focus	contrastive	monosyllable	2	1.26650523620411
6048	6048	tha_cf	8	301.0235451	1	2	on-focus	contrastive	monosyllable	2	1.27820644365012
6049	6049	tha_cf	9	302.1551908	1	2	on-focus	contrastive	monosyllable	2	1.28767924400354
6050	6050	tha_cf	10	303.4037896	1	2	on-focus	contrastive	monosyllable	2	1.2980899576138
6051	6051	tha_cf	11	304.7197536	1	2	on-focus	contrastive	monosyllable	2	1.3090160857495
6052	6052	tha_cf	12	306.0557285	1	2	on-focus	contrastive	monosyllable	2	1.32006019810515
6053	6053	tha_cf	13	307.4085351	1	2	on-focus	contrastive	monosyllable	2	1.33119443785821
6054	6054	tha_cf	14	308.3538079	1	2	on-focus	contrastive	monosyllable	2	1.33894543892092
6055	6055	tha_cf	15	308.8045418	1	2	on-focus	contrastive	monosyllable	2	1.34263298207169
6056	6056	tha_cf	16	308.8107519	1	2	on-focus	contrastive	monosyllable	2	1.3426837505296
6057	6057	tha_cf	17	308.0280818	1	2	on-focus	contrastive	monosyllable	2	1.33627725262131
6058	6058	tha_cf	18	306.8689822	1	2	on-focus	contrastive	monosyllable	2	1.32675954693791
6059	6059	tha_cf	19	304.687119	1	2	on-focus	contrastive	monosyllable	2	1.30874569964637
6060	6060	tha_cf	20	302.8915498	1	2	on-focus	contrastive	monosyllable	2	1.29382413676235
6061	6061	ppa_cpsf	1	295.7225315	1	2	post-focus	contrastive	monosyllable	1	1.23335316543753
6062	6062	ppa_cpsf	2	291.692002	1	2	post-focus	contrastive	monosyllable	1	1.19870839783826
6063	6063	ppa_cpsf	3	287.8896306	1	2	post-focus	contrastive	monosyllable	1	1.16558311678859
6064	6064	ppa_cpsf	4	284.5732305	1	2	post-focus	contrastive	monosyllable	1	1.1363323078346
6065	6065	ppa_cpsf	5	281.9934407	1	2	post-focus	contrastive	monosyllable	1	1.11334173884975
6066	6066	ppa_cpsf	6	279.8298271	1	2	post-focus	contrastive	monosyllable	1	1.09389729400641
6067	6067	ppa_cpsf	7	278.7997011	1	2	post-focus	contrastive	monosyllable	1	1.0845866360372
6068	6068	ppa_cpsf	8	277.9747996	1	2	post-focus	contrastive	monosyllable	1	1.07710603498602
6069	6069	ppa_cpsf	9	277.5554201	1	2	post-focus	contrastive	monosyllable	1	1.0732943850196
6070	6070	ppa_cpsf	10	277.4047399	1	2	post-focus	contrastive	monosyllable	1	1.07192347859429
6071	6071	ppa_cpsf	11	277.4350997	1	2	post-focus	contrastive	monosyllable	1	1.07219975556736
6072	6072	ppa_cpsf	12	277.6973038	1	2	post-focus	contrastive	monosyllable	1	1.07458457967066
6073	6073	ppa_cpsf	13	277.948171	1	2	post-focus	contrastive	monosyllable	1	1.07686418440506
6074	6074	ppa_cpsf	14	278.0946103	1	2	post-focus	contrastive	monosyllable	1	1.07819391256887
6075	6075	ppa_cpsf	15	276.9006842	1	2	post-focus	contrastive	monosyllable	1	1.06733210172938
6076	6076	ppa_cpsf	16	274.6360885	1	2	post-focus	contrastive	monosyllable	1	1.04660053779225
6077	6077	ppa_cpsf	17	269.864181	1	2	post-focus	contrastive	monosyllable	1	1.0023500098501
6078	6078	ppa_cpsf	18	264.132934	1	2	post-focus	contrastive	monosyllable	1	0.948157369443269
6079	6079	ppa_cpsf	19	255.9129263	1	2	post-focus	contrastive	monosyllable	1	0.868343168034627
6080	6080	ppa_cpsf	20	251.910025	1	2	post-focus	contrastive	monosyllable	1	0.828542993954236
6121	6121	kka_cpsf	1	292.2803972	1	2	post-focus	contrastive	monosyllable	2	1.20379573319212
6122	6122	kka_cpsf	2	291.1393779	1	2	post-focus	contrastive	monosyllable	2	1.19392098980254
6123	6123	kka_cpsf	3	289.9983585	1	2	post-focus	contrastive	monosyllable	2	1.18400746884291
6124	6124	kka_cpsf	4	288.6778326	1	2	post-focus	contrastive	monosyllable	2	1.17248553218846
6125	6125	kka_cpsf	5	287.2846692	1	2	post-focus	contrastive	monosyllable	2	1.16027253902412
6126	6126	kka_cpsf	6	285.9164935	1	2	post-focus	contrastive	monosyllable	2	1.14822081842102
6127	6127	kka_cpsf	7	284.5822855	1	2	post-focus	contrastive	monosyllable	2	1.13641263656916
6128	6128	kka_cpsf	8	283.2354675	1	2	post-focus	contrastive	monosyllable	2	1.12443657059742
6129	6129	kka_cpsf	9	281.8083758	1	2	post-focus	contrastive	monosyllable	2	1.11168440110327
6130	6130	kka_cpsf	10	280.381284	1	2	post-focus	contrastive	monosyllable	2	1.0988674888804
6131	6131	kka_cpsf	11	279.4898655	1	2	post-focus	contrastive	monosyllable	2	1.09082839054016
6132	6132	kka_cpsf	12	278.6947015	1	2	post-focus	contrastive	monosyllable	2	1.08363567974051
6133	6133	kka_cpsf	13	278.3355031	1	2	post-focus	contrastive	monosyllable	2	1.08037979420365
6134	6134	kka_cpsf	14	278.3194036	1	2	post-focus	contrastive	monosyllable	2	1.08023376498315
6135	6135	kka_cpsf	15	278.539608	1	2	post-focus	contrastive	monosyllable	2	1.08223037930941
6136	6136	kka_cpsf	16	279.3938025	1	2	post-focus	contrastive	monosyllable	2	1.08996053357972
6137	6137	kka_cpsf	17	280.2479971	1	2	post-focus	contrastive	monosyllable	2	1.09766709127998
6138	6138	kka_cpsf	18	282.1473991	1	2	post-focus	contrastive	monosyllable	2	1.11471967558731
6139	6139	kka_cpsf	19	284.0643989	1	2	post-focus	contrastive	monosyllable	2	1.13181424761889
6140	6140	kka_cpsf	20	284.6531099	1	2	post-focus	contrastive	monosyllable	2	1.13704084596738
6161	6161	pha_cpsf	1	280.4088202	1	2	post-focus	contrastive	monosyllable	2	1.0991154120333
6162	6162	pha_cpsf	2	274.726305	1	2	post-focus	contrastive	monosyllable	2	1.0474297018567
6163	6163	pha_cpsf	3	269.0437898	1	2	post-focus	contrastive	monosyllable	2	0.994663660110952
6164	6164	pha_cpsf	4	264.8078101	1	2	post-focus	contrastive	monosyllable	2	0.95459951720903
6165	6165	pha_cpsf	5	260.6827427	1	2	post-focus	contrastive	monosyllable	2	0.914963639750375
6166	6166	pha_cpsf	6	258.3318478	1	2	post-focus	contrastive	monosyllable	2	0.892093435825654
6167	6167	pha_cpsf	7	256.2756128	1	2	post-focus	contrastive	monosyllable	2	0.871918488927149
6168	6168	pha_cpsf	8	255.8962879	1	2	post-focus	contrastive	monosyllable	2	0.868179027108047
6169	6169	pha_cpsf	9	255.9725555	1	2	post-focus	contrastive	monosyllable	2	0.86893133359697
6170	6170	pha_cpsf	10	256.3884587	1	2	post-focus	contrastive	monosyllable	2	0.873029878529208
6171	6171	pha_cpsf	11	256.9396456	1	2	post-focus	contrastive	monosyllable	2	0.878451353185221
6172	6172	pha_cpsf	12	257.4008304	1	2	post-focus	contrastive	monosyllable	2	0.882978638019966
6173	6173	pha_cpsf	13	257.8122472	1	2	post-focus	contrastive	monosyllable	2	0.887010527844601
6174	6174	pha_cpsf	14	258.2290274	1	2	post-focus	contrastive	monosyllable	2	0.891088423922299
6175	6175	pha_cpsf	15	258.6498092	1	2	post-focus	contrastive	monosyllable	2	0.895198801449552
6176	6176	pha_cpsf	16	259.0029713	1	2	post-focus	contrastive	monosyllable	2	0.898643482586433
6177	6177	pha_cpsf	17	259.2889188	1	2	post-focus	contrastive	monosyllable	2	0.901429124925268
6178	6178	pha_cpsf	18	259.5336522	1	2	post-focus	contrastive	monosyllable	2	0.903810829190767
6179	6179	pha_cpsf	19	259.723817	1	2	post-focus	contrastive	monosyllable	2	0.905659930976851
6180	6180	pha_cpsf	20	259.8464658	1	2	post-focus	contrastive	monosyllable	2	0.90685181069105
6181	6181	tha_cpsf	1	261.9415968	1	2	post-focus	contrastive	monosyllable	1	0.927125500510595
6182	6182	tha_cpsf	2	262.9420769	1	2	post-focus	contrastive	monosyllable	1	0.936749582989513
6183	6183	tha_cpsf	3	263.942557	1	2	post-focus	contrastive	monosyllable	1	0.946337115811936
6184	6184	tha_cpsf	4	265.2102404	1	2	post-focus	contrastive	monosyllable	1	0.958433176520542
6185	6185	tha_cpsf	5	266.5727999	1	2	post-focus	contrastive	monosyllable	1	0.971370229712802
6186	6186	tha_cpsf	6	268.09421	1	2	post-focus	contrastive	monosyllable	1	0.985737607088494
6187	6187	tha_cpsf	7	269.7905327	1	2	post-focus	contrastive	monosyllable	1	1.00166094487657
6188	6188	tha_cpsf	8	271.4490528	1	2	post-focus	contrastive	monosyllable	1	1.01713292738506
6189	6189	tha_cpsf	9	272.9686511	1	2	post-focus	contrastive	monosyllable	1	1.03122617580712
6190	6190	tha_cpsf	10	274.4882493	1	2	post-focus	contrastive	monosyllable	1	1.04524118450514
6191	6191	tha_cpsf	11	275.9298289	1	2	post-focus	contrastive	monosyllable	1	1.0584651087081
6192	6192	tha_cpsf	12	277.367464	1	2	post-focus	contrastive	monosyllable	1	1.07158422311909
6193	6193	tha_cpsf	13	276.8987578	1	2	post-focus	contrastive	monosyllable	1	1.06731453837858
6194	6194	tha_cpsf	14	275.5729583	1	2	post-focus	contrastive	monosyllable	1	1.05519790254225
6195	6195	tha_cpsf	15	272.9831698	1	2	post-focus	contrastive	monosyllable	1	1.03136044823222
6196	6196	tha_cpsf	16	268.7028405	1	2	post-focus	contrastive	monosyllable	1	0.991462365941181
6197	6197	tha_cpsf	17	263.9298533	1	2	post-focus	contrastive	monosyllable	1	0.946215605066398
6198	6198	tha_cpsf	18	256.6778195	1	2	post-focus	contrastive	monosyllable	1	0.87587748316539
6199	6199	tha_cpsf	19	249.4257857	1	2	post-focus	contrastive	monosyllable	1	0.803523318324225
6200	6200	tha_cpsf	20	248.708813	1	2	post-focus	contrastive	monosyllable	1	0.796256076165541
6221	6221	tha_cpf	1	257.5466931	1	2	pre-focus	contrastive	monosyllable	1	0.884408831210942
6222	6222	tha_cpf	2	262.8008975	1	2	pre-focus	contrastive	monosyllable	1	0.935393734116579
6223	6223	tha_cpf	3	268.0551019	1	2	pre-focus	contrastive	monosyllable	1	0.985369313308009
6224	6224	tha_cpf	4	273.2404321	1	2	pre-focus	contrastive	monosyllable	1	1.03373848813898
6225	6225	tha_cpf	5	276.3702515	1	2	pre-focus	contrastive	monosyllable	1	1.06249142605332
6226	6226	tha_cpf	6	279.500071	1	2	pre-focus	contrastive	monosyllable	1	1.09092057202889
6227	6227	tha_cpf	7	282.5174583	1	2	pre-focus	contrastive	monosyllable	1	1.11802865395551
6228	6228	tha_cpf	8	283.9133261	1	2	pre-focus	contrastive	monosyllable	1	1.13047127114465
6229	6229	tha_cpf	9	285.3091939	1	2	pre-focus	contrastive	monosyllable	1	1.14285286362772
6230	6230	tha_cpf	10	286.6762133	1	2	pre-focus	contrastive	monosyllable	1	1.15491999319239
6231	6231	tha_cpf	11	287.7754772	1	2	pre-focus	contrastive	monosyllable	1	1.16458189020943
6232	6232	tha_cpf	12	288.8747412	1	2	pre-focus	contrastive	monosyllable	1	1.17420695121024
6233	6233	tha_cpf	13	290.159665	1	2	pre-focus	contrastive	monosyllable	1	1.18541131331553
6234	6234	tha_cpf	14	292.6905708	1	2	pre-focus	contrastive	monosyllable	1	1.20733608877065
6235	6235	tha_cpf	15	295.2214766	1	2	pre-focus	contrastive	monosyllable	1	1.22907209371099
6236	6236	tha_cpf	16	297.9262649	1	2	pre-focus	contrastive	monosyllable	1	1.25209641454413
6237	6237	tha_cpf	17	301.5298304	1	2	pre-focus	contrastive	monosyllable	1	1.28244886027802
6238	6238	tha_cpf	18	305.1333959	1	2	pre-focus	contrastive	monosyllable	1	1.31244071183088
6239	6239	tha_cpf	19	308.037682	1	2	pre-focus	contrastive	monosyllable	1	1.33635593303344
6240	6240	tha_cpf	20	308.0464393	1	2	pre-focus	contrastive	monosyllable	1	1.33642770314677
6241	6241	kha_cf	1	321.3710239	1	2	on-focus	contrastive	monosyllable	2	1.44333151725725
6242	6242	kha_cf	2	323.3505692	1	2	on-focus	contrastive	monosyllable	2	1.45883424119398
6243	6243	kha_cf	3	325.3301145	1	2	on-focus	contrastive	monosyllable	2	1.47424234681946
6244	6244	kha_cf	4	327.3096598	1	2	on-focus	contrastive	monosyllable	2	1.4895569821052
6245	6245	kha_cf	5	328.9824168	1	2	on-focus	contrastive	monosyllable	2	1.50242613780581
6246	6246	kha_cf	6	329.9060507	1	2	on-focus	contrastive	monosyllable	2	1.50950399282898
6247	6247	kha_cf	7	330.8296847	1	2	on-focus	contrastive	monosyllable	2	1.51656206050627
6248	6248	kha_cf	8	331.7533186	1	2	on-focus	contrastive	monosyllable	2	1.52360044964726
6249	6249	kha_cf	9	331.7706986	1	2	on-focus	contrastive	monosyllable	2	1.5237327029556
6250	6250	kha_cf	10	331.1347492	1	2	on-focus	contrastive	monosyllable	2	1.5188889216465
6251	6251	kha_cf	11	330.4987997	1	2	on-focus	contrastive	monosyllable	2	1.51403582806957
6252	6252	kha_cf	12	329.8628503	1	2	on-focus	contrastive	monosyllable	2	1.50917338788189
6253	6253	kha_cf	13	327.7960042	1	2	on-focus	contrastive	monosyllable	2	1.49330538327733
6254	6254	kha_cf	14	325.5184233	1	2	on-focus	contrastive	monosyllable	2	1.47570319173873
6255	6255	kha_cf	15	323.2408423	1	2	on-focus	contrastive	monosyllable	2	1.45797740737002
6256	6256	kha_cf	16	320.865515	1	2	on-focus	contrastive	monosyllable	2	1.4393573393429
6257	6257	kha_cf	17	317.9852103	1	2	on-focus	contrastive	monosyllable	2	1.41659298151497
6258	6258	kha_cf	18	315.1049057	1	2	on-focus	contrastive	monosyllable	2	1.39362148434837
6259	6259	kha_cf	19	312.224601	1	2	on-focus	contrastive	monosyllable	2	1.37043904193683
6260	6260	kha_cf	20	310.644838	1	2	on-focus	contrastive	monosyllable	2	1.35763316670067
6281	6281	tha_cpsf	1	267.6506447	1	2	post-focus	contrastive	monosyllable	2	0.981557252950502
6282	6282	tha_cpsf	2	270.1975367	1	2	post-focus	contrastive	monosyllable	2	1.00546658761021
6283	6283	tha_cpsf	3	272.7444288	1	2	post-focus	contrastive	monosyllable	2	1.02915160680591
6284	6284	tha_cpsf	4	275.0729499	1	2	post-focus	contrastive	monosyllable	2	1.05061312336087
6285	6285	tha_cpsf	5	277.3389416	1	2	post-focus	contrastive	monosyllable	2	1.07132460421908
6286	6286	tha_cpsf	6	279.3667115	1	2	post-focus	contrastive	monosyllable	2	1.08971573282724
6287	6287	tha_cpsf	7	281.2033148	1	2	post-focus	contrastive	monosyllable	2	1.10625820687372
6288	6288	tha_cpsf	8	282.7186265	1	2	post-focus	contrastive	monosyllable	2	1.11982563248768
6289	6289	tha_cpsf	9	283.5880377	1	2	post-focus	contrastive	monosyllable	2	1.12757716047512
6290	6290	tha_cpsf	10	284.4232704	1	2	post-focus	contrastive	monosyllable	2	1.13500160967654
6291	6291	tha_cpsf	11	284.9807964	1	2	post-focus	contrastive	monosyllable	2	1.13994537810212
6292	6292	tha_cpsf	12	285.5383224	1	2	post-focus	contrastive	monosyllable	2	1.14487948416548
6293	6293	tha_cpsf	13	285.5280141	1	2	post-focus	contrastive	monosyllable	2	1.14478834314029
6294	6294	tha_cpsf	14	285.4453541	1	2	post-focus	contrastive	monosyllable	2	1.14405738421738
6295	6295	tha_cpsf	15	284.986247	1	2	post-focus	contrastive	monosyllable	2	1.13999366262977
6296	6296	tha_cpsf	16	284.3369729	1	2	post-focus	contrastive	monosyllable	2	1.13423551506692
6297	6297	tha_cpsf	17	283.4601626	1	2	post-focus	contrastive	monosyllable	2	1.12643853882524
6298	6298	tha_cpsf	18	282.2958404	1	2	post-focus	contrastive	monosyllable	2	1.11604752217959
6299	6299	tha_cpsf	19	281.3860864	1	2	post-focus	contrastive	monosyllable	2	1.10789853451348
6300	6300	tha_cpsf	20	281.3832565	1	2	post-focus	contrastive	monosyllable	2	1.10787314501758
6321	6321	kka_cpsf	1	284.607748	1	2	post-focus	contrastive	monosyllable	2	1.13663850585323
6322	6322	kka_cpsf	2	281.5622657	1	2	post-focus	contrastive	monosyllable	2	1.10947868977687
6323	6323	kka_cpsf	3	278.5871269	1	2	post-focus	contrastive	monosyllable	2	1.08266103064683
6324	6324	kka_cpsf	4	275.8900411	1	2	post-focus	contrastive	monosyllable	2	1.05810105453607
6325	6325	kka_cpsf	5	273.3697369	1	2	post-focus	contrastive	monosyllable	2	1.03493288971572
6326	6326	kka_cpsf	6	271.1104319	1	2	post-focus	contrastive	monosyllable	2	1.01398169902682
6327	6327	kka_cpsf	7	269.1091006	1	2	post-focus	contrastive	monosyllable	2	0.995276423413876
6328	6328	kka_cpsf	8	267.2756916	1	2	post-focus	contrastive	monosyllable	2	0.978018123407666
6329	6329	kka_cpsf	9	265.7765752	1	2	post-focus	contrastive	monosyllable	2	0.963818392128642
6330	6330	kka_cpsf	10	264.3572849	1	2	post-focus	contrastive	monosyllable	2	0.950300774782442
6331	6331	kka_cpsf	11	262.9586614	1	2	post-focus	contrastive	monosyllable	2	0.936908808269885
6332	6332	kka_cpsf	12	261.5575838	1	2	post-focus	contrastive	monosyllable	2	0.92342173555252
6333	6333	kka_cpsf	13	260.1473538	1	2	post-focus	contrastive	monosyllable	2	0.909773406643488
6334	6334	kka_cpsf	14	258.6573741	1	2	post-focus	contrastive	monosyllable	2	0.895272637439577
6335	6335	kka_cpsf	15	257.0542069	1	2	post-focus	contrastive	monosyllable	2	0.879576718267127
6336	6336	kka_cpsf	16	256.4692537	1	2	post-focus	contrastive	monosyllable	2	0.873825306791869
6337	6337	kka_cpsf	17	256.5210395	1	2	post-focus	contrastive	monosyllable	2	0.874335007179313
6338	6338	kka_cpsf	18	257.3721899	1	2	post-focus	contrastive	monosyllable	2	0.882697720879552
6339	6339	kka_cpsf	19	258.4220775	1	2	post-focus	contrastive	monosyllable	2	0.892975051196752
6340	6340	kka_cpsf	20	260.4946847	1	2	post-focus	contrastive	monosyllable	2	0.913141760229609
6361	6361	pa_cf	1	223.5210456	1	2	on-focus	contrastive	monosyllable	2	0.526692005664684
6362	6362	pa_cf	2	213.9928732	1	2	on-focus	contrastive	monosyllable	2	0.416715522959376
6363	6363	pa_cf	3	205.5017636	1	2	on-focus	contrastive	monosyllable	2	0.314501430753854
6364	6364	pa_cf	4	198.8758276	1	2	on-focus	contrastive	monosyllable	2	0.231762015455411
6365	6365	pa_cf	5	194.3559204	1	2	on-focus	contrastive	monosyllable	2	0.173723874685452
6366	6366	pa_cf	6	190.8910386	1	2	on-focus	contrastive	monosyllable	2	0.12831148717644
6367	6367	pa_cf	7	190.1867857	1	2	on-focus	contrastive	monosyllable	2	0.118980472309125
6368	6368	pa_cf	8	189.5918435	1	2	on-focus	contrastive	monosyllable	2	0.11107080844502
6369	6369	pa_cf	9	189.1421986	1	2	on-focus	contrastive	monosyllable	2	0.105076363815931
6370	6370	pa_cf	10	188.9559933	1	2	on-focus	contrastive	monosyllable	2	0.102589792652857
6371	6371	pa_cf	11	188.9044367	1	2	on-focus	contrastive	monosyllable	2	0.101900876643104
6372	6372	pa_cf	12	189.2286182	1	2	on-focus	contrastive	monosyllable	2	0.106229572878984
6373	6373	pa_cf	13	189.6790791	1	2	on-focus	contrastive	monosyllable	2	0.112232143758176
6374	6374	pa_cf	14	190.2551512	1	2	on-focus	contrastive	monosyllable	2	0.119887795549218
6375	6375	pa_cf	15	190.8655959	1	2	on-focus	contrastive	monosyllable	2	0.127974983336539
6376	6376	pa_cf	16	192.140097	1	2	on-focus	contrastive	monosyllable	2	0.144776558856704
6377	6377	pa_cf	17	195.8044687	1	2	on-focus	contrastive	monosyllable	2	0.192469728266276
6378	6378	pa_cf	18	201.0768177	1	2	on-focus	contrastive	monosyllable	2	0.259548097881996
6379	6379	pa_cf	19	207.5458506	1	2	on-focus	contrastive	monosyllable	2	0.339488551969101
6380	6380	pa_cf	20	216.7310601	1	2	on-focus	contrastive	monosyllable	2	0.448813920744102
6381	6381	tha_cpf	1	244.1228405	1	2	pre-focus	contrastive	monosyllable	1	0.749271121962047
6382	6382	tha_cpf	2	251.107766	1	2	pre-focus	contrastive	monosyllable	1	0.820490228677591
6383	6383	tha_cpf	3	258.0926914	1	2	pre-focus	contrastive	monosyllable	1	0.889755198506345
6384	6384	tha_cpf	4	263.6144074	1	2	pre-focus	contrastive	monosyllable	1	0.943196491454553
6385	6385	tha_cpf	5	268.6125356	1	2	pre-focus	contrastive	monosyllable	1	0.990613780705395
6386	6386	tha_cpf	6	272.6918538	1	2	pre-focus	contrastive	monosyllable	1	1.0286649210018
6387	6387	tha_cpf	7	275.7471902	1	2	pre-focus	contrastive	monosyllable	1	1.0567935510949
6388	6388	tha_cpf	8	278.3554578	1	2	pre-focus	contrastive	monosyllable	1	1.08056077998352
6389	6389	tha_cpf	9	279.2757877	1	2	pre-focus	contrastive	monosyllable	1	1.08889395005999
6390	6390	tha_cpf	10	280.1961177	1	2	pre-focus	contrastive	monosyllable	1	1.0971997048996
6391	6391	tha_cpf	11	280.925999	1	2	pre-focus	contrastive	monosyllable	1	1.10376733243502
6392	6392	tha_cpf	12	281.6449805	1	2	pre-focus	contrastive	monosyllable	1	1.1102202192431
6393	6393	tha_cpf	13	282.4776299	1	2	pre-focus	contrastive	monosyllable	1	1.11767272640273
6394	6394	tha_cpf	14	283.3631987	1	2	pre-focus	contrastive	monosyllable	1	1.12557481329243
6395	6395	tha_cpf	15	284.079051	1	2	pre-focus	contrastive	monosyllable	1	1.1319444609023
6396	6396	tha_cpf	16	284.5593737	1	2	pre-focus	contrastive	monosyllable	1	1.13620937641331
6397	6397	tha_cpf	17	284.9849782	1	2	pre-focus	contrastive	monosyllable	1	1.13998242295722
6398	6398	tha_cpf	18	285.1128832	1	2	pre-focus	contrastive	monosyllable	1	1.1411152185155
6399	6399	tha_cpf	19	285.2407882	1	2	pre-focus	contrastive	monosyllable	1	1.14224750600229
6400	6400	tha_cpf	20	285.2553515	1	2	pre-focus	contrastive	monosyllable	1	1.14237639638284
6421	6421	tta_cpf	1	276.6972708	1	2	pre-focus	contrastive	monosyllable	1	1.06547686847037
6422	6422	tta_cpf	2	271.4082456	1	2	pre-focus	contrastive	monosyllable	1	1.01675338128237
6423	6423	tta_cpf	3	266.518297	1	2	pre-focus	contrastive	monosyllable	1	0.970854013544425
6424	6424	tta_cpf	4	262.1017125	1	2	pre-focus	contrastive	monosyllable	1	0.928668195863685
6425	6425	tta_cpf	5	258.7662495	1	2	pre-focus	contrastive	monosyllable	1	0.896335059150132
6426	6426	tta_cpf	6	255.9338057	1	2	pre-focus	contrastive	monosyllable	1	0.868549132121063
6427	6427	tta_cpf	7	253.7798702	1	2	pre-focus	contrastive	monosyllable	1	0.847212669800478
6428	6428	tta_cpf	8	253.0711644	1	2	pre-focus	contrastive	monosyllable	1	0.840152756744017
6429	6429	tta_cpf	9	252.8281911	1	2	pre-focus	contrastive	monosyllable	1	0.837727778316753
6430	6430	tta_cpf	10	253.0050451	1	2	pre-focus	contrastive	monosyllable	1	0.839493088241975
6431	6431	tta_cpf	11	253.5999001	1	2	pre-focus	contrastive	monosyllable	1	0.845421731399321
6432	6432	tta_cpf	12	254.43525	1	2	pre-focus	contrastive	monosyllable	1	0.853723841238324
6433	6433	tta_cpf	13	255.6541804	1	2	pre-focus	contrastive	monosyllable	1	0.865789383092591
6434	6434	tta_cpf	14	257.0649986	1	2	pre-focus	contrastive	monosyllable	1	0.879682702059626
6435	6435	tta_cpf	15	258.3992573	1	2	pre-focus	contrastive	monosyllable	1	0.892752108919356
6436	6436	tta_cpf	16	258.4055161	1	2	pre-focus	contrastive	monosyllable	1	0.892813256316836
6437	6437	tta_cpf	17	258.9145094	1	2	pre-focus	contrastive	monosyllable	1	0.897781081852054
6438	6438	tta_cpf	18	259.8142541	1	2	pre-focus	contrastive	monosyllable	1	0.906538837472854
6439	6439	tta_cpf	19	261.2651098	1	2	pre-focus	contrastive	monosyllable	1	0.920597204850582
6440	6440	tta_cpf	20	262.0063431	1	2	pre-focus	contrastive	monosyllable	1	0.927749436792092
6441	6441	kha_cpsf	1	265.2063902	1	3	post-focus	contrastive	disyllable	1	0.958396526048101
6442	6442	kha_cpsf	2	265.7450732	1	3	post-focus	contrastive	disyllable	1	0.963519144587888
6443	6443	kha_cpsf	3	266.2837562	1	3	post-focus	contrastive	disyllable	1	0.968631389744661
6444	6444	kha_cpsf	4	266.8350809	1	3	post-focus	contrastive	disyllable	1	0.973852910354827
6445	6445	kha_cpsf	5	267.4873275	1	3	post-focus	contrastive	disyllable	1	0.98001633473043
6446	6446	kha_cpsf	6	268.1395741	1	3	post-focus	contrastive	disyllable	1	0.986164748371658
6447	6447	kha_cpsf	7	268.7354388	1	3	post-focus	contrastive	disyllable	1	0.991768618535736
6448	6448	kha_cpsf	8	269.1344387	1	3	post-focus	contrastive	disyllable	1	0.995514112171458
6449	6449	kha_cpsf	9	269.5334387	1	3	post-focus	contrastive	disyllable	1	0.999254058047868
6450	6450	kha_cpsf	10	270.0203157	1	3	post-focus	contrastive	disyllable	1	1.00381020872259
6451	6451	kha_cpsf	11	270.6824568	1	3	post-focus	contrastive	disyllable	1	1.00999329898632
6452	6452	kha_cpsf	12	271.3445979	1	3	post-focus	contrastive	disyllable	1	1.01616128268948
6453	6453	kha_cpsf	13	271.9201613	1	3	post-focus	contrastive	disyllable	1	1.02151056129789
6454	6454	kha_cpsf	14	272.3878649	1	3	post-focus	contrastive	disyllable	1	1.02584906029403
6455	6455	kha_cpsf	15	272.8555685	1	3	post-focus	contrastive	disyllable	1	1.03018011625658
6456	6456	kha_cpsf	16	273.2808314	1	3	post-focus	contrastive	disyllable	1	1.03411172127786
6457	6457	kha_cpsf	17	273.6722839	1	3	post-focus	contrastive	disyllable	1	1.03772534114175
6458	6458	kha_cpsf	18	274.0637364	1	3	post-focus	contrastive	disyllable	1	1.0413337958861
6459	6459	kha_cpsf	19	274.4296361	1	3	post-focus	contrastive	disyllable	1	1.04470204460678
6460	6460	kha_cpsf	20	274.7828306	1	3	post-focus	contrastive	disyllable	1	1.0479490800191
6461	6461	le_cpsf	1	275.2819895	1	3	post-focus	contrastive	disyllable	1	1.05253090491875
6462	6462	le_cpsf	2	276.2222706	1	3	post-focus	contrastive	disyllable	1	1.0611393096201
6463	6463	le_cpsf	3	277.1969916	1	3	post-focus	contrastive	disyllable	1	1.07003213820125
6464	6464	le_cpsf	4	278.3279333	1	3	post-focus	contrastive	disyllable	1	1.0803111339934
6465	6465	le_cpsf	5	279.310315	1	3	post-focus	contrastive	disyllable	1	1.08920604441419
6466	6466	le_cpsf	6	280.0300399	1	3	post-focus	contrastive	disyllable	1	1.09570291227945
6467	6467	le_cpsf	7	280.5155113	1	3	post-focus	contrastive	disyllable	1	1.10007577927767
6468	6468	le_cpsf	8	280.8029575	1	3	post-focus	contrastive	disyllable	1	1.10266137545976
6469	6469	le_cpsf	9	280.7641117	1	3	post-focus	contrastive	disyllable	1	1.10231210982354
6470	6470	le_cpsf	10	280.5999667	1	3	post-focus	contrastive	disyllable	1	1.10083573553956
6471	6471	le_cpsf	11	280.1829362	1	3	post-focus	contrastive	disyllable	1	1.09708093774267
6472	6472	le_cpsf	12	279.742714	1	3	post-focus	contrastive	disyllable	1	1.09311126151699
6473	6473	le_cpsf	13	279.3453413	1	3	post-focus	contrastive	disyllable	1	1.08952260984174
6474	6474	le_cpsf	14	278.5853063	1	3	post-focus	contrastive	disyllable	1	1.08264453237947
6475	6475	le_cpsf	15	276.8165104	1	3	post-focus	contrastive	disyllable	1	1.06656455937997
6476	6476	le_cpsf	16	274.387762	1	3	post-focus	contrastive	disyllable	1	1.04431680490662
6477	6477	le_cpsf	17	271.136183	1	3	post-focus	contrastive	disyllable	1	1.01422147869572
6478	6478	le_cpsf	18	266.4968807	1	3	post-focus	contrastive	disyllable	1	0.970651143330934
6479	6479	le_cpsf	19	261.0274693	1	3	post-focus	contrastive	disyllable	1	0.91829989247492
6480	6480	le_cpsf	20	259.9557767	1	3	post-focus	contrastive	disyllable	1	0.907913600976696
6481	6481	ka_cpsf	1	245.1241744	1	3	post-focus	contrastive	disyllable	1	0.759605034017483
6482	6482	ka_cpsf	2	237.4237883	1	3	post-focus	contrastive	disyllable	1	0.679025954227259
6483	6483	ka_cpsf	3	229.726194	1	3	post-focus	contrastive	disyllable	1	0.595820573532494
6484	6484	ka_cpsf	4	222.0576328	1	3	post-focus	contrastive	disyllable	1	0.510109222199659
6485	6485	ka_cpsf	5	214.6321997	1	3	post-focus	contrastive	disyllable	1	0.424246630971078
6486	6486	ka_cpsf	6	208.3494416	1	3	post-focus	contrastive	disyllable	1	0.349244399857697
6487	6487	ka_cpsf	7	202.6892013	1	3	post-focus	contrastive	disyllable	1	0.279711060032212
6488	6488	ka_cpsf	8	198.7719658	1	3	post-focus	contrastive	disyllable	1	0.230443240478635
6489	6489	ka_cpsf	9	195.298815	1	3	post-focus	contrastive	disyllable	1	0.185941799764258
6490	6490	ka_cpsf	10	192.6471966	1	3	post-focus	contrastive	disyllable	1	0.151430611263366
6491	6491	ka_cpsf	11	190.643175	1	3	post-focus	contrastive	disyllable	1	0.125031344418828
6492	6492	ka_cpsf	12	189.468049	1	3	post-focus	contrastive	disyllable	1	0.109421860482519
6493	6493	ka_cpsf	13	188.7310737	1	3	post-focus	contrastive	disyllable	1	0.0995829641383635
6494	6494	ka_cpsf	14	188.388418	1	3	post-focus	contrastive	disyllable	1	0.0949952904455715
6495	6495	ka_cpsf	15	188.2593034	1	3	post-focus	contrastive	disyllable	1	0.0932644643010547
6496	6496	ka_cpsf	16	188.2644081	1	3	post-focus	contrastive	disyllable	1	0.093332917116143
6497	6497	ka_cpsf	17	188.4901734	1	3	post-focus	contrastive	disyllable	1	0.0963585213668088
6498	6498	ka_cpsf	18	188.8097134	1	3	post-focus	contrastive	disyllable	1	0.100634662984441
6499	6499	ka_cpsf	19	189.2928259	1	3	post-focus	contrastive	disyllable	1	0.107086038725279
6500	6500	ka_cpsf	20	189.8195538	1	3	post-focus	contrastive	disyllable	1	0.11410110948511
6641	6641	ppa_cpf	1	256.301105	1	3	pre-focus	contrastive	disyllable	1	0.872169597686082
6642	6642	ppa_cpf	2	255.2805208	1	3	pre-focus	contrastive	disyllable	1	0.862096851308469
6643	6643	ppa_cpf	3	254.2599366	1	3	pre-focus	contrastive	disyllable	1	0.851983754402871
6644	6644	ppa_cpf	4	253.4503586	1	3	pre-focus	contrastive	disyllable	1	0.84393263039499
6645	6645	ppa_cpf	5	252.768071	1	3	pre-focus	contrastive	disyllable	1	0.837127394106819
6646	6646	ppa_cpf	6	252.1701697	1	3	pre-focus	contrastive	disyllable	1	0.831148720314934
6647	6647	ppa_cpf	7	251.8288876	1	3	pre-focus	contrastive	disyllable	1	0.827729734706778
6648	6648	ppa_cpf	8	251.4876056	1	3	pre-focus	contrastive	disyllable	1	0.824306113501199
6649	6649	ppa_cpf	9	251.5089194	1	3	pre-focus	contrastive	disyllable	1	0.824520062038532
6650	6650	ppa_cpf	10	251.5838425	1	3	pre-focus	contrastive	disyllable	1	0.825271998410202
6651	6651	ppa_cpf	11	251.68921	1	3	pre-focus	contrastive	disyllable	1	0.826329099268107
6652	6652	ppa_cpf	12	251.8256459	1	3	pre-focus	contrastive	disyllable	1	0.827697236941802
6653	6653	ppa_cpf	13	251.9676138	1	3	pre-focus	contrastive	disyllable	1	0.829120061121406
6654	6654	ppa_cpf	14	252.1506704	1	3	pre-focus	contrastive	disyllable	1	0.830953499767489
6655	6655	ppa_cpf	15	252.333727	1	3	pre-focus	contrastive	disyllable	1	0.832785607854783
6656	6656	ppa_cpf	16	252.49276	1	3	pre-focus	contrastive	disyllable	1	0.834376198971807
6657	6657	ppa_cpf	17	252.6434567	1	3	pre-focus	contrastive	disyllable	1	0.835882489231554
6658	6658	ppa_cpf	18	252.7607011	1	3	pre-focus	contrastive	disyllable	1	0.837053785408698
6659	6659	ppa_cpf	19	252.8200283	1	3	pre-focus	contrastive	disyllable	1	0.837646269592906
6660	6660	ppa_cpf	20	252.8793554	1	3	pre-focus	contrastive	disyllable	1	0.838238613761707
6661	6661	ne_cpf	1	252.9337383	1	3	pre-focus	contrastive	disyllable	1	0.838781471105115
6662	6662	ne_cpf	2	253.0674142	1	3	pre-focus	contrastive	disyllable	1	0.840115345822297
6663	6663	ne_cpf	3	253.3404692	1	3	pre-focus	contrastive	disyllable	1	0.842837816041015
6664	6664	ne_cpf	4	253.7215373	1	3	pre-focus	contrastive	disyllable	1	0.846632320134774
6665	6665	ne_cpf	5	254.2561975	1	3	pre-focus	contrastive	disyllable	1	0.851946628607759
6666	6666	ne_cpf	6	254.9998052	1	3	pre-focus	contrastive	disyllable	1	0.859319241817154
6667	6667	ne_cpf	7	255.9452185	1	3	pre-focus	contrastive	disyllable	1	0.868661706171756
6668	6668	ne_cpf	8	257.0706776	1	3	pre-focus	contrastive	disyllable	1	0.879738472946122
6669	6669	ne_cpf	9	258.3053199	1	3	pre-focus	contrastive	disyllable	1	0.891834178733692
6670	6670	ne_cpf	10	259.3621323	1	3	pre-focus	contrastive	disyllable	1	0.902141861965878
6671	6671	ne_cpf	11	260.0909328	1	3	pre-focus	contrastive	disyllable	1	0.909225821205569
6672	6672	ne_cpf	12	260.4584594	1	3	pre-focus	contrastive	disyllable	1	0.91279066352921
6673	6673	ne_cpf	13	260.498756	1	3	pre-focus	contrastive	disyllable	1	0.913181216339967
6674	6674	ne_cpf	14	260.2650989	1	3	pre-focus	contrastive	disyllable	1	0.910915781380178
6675	6675	ne_cpf	15	260.0277006	1	3	pre-focus	contrastive	disyllable	1	0.908611989521533
6676	6676	ne_cpf	16	259.8619104	1	3	pre-focus	contrastive	disyllable	1	0.907001858745497
6677	6677	ne_cpf	17	258.4171098	1	3	pre-focus	contrastive	disyllable	1	0.892926520855411
6678	6678	ne_cpf	18	253.949606	1	3	pre-focus	contrastive	disyllable	1	0.848900600106211
6679	6679	ne_cpf	19	246.1298246	1	3	pre-focus	contrastive	disyllable	1	0.769941090460157
6680	6680	ne_cpf	20	234.4929277	1	3	pre-focus	contrastive	disyllable	1	0.647667921757574
6681	6681	ta_cpf	1	212.0818085	1	3	pre-focus	contrastive	disyllable	1	0.394068767286762
6682	6682	ta_cpf	2	209.510225	1	3	pre-focus	contrastive	disyllable	1	0.363270446296572
6683	6683	ta_cpf	3	206.9386414	1	3	pre-focus	contrastive	disyllable	1	0.332091753474005
6684	6684	ta_cpf	4	204.3670578	1	3	pre-focus	contrastive	disyllable	1	0.300523176961815
6685	6685	ta_cpf	5	201.7954742	1	3	pre-focus	contrastive	disyllable	1	0.268554842307113
6686	6686	ta_cpf	6	199.2238907	1	3	pre-focus	contrastive	disyllable	1	0.236176496377243
6687	6687	ta_cpf	7	197.2174408	1	3	pre-focus	contrastive	disyllable	1	0.210622047318696
6688	6688	ta_cpf	8	195.7199208	1	3	pre-focus	contrastive	disyllable	1	0.191379399599223
6689	6689	ta_cpf	9	194.2224008	1	3	pre-focus	contrastive	disyllable	1	0.171988952933756
6690	6690	ta_cpf	10	192.7248809	1	3	pre-focus	contrastive	disyllable	1	0.152448420618547
6691	6691	ta_cpf	11	191.2273609	1	3	pre-focus	contrastive	disyllable	1	0.13275545848595
6692	6692	ta_cpf	12	189.7886628	1	3	pre-focus	contrastive	disyllable	1	0.113690234421554
6693	6693	ta_cpf	13	189.4152379	1	3	pre-focus	contrastive	disyllable	1	0.10871808653179
6694	6694	ta_cpf	14	189.0418131	1	3	pre-focus	contrastive	disyllable	1	0.103736127899573
6695	6695	ta_cpf	15	188.6683883	1	3	pre-focus	contrastive	disyllable	1	0.0987443183916804
6696	6696	ta_cpf	16	188.2949634	1	3	pre-focus	contrastive	disyllable	1	0.0937426176337183
6697	6697	ta_cpf	17	187.9215386	1	3	pre-focus	contrastive	disyllable	1	0.0887309890383738
6698	6698	ta_cpf	18	187.8660712	1	3	pre-focus	contrastive	disyllable	1	0.0879857273853399
6699	6699	ta_cpf	19	188.0422775	1	3	pre-focus	contrastive	disyllable	1	0.0903524802555898
6700	6700	ta_cpf	20	188.2184839	1	3	pre-focus	contrastive	disyllable	1	0.0927170177234707
6701	6701	li_cpf	1	192.2704306	1	3	pre-focus	contrastive	disyllable	1	0.146488443732319
6702	6702	li_cpf	2	194.3402304	1	3	pre-focus	contrastive	disyllable	1	0.173520064387487
6703	6703	li_cpf	3	196.4100303	1	3	pre-focus	contrastive	disyllable	1	0.200265308552406
6704	6704	li_cpf	4	198.1917043	1	3	pre-focus	contrastive	disyllable	1	0.223062724522831
6705	6705	li_cpf	5	199.9525421	1	3	pre-focus	contrastive	disyllable	1	0.245393055496669
6706	6706	li_cpf	6	201.3399416	1	3	pre-focus	contrastive	disyllable	1	0.262849494637589
6707	6707	li_cpf	7	202.6691193	1	3	pre-focus	contrastive	disyllable	1	0.279460921100302
6708	6708	li_cpf	8	203.5301033	1	3	pre-focus	contrastive	disyllable	1	0.290163047188323
6709	6709	li_cpf	9	204.2723381	1	3	pre-focus	contrastive	disyllable	1	0.299352833028931
6710	6710	li_cpf	10	204.6409544	1	3	pre-focus	contrastive	disyllable	1	0.303904357110126
6711	6711	li_cpf	11	204.8715528	1	3	pre-focus	contrastive	disyllable	1	0.306747525520311
6712	6712	li_cpf	12	204.8057284	1	3	pre-focus	contrastive	disyllable	1	0.305936268529615
6713	6713	li_cpf	13	204.5891004	1	3	pre-focus	contrastive	disyllable	1	0.303264580786699
6714	6714	li_cpf	14	205.5598523	1	3	pre-focus	contrastive	disyllable	1	0.315214937617166
6715	6715	li_cpf	15	207.337603	1	3	pre-focus	contrastive	disyllable	1	0.336954197563357
6716	6716	li_cpf	16	210.1615149	1	3	pre-focus	contrastive	disyllable	1	0.371106156877197
6717	6717	li_cpf	17	213.9209173	1	3	pre-focus	contrastive	disyllable	1	0.415866491953087
6718	6718	li_cpf	18	218.7547476	1	3	pre-focus	contrastive	disyllable	1	0.472277053027531
6719	6719	li_cpf	19	224.8474058	1	3	pre-focus	contrastive	disyllable	1	0.541628240103989
6720	6720	li_cpf	20	228.5522228	1	3	pre-focus	contrastive	disyllable	1	0.58288628905018
6801	6801	pa_cpsf	1	220.8807657	1	3	post-focus	contrastive	disyllable	1	0.49669397953425
6802	6802	pa_cpsf	2	215.7244262	1	3	post-focus	contrastive	disyllable	1	0.437061039574852
6803	6803	pa_cpsf	3	210.5680867	1	3	post-focus	contrastive	disyllable	1	0.375985346970678
6804	6804	pa_cpsf	4	205.4988468	1	3	post-focus	contrastive	disyllable	1	0.314465598213021
6805	6805	pa_cpsf	5	201.7620211	1	3	post-focus	contrastive	disyllable	1	0.268136295173696
6806	6806	pa_cpsf	6	198.0251955	1	3	post-focus	contrastive	disyllable	1	0.220940860051629
6807	6807	pa_cpsf	7	194.4355463	1	3	post-focus	contrastive	disyllable	1	0.174757947345329
6808	6808	pa_cpsf	8	191.8980309	1	3	post-focus	contrastive	disyllable	1	0.14159402445582
6809	6809	pa_cpsf	9	189.3605156	1	3	post-focus	contrastive	disyllable	1	0.107988636420533
6810	6810	pa_cpsf	10	187.1269452	1	3	post-focus	contrastive	disyllable	1	0.0780337522524918
6811	6811	pa_cpsf	11	186.2406191	1	3	post-focus	contrastive	disyllable	1	0.0660478374185163
6812	6812	pa_cpsf	12	185.3542931	1	3	post-focus	contrastive	disyllable	1	0.0540047462565409
6813	6813	pa_cpsf	13	184.5616436	1	3	post-focus	contrastive	disyllable	1	0.0431856189092738
6814	6814	pa_cpsf	14	184.0569927	1	3	post-focus	contrastive	disyllable	1	0.0362732412911495
6815	6815	pa_cpsf	15	183.5523417	1	3	post-focus	contrastive	disyllable	1	0.0293418837699733
6816	6816	pa_cpsf	16	183.1808868	1	3	post-focus	contrastive	disyllable	1	0.0242277816203807
6817	6817	pa_cpsf	17	183.1103903	1	3	post-focus	contrastive	disyllable	1	0.0232560319440807
6818	6818	pa_cpsf	18	183.0398938	1	3	post-focus	contrastive	disyllable	1	0.0222839080774246
6819	6819	pa_cpsf	19	183.0516782	1	3	post-focus	contrastive	disyllable	1	0.0224464371902333
6820	6820	pa_cpsf	20	183.2046782	1	3	post-focus	contrastive	disyllable	1	0.0245556466255601
6821	6821	li_cpsf	1	184.4598662	1	3	post-focus	contrastive	disyllable	1	0.0417930615208676
6822	6822	li_cpsf	2	185.4106797	1	3	post-focus	contrastive	disyllable	1	0.0547726214419982
6823	6823	li_cpsf	3	186.3614932	1	3	post-focus	contrastive	disyllable	1	0.0676857901932141
6824	6824	li_cpsf	4	187.2940899	1	3	post-focus	contrastive	disyllable	1	0.0802877102533414
6825	6825	li_cpsf	5	188.2260533	1	3	post-focus	contrastive	disyllable	1	0.0928185429288394
6826	6826	li_cpsf	6	188.9975838	1	3	post-focus	contrastive	disyllable	1	0.103145401436866
6827	6827	li_cpsf	7	189.7575589	1	3	post-focus	contrastive	disyllable	1	0.113276460042642
6828	6828	li_cpsf	8	190.1935506	1	3	post-focus	contrastive	disyllable	1	0.11907026825782
6829	6829	li_cpsf	9	190.5932316	1	3	post-focus	contrastive	disyllable	1	0.124369894207417
6830	6830	li_cpsf	10	190.6699206	1	3	post-focus	contrastive	disyllable	1	0.125385491808548
6831	6831	li_cpsf	11	190.6964703	1	3	post-focus	contrastive	disyllable	1	0.125736996092182
6832	6832	li_cpsf	12	190.4486569	1	3	post-focus	contrastive	disyllable	1	0.122454169856234
6833	6833	li_cpsf	13	190.145456	1	3	post-focus	contrastive	disyllable	1	0.118431800645583
6834	6834	li_cpsf	14	191.9420266	1	3	post-focus	contrastive	disyllable	1	0.142172750941102
6835	6835	li_cpsf	15	194.2686717	1	3	post-focus	contrastive	disyllable	1	0.172590320949058
6836	6836	li_cpsf	16	198.0661665	1	3	post-focus	contrastive	disyllable	1	0.221463129491581
6837	6837	li_cpsf	17	202.3158795	1	3	post-focus	contrastive	disyllable	1	0.275056952400374
6838	6838	li_cpsf	18	208.132789	1	3	post-focus	contrastive	disyllable	1	0.346617878796204
6839	6839	li_cpsf	19	214.5256711	1	3	post-focus	contrastive	disyllable	1	0.422993309249668
6840	6840	li_cpsf	20	216.4695954	1	3	post-focus	contrastive	disyllable	1	0.445766464832627
7001	7001	pha_cpf	1	268.9001773	1	3	pre-focus	contrastive	disyllable	1	0.993315726100491
7002	7002	pha_cpf	2	268.5959104	1	3	pre-focus	contrastive	disyllable	1	0.990457524430504
7003	7003	pha_cpf	3	268.2916435	1	3	pre-focus	contrastive	disyllable	1	0.987596083138581
7004	7004	pha_cpf	4	267.9873766	1	3	pre-focus	contrastive	disyllable	1	0.984731394872505
7005	7005	pha_cpf	5	268.0058271	1	3	pre-focus	contrastive	disyllable	1	0.984905199876916
7006	7006	pha_cpf	6	268.2804317	1	3	pre-focus	contrastive	disyllable	1	0.987490581137964
7007	7007	pha_cpf	7	268.5550363	1	3	pre-focus	contrastive	disyllable	1	0.990073317425821
7008	7008	pha_cpf	8	268.8396375	1	3	pre-focus	contrastive	disyllable	1	0.992747289268424
7009	7009	pha_cpf	9	269.2011778	1	3	pre-focus	contrastive	disyllable	1	0.996140063627648
7010	7010	pha_cpf	10	269.5627182	1	3	pre-focus	contrastive	disyllable	1	0.999528285444461
7011	7011	pha_cpf	11	269.9242586	1	3	pre-focus	contrastive	disyllable	1	1.00291196598599
7012	7012	pha_cpf	12	270.4117713	1	3	pre-focus	contrastive	disyllable	1	1.00746746066969
7013	7013	pha_cpf	13	270.9606362	1	3	pre-focus	contrastive	disyllable	1	1.01258643451091
7014	7014	pha_cpf	14	271.5095011	1	3	pre-focus	contrastive	disyllable	1	1.01769504971008
7015	7015	pha_cpf	15	272.0671031	1	3	pre-focus	contrastive	disyllable	1	1.02287442211891
7016	7016	pha_cpf	16	272.6539594	1	3	pre-focus	contrastive	disyllable	1	1.02831407504785
7017	7017	pha_cpf	17	273.2408156	1	3	pre-focus	contrastive	disyllable	1	1.03374203140309
7018	7018	pha_cpf	18	273.8276718	1	3	pre-focus	contrastive	disyllable	1	1.03915834229762
7019	7019	pha_cpf	19	274.1548556	1	3	pre-focus	contrastive	disyllable	1	1.0421730037836
7020	7020	pha_cpf	20	274.4119564	1	3	pre-focus	contrastive	disyllable	1	1.04453939938999
7021	7021	li_cpf	1	276.1286254	1	3	pre-focus	contrastive	disyllable	1	1.06028328967686
7022	7022	li_cpf	2	277.3042409	1	3	pre-focus	contrastive	disyllable	1	1.07100871269216
7023	7023	li_cpf	3	278.4798564	1	3	pre-focus	contrastive	disyllable	1	1.08168876193266
7024	7024	li_cpf	4	279.2930204	1	3	pre-focus	contrastive	disyllable	1	1.08904972230094
7025	7025	li_cpf	5	280.0230186	1	3	pre-focus	contrastive	disyllable	1	1.09563961256129
7026	7026	li_cpf	6	280.5294858	1	3	pre-focus	contrastive	disyllable	1	1.1002015420215
7027	7027	li_cpf	7	280.9028267	1	3	pre-focus	contrastive	disyllable	1	1.10355908553512
7028	7028	li_cpf	8	281.1169065	1	3	pre-focus	contrastive	disyllable	1	1.10548234362056
7029	7029	li_cpf	9	281.1283793	1	3	pre-focus	contrastive	disyllable	1	1.10558537203591
7030	7030	li_cpf	10	281.0148206	1	3	pre-focus	contrastive	disyllable	1	1.10456540326101
7031	7031	li_cpf	11	280.5330291	1	3	pre-focus	contrastive	disyllable	1	1.10023342875927
7032	7032	li_cpf	12	280.002185	1	3	pre-focus	contrastive	disyllable	1	1.09545178030771
7033	7033	li_cpf	13	278.7865892	1	3	pre-focus	contrastive	disyllable	1	1.08446790426191
7034	7034	li_cpf	14	277.5709934	1	3	pre-focus	contrastive	disyllable	1	1.07343603032265
7035	7035	li_cpf	15	274.7742095	1	3	pre-focus	contrastive	disyllable	1	1.04786987306242
7036	7036	li_cpf	16	271.7622506	1	3	pre-focus	contrastive	disyllable	1	1.02004406926772
7037	7037	li_cpf	17	267.4858597	1	3	pre-focus	contrastive	disyllable	1	0.980002481588379
7038	7038	li_cpf	18	262.6508644	1	3	pre-focus	contrastive	disyllable	1	0.933952058138869
7039	7039	li_cpf	19	256.8484578	1	3	pre-focus	contrastive	disyllable	1	0.877555233291948
7040	7040	li_cpf	20	250.1051841	1	3	pre-focus	contrastive	disyllable	1	0.810390456544274
7041	7041	ka_cpsf	1	229.0460013	1	3	post-focus	contrastive	disyllable	2	0.588334594333315
7042	7042	ka_cpsf	2	224.1357492	1	3	post-focus	contrastive	disyllable	2	0.533625214290396
7043	7043	ka_cpsf	3	219.225497	1	3	post-focus	contrastive	disyllable	2	0.477703915809319
7044	7044	ka_cpsf	4	214.4747008	1	3	post-focus	contrastive	disyllable	2	0.422393417425405
7045	7045	ka_cpsf	5	210.5622174	1	3	post-focus	contrastive	disyllable	2	0.375914977670103
7046	7046	ka_cpsf	6	206.6497339	1	3	post-focus	contrastive	disyllable	2	0.328564765464124
7047	7047	ka_cpsf	7	203.1589486	1	3	post-focus	contrastive	disyllable	2	0.285555115589346
7048	7048	ka_cpsf	8	200.5658179	1	3	post-focus	contrastive	disyllable	2	0.253124259940111
7049	7049	ka_cpsf	9	197.9726871	1	3	post-focus	contrastive	disyllable	2	0.220271361959502
7050	7050	ka_cpsf	10	195.807787	1	3	post-focus	contrastive	disyllable	2	0.192512511419722
7051	7051	ka_cpsf	11	194.1078501	1	3	post-focus	contrastive	disyllable	2	0.170499557710533
7052	7052	ka_cpsf	12	192.4079131	1	3	post-focus	contrastive	disyllable	2	0.148292969640856
7053	7053	ka_cpsf	13	191.062792	1	3	post-focus	contrastive	disyllable	2	0.130581916160908
7054	7054	ka_cpsf	14	189.9179052	1	3	post-focus	contrastive	disyllable	2	0.115408816748779
7055	7055	ka_cpsf	15	188.7730184	1	3	post-focus	contrastive	disyllable	2	0.100143971875195
7056	7056	ka_cpsf	16	188.0521998	1	3	post-focus	contrastive	disyllable	2	0.0904856877985436
7057	7057	ka_cpsf	17	187.43802	1	3	post-focus	contrastive	disyllable	2	0.0822270065143432
7058	7058	ka_cpsf	18	186.8238402	1	3	post-focus	contrastive	disyllable	2	0.0739412194795948
7059	7059	ka_cpsf	19	186.5952328	1	3	post-focus	contrastive	disyllable	2	0.0708501607112361
7060	7060	ka_cpsf	20	186.383162	1	3	post-focus	contrastive	disyllable	2	0.0679793096241758
7061	7061	lu_cpsf	1	187.1135239	1	3	post-focus	contrastive	disyllable	2	0.0778526777688671
7062	7062	lu_cpsf	2	187.4958554	1	3	post-focus	contrastive	disyllable	2	0.0830058541147043
7063	7063	lu_cpsf	3	187.8781869	1	3	post-focus	contrastive	disyllable	2	0.0881485330750852
7064	7064	lu_cpsf	4	188.2062012	1	3	post-focus	contrastive	disyllable	2	0.092552266302559
7065	7065	lu_cpsf	5	188.5005984	1	3	post-focus	contrastive	disyllable	2	0.0964981449452128
7066	7066	lu_cpsf	6	188.7428798	1	3	post-focus	contrastive	disyllable	2	0.0997408825938775
7067	7067	lu_cpsf	7	188.8158889	1	3	post-focus	contrastive	disyllable	2	0.100717233332468
7068	7068	lu_cpsf	8	188.888898	1	3	post-focus	contrastive	disyllable	2	0.101693206620242
7069	7069	lu_cpsf	9	188.5092618	1	3	post-focus	contrastive	disyllable	2	0.096614169277588
7070	7070	lu_cpsf	10	188.0516869	1	3	post-focus	contrastive	disyllable	2	0.0904788022539131
7071	7071	lu_cpsf	11	187.4613946	1	3	post-focus	contrastive	disyllable	2	0.0825418124018689
7072	7072	lu_cpsf	12	186.7219283	1	3	post-focus	contrastive	disyllable	2	0.0725637102794696
7073	7073	lu_cpsf	13	186.2201083	1	3	post-focus	contrastive	disyllable	2	0.0657697921345806
7074	7074	lu_cpsf	14	188.1655274	1	3	post-focus	contrastive	disyllable	2	0.0920066200500755
7075	7075	lu_cpsf	15	190.1109464	1	3	post-focus	contrastive	disyllable	2	0.117973577722353
7076	7076	lu_cpsf	16	193.7966255	1	3	post-focus	contrastive	disyllable	2	0.166448554007801
7077	7077	lu_cpsf	17	198.2062511	1	3	post-focus	contrastive	disyllable	2	0.223248013456645
7078	7078	lu_cpsf	18	203.4537611	1	3	post-focus	contrastive	disyllable	2	0.289215936135193
7079	7079	lu_cpsf	19	210.4501071	1	3	post-focus	contrastive	disyllable	2	0.374570467363836
7080	7080	lu_cpsf	20	217.446453	1	3	post-focus	contrastive	disyllable	2	0.457133303619467
7121	7121	pa_cpf	1	221.7410253	1	3	pre-focus	contrastive	disyllable	1	0.506507180738671
7122	7122	pa_cpf	2	218.2474138	1	3	pre-focus	contrastive	disyllable	1	0.466415349792293
7123	7123	pa_cpf	3	214.7538023	1	3	pre-focus	contrastive	disyllable	1	0.425676540005183
7124	7124	pa_cpf	4	211.2601908	1	3	pre-focus	contrastive	disyllable	1	0.384269527264087
7125	7125	pa_cpf	5	207.7665792	1	3	pre-focus	contrastive	disyllable	1	0.342172024415711
7126	7126	pa_cpf	6	204.9342921	1	3	pre-focus	contrastive	disyllable	1	0.307520517421858
7127	7127	pa_cpf	7	202.4729068	1	3	pre-focus	contrastive	disyllable	1	0.277015617261925
7128	7128	pa_cpf	8	200.0115216	1	3	pre-focus	contrastive	disyllable	1	0.24613760492994
7129	7129	pa_cpf	9	197.5501363	1	3	pre-focus	contrastive	disyllable	1	0.214877237481878
7130	7130	pa_cpf	10	195.4250714	1	3	pre-focus	contrastive	disyllable	1	0.187573336568234
7131	7131	pa_cpf	11	194.159044	1	3	pre-focus	contrastive	disyllable	1	0.17116529253688
7132	7132	pa_cpf	12	192.8930165	1	3	pre-focus	contrastive	disyllable	1	0.15464990669593
7133	7133	pa_cpf	13	191.626989	1	3	pre-focus	contrastive	disyllable	1	0.138025766652527
7134	7134	pa_cpf	14	190.3609616	1	3	pre-focus	contrastive	disyllable	1	0.1212914319354
7135	7135	pa_cpf	15	190.2633976	1	3	pre-focus	contrastive	disyllable	1	0.119997216878179
7136	7136	pa_cpf	16	190.2646387	1	3	pre-focus	contrastive	disyllable	1	0.120013684600512
7137	7137	pa_cpf	17	190.2658797	1	3	pre-focus	contrastive	disyllable	1	0.120030150888575
7138	7138	pa_cpf	18	190.2671208	1	3	pre-focus	contrastive	disyllable	1	0.120046618396081
7139	7139	pa_cpf	19	190.3481509	1	3	pre-focus	contrastive	disyllable	1	0.121121532080037
7140	7140	pa_cpf	20	190.4911862	1	3	pre-focus	contrastive	disyllable	1	0.123017866251796
7141	7141	li_cpf	1	192.1773803	1	3	pre-focus	contrastive	disyllable	1	0.145266380117453
7142	7142	li_cpf	2	193.2748287	1	3	pre-focus	contrastive	disyllable	1	0.159642052416796
7143	7143	li_cpf	3	194.3613186	1	3	pre-focus	contrastive	disyllable	1	0.173793992535216
7144	7144	li_cpf	4	195.3941167	1	3	pre-focus	contrastive	disyllable	1	0.187173424838911
7145	7145	li_cpf	5	196.393357	1	3	pre-focus	contrastive	disyllable	1	0.200050990003332
7146	7146	li_cpf	6	197.3271678	1	3	pre-focus	contrastive	disyllable	1	0.21202625331582
7147	7147	li_cpf	7	198.162163	1	3	pre-focus	contrastive	disyllable	1	0.222686402249342
7148	7148	li_cpf	8	198.901653	1	3	pre-focus	contrastive	disyllable	1	0.232089824011406
7149	7149	li_cpf	9	199.6064032	1	3	pre-focus	contrastive	disyllable	1	0.241019012178363
7150	7150	li_cpf	10	200.2946564	1	3	pre-focus	contrastive	disyllable	1	0.24970880721932
7151	7151	li_cpf	11	200.6290351	1	3	pre-focus	contrastive	disyllable	1	0.253919857288674
7152	7152	li_cpf	12	200.8880114	1	3	pre-focus	contrastive	disyllable	1	0.257176495497218
7153	7153	li_cpf	13	200.4695897	1	3	pre-focus	contrastive	disyllable	1	0.251912733010203
7154	7154	li_cpf	14	200.6131319	1	3	pre-focus	contrastive	disyllable	1	0.253719736883426
7155	7155	li_cpf	15	203.2072217	1	3	pre-focus	contrastive	disyllable	1	0.286154908136695
7156	7156	li_cpf	16	206.6173492	1	3	pre-focus	contrastive	disyllable	1	0.328169105156588
7157	7157	li_cpf	17	211.503361	1	3	pre-focus	contrastive	disyllable	1	0.387173725664891
7158	7158	li_cpf	18	217.7269202	1	3	pre-focus	contrastive	disyllable	1	0.460387421224505
7159	7159	li_cpf	19	225.1579474	1	3	pre-focus	contrastive	disyllable	1	0.54511254053866
7160	7160	li_cpf	20	227.4364056	1	3	pre-focus	contrastive	disyllable	1	0.570530988160739
7161	7161	kka_cpsf	1	246.5182677	1	3	post-focus	contrastive	disyllable	1	0.773922199896041
7162	7162	kka_cpsf	2	250.4321939	1	3	post-focus	contrastive	disyllable	1	0.813689117921503
7163	7163	kka_cpsf	3	254.34612	1	3	post-focus	contrastive	disyllable	1	0.852839324347733
7164	7164	kka_cpsf	4	257.9498399	1	3	post-focus	contrastive	disyllable	1	0.888357502451833
7165	7165	kka_cpsf	5	260.0708228	1	3	post-focus	contrastive	disyllable	1	0.90903061794264
7166	7166	kka_cpsf	6	262.1918058	1	3	post-focus	contrastive	disyllable	1	0.929535819611118
7167	7167	kka_cpsf	7	263.7619608	1	3	post-focus	contrastive	disyllable	1	0.944609165569286
7168	7168	kka_cpsf	8	264.2910944	1	3	post-focus	contrastive	disyllable	1	0.94966859270559
7169	7169	kka_cpsf	9	264.8202281	1	3	post-focus	contrastive	disyllable	1	0.954717901508132
7170	7170	kka_cpsf	10	264.3328249	1	3	post-focus	contrastive	disyllable	1	0.950067177015499
7171	7171	kka_cpsf	11	262.9034842	1	3	post-focus	contrastive	disyllable	1	0.936379021424355
7172	7172	kka_cpsf	12	261.4741436	1	3	post-focus	contrastive	disyllable	1	0.922616244490253
7173	7173	kka_cpsf	13	260.3174527	1	3	post-focus	contrastive	disyllable	1	0.911423557208515
7174	7174	kka_cpsf	14	259.2820802	1	3	post-focus	contrastive	disyllable	1	0.901362540539671
7175	7175	kka_cpsf	15	258.2467076	1	3	post-focus	contrastive	disyllable	1	0.89126126647481
7176	7176	kka_cpsf	16	257.1009356	1	3	post-focus	contrastive	disyllable	1	0.880035602289314
7177	7177	kka_cpsf	17	255.9379449	1	3	post-focus	contrastive	disyllable	1	0.86858996111411
7178	7178	kka_cpsf	18	254.7745023	1	3	post-focus	contrastive	disyllable	1	0.857087714093485
7179	7179	kka_cpsf	19	253.5996503	1	3	post-focus	contrastive	disyllable	1	0.845419244678711
7180	7180	kka_cpsf	20	252.4247984	1	3	post-focus	contrastive	disyllable	1	0.8336965940054
7181	7181	lak_cpsf	1	249.6235507	1	3	post-focus	contrastive	disyllable	1	0.805524190725558
7182	7182	lak_cpsf	2	249.5388259	1	3	post-focus	contrastive	disyllable	1	0.804667188139018
7183	7183	lak_cpsf	3	250.2236539	1	3	post-focus	contrastive	disyllable	1	0.811586000499261
7184	7184	lak_cpsf	4	251.412778	1	3	post-focus	contrastive	disyllable	1	0.823554848300631
7185	7185	lak_cpsf	5	252.7044622	1	3	post-focus	contrastive	disyllable	1	0.836492014804665
7186	7186	lak_cpsf	6	253.3471637	1	3	post-focus	contrastive	disyllable	1	0.84290452609032
7187	7187	lak_cpsf	7	253.3865354	1	3	post-focus	contrastive	disyllable	1	0.843296825632377
7188	7188	lak_cpsf	8	252.7736428	1	3	post-focus	contrastive	disyllable	1	0.837183042412077
7189	7189	lak_cpsf	9	251.1421032	1	3	post-focus	contrastive	disyllable	1	0.820835418884646
7190	7190	lak_cpsf	10	249.0396614	1	3	post-focus	contrastive	disyllable	1	0.799612158332142
7191	7191	lak_cpsf	11	246.6184136	1	3	post-focus	contrastive	disyllable	1	0.774947566791007
7192	7192	lak_cpsf	12	243.9341527	1	3	post-focus	contrastive	disyllable	1	0.747319090907618
7193	7193	lak_cpsf	13	240.8180928	1	3	post-focus	contrastive	disyllable	1	0.714862315528633
7194	7194	lak_cpsf	14	237.2403297	1	3	post-focus	contrastive	disyllable	1	0.677074469692314
7195	7195	lak_cpsf	15	233.2365647	1	3	post-focus	contrastive	disyllable	1	0.634105574895184
7196	7196	lak_cpsf	16	228.8156229	1	3	post-focus	contrastive	disyllable	1	0.585794083975861
7197	7197	lak_cpsf	17	223.4073987	1	3	post-focus	contrastive	disyllable	1	0.525408100259117
7198	7198	lak_cpsf	18	217.4859492	1	3	post-focus	contrastive	disyllable	1	0.457591811675872
7199	7199	lak_cpsf	19	211.2087285	1	3	post-focus	contrastive	disyllable	1	0.383654480906937
7200	7200	lak_cpsf	20	205.2764011	1	3	post-focus	contrastive	disyllable	1	0.31173137975345
7281	7281	kka_cf	1	242.0253452	1	3	on-focus	contrastive	disyllable	1	0.727486579554152
7282	7282	kka_cf	2	249.8885869	1	3	on-focus	contrastive	disyllable	1	0.808203190094584
7283	7283	kka_cf	3	257.6754191	1	3	on-focus	contrastive	disyllable	1	0.885670325270116
7284	7284	kka_cf	4	262.8522318	1	3	on-focus	contrastive	disyllable	1	0.935886819139642
7285	7285	kka_cf	5	267.8853612	1	3	on-focus	contrastive	disyllable	1	0.983770186602175
7286	7286	kka_cf	6	270.5363442	1	3	on-focus	contrastive	disyllable	1	1.00863019739568
7287	7287	kka_cf	7	272.9841732	1	3	on-focus	contrastive	disyllable	1	1.03136972765261
7288	7288	kka_cf	8	273.2543062	1	3	on-focus	contrastive	disyllable	1	1.03386667167735
7289	7289	kka_cf	9	273.5939053	1	3	on-focus	contrastive	disyllable	1	1.03700221792204
7290	7290	kka_cf	10	274.4746168	1	3	on-focus	contrastive	disyllable	1	1.04511579939716
7291	7291	kka_cf	11	275.3857029	1	3	on-focus	contrastive	disyllable	1	1.0534818571455
7292	7292	kka_cf	12	276.4799986	1	3	on-focus	contrastive	disyllable	1	1.06349372891057
7293	7293	kka_cf	13	277.5514566	1	3	on-focus	contrastive	disyllable	1	1.07325833415581
7294	7294	kka_cf	14	278.511929	1	3	on-focus	contrastive	disyllable	1	1.08197949792406
7295	7295	kka_cf	15	279.4776157	1	3	on-focus	contrastive	disyllable	1	1.09071773940458
7296	7296	kka_cf	16	280.4642772	1	3	on-focus	contrastive	disyllable	1	1.09961464721658
7297	7297	kka_cf	17	281.5069221	1	3	on-focus	contrastive	disyllable	1	1.10898241858604
7298	7298	kka_cf	18	282.7396186	1	3	on-focus	contrastive	disyllable	1	1.12001307528881
7299	7299	kka_cf	19	284.0809207	1	3	on-focus	contrastive	disyllable	1	1.13196107645203
7300	7300	kka_cf	20	285.7378826	1	3	on-focus	contrastive	disyllable	1	1.14664325124836
7301	7301	lak_cf	1	291.7408342	1	3	on-focus	contrastive	disyllable	1	1.19913099720667
7302	7302	lak_cf	2	295.0053115	1	3	on-focus	contrastive	disyllable	1	1.22722290982198
7303	7303	lak_cf	3	298.2386638	1	3	on-focus	contrastive	disyllable	1	1.25474221161942
7304	7304	lak_cf	4	301.4066372	1	3	on-focus	contrastive	disyllable	1	1.28141721923905
7305	7305	lak_cf	5	304.3332068	1	3	on-focus	contrastive	disyllable	1	1.30581158408022
7306	7306	lak_cf	6	307.1269408	1	3	on-focus	contrastive	disyllable	1	1.32888082680149
7307	7307	lak_cf	7	309.3323138	1	3	on-focus	contrastive	disyllable	1	1.34694395437542
7308	7308	lak_cf	8	311.4241717	1	3	on-focus	contrastive	disyllable	1	1.36395872026242
7309	7309	lak_cf	9	313.2864971	1	3	on-focus	contrastive	disyllable	1	1.37901062115915
7310	7310	lak_cf	10	315.0526384	1	3	on-focus	contrastive	disyllable	1	1.39320269623427
7311	7311	lak_cf	11	316.7579618	1	3	on-focus	contrastive	disyllable	1	1.40683076505313
7312	7312	lak_cf	12	318.2967254	1	3	on-focus	contrastive	disyllable	1	1.41906495019565
7313	7313	lak_cf	13	319.7195835	1	3	on-focus	contrastive	disyllable	1	1.43032509434516
7314	7314	lak_cf	14	320.8418172	1	3	on-focus	contrastive	disyllable	1	1.43917087987159
7315	7315	lak_cf	15	321.6275861	1	3	on-focus	contrastive	disyllable	1	1.44534615089016
7316	7316	lak_cf	16	322.1699162	1	3	on-focus	contrastive	disyllable	1	1.4495994697739
7317	7317	lak_cf	17	320.711819	1	3	on-focus	contrastive	disyllable	1	1.43814778055616
7318	7318	lak_cf	18	318.4665069	1	3	on-focus	contrastive	disyllable	1	1.42041120051048
7319	7319	lak_cf	19	314.2550192	1	3	on-focus	contrastive	disyllable	1	1.38680319339994
7320	7320	lak_cf	20	312.3434474	1	3	on-focus	contrastive	disyllable	1	1.37139981251102
7441	7441	tta_cpsf	1	239.0676562	1	3	post-focus	contrastive	disyllable	1	0.696445103900381
7442	7442	tta_cpsf	2	244.0151966	1	3	post-focus	contrastive	disyllable	1	0.748157698930217
7443	7443	tta_cpsf	3	248.9627369	1	3	post-focus	contrastive	disyllable	1	0.798832244413042
7444	7444	tta_cpsf	4	252.97369	1	3	post-focus	contrastive	disyllable	1	0.839180199926067
7445	7445	tta_cpsf	5	255.3394618	1	3	post-focus	contrastive	disyllable	1	0.862679669521932
7446	7446	tta_cpsf	6	257.7052337	1	3	post-focus	contrastive	disyllable	1	0.885962413661091
7447	7447	tta_cpsf	7	258.4770606	1	3	post-focus	contrastive	disyllable	1	0.89351212854473
7448	7448	tta_cpsf	8	258.6459221	1	3	post-focus	contrastive	disyllable	1	0.895160861195134
7449	7449	tta_cpsf	9	258.6337665	1	3	post-focus	contrastive	disyllable	1	0.895042212109765
7450	7450	tta_cpsf	10	256.7528137	1	3	post-focus	contrastive	disyllable	1	0.876614978577545
7451	7451	tta_cpsf	11	254.8718609	1	3	post-focus	contrastive	disyllable	1	0.858052250924682
7452	7452	tta_cpsf	12	253.1239217	1	3	post-focus	contrastive	disyllable	1	0.840678989718228
7453	7453	tta_cpsf	13	251.5378478	1	3	post-focus	contrastive	disyllable	1	0.824810417147446
7454	7454	tta_cpsf	14	249.9517739	1	3	post-focus	contrastive	disyllable	1	0.808841468038414
7455	7455	tta_cpsf	15	248.719039	1	3	post-focus	contrastive	disyllable	1	0.79635987419524
7456	7456	tta_cpsf	16	247.5671234	1	3	post-focus	contrastive	disyllable	1	0.78464054662614
7457	7457	tta_cpsf	17	246.4584151	1	3	post-focus	contrastive	disyllable	1	0.773309186359232
7458	7458	tta_cpsf	18	245.5511372	1	3	post-focus	contrastive	disyllable	1	0.763998521167708
7459	7459	tta_cpsf	19	244.6438594	1	3	post-focus	contrastive	disyllable	1	0.754653391621564
7460	7460	tta_cpsf	20	244.1103265	1	3	post-focus	contrastive	disyllable	1	0.749141707654819
7461	7461	li_cpsf	1	242.500034	1	3	post-focus	contrastive	disyllable	1	0.732433170676612
7462	7462	li_cpsf	2	242.258361	1	3	post-focus	contrastive	disyllable	1	0.729915979212934
7463	7463	li_cpsf	3	242.0186367	1	3	post-focus	contrastive	disyllable	1	0.727416602763716
7464	7464	li_cpsf	4	241.7942628	1	3	post-focus	contrastive	disyllable	1	0.725075026298135
7465	7465	li_cpsf	5	241.5355985	1	3	post-focus	contrastive	disyllable	1	0.722372895753869
7466	7466	li_cpsf	6	241.1590227	1	3	post-focus	contrastive	disyllable	1	0.718433827953274
7467	7467	li_cpsf	7	240.658107	1	3	post-focus	contrastive	disyllable	1	0.713184593336496
7468	7468	li_cpsf	8	239.913601	1	3	post-focus	contrastive	disyllable	1	0.705362486022272
7469	7469	li_cpsf	9	238.8213415	1	3	post-focus	contrastive	disyllable	1	0.693842687677093
7470	7470	li_cpsf	10	237.3050656	1	3	post-focus	contrastive	disyllable	1	0.677763250201715
7471	7471	li_cpsf	11	235.4193089	1	3	post-focus	contrastive	disyllable	1	0.657621677085864
7472	7472	li_cpsf	12	233.2470416	1	3	post-focus	contrastive	disyllable	1	0.634218974053956
7473	7473	li_cpsf	13	230.7008534	1	3	post-focus	contrastive	disyllable	1	0.606508811544756
7474	7474	li_cpsf	14	227.9753574	1	3	post-focus	contrastive	disyllable	1	0.576506282531117
7475	7475	li_cpsf	15	226.6902659	1	3	post-focus	contrastive	disyllable	1	0.562235213445371
7476	7476	li_cpsf	16	225.791451	1	3	post-focus	contrastive	disyllable	1	0.552205622545566
7477	7477	li_cpsf	17	226.9750898	1	3	post-focus	contrastive	disyllable	1	0.565405177154933
7478	7478	li_cpsf	18	228.4244131	1	3	post-focus	contrastive	disyllable	1	0.581474131180711
7479	7479	li_cpsf	19	232.5359625	1	3	post-focus	contrastive	disyllable	1	0.626510861743648
7480	7480	li_cpsf	20	236.1292683	1	3	post-focus	contrastive	disyllable	1	0.665223553818088
7481	7481	kka_cpf	1	249.0472676	1	3	pre-focus	contrastive	disyllable	1	0.79968926217357
7482	7482	kka_cpf	2	253.7143988	1	3	pre-focus	contrastive	disyllable	1	0.846561290568364
7483	7483	kka_cpf	3	258.3815299	1	3	pre-focus	contrastive	disyllable	1	0.892578907237364
7484	7484	kka_cpf	4	261.6192377	1	3	pre-focus	contrastive	disyllable	1	0.924016747218398
7485	7485	kka_cpf	5	264.6393399	1	3	pre-focus	contrastive	disyllable	1	0.952992894463133
7486	7486	kka_cpf	6	266.4832604	1	3	pre-focus	contrastive	disyllable	1	0.970522113815575
7487	7487	kka_cpf	7	267.9047679	1	3	pre-focus	contrastive	disyllable	1	0.983953068367066
7488	7488	kka_cpf	8	268.3319671	1	3	pre-focus	contrastive	disyllable	1	0.98797548804407
7489	7489	kka_cpf	9	268.1062866	1	3	pre-focus	contrastive	disyllable	1	0.985851325527631
7490	7490	kka_cpf	10	267.9620704	1	3	pre-focus	contrastive	disyllable	1	0.9844929892304
7491	7491	kka_cpf	11	267.9091598	1	3	pre-focus	contrastive	disyllable	1	0.983994454215676
7492	7492	kka_cpf	12	267.9070027	1	3	pre-focus	contrastive	disyllable	1	0.983974127468325
7493	7493	kka_cpf	13	268.003631	1	3	pre-focus	contrastive	disyllable	1	0.984884513088198
7494	7494	kka_cpf	14	268.0887658	1	3	pre-focus	contrastive	disyllable	1	0.985686340493862
7495	7495	kka_cpf	15	268.1299444	1	3	pre-focus	contrastive	disyllable	1	0.98607408266202
7496	7496	kka_cpf	16	268.1789447	1	3	pre-focus	contrastive	disyllable	1	0.986535397225067
7497	7497	kka_cpf	17	268.3241903	1	3	pre-focus	contrastive	disyllable	1	0.987902320541165
7498	7498	kka_cpf	18	268.469436	1	3	pre-focus	contrastive	disyllable	1	0.989268505073453
7499	7499	kka_cpf	19	268.7952757	1	3	pre-focus	contrastive	disyllable	1	0.992330674062484
7500	7500	kka_cpf	20	269.1320235	1	3	pre-focus	contrastive	disyllable	1	0.99549145690372
7501	7501	lak_cpf	1	270.4155335	1	3	pre-focus	contrastive	disyllable	1	1.00750258408099
7502	7502	lak_cpf	2	271.4318991	1	3	pre-focus	contrastive	disyllable	1	1.01697338847276
7503	7503	lak_cpf	3	272.4440108	1	3	pre-focus	contrastive	disyllable	1	1.02636937842679
7504	7504	lak_cpf	4	273.4380839	1	3	pre-focus	contrastive	disyllable	1	1.03556398968828
7505	7505	lak_cpf	5	274.370449	1	3	pre-focus	contrastive	disyllable	1	1.04415750896275
7506	7506	lak_cpf	6	275.2028338	1	3	pre-focus	contrastive	disyllable	1	1.05180488210664
7507	7507	lak_cpf	7	275.9478404	1	3	pre-focus	contrastive	disyllable	1	1.05862989477231
7508	7508	lak_cpf	8	276.6275917	1	3	pre-focus	contrastive	disyllable	1	1.0648410461494
7509	7509	lak_cpf	9	277.1738379	1	3	pre-focus	contrastive	disyllable	1	1.06982125914364
7510	7510	lak_cpf	10	277.6786829	1	3	pre-focus	contrastive	disyllable	1	1.0744152913526
7511	7511	lak_cpf	11	278.1434409	1	3	pre-focus	contrastive	disyllable	1	1.07863715852996
7512	7512	lak_cpf	12	278.586579	1	3	pre-focus	contrastive	disyllable	1	1.08265606559133
7513	7513	lak_cpf	13	278.9135463	1	3	pre-focus	contrastive	disyllable	1	1.08561730023442
7514	7514	lak_cpf	14	279.0134934	1	3	pre-focus	contrastive	disyllable	1	1.08652179532147
7515	7515	lak_cpf	15	278.6643334	1	3	pre-focus	contrastive	disyllable	1	1.08336057631651
7516	7516	lak_cpf	16	276.6066583	1	3	pre-focus	contrastive	disyllable	1	1.06464999742891
7517	7517	lak_cpf	17	273.0130035	1	3	pre-focus	contrastive	disyllable	1	1.03163633504361
7518	7518	lak_cpf	18	267.1691788	1	3	pre-focus	contrastive	disyllable	1	0.977011858530656
7519	7519	lak_cpf	19	260.4390165	1	3	pre-focus	contrastive	disyllable	1	0.912602202217429
7520	7520	lak_cpf	20	251.0992263	1	3	pre-focus	contrastive	disyllable	1	0.820404372158047
7521	7521	pa_cpf	1	221.6330119	1	3	pre-focus	contrastive	disyllable	2	0.505277136285188
7522	7522	pa_cpf	2	216.2664259	1	3	pre-focus	contrastive	disyllable	2	0.443395915946076
7523	7523	pa_cpf	3	210.89984	1	3	pre-focus	contrastive	disyllable	2	0.379959679765619
7524	7524	pa_cpf	4	205.9008422	1	3	pre-focus	contrastive	disyllable	2	0.319399274862683
7525	7525	pa_cpf	5	202.4924122	1	3	pre-focus	contrastive	disyllable	2	0.27725880991416
7526	7526	pa_cpf	6	199.0839821	1	3	pre-focus	contrastive	disyllable	2	0.234402964666396
7527	7527	pa_cpf	7	196.3635682	1	3	pre-focus	contrastive	disyllable	2	0.199668039558739
7528	7528	pa_cpf	8	194.7876817	1	3	pre-focus	contrastive	disyllable	2	0.179325930303688
7529	7529	pa_cpf	9	193.2117952	1	3	pre-focus	contrastive	disyllable	2	0.158818577493443
7530	7530	pa_cpf	10	192.4826557	1	3	pre-focus	contrastive	disyllable	2	0.149273462324085
7531	7531	pa_cpf	11	192.4103199	1	3	pre-focus	contrastive	disyllable	2	0.148324548597846
7532	7532	pa_cpf	12	192.337984	1	3	pre-focus	contrastive	disyllable	2	0.147375276752094
7533	7533	pa_cpf	13	192.1929269	1	3	pre-focus	contrastive	disyllable	2	0.145470600466482
7534	7534	pa_cpf	14	192.0237438	1	3	pre-focus	contrastive	disyllable	2	0.143247320155149
7535	7535	pa_cpf	15	191.8545607	1	3	pre-focus	contrastive	disyllable	2	0.141022080152426
7536	7536	pa_cpf	16	191.6796515	1	3	pre-focus	contrastive	disyllable	2	0.138719461632555
7537	7537	pa_cpf	17	191.5043678	1	3	pre-focus	contrastive	disyllable	2	0.136409804075109
7538	7538	pa_cpf	18	191.3478544	1	3	pre-focus	contrastive	disyllable	2	0.134345689512583
7539	7539	pa_cpf	19	191.321152	1	3	pre-focus	contrastive	disyllable	2	0.133993366971764
7540	7540	pa_cpf	20	191.2944496	1	3	pre-focus	contrastive	disyllable	2	0.133640995254397
7541	7541	li_cpf	1	192.1342848	1	3	pre-focus	contrastive	disyllable	2	0.144700190659661
7542	7542	li_cpf	2	192.9210956	1	3	pre-focus	contrastive	disyllable	2	0.155017373824127
7543	7543	li_cpf	3	193.7079064	1	3	pre-focus	contrastive	disyllable	2	0.16529256482786
7544	7544	li_cpf	4	194.7115927	1	3	pre-focus	contrastive	disyllable	2	0.178339585754311
7545	7545	li_cpf	5	195.7784079	1	3	pre-focus	contrastive	disyllable	2	0.192133698715381
7546	7546	li_cpf	6	196.8483391	1	3	pre-focus	contrastive	disyllable	2	0.205892812597316
7547	7547	li_cpf	7	197.9208292	1	3	pre-focus	contrastive	disyllable	2	0.219609983632563
7548	7548	li_cpf	8	198.7768162	1	3	pre-focus	contrastive	disyllable	2	0.230504843292203
7549	7549	li_cpf	9	199.1803226	1	3	pre-focus	contrastive	disyllable	2	0.235624345050692
7550	7550	li_cpf	10	199.5060892	1	3	pre-focus	contrastive	disyllable	2	0.239749959483476
7551	7551	li_cpf	11	199.1177305	1	3	pre-focus	contrastive	disyllable	2	0.234830885553699
7552	7552	li_cpf	12	198.7293718	1	3	pre-focus	contrastive	disyllable	2	0.229902208103586
7553	7553	li_cpf	13	200.8369525	1	3	pre-focus	contrastive	disyllable	2	0.256534760009649
7554	7554	li_cpf	14	203.3085606	1	3	pre-focus	contrastive	disyllable	2	0.287413579072155
7555	7555	li_cpf	15	207.5407325	1	3	pre-focus	contrastive	disyllable	2	0.339426295642577
7556	7556	li_cpf	16	212.7323685	1	3	pre-focus	contrastive	disyllable	2	0.401800950120998
7557	7557	li_cpf	17	219.3815852	1	3	pre-focus	contrastive	disyllable	2	0.47950074945332
7558	7558	li_cpf	18	228.0288196	1	3	pre-focus	contrastive	disyllable	2	0.577098241257903
7559	7559	li_cpf	19	234.9833779	1	3	pre-focus	contrastive	disyllable	2	0.652942585947025
7560	7560	li_cpf	20	235.0097242	1	3	pre-focus	contrastive	disyllable	2	0.653225621876127
7561	7561	kha_cf	1	262.4886773	1	3	on-focus	contrastive	disyllable	1	0.932392667145869
7562	7562	kha_cf	2	266.5212458	1	3	on-focus	contrastive	disyllable	1	0.970881945369277
7563	7563	kha_cf	3	270.5538142	1	3	on-focus	contrastive	disyllable	1	1.00879321581969
7564	7564	kha_cf	4	274.5863827	1	3	on-focus	contrastive	disyllable	1	1.04614358409951
7565	7565	kha_cf	5	278.6189511	1	3	on-focus	contrastive	disyllable	1	1.08294940396225
7566	7566	kha_cf	6	282.6515196	1	3	on-focus	contrastive	disyllable	1	1.11922632772797
7567	7567	kha_cf	7	286.1414572	1	3	on-focus	contrastive	disyllable	1	1.15020639143955
7568	7568	kha_cf	8	289.33246	1	3	on-focus	contrastive	disyllable	1	1.17820390166753
7569	7569	kha_cf	9	292.5234628	1	3	on-focus	contrastive	disyllable	1	1.20589431891476
7570	7570	kha_cf	10	295.7144656	1	3	on-focus	contrastive	disyllable	1	1.23328430690465
7571	7571	kha_cf	11	298.9054684	1	3	on-focus	contrastive	disyllable	1	1.26038031478874
7572	7572	kha_cf	12	301.8335502	1	3	on-focus	contrastive	disyllable	1	1.2849904626873
7573	7573	kha_cf	13	304.1165968	1	3	on-focus	contrastive	disyllable	1	1.3040140911727
7574	7574	kha_cf	14	306.3996435	1	3	on-focus	contrastive	disyllable	1	1.32289544011697
7575	7575	kha_cf	15	308.6826902	1	3	on-focus	contrastive	disyllable	1	1.34163662116354
7576	7576	kha_cf	16	310.9657368	1	3	on-focus	contrastive	disyllable	1	1.36023969927992
7577	7577	kha_cf	17	313.2487835	1	3	on-focus	contrastive	disyllable	1	1.37870669654108
7578	7578	kha_cf	18	313.8553835	1	3	on-focus	contrastive	disyllable	1	1.38359070350838
7579	7579	kha_cf	19	314.3442145	1	3	on-focus	contrastive	disyllable	1	1.38751963623899
7580	7580	kha_cf	20	314.8330455	1	3	on-focus	contrastive	disyllable	1	1.39144246390189
7581	7581	le_cf	1	320.4891703	1	3	on-focus	contrastive	disyllable	1	1.43639454844066
7582	7582	le_cf	2	323.8399425	1	3	on-focus	contrastive	disyllable	1	1.46265211555011
7583	7583	le_cf	3	327.0566892	1	3	on-focus	contrastive	disyllable	1	1.48760505976391
7584	7584	le_cf	4	329.4459879	1	3	on-focus	contrastive	disyllable	1	1.50598098786223
7585	7585	le_cf	5	331.5371415	1	3	on-focus	contrastive	disyllable	1	1.52195486824357
7586	7586	le_cf	6	332.857023	1	3	on-focus	contrastive	disyllable	1	1.53198538074792
7587	7587	le_cf	7	333.7151243	1	3	on-focus	contrastive	disyllable	1	1.53848525653138
7588	7588	le_cf	8	333.9307658	1	3	on-focus	contrastive	disyllable	1	1.54011605238772
7589	7589	le_cf	9	334.1043479	1	3	on-focus	contrastive	disyllable	1	1.54142800780511
7590	7590	le_cf	10	334.244558	1	3	on-focus	contrastive	disyllable	1	1.54248723588178
7591	7591	le_cf	11	334.3706839	1	3	on-focus	contrastive	disyllable	1	1.54343968422516
7592	7592	le_cf	12	334.4906867	1	3	on-focus	contrastive	disyllable	1	1.54434556009151
7593	7593	le_cf	13	334.116218	1	3	on-focus	contrastive	disyllable	1	1.54151769861795
7594	7594	le_cf	14	333.6450138	1	3	on-focus	contrastive	disyllable	1	1.5379548165837
7595	7595	le_cf	15	328.7055645	1	3	on-focus	contrastive	disyllable	1	1.50030073291347
7596	7596	le_cf	16	323.120451	1	3	on-focus	contrastive	disyllable	1	1.45703696283345
7597	7597	le_cf	17	313.4271068	1	3	on-focus	contrastive	disyllable	1	1.3801434377137
7598	7598	le_cf	18	302.494277	1	3	on-focus	contrastive	disyllable	1	1.29051076577958
7599	7599	le_cf	19	287.9318876	1	3	on-focus	contrastive	disyllable	1	1.16595364748438
7600	7600	le_cf	20	279.0920981	1	3	on-focus	contrastive	disyllable	1	1.08723291969434
7681	7681	tha_cpf	1	273.3122051	1	3	pre-focus	contrastive	disyllable	1	1.03440153241126
7682	7682	tha_cpf	2	273.5551094	1	3	pre-focus	contrastive	disyllable	1	1.03664420918094
7683	7683	tha_cpf	3	273.7980136	1	3	pre-focus	contrastive	disyllable	1	1.03888489451868
7684	7684	tha_cpf	4	274.0409178	1	3	pre-focus	contrastive	disyllable	1	1.04112359287843
7685	7685	tha_cpf	5	274.4452999	1	3	pre-focus	contrastive	disyllable	1	1.0448461357045
7686	7686	tha_cpf	6	275.0013929	1	3	pre-focus	contrastive	disyllable	1	1.04995630670315
7687	7687	tha_cpf	7	275.557486	1	3	pre-focus	contrastive	disyllable	1	1.05505615553585
7688	7688	tha_cpf	8	276.124265	1	3	pre-focus	contrastive	disyllable	1	1.06024342376031
7689	7689	tha_cpf	9	277.0230184	1	3	pre-focus	contrastive	disyllable	1	1.06844719543447
7690	7690	tha_cpf	10	277.9217718	1	3	pre-focus	contrastive	disyllable	1	1.07662439444509
7691	7691	tha_cpf	11	278.8205253	1	3	pre-focus	contrastive	disyllable	1	1.08477519328387
7692	7692	tha_cpf	12	279.6692285	1	3	pre-focus	contrastive	disyllable	1	1.09244800222591
7693	7693	tha_cpf	13	280.4764454	1	3	pre-focus	contrastive	disyllable	1	1.09972417461944
7694	7694	tha_cpf	14	281.2836622	1	3	pre-focus	contrastive	disyllable	1	1.10697943520585
7695	7695	tha_cpf	15	282.0829464	1	3	pre-focus	contrastive	disyllable	1	1.11414291165075
7696	7696	tha_cpf	16	282.7629772	1	3	pre-focus	contrastive	disyllable	1	1.12022163269994
7697	7697	tha_cpf	17	283.443008	1	3	pre-focus	contrastive	disyllable	1	1.12628575227324
7698	7698	tha_cpf	18	284.1230388	1	3	pre-focus	contrastive	disyllable	1	1.13233534034996
7699	7699	tha_cpf	19	284.5556864	1	3	pre-focus	contrastive	disyllable	1	1.13617666330473
7700	7700	tha_cpf	20	284.8076914	1	3	pre-focus	contrastive	disyllable	1	1.13841143456033
7701	7701	lu_cpf	1	286.7478992	1	3	pre-focus	contrastive	disyllable	1	1.15555119933014
7702	7702	lu_cpf	2	287.6261831	1	3	pre-focus	contrastive	disyllable	1	1.16327184897953
7703	7703	lu_cpf	3	288.5044671	1	3	pre-focus	contrastive	disyllable	1	1.1709689599377
7704	7704	lu_cpf	4	289.2645945	1	3	pre-focus	contrastive	disyllable	1	1.17761167732201
7705	7705	lu_cpf	5	290.0144963	1	3	pre-focus	contrastive	disyllable	1	1.18414795066451
7706	7706	lu_cpf	6	290.6658572	1	3	pre-focus	contrastive	disyllable	1	1.18981162345449
7707	7707	lu_cpf	7	291.2985464	1	3	pre-focus	contrastive	disyllable	1	1.19530080495185
7708	7708	lu_cpf	8	291.5355335	1	3	pre-focus	contrastive	disyllable	1	1.19735382510347
7709	7709	lu_cpf	9	291.6482827	1	3	pre-focus	contrastive	disyllable	1	1.19832998605503
7710	7710	lu_cpf	10	291.3223199	1	3	pre-focus	contrastive	disyllable	1	1.19550683023044
7711	7711	lu_cpf	11	290.7912343	1	3	pre-focus	contrastive	disyllable	1	1.19090033787511
7712	7712	lu_cpf	12	289.8472879	1	3	pre-focus	contrastive	disyllable	1	1.18269199873708
7713	7713	lu_cpf	13	288.6301084	1	3	pre-focus	contrastive	disyllable	1	1.17206813977921
7714	7714	lu_cpf	14	287.3264644	1	3	pre-focus	contrastive	disyllable	1	1.16063979239606
7715	7715	lu_cpf	15	285.9436779	1	3	pre-focus	contrastive	disyllable	1	1.14846083614998
7716	7716	lu_cpf	16	284.490619	1	3	pre-focus	contrastive	disyllable	1	1.13559932646954
7717	7717	lu_cpf	17	282.9490099	1	3	pre-focus	contrastive	disyllable	1	1.12188201212711
7718	7718	lu_cpf	18	281.4340727	1	3	pre-focus	contrastive	disyllable	1	1.10832902250493
7719	7719	lu_cpf	19	279.9659784	1	3	pre-focus	contrastive	disyllable	1	1.09512531440515
7720	7720	lu_cpf	20	278.9128821	1	3	pre-focus	contrastive	disyllable	1	1.08561128831425
7801	7801	kka_cpsf	1	239.7475977	1	3	post-focus	contrastive	disyllable	2	0.703615072989878
7802	7802	kka_cpsf	2	245.6537555	1	3	post-focus	contrastive	disyllable	2	0.765053334372855
7803	7803	kka_cpsf	3	251.5599133	1	3	post-focus	contrastive	disyllable	2	0.825031866700742
7804	7804	kka_cpsf	4	256.3102447	1	3	post-focus	contrastive	disyllable	2	0.872259621445064
7805	7805	kka_cpsf	5	260.0692838	1	3	post-focus	contrastive	disyllable	2	0.909015678592799
7806	7806	kka_cpsf	6	263.6610132	1	3	post-focus	contrastive	disyllable	2	0.943642780124548
7807	7807	kka_cpsf	7	265.2367115	1	3	post-focus	contrastive	disyllable	2	0.958685143396206
7808	7808	kka_cpsf	8	266.8124099	1	3	post-focus	contrastive	disyllable	2	0.973638409204549
7809	7809	kka_cpsf	9	267.0298247	1	3	post-focus	contrastive	disyllable	2	0.975694724086378
7810	7810	kka_cpsf	10	266.3967349	1	3	post-focus	contrastive	disyllable	2	0.96970227566394
7811	7811	kka_cpsf	11	265.7982807	1	3	post-focus	contrastive	disyllable	2	0.964024558954525
7812	7812	kka_cpsf	12	265.3911833	1	3	post-focus	contrastive	disyllable	2	0.960154991859388
7813	7813	kka_cpsf	13	264.9840859	1	3	post-focus	contrastive	disyllable	2	0.956279484474748
7814	7814	kka_cpsf	14	264.4887917	1	3	post-focus	contrastive	disyllable	2	0.951556319982952
7815	7815	kka_cpsf	15	263.9541641	1	3	post-focus	contrastive	disyllable	2	0.946448132478188
7816	7816	kka_cpsf	16	263.3997041	1	3	post-focus	contrastive	disyllable	2	0.941139512163218
7817	7817	kka_cpsf	17	262.7788076	1	3	post-focus	contrastive	disyllable	2	0.935181522778783
7818	7818	kka_cpsf	18	262.1579111	1	3	post-focus	contrastive	disyllable	2	0.929209439130905
7819	7819	kka_cpsf	19	261.569103	1	3	post-focus	contrastive	disyllable	2	0.923532916114021
7820	7820	kka_cpsf	20	260.9899772	1	3	post-focus	contrastive	disyllable	2	0.917937258767938
7821	7821	lak_cpsf	1	260.3271988	1	3	post-focus	contrastive	disyllable	2	0.911518072672766
7822	7822	lak_cpsf	2	260.8753169	1	3	post-focus	contrastive	disyllable	2	0.916827910051966
7823	7823	lak_cpsf	3	261.4753678	1	3	post-focus	contrastive	disyllable	2	0.922628064178819
7824	7824	lak_cpsf	4	262.3324913	1	3	post-focus	contrastive	disyllable	2	0.930890064354026
7825	7825	lak_cpsf	5	263.1800676	1	3	post-focus	contrastive	disyllable	2	0.939033534368438
7826	7826	lak_cpsf	6	264.0087879	1	3	post-focus	contrastive	disyllable	2	0.9469705189029
7827	7827	lak_cpsf	7	264.6615041	1	3	post-focus	contrastive	disyllable	2	0.953204322654224
7828	7828	lak_cpsf	8	265.1411436	1	3	post-focus	contrastive	disyllable	2	0.957775355645979
7829	7829	lak_cpsf	9	265.3441733	1	3	post-focus	contrastive	disyllable	2	0.959707767292828
7830	7830	lak_cpsf	10	265.4123486	1	3	post-focus	contrastive	disyllable	2	0.960356319797094
7831	7831	lak_cpsf	11	265.2174925	1	3	post-focus	contrastive	disyllable	2	0.958502208604053
7832	7832	lak_cpsf	12	264.9704158	1	3	post-focus	contrastive	disyllable	2	0.956149243833447
7833	7833	lak_cpsf	13	264.4585625	1	3	post-focus	contrastive	disyllable	2	0.951267765633259
7834	7834	lak_cpsf	14	263.661735	1	3	post-focus	contrastive	disyllable	2	0.943649691329797
7835	7835	lak_cpsf	15	261.53484	1	3	post-focus	contrastive	disyllable	2	0.923202203459506
7836	7836	lak_cpsf	16	258.7509534	1	3	post-focus	contrastive	disyllable	2	0.896185824612809
7837	7837	lak_cpsf	17	254.7170501	1	3	post-focus	contrastive	disyllable	2	0.856518359147292
7838	7838	lak_cpsf	18	249.63418	1	3	post-focus	contrastive	disyllable	2	0.805631686968676
7839	7839	lak_cpsf	19	243.5538262	1	3	post-focus	contrastive	disyllable	2	0.743379907661749
7840	7840	lak_cpsf	20	241.6000058	1	3	post-focus	contrastive	disyllable	2	0.723045995570904
7881	7881	kha_cf	1	272.2401053	1	3	on-focus	contrastive	disyllable	2	1.024479222337
7882	7882	kha_cf	2	276.2525292	1	3	on-focus	contrastive	disyllable	2	1.06141584441084
7883	7883	kha_cf	3	280.2649532	1	3	on-focus	contrastive	disyllable	2	1.09781983161476
7884	7884	kha_cf	4	284.2773772	1	3	on-focus	contrastive	disyllable	2	1.1337063264045
7885	7885	kha_cf	5	288.2898012	1	3	on-focus	contrastive	disyllable	2	1.16908983539168
7886	7886	kha_cf	6	292.3022252	1	3	on-focus	contrastive	disyllable	2	1.20398426362476
7887	7887	kha_cf	7	296.0056944	1	3	on-focus	contrastive	disyllable	2	1.23576933560995
7888	7888	kha_cf	8	298.6145018	1	3	on-focus	contrastive	disyllable	2	1.25792162255847
7889	7889	kha_cf	9	301.2233092	1	3	on-focus	contrastive	disyllable	2	1.27988121814599
7890	7890	kha_cf	10	303.8321166	1	3	on-focus	contrastive	disyllable	2	1.30165144573137
7891	7891	kha_cf	11	306.440924	1	3	on-focus	contrastive	disyllable	2	1.32323554343078
7892	7892	kha_cf	12	309.0497314	1	3	on-focus	contrastive	disyllable	2	1.34463666700828
7893	7893	kha_cf	13	311.1537653	1	3	on-focus	contrastive	disyllable	2	1.3617657300793
7894	7894	kha_cf	14	312.6159512	1	3	on-focus	contrastive	disyllable	2	1.37360139116936
7895	7895	kha_cf	15	314.078137	1	3	on-focus	contrastive	disyllable	2	1.38538182195837
7896	7896	kha_cf	16	315.5403228	1	3	on-focus	contrastive	disyllable	2	1.39710753630624
7897	7897	kha_cf	17	317.0025086	1	3	on-focus	contrastive	disyllable	2	1.40877904014573
7898	7898	kha_cf	18	318.4646944	1	3	on-focus	contrastive	disyllable	2	1.42039683242473
7899	7899	kha_cf	19	319.1224802	1	3	on-focus	contrastive	disyllable	2	1.4256058820581
7900	7900	kha_cf	20	319.3665057	1	3	on-focus	contrastive	disyllable	2	1.42753560625474
7901	7901	le_cf	1	322.3132222	1	3	on-focus	contrastive	disyllable	2	1.45072217628611
7902	7902	le_cf	2	324.3755285	1	3	on-focus	contrastive	disyllable	2	1.46682391423506
7903	7903	le_cf	3	326.4284824	1	3	on-focus	contrastive	disyllable	2	1.48275127572155
7904	7904	le_cf	4	328.4490259	1	3	on-focus	contrastive	disyllable	2	1.49832967848733
7905	7905	le_cf	5	330.3063301	1	3	on-focus	contrastive	disyllable	2	1.5125652023051
7906	7906	le_cf	6	331.962408	1	3	on-focus	contrastive	disyllable	2	1.52519105830664
7907	7907	le_cf	7	333.1739371	1	3	on-focus	contrastive	disyllable	2	1.53438786526339
7908	7908	le_cf	8	334.1683164	1	3	on-focus	contrastive	disyllable	2	1.54191131792822
7909	7909	le_cf	9	335.131463	1	3	on-focus	contrastive	disyllable	2	1.54917715129782
7910	7910	le_cf	10	336.0873927	1	3	on-focus	contrastive	disyllable	2	1.55636792332894
7911	7911	le_cf	11	337.0169773	1	3	on-focus	contrastive	disyllable	2	1.5633409320168
7912	7912	le_cf	12	337.7754822	1	3	on-focus	contrastive	disyllable	2	1.56901640123699
7913	7913	le_cf	13	338.2072493	1	3	on-focus	contrastive	disyllable	2	1.57224138419516
7914	7914	le_cf	14	337.9000506	1	3	on-focus	contrastive	disyllable	2	1.56994725855726
7915	7915	le_cf	15	337.0299112	1	3	on-focus	contrastive	disyllable	2	1.56343781618402
7916	7916	le_cf	16	335.4974344	1	3	on-focus	contrastive	disyllable	2	1.5519325112842
7917	7917	le_cf	17	333.7592362	1	3	on-focus	contrastive	disyllable	2	1.53881893992747
7918	7918	le_cf	18	330.0319438	1	3	on-focus	contrastive	disyllable	2	1.51046718339533
7919	7919	le_cf	19	325.9541608	1	3	on-focus	contrastive	disyllable	2	1.47908027896475
7920	7920	le_cf	20	320.7630306	1	3	on-focus	contrastive	disyllable	2	1.43855087065625
7921	7921	ppa_cf	1	308.9465671	1	3	on-focus	contrastive	disyllable	1	1.34379380401555
7922	7922	ppa_cf	2	303.3596078	1	3	on-focus	contrastive	disyllable	1	1.29772230517451
7923	7923	ppa_cf	3	297.9552689	1	3	on-focus	contrastive	disyllable	1	1.25234217465248
7924	7924	ppa_cf	4	294.0376414	1	3	on-focus	contrastive	disyllable	1	1.21892833425567
7925	7925	ppa_cf	5	290.4515825	1	3	on-focus	contrastive	disyllable	1	1.18794987746781
7926	7926	ppa_cf	6	288.0493874	1	3	on-focus	contrastive	disyllable	1	1.16698365925699
7927	7927	ppa_cf	7	285.9347373	1	3	on-focus	contrastive	disyllable	1	1.14838189992006
7928	7928	ppa_cf	8	284.4086907	1	3	on-focus	contrastive	disyllable	1	1.13487219664296
7929	7929	ppa_cf	9	283.5002728	1	3	on-focus	contrastive	disyllable	1	1.12679574215197
7930	7930	ppa_cf	10	283.3856601	1	3	on-focus	contrastive	disyllable	1	1.1257749190515
7931	7931	ppa_cf	11	283.4172403	1	3	on-focus	contrastive	disyllable	1	1.12605623621683
7932	7932	ppa_cf	12	283.569897	1	3	on-focus	contrastive	disyllable	1	1.12741566385076
7933	7933	ppa_cf	13	283.8289494	1	3	on-focus	contrastive	disyllable	1	1.12972088514066
7934	7934	ppa_cf	14	284.1436998	1	3	on-focus	contrastive	disyllable	1	1.13251891492052
7935	7935	ppa_cf	15	284.5715581	1	3	on-focus	contrastive	disyllable	1	1.13631747135665
7936	7936	ppa_cf	16	285.0340111	1	3	on-focus	contrastive	disyllable	1	1.14041674480589
7937	7937	ppa_cf	17	285.7346135	1	3	on-focus	contrastive	disyllable	1	1.14661436798288
7938	7938	ppa_cf	18	286.4691816	1	3	on-focus	contrastive	disyllable	1	1.15309615846898
7939	7939	ppa_cf	19	287.361598	1	3	on-focus	contrastive	disyllable	1	1.16094846913049
7940	7940	ppa_cf	20	288.3342294	1	3	on-focus	contrastive	disyllable	1	1.16947886208486
7941	7941	ne_cf	1	290.6072431	1	3	on-focus	contrastive	disyllable	1	1.18930248570692
7942	7942	ne_cf	2	293.0430091	1	3	on-focus	contrastive	disyllable	1	1.2103741494755
7943	7943	ne_cf	3	295.4520921	1	3	on-focus	contrastive	disyllable	1	1.2310434013187
7944	7944	ne_cf	4	298.057213	1	3	on-focus	contrastive	disyllable	1	1.25320578962947
7945	7945	ne_cf	5	300.9402743	1	3	on-focus	contrastive	disyllable	1	1.27750799292799
7946	7946	ne_cf	6	303.9884184	1	3	on-focus	contrastive	disyllable	1	1.30294982639946
7947	7947	ne_cf	7	307.1696343	1	3	on-focus	contrastive	disyllable	1	1.32923173788555
7948	7948	ne_cf	8	310.5646543	1	3	on-focus	contrastive	disyllable	1	1.35698144612628
7949	7949	ne_cf	9	313.7576427	1	3	on-focus	contrastive	disyllable	1	1.38280438705354
7950	7950	ne_cf	10	316.352122	1	3	on-focus	contrastive	disyllable	1	1.40359416613966
7951	7951	ne_cf	11	318.0787417	1	3	on-focus	contrastive	disyllable	1	1.41733543640992
7952	7952	ne_cf	12	318.8551083	1	3	on-focus	contrastive	disyllable	1	1.42348984248693
7953	7953	ne_cf	13	318.783591	1	3	on-focus	contrastive	disyllable	1	1.42292353817981
7954	7954	ne_cf	14	317.9000535	1	3	on-focus	contrastive	disyllable	1	1.4159168144779
7955	7955	ne_cf	15	316.2370678	1	3	on-focus	contrastive	disyllable	1	1.40267584594333
7956	7956	ne_cf	16	313.1513276	1	3	on-focus	contrastive	disyllable	1	1.37792115395533
7957	7957	ne_cf	17	310.7274863	1	3	on-focus	contrastive	disyllable	1	1.35830474312444
7958	7958	ne_cf	18	308.9643815	1	3	on-focus	contrastive	disyllable	1	1.343939369607
7959	7959	ne_cf	19	308.0627403	1	3	on-focus	contrastive	disyllable	1	1.3365612919281
7960	7960	ne_cf	20	308.4103803	1	3	on-focus	contrastive	disyllable	1	1.33940856461451
8001	8001	tha_cf	1	313.6087228	1	3	on-focus	contrastive	disyllable	1	1.38160586802784
8002	8002	tha_cf	2	314.1186903	1	3	on-focus	contrastive	disyllable	1	1.3857077666274
8003	8003	tha_cf	3	314.6286578	1	3	on-focus	contrastive	disyllable	1	1.38980301124774
8004	8004	tha_cf	4	315.1386252	1	3	on-focus	contrastive	disyllable	1	1.3938916226406
8005	8005	tha_cf	5	315.6485927	1	3	on-focus	contrastive	disyllable	1	1.39797362385773
8006	8006	tha_cf	6	316.1585601	1	3	on-focus	contrastive	disyllable	1	1.40204903464263
8007	8007	tha_cf	7	316.6685276	1	3	on-focus	contrastive	disyllable	1	1.40611787783479
8008	8008	tha_cf	8	317.206071	1	3	on-focus	contrastive	disyllable	1	1.41039965152709
8009	8009	tha_cf	9	318.1035194	1	3	on-focus	contrastive	disyllable	1	1.41753208591386
8010	8010	tha_cf	10	319.0009679	1	3	on-focus	contrastive	disyllable	1	1.42464442705584
8011	8011	tha_cf	11	319.8984164	1	3	on-focus	contrastive	disyllable	1	1.4317367870601
8012	8012	tha_cf	12	320.7958649	1	3	on-focus	contrastive	disyllable	1	1.43880927788065
8013	8013	tha_cf	13	321.6933133	1	3	on-focus	contrastive	disyllable	1	1.44586200974849
8014	8014	tha_cf	14	322.5907618	1	3	on-focus	contrastive	disyllable	1	1.45289509432324
8015	8015	tha_cf	15	323.4032773	1	3	on-focus	contrastive	disyllable	1	1.45924572406548
8016	8016	tha_cf	16	323.7040119	1	3	on-focus	contrastive	disyllable	1	1.46159222405518
8017	8017	tha_cf	17	324.0047464	1	3	on-focus	contrastive	disyllable	1	1.4639365442807
8018	8018	tha_cf	18	324.3054809	1	3	on-focus	contrastive	disyllable	1	1.46627868956577
8019	8019	tha_cf	19	324.6062154	1	3	on-focus	contrastive	disyllable	1	1.46861866394223
8020	8020	tha_cf	20	324.9069499	1	3	on-focus	contrastive	disyllable	1	1.47095647143074
8021	8021	lu_cf	1	331.5569168	1	3	on-focus	contrastive	disyllable	1	1.52210544618806
8022	8022	lu_cf	2	334.6436583	1	3	on-focus	contrastive	disyllable	1	1.54549983941179
8023	8023	lu_cf	3	337.7303997	1	3	on-focus	contrastive	disyllable	1	1.56867943043074
8024	8024	lu_cf	4	340.1438529	1	3	on-focus	contrastive	disyllable	1	1.58665592459583
8025	8025	lu_cf	5	342.5336155	1	3	on-focus	contrastive	disyllable	1	1.6043307195705
8026	8026	lu_cf	6	344.3126267	1	3	on-focus	contrastive	disyllable	1	1.61740848510737
8027	8027	lu_cf	7	346.0470901	1	3	on-focus	contrastive	disyllable	1	1.63009388118534
8028	8028	lu_cf	8	346.916702	1	3	on-focus	contrastive	disyllable	1	1.63643007683692
8029	8029	lu_cf	9	347.6881098	1	3	on-focus	contrastive	disyllable	1	1.64203745488213
8030	8030	lu_cf	10	347.6014904	1	3	on-focus	contrastive	disyllable	1	1.64140843719141
8031	8031	lu_cf	11	347.379855	1	3	on-focus	contrastive	disyllable	1	1.63979823870109
8032	8032	lu_cf	12	346.2295269	1	3	on-focus	contrastive	disyllable	1	1.63142447718458
8033	8033	lu_cf	13	344.8890487	1	3	on-focus	contrastive	disyllable	1	1.62163135542534
8034	8034	lu_cf	14	343.2214558	1	3	on-focus	contrastive	disyllable	1	1.60939516801983
8035	8035	lu_cf	15	341.470059	1	3	on-focus	contrastive	disyllable	1	1.59647988364088
8036	8036	lu_cf	16	339.3997985	1	3	on-focus	contrastive	disyllable	1	1.58112750594643
8037	8037	lu_cf	17	337.229982	1	3	on-focus	contrastive	disyllable	1	1.56493601625738
8038	8038	lu_cf	18	335.3433906	1	3	on-focus	contrastive	disyllable	1	1.55077309828145
8039	8039	lu_cf	19	333.5625789	1	3	on-focus	contrastive	disyllable	1	1.53733099045968
8040	8040	lu_cf	20	333.0165388	1	3	on-focus	contrastive	disyllable	1	1.53319493502863
8041	8041	pha_cf	1	331.2567907	1	3	on-focus	contrastive	disyllable	1	1.51981918558255
8042	8042	pha_cf	2	330.4731329	1	3	on-focus	contrastive	disyllable	1	1.51383976214185
8043	8043	pha_cf	3	329.6894752	1	3	on-focus	contrastive	disyllable	1	1.50784614349104
8044	8044	pha_cf	4	328.9058174	1	3	on-focus	contrastive	disyllable	1	1.50183826053364
8045	8045	pha_cf	5	328.1221597	1	3	on-focus	contrastive	disyllable	1	1.49581604675256
8046	8046	pha_cf	6	327.4649195	1	3	on-focus	contrastive	disyllable	1	1.49075421974082
8047	8047	pha_cf	7	326.8896767	1	3	on-focus	contrastive	disyllable	1	1.48631556294303
8048	8048	pha_cf	8	326.3144339	1	3	on-focus	contrastive	disyllable	1	1.481869088354
8049	8049	pha_cf	9	325.7391912	1	3	on-focus	contrastive	disyllable	1	1.47741476916128
8050	8050	pha_cf	10	325.2505307	1	3	on-focus	contrastive	disyllable	1	1.47362470462765
8051	8051	pha_cf	11	325.0815225	1	3	on-focus	contrastive	disyllable	1	1.47231254688825
8052	8052	pha_cf	12	324.9125142	1	3	on-focus	contrastive	disyllable	1	1.47099970601043
8053	8053	pha_cf	13	324.743506	1	3	on-focus	contrastive	disyllable	1	1.46968618283771
8054	8054	pha_cf	14	324.5744977	1	3	on-focus	contrastive	disyllable	1	1.46837197510453
8055	8055	pha_cf	15	324.6150714	1	3	on-focus	contrastive	disyllable	1	1.46868753841331
8056	8056	pha_cf	16	324.7017441	1	3	on-focus	contrastive	disyllable	1	1.46936150613643
8057	8057	pha_cf	17	324.7884168	1	3	on-focus	contrastive	disyllable	1	1.47003529398122
8058	8058	pha_cf	18	324.8750895	1	3	on-focus	contrastive	disyllable	1	1.47070890204367
8059	8059	pha_cf	19	325.0521194	1	3	on-focus	contrastive	disyllable	1	1.472084195371
8060	8060	pha_cf	20	325.3507648	1	3	on-focus	contrastive	disyllable	1	1.47440258711621
8061	8061	li_cf	1	328.8193829	1	3	on-focus	contrastive	disyllable	1	1.50117473740673
8062	8062	li_cf	2	330.5982254	1	3	on-focus	contrastive	disyllable	1	1.51479518660285
8063	8063	li_cf	3	332.3169223	1	3	on-focus	contrastive	disyllable	1	1.52788567179892
8064	8064	li_cf	4	333.2711793	1	3	on-focus	contrastive	disyllable	1	1.53512458755173
8065	8065	li_cf	5	334.1298788	1	3	on-focus	contrastive	disyllable	1	1.54162091606721
8066	8066	li_cf	6	334.4290973	1	3	on-focus	contrastive	disyllable	1	1.54388067528401
8067	8067	li_cf	7	334.5448818	1	3	on-focus	contrastive	disyllable	1	1.54475456096523
8068	8068	li_cf	8	334.0058168	1	3	on-focus	contrastive	disyllable	1	1.54068338098408
8069	8069	li_cf	9	333.3152036	1	3	on-focus	contrastive	disyllable	1	1.53545805192561
8070	8070	li_cf	10	332.2567131	1	3	on-focus	contrastive	disyllable	1	1.52742823281878
8071	8071	li_cf	11	330.7670875	1	3	on-focus	contrastive	disyllable	1	1.51608433882614
8072	8072	li_cf	12	328.5264385	1	3	on-focus	contrastive	disyllable	1	1.49892462226325
8073	8073	li_cf	13	325.7997995	1	3	on-focus	contrastive	disyllable	1	1.47788445245525
8074	8074	li_cf	14	322.4486762	1	3	on-focus	contrastive	disyllable	1	1.45178290883488
8075	8075	li_cf	15	317.8810869	1	3	on-focus	contrastive	disyllable	1	1.41576619010068
8076	8076	li_cf	16	312.1474561	1	3	on-focus	contrastive	disyllable	1	1.3698151962396
8077	8077	li_cf	17	305.6955184	1	3	on-focus	contrastive	disyllable	1	1.31708720095518
8078	8078	li_cf	18	298.7309037	1	3	on-focus	contrastive	disyllable	1	1.25890551577672
8079	8079	li_cf	19	291.9219093	1	3	on-focus	contrastive	disyllable	1	1.20069742433331
8080	8080	li_cf	20	285.1943533	1	3	on-focus	contrastive	disyllable	1	1.14183649668863
8201	8201	ka_cf	1	223.8245845	1	3	on-focus	contrastive	disyllable	1	0.530117984244411
8202	8202	ka_cf	2	219.131485	1	3	on-focus	contrastive	disyllable	1	0.476621064588954
8203	8203	ka_cf	3	214.4383856	1	3	on-focus	contrastive	disyllable	1	0.421965920924538
8204	8204	ka_cf	4	209.7452861	1	3	on-focus	contrastive	disyllable	1	0.3661012871176
8205	8205	ka_cf	5	205.0521866	1	3	on-focus	contrastive	disyllable	1	0.308972419887898
8206	8206	ka_cf	6	202.1436153	1	3	on-focus	contrastive	disyllable	1	0.272906482130672
8207	8207	ka_cf	7	199.2633556	1	3	on-focus	contrastive	disyllable	1	0.236676542428216
8208	8208	ka_cf	8	196.3830959	1	3	on-focus	contrastive	disyllable	1	0.19991908480952
8209	8209	ka_cf	9	193.5028362	1	3	on-focus	contrastive	disyllable	1	0.162618520404115
8210	8210	ka_cf	10	192.4727169	1	3	on-focus	contrastive	disyllable	1	0.149143104534959
8211	8211	ka_cf	11	191.502249	1	3	on-focus	contrastive	disyllable	1	0.136381872391926
8212	8212	ka_cf	12	190.531781	1	3	on-focus	contrastive	disyllable	1	0.123555804807942
8213	8213	ka_cf	13	189.5613131	1	3	on-focus	contrastive	disyllable	1	0.110664242274376
8214	8214	ka_cf	14	190.3309107	1	3	on-focus	contrastive	disyllable	1	0.120892868641523
8215	8215	ka_cf	15	191.1860407	1	3	on-focus	contrastive	disyllable	1	0.132209898219284
8216	8216	ka_cf	16	192.0411707	1	3	on-focus	contrastive	disyllable	1	0.143476422178392
8217	8217	ka_cf	17	192.8963006	1	3	on-focus	contrastive	disyllable	1	0.154692888000728
8218	8218	ka_cf	18	193.3613737	1	3	on-focus	contrastive	disyllable	1	0.160772246145321
8219	8219	ka_cf	19	193.8004569	1	3	on-focus	contrastive	disyllable	1	0.166498464334842
8220	8220	ka_cf	20	194.23954	1	3	on-focus	contrastive	disyllable	1	0.172211722311273
8221	8221	lu_cf	1	198.9442604	1	3	on-focus	contrastive	disyllable	1	0.232630557856783
8222	8222	lu_cf	2	203.0417225	1	3	on-focus	contrastive	disyllable	1	0.284097989573921
8223	8223	lu_cf	3	207.1439173	1	3	on-focus	contrastive	disyllable	1	0.334594774410133
8224	8224	lu_cf	4	211.2570494	1	3	on-focus	contrastive	disyllable	1	0.384231987440708
8225	8225	lu_cf	5	215.1232386	1	3	on-focus	contrastive	disyllable	1	0.430015731756022
8226	8226	lu_cf	6	218.8275616	1	3	on-focus	contrastive	disyllable	1	0.473117225711832
8227	8227	lu_cf	7	221.9556735	1	3	on-focus	contrastive	disyllable	1	0.508949792856464
8228	8228	lu_cf	8	224.923092	1	3	on-focus	contrastive	disyllable	1	0.542477888340116
8229	8229	lu_cf	9	227.5063123	1	3	on-focus	contrastive	disyllable	1	0.571306834127837
8230	8230	lu_cf	10	229.7703458	1	3	on-focus	contrastive	disyllable	1	0.596305727502762
8231	8231	lu_cf	11	231.7278763	1	3	on-focus	contrastive	disyllable	1	0.61772252497511
8232	8232	lu_cf	12	232.9296139	1	3	on-focus	contrastive	disyllable	1	0.630780958891776
8233	8233	lu_cf	13	233.8286626	1	3	on-focus	contrastive	disyllable	1	0.640506306810796
8234	8234	lu_cf	14	233.7356334	1	3	on-focus	contrastive	disyllable	1	0.639501710979415
8235	8235	lu_cf	15	232.7394601	1	3	on-focus	contrastive	disyllable	1	0.628719184903011
8236	8236	lu_cf	16	230.4765451	1	3	on-focus	contrastive	disyllable	1	0.604053024052894
8237	8237	lu_cf	17	227.0253281	1	3	on-focus	contrastive	disyllable	1	0.565963894435866
8238	8238	lu_cf	18	223.0899681	1	3	on-focus	contrastive	disyllable	1	0.521818522371916
8239	8239	lu_cf	19	218.285072	1	3	on-focus	contrastive	disyllable	1	0.466850918237964
8240	8240	lu_cf	20	215.0249213	1	3	on-focus	contrastive	disyllable	1	0.42886167995911
8241	8241	ta_cpsf	1	205.6176674	1	3	post-focus	contrastive	disyllable	1	0.315924883657918
8242	8242	ta_cpsf	2	203.5963726	1	3	post-focus	contrastive	disyllable	1	0.290984904571568
8243	8243	ta_cpsf	3	201.5750777	1	3	post-focus	contrastive	disyllable	1	0.265796082009197
8244	8244	ta_cpsf	4	199.5537829	1	3	post-focus	contrastive	disyllable	1	0.240353402656933
8245	8245	ta_cpsf	5	198.1124579	1	3	post-focus	contrastive	disyllable	1	0.222053089669176
8246	8246	ta_cpsf	6	196.8535376	1	3	post-focus	contrastive	disyllable	1	0.205959481603818
8247	8247	ta_cpsf	7	195.5946174	1	3	post-focus	contrastive	disyllable	1	0.189762621911846
8248	8248	ta_cpsf	8	194.5340014	1	3	post-focus	contrastive	disyllable	1	0.176035962621534
8249	8249	ta_cpsf	9	193.6553512	1	3	post-focus	contrastive	disyllable	1	0.16460753309257
8250	8250	ta_cpsf	10	192.7767011	1	3	post-focus	contrastive	disyllable	1	0.153127133892173
8251	8251	ta_cpsf	11	192.0747862	1	3	post-focus	contrastive	disyllable	1	0.143918288241545
8252	8252	ta_cpsf	12	191.8223598	1	3	post-focus	contrastive	disyllable	1	0.140598324254815
8253	8253	ta_cpsf	13	191.5699334	1	3	post-focus	contrastive	disyllable	1	0.13727398852241
8254	8254	ta_cpsf	14	191.3197536	1	3	post-focus	contrastive	disyllable	1	0.133974914547157
8255	8255	ta_cpsf	15	191.1196175	1	3	post-focus	contrastive	disyllable	1	0.131332650004773
8256	8256	ta_cpsf	16	190.9194815	1	3	post-focus	contrastive	disyllable	1	0.128687618415603
8257	8257	ta_cpsf	17	190.7193455	1	3	post-focus	contrastive	disyllable	1	0.126039812653042
8258	8258	ta_cpsf	18	190.6305195	1	3	post-focus	contrastive	disyllable	1	0.124863751414782
8259	8259	ta_cpsf	19	190.5688795	1	3	post-focus	contrastive	disyllable	1	0.124047312218402
8260	8260	ta_cpsf	20	190.5072394	1	3	post-focus	contrastive	disyllable	1	0.12323060757475
8261	8261	li_cpsf	1	191.933567	1	3	post-focus	contrastive	disyllable	1	0.142061482309368
8262	8262	li_cpsf	2	192.6868364	1	3	post-focus	contrastive	disyllable	1	0.15195001791644
8263	8263	li_cpsf	3	193.4401059	1	3	post-focus	contrastive	disyllable	1	0.161799972956127
8264	8264	li_cpsf	4	194.1507536	1	3	post-focus	contrastive	disyllable	1	0.171057494573294
8265	8265	li_cpsf	5	194.8583589	1	3	post-focus	contrastive	disyllable	1	0.180241776388334
8266	8266	li_cpsf	6	195.3689998	1	3	post-focus	contrastive	disyllable	1	0.186848886587072
8267	8267	li_cpsf	7	195.8493606	1	3	post-focus	contrastive	disyllable	1	0.193048462311796
8268	8268	li_cpsf	8	195.7970026	1	3	post-focus	contrastive	disyllable	1	0.192373464487041
8269	8269	li_cpsf	9	195.6115697	1	3	post-focus	contrastive	disyllable	1	0.189981416378729
8270	8270	li_cpsf	10	195.0071577	1	3	post-focus	contrastive	disyllable	1	0.182168848853771
8271	8271	li_cpsf	11	194.2505204	1	3	post-focus	contrastive	disyllable	1	0.172354431411996
8272	8272	li_cpsf	12	193.0591376	1	3	post-focus	contrastive	disyllable	1	0.156823132113613
8273	8273	li_cpsf	13	191.6505873	1	3	post-focus	contrastive	disyllable	1	0.138336638022377
8274	8274	li_cpsf	14	191.9025965	1	3	post-focus	contrastive	disyllable	1	0.141654087259275
8275	8275	li_cpsf	15	193.2604846	1	3	post-focus	contrastive	disyllable	1	0.159454683499232
8276	8276	li_cpsf	16	196.3237345	1	3	post-focus	contrastive	disyllable	1	0.199155865932949
8277	8277	li_cpsf	17	200.8774161	1	3	post-focus	contrastive	disyllable	1	0.257043341528365
8278	8278	li_cpsf	18	207.1227074	1	3	post-focus	contrastive	disyllable	1	0.334336267536468
8279	8279	li_cpsf	19	215.2986613	1	3	post-focus	contrastive	disyllable	1	0.432073539868464
8280	8280	li_cpsf	20	220.2122119	1	3	post-focus	contrastive	disyllable	1	0.489041186459471
8281	8281	tta_cf	1	244.9331043	1	3	on-focus	contrastive	disyllable	1	0.757636425640372
8282	8282	tta_cf	2	253.7645833	1	3	on-focus	contrastive	disyllable	1	0.847060594473601
8283	8283	tta_cf	3	262.5960623	1	3	on-focus	contrastive	disyllable	1	0.933425256518118
8284	8284	tta_cf	4	268.793648	1	3	on-focus	contrastive	disyllable	1	0.992315386527236
8285	8285	tta_cf	5	274.5578503	1	3	on-focus	contrastive	disyllable	1	1.04588124362658
8286	8286	tta_cf	6	278.1260158	1	3	on-focus	contrastive	disyllable	1	1.07847899604322
8287	8287	tta_cf	7	280.8291763	1	3	on-focus	contrastive	disyllable	1	1.10289708343813
8288	8288	tta_cf	8	281.793223	1	3	on-focus	contrastive	disyllable	1	1.11154865289855
8289	8289	tta_cf	9	281.4777295	1	3	on-focus	contrastive	disyllable	1	1.10872060652961
8290	8290	tta_cf	10	281.2467996	1	3	on-focus	contrastive	disyllable	1	1.10664856829302
8291	8291	tta_cf	11	281.1257811	1	3	on-focus	contrastive	disyllable	1	1.10556203996322
8292	8292	tta_cf	12	280.9542745	1	3	on-focus	contrastive	disyllable	1	1.10402141796245
8293	8293	tta_cf	13	280.6612565	1	3	on-focus	contrastive	disyllable	1	1.10138709723022
8294	8294	tta_cf	14	280.5313097	1	3	on-focus	contrastive	disyllable	1	1.100217955647
8295	8295	tta_cf	15	281.3094053	1	3	on-focus	contrastive	disyllable	1	1.10721047132864
8296	8296	tta_cf	16	282.0976997	1	3	on-focus	contrastive	disyllable	1	1.11427494523405
8297	8297	tta_cf	17	283.8070285	1	3	on-focus	contrastive	disyllable	1	1.12952589983349
8298	8298	tta_cf	18	285.5163573	1	3	on-focus	contrastive	disyllable	1	1.14468527536308
8299	8299	tta_cf	19	287.9355904	1	3	on-focus	contrastive	disyllable	1	1.16598611291162
8300	8300	tta_cf	20	290.4612208	1	3	on-focus	contrastive	disyllable	1	1.18803365024469
8301	8301	li_cf	1	300.3686085	1	3	on-focus	contrastive	disyllable	1	1.27270780608089
8302	8302	li_cf	2	304.1102158	1	3	on-focus	contrastive	disyllable	1	1.303961120364
8303	8303	li_cf	3	307.7850734	1	3	on-focus	contrastive	disyllable	1	1.33428481026175
8304	8304	li_cf	4	310.5923816	1	3	on-focus	contrastive	disyllable	1	1.35720682831536
8305	8305	li_cf	5	313.3019789	1	3	on-focus	contrastive	disyllable	1	1.37913537458185
8306	8306	li_cf	6	315.4254538	1	3	on-focus	contrastive	disyllable	1	1.39618833536326
8307	8307	li_cf	7	317.2783594	1	3	on-focus	contrastive	disyllable	1	1.41097490740483
8308	8308	li_cf	8	318.1394412	1	3	on-focus	contrastive	disyllable	1	1.4178171539479
8309	8309	li_cf	9	318.9905608	1	3	on-focus	contrastive	disyllable	1	1.42456206479955
8310	8310	li_cf	10	319.8167818	1	3	on-focus	contrastive	disyllable	1	1.43109246793471
8311	8311	li_cf	11	320.275845	1	3	on-focus	contrastive	disyllable	1	1.43471358987279
8312	8312	li_cf	12	320.0742392	1	3	on-focus	contrastive	disyllable	1	1.43312394912906
8313	8313	li_cf	13	319.3574335	1	3	on-focus	contrastive	disyllable	1	1.42746389078587
8314	8314	li_cf	14	317.9539459	1	3	on-focus	contrastive	disyllable	1	1.41634475512427
8315	8315	li_cf	15	315.5958472	1	3	on-focus	contrastive	disyllable	1	1.39755173187864
8316	8316	li_cf	16	312.2835364	1	3	on-focus	contrastive	disyllable	1	1.37091552948413
8317	8317	li_cf	17	308.1028165	1	3	on-focus	contrastive	disyllable	1	1.33688969146647
8318	8318	li_cf	18	303.2711073	1	3	on-focus	contrastive	disyllable	1	1.29698570002344
8319	8319	li_cf	19	298.4693348	1	3	on-focus	contrastive	disyllable	1	1.25669405326714
8320	8320	li_cf	20	293.6841839	1	3	on-focus	contrastive	disyllable	1	1.21589179531434
8401	8401	tta_cpf	1	248.7498877	1	3	pre-focus	contrastive	disyllable	1	0.796672975104581
8402	8402	tta_cpf	2	252.7585122	1	3	pre-focus	contrastive	disyllable	1	0.837031922815454
8403	8403	tta_cpf	3	256.7671366	1	3	pre-focus	contrastive	disyllable	1	0.876755805944452
8404	8404	tta_cpf	4	259.2970884	1	3	pre-focus	contrastive	disyllable	1	0.901508666359749
8405	8405	tta_cpf	5	261.2777038	1	3	pre-focus	contrastive	disyllable	1	0.920718894945447
8406	8406	tta_cpf	6	262.4581275	1	3	pre-focus	contrastive	disyllable	1	0.932098830136459
8407	8407	tta_cpf	7	262.6925544	1	3	pre-focus	contrastive	disyllable	1	0.934352742156708
8408	8408	tta_cpf	8	262.6475003	1	3	pre-focus	contrastive	disyllable	1	0.933919722885511
8409	8409	tta_cpf	9	261.3903729	1	3	pre-focus	contrastive	disyllable	1	0.921807304327307
8410	8410	tta_cpf	10	260.1332456	1	3	pre-focus	contrastive	disyllable	1	0.909636492789418
8411	8411	tta_cpf	11	259.853125	1	3	pre-focus	contrastive	disyllable	1	0.906916507536237
8412	8412	tta_cpf	12	259.6620159	1	3	pre-focus	contrastive	disyllable	1	0.905059145358629
8413	8413	tta_cpf	13	259.9164533	1	3	pre-focus	contrastive	disyllable	1	0.907531684968487
8414	8414	tta_cpf	14	260.4154439	1	3	pre-focus	contrastive	disyllable	1	0.912373692580953
8415	8415	tta_cpf	15	261.0918931	1	3	pre-focus	contrastive	disyllable	1	0.918922895221133
8416	8416	tta_cpf	16	262.0644206	1	3	pre-focus	contrastive	disyllable	1	0.928308977132635
8417	8417	tta_cpf	17	263.06637	1	3	pre-focus	contrastive	disyllable	1	0.937942657946044
8418	8418	tta_cpf	18	264.3221359	1	3	pre-focus	contrastive	disyllable	1	0.949965088195219
8419	8419	tta_cpf	19	265.5779018	1	3	pre-focus	contrastive	disyllable	1	0.961930536321246
[truncated: 220,301 more rows]
