# Supplementary material for: The f0 perturbation effects in focus marking: Evidence from Korean and Japanese
Source: PLoS One. 2023 Mar 23;18(3):e0283139. doi: 10.1371/journal.pone.0283139 (PMC10035888; doi:10.1371/journal.pone.0283139)
Supplement: S3 File — Trimmed log-normalization data of Korean monosyllables. (CSV) [file pone.0283139.s003.csv]

	X	Time	Target	Subject	Focus_position	Focus_type	logF0	Focus_label	Stop_types
1	1	1	ka_cf	1	on-focus	contrastive	0.607939373933697	cf	len
2	2	2	ka_cf	1	on-focus	contrastive	0.51983353170471	cf	len
3	3	3	ka_cf	1	on-focus	contrastive	0.428540776069521	cf	len
4	4	4	ka_cf	1	on-focus	contrastive	0.354625178148322	cf	len
5	5	5	ka_cf	1	on-focus	contrastive	0.292250024117166	cf	len
6	6	6	ka_cf	1	on-focus	contrastive	0.244314532032515	cf	len
7	7	7	ka_cf	1	on-focus	contrastive	0.207521063688339	cf	len
8	8	8	ka_cf	1	on-focus	contrastive	0.193155145665495	cf	len
9	9	9	ka_cf	1	on-focus	contrastive	0.182694062541961	cf	len
10	10	10	ka_cf	1	on-focus	contrastive	0.186120639344947	cf	len
11	11	11	ka_cf	1	on-focus	contrastive	0.193526722803387	cf	len
12	12	12	ka_cf	1	on-focus	contrastive	0.200722493229732	cf	len
13	13	13	ka_cf	1	on-focus	contrastive	0.217091357222709	cf	len
14	14	14	ka_cf	1	on-focus	contrastive	0.232683171309522	cf	len
15	15	15	ka_cf	1	on-focus	contrastive	0.250287181421499	cf	len
16	16	16	ka_cf	1	on-focus	contrastive	0.272530477697522	cf	len
17	17	17	ka_cf	1	on-focus	contrastive	0.293000286931735	cf	len
18	18	18	ka_cf	1	on-focus	contrastive	0.316480974024902	cf	len
19	19	19	ka_cf	1	on-focus	contrastive	0.341258648187628	cf	len
20	20	20	ka_cf	1	on-focus	contrastive	0.366164619983957	cf	len
21	21	1	ke_cf	1	on-focus	contrastive	0.247029574864515	cf	len
22	22	2	ke_cf	1	on-focus	contrastive	0.171080772826536	cf	len
23	23	3	ke_cf	1	on-focus	contrastive	0.106526851012623	cf	len
24	24	4	ke_cf	1	on-focus	contrastive	0.0619115084988972	cf	len
25	25	5	ke_cf	1	on-focus	contrastive	0.0396888409837133	cf	len
26	26	6	ke_cf	1	on-focus	contrastive	0.02926909805162	cf	len
27	27	7	ke_cf	1	on-focus	contrastive	0.041440974645709	cf	len
28	28	8	ke_cf	1	on-focus	contrastive	0.054677911388314	cf	len
29	29	9	ke_cf	1	on-focus	contrastive	0.0668739222822844	cf	len
30	30	10	ke_cf	1	on-focus	contrastive	0.0779489928097461	cf	len
31	31	11	ke_cf	1	on-focus	contrastive	0.0870661249424013	cf	len
32	32	12	ke_cf	1	on-focus	contrastive	0.0934304308537078	cf	len
33	33	13	ke_cf	1	on-focus	contrastive	0.0947434389116258	cf	len
34	34	14	ke_cf	1	on-focus	contrastive	0.0907828226615991	cf	len
35	35	15	ke_cf	1	on-focus	contrastive	0.0958212450807889	cf	len
36	36	16	ke_cf	1	on-focus	contrastive	0.142821624920346	cf	len
37	37	17	ke_cf	1	on-focus	contrastive	0.222435359312374	cf	len
38	38	18	ke_cf	1	on-focus	contrastive	0.329199590541132	cf	len
39	39	19	ke_cf	1	on-focus	contrastive	0.471775156499739	cf	len
40	40	20	ke_cf	1	on-focus	contrastive	0.565383256513647	cf	len
41	41	1	kha_cf	1	on-focus	contrastive	1.18252514334549	cf	asp
42	42	2	kha_cf	1	on-focus	contrastive	1.217125038142	cf	asp
43	43	3	kha_cf	1	on-focus	contrastive	1.25111842983913	cf	asp
44	44	4	kha_cf	1	on-focus	contrastive	1.2845287109969	cf	asp
45	45	5	kha_cf	1	on-focus	contrastive	1.31388999319301	cf	asp
46	46	6	kha_cf	1	on-focus	contrastive	1.33272921900837	cf	asp
47	47	7	kha_cf	1	on-focus	contrastive	1.3513753112461	cf	asp
48	48	8	kha_cf	1	on-focus	contrastive	1.36983266232067	cf	asp
49	49	9	kha_cf	1	on-focus	contrastive	1.38116798742085	cf	asp
50	50	10	kha_cf	1	on-focus	contrastive	1.38615238317131	cf	asp
51	51	11	kha_cf	1	on-focus	contrastive	1.39108892078965	cf	asp
52	52	12	kha_cf	1	on-focus	contrastive	1.39597808335591	cf	asp
53	53	13	kha_cf	1	on-focus	contrastive	1.38815200202613	cf	asp
54	54	14	kha_cf	1	on-focus	contrastive	1.37665915660499	cf	asp
55	55	15	kha_cf	1	on-focus	contrastive	1.365098762447	cf	asp
56	56	16	kha_cf	1	on-focus	contrastive	1.3530854494997	cf	asp
57	57	17	kha_cf	1	on-focus	contrastive	1.3370503144092	cf	asp
58	58	18	kha_cf	1	on-focus	contrastive	1.32081294629045	cf	asp
59	59	19	kha_cf	1	on-focus	contrastive	1.30445215125571	cf	asp
60	60	20	kha_cf	1	on-focus	contrastive	1.29421784170059	cf	asp
61	61	1	khe_cf	1	on-focus	contrastive	1.53070579646774	cf	asp
62	62	2	khe_cf	1	on-focus	contrastive	1.56807267536239	cf	asp
63	63	3	khe_cf	1	on-focus	contrastive	1.60484110323999	cf	asp
64	64	4	khe_cf	1	on-focus	contrastive	1.63480302562663	cf	asp
65	65	5	khe_cf	1	on-focus	contrastive	1.66038448545798	cf	asp
66	66	6	khe_cf	1	on-focus	contrastive	1.68294422421206	cf	asp
67	67	7	khe_cf	1	on-focus	contrastive	1.69472285934089	cf	asp
68	68	8	khe_cf	1	on-focus	contrastive	1.70540222143025	cf	asp
69	69	9	khe_cf	1	on-focus	contrastive	1.69779605633588	cf	asp
70	70	10	khe_cf	1	on-focus	contrastive	1.68535052835704	cf	asp
71	71	11	khe_cf	1	on-focus	contrastive	1.66833914422148	cf	asp
72	72	12	khe_cf	1	on-focus	contrastive	1.64660509262912	cf	asp
73	73	13	khe_cf	1	on-focus	contrastive	1.61681546560204	cf	asp
74	74	14	khe_cf	1	on-focus	contrastive	1.57749193565343	cf	asp
75	75	15	khe_cf	1	on-focus	contrastive	1.53387519995439	cf	asp
76	76	16	khe_cf	1	on-focus	contrastive	1.4772390670004	cf	asp
77	77	17	khe_cf	1	on-focus	contrastive	1.41910539732935	cf	asp
78	78	18	khe_cf	1	on-focus	contrastive	1.35332722369239	cf	asp
79	79	19	khe_cf	1	on-focus	contrastive	1.29754033376182	cf	asp
80	80	20	khe_cf	1	on-focus	contrastive	1.27614175898306	cf	asp
81	81	1	kho_cf	1	on-focus	contrastive	1.29770350005338	cf	asp
82	82	2	kho_cf	1	on-focus	contrastive	1.32239555773771	cf	asp
83	83	3	kho_cf	1	on-focus	contrastive	1.3467766791623	cf	asp
84	84	4	kho_cf	1	on-focus	contrastive	1.36788573596068	cf	asp
85	85	5	kho_cf	1	on-focus	contrastive	1.38647653498491	cf	asp
86	86	6	kho_cf	1	on-focus	contrastive	1.40385638348213	cf	asp
87	87	7	kho_cf	1	on-focus	contrastive	1.41241573287513	cf	asp
88	88	8	kho_cf	1	on-focus	contrastive	1.4209269584505	cf	asp
89	89	9	kho_cf	1	on-focus	contrastive	1.42055465092735	cf	asp
90	90	10	kho_cf	1	on-focus	contrastive	1.41553893338736	cf	asp
91	91	11	kho_cf	1	on-focus	contrastive	1.41013311120279	cf	asp
92	92	12	kho_cf	1	on-focus	contrastive	1.40334920284279	cf	asp
93	93	13	kho_cf	1	on-focus	contrastive	1.39653586477346	cf	asp
94	94	14	kho_cf	1	on-focus	contrastive	1.37618486029949	cf	asp
95	95	15	kho_cf	1	on-focus	contrastive	1.35219832215081	cf	asp
96	96	16	kho_cf	1	on-focus	contrastive	1.32198734062302	cf	asp
97	97	17	kho_cf	1	on-focus	contrastive	1.28139752812839	cf	asp
98	98	18	kho_cf	1	on-focus	contrastive	1.23998164693847	cf	asp
99	99	19	kho_cf	1	on-focus	contrastive	1.18554935336299	cf	asp
100	100	20	kho_cf	1	on-focus	contrastive	1.12916918601756	cf	asp
101	101	1	kka_cf	1	on-focus	contrastive	1.06237541060728	cf	for
102	102	2	kka_cf	1	on-focus	contrastive	1.0491671526895	cf	for
103	103	3	kka_cf	1	on-focus	contrastive	1.03284048301605	cf	for
104	104	4	kka_cf	1	on-focus	contrastive	1.01405697097098	cf	for
105	105	5	kka_cf	1	on-focus	contrastive	0.994214429085647	cf	for
106	106	6	kka_cf	1	on-focus	contrastive	0.97403953182874	cf	for
107	107	7	kka_cf	1	on-focus	contrastive	0.960064496434758	cf	for
108	108	8	kka_cf	1	on-focus	contrastive	0.958480975211097	cf	for
109	109	9	kka_cf	1	on-focus	contrastive	0.963414165930261	cf	for
110	110	10	kka_cf	1	on-focus	contrastive	0.972018827487235	cf	for
111	111	11	kka_cf	1	on-focus	contrastive	0.984049524180109	cf	for
112	112	12	kka_cf	1	on-focus	contrastive	1.00016835131337	cf	for
113	113	13	kka_cf	1	on-focus	contrastive	1.01791036810652	cf	for
114	114	14	kka_cf	1	on-focus	contrastive	1.03648356758353	cf	for
115	115	15	kka_cf	1	on-focus	contrastive	1.05533366145541	cf	for
116	116	16	kka_cf	1	on-focus	contrastive	1.07163462557331	cf	for
117	117	17	kka_cf	1	on-focus	contrastive	1.09215612220993	cf	for
118	118	18	kka_cf	1	on-focus	contrastive	1.11856975352114	cf	for
119	119	19	kka_cf	1	on-focus	contrastive	1.14329893715428	cf	for
120	120	20	kka_cf	1	on-focus	contrastive	1.16662804069427	cf	for
121	121	1	kke_cf	1	on-focus	contrastive	1.34575620886788	cf	for
122	122	2	kke_cf	1	on-focus	contrastive	1.32944750005025	cf	for
123	123	3	kke_cf	1	on-focus	contrastive	1.31792017417416	cf	for
124	124	4	kke_cf	1	on-focus	contrastive	1.31057665509226	cf	for
125	125	5	kke_cf	1	on-focus	contrastive	1.30841561466209	cf	for
126	126	6	kke_cf	1	on-focus	contrastive	1.30736782994378	cf	for
127	127	7	kke_cf	1	on-focus	contrastive	1.30818297653769	cf	for
128	128	8	kke_cf	1	on-focus	contrastive	1.31532118605335	cf	for
129	129	9	kke_cf	1	on-focus	contrastive	1.32459204612706	cf	for
130	130	10	kke_cf	1	on-focus	contrastive	1.33575585104506	cf	for
131	131	11	kke_cf	1	on-focus	contrastive	1.34828794149551	cf	for
132	132	12	kke_cf	1	on-focus	contrastive	1.3603346171853	cf	for
133	133	13	kke_cf	1	on-focus	contrastive	1.36703222489668	cf	for
134	134	14	kke_cf	1	on-focus	contrastive	1.36969183720046	cf	for
135	135	15	kke_cf	1	on-focus	contrastive	1.36538923414055	cf	for
136	136	16	kke_cf	1	on-focus	contrastive	1.35086295714287	cf	for
137	137	17	kke_cf	1	on-focus	contrastive	1.32704006616434	cf	for
138	138	18	kke_cf	1	on-focus	contrastive	1.28973882502311	cf	for
139	139	19	kke_cf	1	on-focus	contrastive	1.24506282343981	cf	for
140	140	20	kke_cf	1	on-focus	contrastive	1.1924441908902	cf	for
141	141	1	kko_cf	1	on-focus	contrastive	1.2285431783755	cf	for
142	142	2	kko_cf	1	on-focus	contrastive	1.26521605988607	cf	for
143	143	3	kko_cf	1	on-focus	contrastive	1.30389350455915	cf	for
144	144	4	kko_cf	1	on-focus	contrastive	1.33189913186379	cf	for
145	145	5	kko_cf	1	on-focus	contrastive	1.36049010804929	cf	for
146	146	6	kko_cf	1	on-focus	contrastive	1.37832549473674	cf	for
147	147	7	kko_cf	1	on-focus	contrastive	1.39882498286801	cf	for
148	148	8	kko_cf	1	on-focus	contrastive	1.41069437824333	cf	for
149	149	9	kko_cf	1	on-focus	contrastive	1.42479014698411	cf	for
150	150	10	kko_cf	1	on-focus	contrastive	1.4414191281018	cf	for
151	151	11	kko_cf	1	on-focus	contrastive	1.45326696926571	cf	for
152	152	12	kko_cf	1	on-focus	contrastive	1.45801632751859	cf	for
153	153	13	kko_cf	1	on-focus	contrastive	1.45456530641205	cf	for
154	154	14	kko_cf	1	on-focus	contrastive	1.43922308581225	cf	for
155	155	15	kko_cf	1	on-focus	contrastive	1.40022407005875	cf	for
156	156	16	kko_cf	1	on-focus	contrastive	1.34140443409678	cf	for
157	157	17	kko_cf	1	on-focus	contrastive	1.26832013490325	cf	for
158	158	18	kko_cf	1	on-focus	contrastive	1.18945070564892	cf	for
159	159	19	kko_cf	1	on-focus	contrastive	1.10592545244076	cf	for
160	160	20	kko_cf	1	on-focus	contrastive	1.02444926826595	cf	for
161	161	1	ko_cf	1	on-focus	contrastive	0.779871093062998	cf	len
162	162	2	ko_cf	1	on-focus	contrastive	0.630836354238418	cf	len
163	163	3	ko_cf	1	on-focus	contrastive	0.503641675593667	cf	len
164	164	4	ko_cf	1	on-focus	contrastive	0.401285244640935	cf	len
165	165	5	ko_cf	1	on-focus	contrastive	0.330986138804496	cf	len
166	166	6	ko_cf	1	on-focus	contrastive	0.304419610451931	cf	len
167	167	7	ko_cf	1	on-focus	contrastive	0.289045153639347	cf	len
168	168	8	ko_cf	1	on-focus	contrastive	0.279556554121279	cf	len
169	169	9	ko_cf	1	on-focus	contrastive	0.279255308444678	cf	len
170	170	10	ko_cf	1	on-focus	contrastive	0.28763308099057	cf	len
171	171	11	ko_cf	1	on-focus	contrastive	0.301218025460815	cf	len
172	172	12	ko_cf	1	on-focus	contrastive	0.319264620338121	cf	len
173	173	13	ko_cf	1	on-focus	contrastive	0.338902298002042	cf	len
174	174	14	ko_cf	1	on-focus	contrastive	0.354833804684407	cf	len
175	175	15	ko_cf	1	on-focus	contrastive	0.362284857923024	cf	len
176	176	16	ko_cf	1	on-focus	contrastive	0.359865180803438	cf	len
177	177	17	ko_cf	1	on-focus	contrastive	0.357071314606831	cf	len
178	178	18	ko_cf	1	on-focus	contrastive	0.359049933964372	cf	len
179	179	19	ko_cf	1	on-focus	contrastive	0.378680782730389	cf	len
180	180	20	ko_cf	1	on-focus	contrastive	0.419029663578236	cf	len
181	181	1	pa_cf	1	on-focus	contrastive	0.249084698225301	cf	len
182	182	2	pa_cf	1	on-focus	contrastive	0.194814402231394	cf	len
183	183	3	pa_cf	1	on-focus	contrastive	0.144424893372505	cf	len
184	184	4	pa_cf	1	on-focus	contrastive	0.10449630800536	cf	len
185	185	5	pa_cf	1	on-focus	contrastive	0.077851155198448	cf	len
186	186	6	pa_cf	1	on-focus	contrastive	0.05751442284971	cf	len
187	187	7	pa_cf	1	on-focus	contrastive	0.0542668141701452	cf	len
188	188	8	pa_cf	1	on-focus	contrastive	0.051589635056138	cf	len
189	189	9	pa_cf	1	on-focus	contrastive	0.0500745825045484	cf	len
190	190	10	pa_cf	1	on-focus	contrastive	0.0507727487072668	cf	len
191	191	11	pa_cf	1	on-focus	contrastive	0.0523667610030945	cf	len
192	192	12	pa_cf	1	on-focus	contrastive	0.072673817512973	cf	len
193	193	13	pa_cf	1	on-focus	contrastive	0.0989993731913167	cf	len
194	194	14	pa_cf	1	on-focus	contrastive	0.128614681145855	cf	len
195	195	15	pa_cf	1	on-focus	contrastive	0.170690358866121	cf	len
196	196	16	pa_cf	1	on-focus	contrastive	0.216010766848742	cf	len
197	197	17	pa_cf	1	on-focus	contrastive	0.284688469473172	cf	len
198	198	18	pa_cf	1	on-focus	contrastive	0.366873008551173	cf	len
199	199	19	pa_cf	1	on-focus	contrastive	0.451261085942804	cf	len
200	200	20	pa_cf	1	on-focus	contrastive	0.506053458961642	cf	len
201	201	1	pe_cf	1	on-focus	contrastive	0.299898696347655	cf	len
202	202	2	pe_cf	1	on-focus	contrastive	0.246229184362664	cf	len
203	203	3	pe_cf	1	on-focus	contrastive	0.200875044274362	cf	len
204	204	4	pe_cf	1	on-focus	contrastive	0.174063952894004	cf	len
205	205	5	pe_cf	1	on-focus	contrastive	0.157585807674026	cf	len
206	206	6	pe_cf	1	on-focus	contrastive	0.147214466425667	cf	len
207	207	7	pe_cf	1	on-focus	contrastive	0.149613908650795	cf	len
208	208	8	pe_cf	1	on-focus	contrastive	0.151097244717567	cf	len
209	209	9	pe_cf	1	on-focus	contrastive	0.150799480642426	cf	len
210	210	10	pe_cf	1	on-focus	contrastive	0.151670962461116	cf	len
211	211	11	pe_cf	1	on-focus	contrastive	0.153827333863476	cf	len
212	212	12	pe_cf	1	on-focus	contrastive	0.157121633828779	cf	len
213	213	13	pe_cf	1	on-focus	contrastive	0.159983160536417	cf	len
214	214	14	pe_cf	1	on-focus	contrastive	0.159557040682581	cf	len
215	215	15	pe_cf	1	on-focus	contrastive	0.167790508481258	cf	len
216	216	16	pe_cf	1	on-focus	contrastive	0.187320112138684	cf	len
217	217	17	pe_cf	1	on-focus	contrastive	0.241599473687458	cf	len
218	218	18	pe_cf	1	on-focus	contrastive	0.318930462298862	cf	len
219	219	19	pe_cf	1	on-focus	contrastive	0.438911410341219	cf	len
220	220	20	pe_cf	1	on-focus	contrastive	0.55568779984644	cf	len
221	221	1	pha_cf	1	on-focus	contrastive	0.967033431740391	cf	asp
222	222	2	pha_cf	1	on-focus	contrastive	1.05028247494992	cf	asp
223	223	3	pha_cf	1	on-focus	contrastive	1.13087305021039	cf	asp
224	224	4	pha_cf	1	on-focus	contrastive	1.19052375248931	cf	asp
225	225	5	pha_cf	1	on-focus	contrastive	1.24092203690351	cf	asp
226	226	6	pha_cf	1	on-focus	contrastive	1.28161062794261	cf	asp
227	227	7	pha_cf	1	on-focus	contrastive	1.3077691093341	cf	asp
228	228	8	pha_cf	1	on-focus	contrastive	1.32913021418666	cf	asp
229	229	9	pha_cf	1	on-focus	contrastive	1.33387104462571	cf	asp
230	230	10	pha_cf	1	on-focus	contrastive	1.33645899528521	cf	asp
231	231	11	pha_cf	1	on-focus	contrastive	1.34160545290128	cf	asp
232	232	12	pha_cf	1	on-focus	contrastive	1.34531632936064	cf	asp
233	233	13	pha_cf	1	on-focus	contrastive	1.3481584853333	cf	asp
234	234	14	pha_cf	1	on-focus	contrastive	1.34088209956276	cf	asp
235	235	15	pha_cf	1	on-focus	contrastive	1.32935897982108	cf	asp
236	236	16	pha_cf	1	on-focus	contrastive	1.31034753957337	cf	asp
237	237	17	pha_cf	1	on-focus	contrastive	1.28267660281334	cf	asp
238	238	18	pha_cf	1	on-focus	contrastive	1.25099278771186	cf	asp
239	239	19	pha_cf	1	on-focus	contrastive	1.20622235831505	cf	asp
240	240	20	pha_cf	1	on-focus	contrastive	1.15705298622896	cf	asp
241	241	1	phe_cf	1	on-focus	contrastive	1.40893527917109	cf	asp
242	242	2	phe_cf	1	on-focus	contrastive	1.41755703675376	cf	asp
243	243	3	phe_cf	1	on-focus	contrastive	1.42614705824635	cf	asp
244	244	4	phe_cf	1	on-focus	contrastive	1.43455761667002	cf	asp
245	245	5	phe_cf	1	on-focus	contrastive	1.44174159187913	cf	asp
246	246	6	phe_cf	1	on-focus	contrastive	1.44890403242793	cf	asp
247	247	7	phe_cf	1	on-focus	contrastive	1.45543342457362	cf	asp
248	248	8	phe_cf	1	on-focus	contrastive	1.4596514730549	cf	asp
249	249	9	phe_cf	1	on-focus	contrastive	1.46386248498965	cf	asp
250	250	10	phe_cf	1	on-focus	contrastive	1.46568632897769	cf	asp
251	251	11	phe_cf	1	on-focus	contrastive	1.46546653504977	cf	asp
252	252	12	phe_cf	1	on-focus	contrastive	1.46524557520245	cf	asp
253	253	13	phe_cf	1	on-focus	contrastive	1.45386100546662	cf	asp
254	254	14	phe_cf	1	on-focus	contrastive	1.4419780807248	cf	asp
255	255	15	phe_cf	1	on-focus	contrastive	1.42830691020218	cf	asp
256	256	16	phe_cf	1	on-focus	contrastive	1.40206560788884	cf	asp
257	257	17	phe_cf	1	on-focus	contrastive	1.37343843646533	cf	asp
258	258	18	phe_cf	1	on-focus	contrastive	1.33963211355451	cf	asp
259	259	19	phe_cf	1	on-focus	contrastive	1.29670663329274	cf	asp
260	260	20	phe_cf	1	on-focus	contrastive	1.2527616204571	cf	asp
261	261	1	pho_cf	1	on-focus	contrastive	1.24800707196404	cf	asp
262	262	2	pho_cf	1	on-focus	contrastive	1.30769423189339	cf	asp
263	263	3	pho_cf	1	on-focus	contrastive	1.36585395242076	cf	asp
264	264	4	pho_cf	1	on-focus	contrastive	1.41878312106397	cf	asp
265	265	5	pho_cf	1	on-focus	contrastive	1.46019003250216	cf	asp
266	266	6	pho_cf	1	on-focus	contrastive	1.50089969752181	cf	asp
267	267	7	pho_cf	1	on-focus	contrastive	1.53005373204017	cf	asp
268	268	8	pho_cf	1	on-focus	contrastive	1.54911444431508	cf	asp
269	269	9	pho_cf	1	on-focus	contrastive	1.5680316084803	cf	asp
270	270	10	pho_cf	1	on-focus	contrastive	1.56936504463553	cf	asp
271	271	11	pho_cf	1	on-focus	contrastive	1.56597328766899	cf	asp
272	272	12	pho_cf	1	on-focus	contrastive	1.56124908002655	cf	asp
273	273	13	pho_cf	1	on-focus	contrastive	1.52882800065678	cf	asp
274	274	14	pho_cf	1	on-focus	contrastive	1.49597399173263	cf	asp
275	275	15	pho_cf	1	on-focus	contrastive	1.4531876382865	cf	asp
276	276	16	pho_cf	1	on-focus	contrastive	1.38779237170933	cf	asp
277	277	17	pho_cf	1	on-focus	contrastive	1.32064045417643	cf	asp
278	278	18	pho_cf	1	on-focus	contrastive	1.24000306165488	cf	asp
279	279	19	pho_cf	1	on-focus	contrastive	1.14753292952759	cf	asp
280	280	20	pho_cf	1	on-focus	contrastive	1.05151968484139	cf	asp
281	281	1	po_cf	1	on-focus	contrastive	0.430908917641462	cf	len
282	282	2	po_cf	1	on-focus	contrastive	0.394474335675207	cf	len
283	283	3	po_cf	1	on-focus	contrastive	0.359519264143839	cf	len
284	284	4	po_cf	1	on-focus	contrastive	0.329608880901402	cf	len
285	285	5	po_cf	1	on-focus	contrastive	0.309585492610185	cf	len
286	286	6	po_cf	1	on-focus	contrastive	0.292374988814596	cf	len
287	287	7	po_cf	1	on-focus	contrastive	0.296610888513039	cf	len
288	288	8	po_cf	1	on-focus	contrastive	0.299907226024266	cf	len
289	289	9	po_cf	1	on-focus	contrastive	0.306084921570664	cf	len
290	290	10	po_cf	1	on-focus	contrastive	0.31303143323638	cf	len
291	291	11	po_cf	1	on-focus	contrastive	0.320793933463457	cf	len
292	292	12	po_cf	1	on-focus	contrastive	0.327511538723435	cf	len
293	293	13	po_cf	1	on-focus	contrastive	0.333180153715176	cf	len
294	294	14	po_cf	1	on-focus	contrastive	0.33591660218421	cf	len
295	295	15	po_cf	1	on-focus	contrastive	0.345780540652629	cf	len
296	296	16	po_cf	1	on-focus	contrastive	0.360828504800466	cf	len
297	297	17	po_cf	1	on-focus	contrastive	0.386292850981499	cf	len
298	298	18	po_cf	1	on-focus	contrastive	0.416383946932875	cf	len
299	299	19	po_cf	1	on-focus	contrastive	0.459282845746077	cf	len
300	300	20	po_cf	1	on-focus	contrastive	0.503655156189058	cf	len
301	301	1	ppa_cf	1	on-focus	contrastive	1.14948518238061	cf	for
302	302	2	ppa_cf	1	on-focus	contrastive	1.13859618224528	cf	for
303	303	3	ppa_cf	1	on-focus	contrastive	1.12699156026345	cf	for
304	304	4	ppa_cf	1	on-focus	contrastive	1.11465460744109	cf	for
305	305	5	ppa_cf	1	on-focus	contrastive	1.10408308682941	cf	for
306	306	6	ppa_cf	1	on-focus	contrastive	1.0945904040931	cf	for
307	307	7	ppa_cf	1	on-focus	contrastive	1.08650140981572	cf	for
308	308	8	ppa_cf	1	on-focus	contrastive	1.08519238764374	cf	for
309	309	9	ppa_cf	1	on-focus	contrastive	1.08933582479952	cf	for
310	310	10	ppa_cf	1	on-focus	contrastive	1.09789111479463	cf	for
311	311	11	ppa_cf	1	on-focus	contrastive	1.10952424016787	cf	for
312	312	12	ppa_cf	1	on-focus	contrastive	1.12536335371286	cf	for
313	313	13	ppa_cf	1	on-focus	contrastive	1.14405192744219	cf	for
314	314	14	ppa_cf	1	on-focus	contrastive	1.16376266504766	cf	for
315	315	15	ppa_cf	1	on-focus	contrastive	1.18180404418294	cf	for
316	316	16	ppa_cf	1	on-focus	contrastive	1.19799457754304	cf	for
317	317	17	ppa_cf	1	on-focus	contrastive	1.21054208523404	cf	for
318	318	18	ppa_cf	1	on-focus	contrastive	1.21459706047424	cf	for
319	319	19	ppa_cf	1	on-focus	contrastive	1.21097101234563	cf	for
320	320	20	ppa_cf	1	on-focus	contrastive	1.20747214390223	cf	for
321	321	1	ppe_cf	1	on-focus	contrastive	1.2072425542009	cf	for
322	322	2	ppe_cf	1	on-focus	contrastive	1.20569423946016	cf	for
323	323	3	ppe_cf	1	on-focus	contrastive	1.20567440119583	cf	for
324	324	4	ppe_cf	1	on-focus	contrastive	1.20891746062082	cf	for
325	325	5	ppe_cf	1	on-focus	contrastive	1.2136962068382	cf	for
326	326	6	ppe_cf	1	on-focus	contrastive	1.21922134975787	cf	for
327	327	7	ppe_cf	1	on-focus	contrastive	1.22497272994554	cf	for
328	328	8	ppe_cf	1	on-focus	contrastive	1.23113331587001	cf	for
329	329	9	ppe_cf	1	on-focus	contrastive	1.23837085201985	cf	for
330	330	10	ppe_cf	1	on-focus	contrastive	1.24682506736377	cf	for
331	331	11	ppe_cf	1	on-focus	contrastive	1.25596900100719	cf	for
332	332	12	ppe_cf	1	on-focus	contrastive	1.26546794467665	cf	for
333	333	13	ppe_cf	1	on-focus	contrastive	1.27441969048679	cf	for
334	334	14	ppe_cf	1	on-focus	contrastive	1.28203548728203	cf	for
335	335	15	ppe_cf	1	on-focus	contrastive	1.27792112894653	cf	for
336	336	16	ppe_cf	1	on-focus	contrastive	1.26692637901116	cf	for
337	337	17	ppe_cf	1	on-focus	contrastive	1.2351197849726	cf	for
338	338	18	ppe_cf	1	on-focus	contrastive	1.19515566680895	cf	for
339	339	19	ppe_cf	1	on-focus	contrastive	1.13753269233317	cf	for
340	340	20	ppe_cf	1	on-focus	contrastive	1.11507329366072	cf	for
341	341	1	ppo_cf	1	on-focus	contrastive	0.989870541062281	cf	for
342	342	2	ppo_cf	1	on-focus	contrastive	1.02175409528009	cf	for
343	343	3	ppo_cf	1	on-focus	contrastive	1.04702591549641	cf	for
344	344	4	ppo_cf	1	on-focus	contrastive	1.06939199656386	cf	for
345	345	5	ppo_cf	1	on-focus	contrastive	1.08627743879204	cf	for
346	346	6	ppo_cf	1	on-focus	contrastive	1.10093402093858	cf	for
347	347	7	ppo_cf	1	on-focus	contrastive	1.12381658446096	cf	for
348	348	8	ppo_cf	1	on-focus	contrastive	1.15316825135175	cf	for
349	349	9	ppo_cf	1	on-focus	contrastive	1.18547578666918	cf	for
350	350	10	ppo_cf	1	on-focus	contrastive	1.21924507564031	cf	for
351	351	11	ppo_cf	1	on-focus	contrastive	1.25353326827759	cf	for
352	352	12	ppo_cf	1	on-focus	contrastive	1.28336388056752	cf	for
353	353	13	ppo_cf	1	on-focus	contrastive	1.30515777089589	cf	for
354	354	14	ppo_cf	1	on-focus	contrastive	1.31622340684237	cf	for
355	355	15	ppo_cf	1	on-focus	contrastive	1.31030129030434	cf	for
356	356	16	ppo_cf	1	on-focus	contrastive	1.29014622597427	cf	for
357	357	17	ppo_cf	1	on-focus	contrastive	1.24992143441166	cf	for
358	358	18	ppo_cf	1	on-focus	contrastive	1.20260616432957	cf	for
359	359	19	ppo_cf	1	on-focus	contrastive	1.14826182102737	cf	for
360	360	20	ppo_cf	1	on-focus	contrastive	1.12584132233602	cf	for
361	361	1	ta_cf	1	on-focus	contrastive	0.329467313867352	cf	len
362	362	2	ta_cf	1	on-focus	contrastive	0.260774837431989	cf	len
363	363	3	ta_cf	1	on-focus	contrastive	0.191051259702222	cf	len
364	364	4	ta_cf	1	on-focus	contrastive	0.136432663195951	cf	len
365	365	5	ta_cf	1	on-focus	contrastive	0.086055479200001	cf	len
366	366	6	ta_cf	1	on-focus	contrastive	0.0538123961030392	cf	len
367	367	7	ta_cf	1	on-focus	contrastive	0.0320517897458955	cf	len
368	368	8	ta_cf	1	on-focus	contrastive	0.0274285323463909	cf	len
369	369	9	ta_cf	1	on-focus	contrastive	0.0254592967810887	cf	len
370	370	10	ta_cf	1	on-focus	contrastive	0.0264910293029622	cf	len
371	371	11	ta_cf	1	on-focus	contrastive	0.030290176418421	cf	len
372	372	12	ta_cf	1	on-focus	contrastive	0.043746276834282	cf	len
373	373	13	ta_cf	1	on-focus	contrastive	0.0717073234375344	cf	len
374	374	14	ta_cf	1	on-focus	contrastive	0.0996611811204764	cf	len
375	375	15	ta_cf	1	on-focus	contrastive	0.154007531333726	cf	len
376	376	16	ta_cf	1	on-focus	contrastive	0.213945669150711	cf	len
377	377	17	ta_cf	1	on-focus	contrastive	0.287572738278513	cf	len
378	378	18	ta_cf	1	on-focus	contrastive	0.375008881699918	cf	len
379	379	19	ta_cf	1	on-focus	contrastive	0.469964702218315	cf	len
380	380	20	ta_cf	1	on-focus	contrastive	0.53141883651353	cf	len
381	381	1	te_cf	1	on-focus	contrastive	0.565794043290065	cf	len
382	382	2	te_cf	1	on-focus	contrastive	0.429284651240524	cf	len
383	383	3	te_cf	1	on-focus	contrastive	0.306577247686081	cf	len
384	384	4	te_cf	1	on-focus	contrastive	0.210036999576333	cf	len
385	385	5	te_cf	1	on-focus	contrastive	0.154147242477259	cf	len
386	386	6	te_cf	1	on-focus	contrastive	0.117079021753947	cf	len
387	387	7	te_cf	1	on-focus	contrastive	0.113751972212346	cf	len
388	388	8	te_cf	1	on-focus	contrastive	0.11257225358672	cf	len
389	389	9	te_cf	1	on-focus	contrastive	0.11290457666874	cf	len
390	390	10	te_cf	1	on-focus	contrastive	0.118772601307326	cf	len
391	391	11	te_cf	1	on-focus	contrastive	0.125806598729028	cf	len
392	392	12	te_cf	1	on-focus	contrastive	0.134059228464593	cf	len
393	393	13	te_cf	1	on-focus	contrastive	0.140006392606914	cf	len
394	394	14	te_cf	1	on-focus	contrastive	0.142760946845944	cf	len
395	395	15	te_cf	1	on-focus	contrastive	0.138250322544581	cf	len
396	396	16	te_cf	1	on-focus	contrastive	0.160433512414819	cf	len
397	397	17	te_cf	1	on-focus	contrastive	0.198068995888366	cf	len
398	398	18	te_cf	1	on-focus	contrastive	0.268874876037644	cf	len
399	399	19	te_cf	1	on-focus	contrastive	0.355795961951121	cf	len
400	400	20	te_cf	1	on-focus	contrastive	0.456089060073737	cf	len
401	401	1	tha_cf	1	on-focus	contrastive	1.11597848697302	cf	asp
402	402	2	tha_cf	1	on-focus	contrastive	1.14436797383313	cf	asp
403	403	3	tha_cf	1	on-focus	contrastive	1.17243922635022	cf	asp
404	404	4	tha_cf	1	on-focus	contrastive	1.19672885507552	cf	asp
405	405	5	tha_cf	1	on-focus	contrastive	1.21837138726326	cf	asp
406	406	6	tha_cf	1	on-focus	contrastive	1.23748195599678	cf	asp
407	407	7	tha_cf	1	on-focus	contrastive	1.25473755485412	cf	asp
408	408	8	tha_cf	1	on-focus	contrastive	1.26749885659659	cf	asp
409	409	9	tha_cf	1	on-focus	contrastive	1.27910832600008	cf	asp
410	410	10	tha_cf	1	on-focus	contrastive	1.28816757339675	cf	asp
411	411	11	tha_cf	1	on-focus	contrastive	1.29596674413233	cf	asp
412	412	12	tha_cf	1	on-focus	contrastive	1.30382059149877	cf	asp
413	413	13	tha_cf	1	on-focus	contrastive	1.30887372267184	cf	asp
414	414	14	tha_cf	1	on-focus	contrastive	1.3118670861144	cf	asp
415	415	15	tha_cf	1	on-focus	contrastive	1.31249908371178	cf	asp
416	416	16	tha_cf	1	on-focus	contrastive	1.30855695927022	cf	asp
417	417	17	tha_cf	1	on-focus	contrastive	1.30137369143768	cf	asp
418	418	18	tha_cf	1	on-focus	contrastive	1.29163831459816	cf	asp
419	419	19	tha_cf	1	on-focus	contrastive	1.27561159832831	cf	asp
420	420	20	tha_cf	1	on-focus	contrastive	1.26109176716166	cf	asp
421	421	1	the_cf	1	on-focus	contrastive	1.13831324149332	cf	asp
422	422	2	the_cf	1	on-focus	contrastive	1.18438211719286	cf	asp
423	423	3	the_cf	1	on-focus	contrastive	1.22938419971372	cf	asp
424	424	4	the_cf	1	on-focus	contrastive	1.26524621671865	cf	asp
425	425	5	the_cf	1	on-focus	contrastive	1.2982849618578	cf	asp
426	426	6	the_cf	1	on-focus	contrastive	1.32549824259627	cf	asp
427	427	7	the_cf	1	on-focus	contrastive	1.34839290571575	cf	asp
428	428	8	the_cf	1	on-focus	contrastive	1.36570137165811	cf	asp
429	429	9	the_cf	1	on-focus	contrastive	1.37357398848338	cf	asp
430	430	10	the_cf	1	on-focus	contrastive	1.38007477498007	cf	asp
431	431	11	the_cf	1	on-focus	contrastive	1.3793514305131	cf	asp
432	432	12	the_cf	1	on-focus	contrastive	1.37862418742451	cf	asp
433	433	13	the_cf	1	on-focus	contrastive	1.36811505137984	cf	asp
434	434	14	the_cf	1	on-focus	contrastive	1.35710376713976	cf	asp
435	435	15	the_cf	1	on-focus	contrastive	1.340221683379	cf	asp
436	436	16	the_cf	1	on-focus	contrastive	1.3214345951865	cf	asp
437	437	17	the_cf	1	on-focus	contrastive	1.30117312814801	cf	asp
438	438	18	the_cf	1	on-focus	contrastive	1.27978149678268	cf	asp
439	439	19	the_cf	1	on-focus	contrastive	1.261830164928	cf	asp
440	440	20	the_cf	1	on-focus	contrastive	1.25193221198547	cf	asp
441	441	1	tho_cf	1	on-focus	contrastive	1.28597276008344	cf	asp
442	442	2	tho_cf	1	on-focus	contrastive	1.29447532429364	cf	asp
443	443	3	tho_cf	1	on-focus	contrastive	1.30293321992191	cf	asp
444	444	4	tho_cf	1	on-focus	contrastive	1.31124806027255	cf	asp
445	445	5	tho_cf	1	on-focus	contrastive	1.32030144013299	cf	asp
446	446	6	tho_cf	1	on-focus	contrastive	1.32906913412614	cf	asp
447	447	7	tho_cf	1	on-focus	contrastive	1.33892026071071	cf	asp
448	448	8	tho_cf	1	on-focus	contrastive	1.34853793837769	cf	asp
449	449	9	tho_cf	1	on-focus	contrastive	1.35478727592025	cf	asp
450	450	10	tho_cf	1	on-focus	contrastive	1.35953454134636	cf	asp
451	451	11	tho_cf	1	on-focus	contrastive	1.3637865314259	cf	asp
452	452	12	tho_cf	1	on-focus	contrastive	1.35669834971945	cf	asp
453	453	13	tho_cf	1	on-focus	contrastive	1.34730287006734	cf	asp
454	454	14	tho_cf	1	on-focus	contrastive	1.32934615933341	cf	asp
455	455	15	tho_cf	1	on-focus	contrastive	1.30206800956931	cf	asp
456	456	16	tho_cf	1	on-focus	contrastive	1.27018866851046	cf	asp
457	457	17	tho_cf	1	on-focus	contrastive	1.22408648887009	cf	asp
458	458	18	tho_cf	1	on-focus	contrastive	1.17278962919079	cf	asp
459	459	19	tho_cf	1	on-focus	contrastive	1.13840706797895	cf	asp
460	460	20	tho_cf	1	on-focus	contrastive	1.13398025206705	cf	asp
461	461	1	to_cf	1	on-focus	contrastive	0.474025154028024	cf	len
462	462	2	to_cf	1	on-focus	contrastive	0.402592904219146	cf	len
463	463	3	to_cf	1	on-focus	contrastive	0.327704780068556	cf	len
464	464	4	to_cf	1	on-focus	contrastive	0.269284379042864	cf	len
465	465	5	to_cf	1	on-focus	contrastive	0.212692353368394	cf	len
466	466	6	to_cf	1	on-focus	contrastive	0.174478229598777	cf	len
467	467	7	to_cf	1	on-focus	contrastive	0.146748246125172	cf	len
468	468	8	to_cf	1	on-focus	contrastive	0.140624655156767	cf	len
469	469	9	to_cf	1	on-focus	contrastive	0.138976494348016	cf	len
470	470	10	to_cf	1	on-focus	contrastive	0.137296414331279	cf	len
471	471	11	to_cf	1	on-focus	contrastive	0.139677036600896	cf	len
472	472	12	to_cf	1	on-focus	contrastive	0.141087500258506	cf	len
473	473	13	to_cf	1	on-focus	contrastive	0.14169747260543	cf	len
474	474	14	to_cf	1	on-focus	contrastive	0.140342491678149	cf	len
475	475	15	to_cf	1	on-focus	contrastive	0.153701653572113	cf	len
476	476	16	to_cf	1	on-focus	contrastive	0.194029513796753	cf	len
477	477	17	to_cf	1	on-focus	contrastive	0.257416641204821	cf	len
478	478	18	to_cf	1	on-focus	contrastive	0.347027070353278	cf	len
479	479	19	to_cf	1	on-focus	contrastive	0.458454488032304	cf	len
480	480	20	to_cf	1	on-focus	contrastive	0.586275015694663	cf	len
481	481	1	tta_cf	1	on-focus	contrastive	1.01978436518984	cf	for
482	482	2	tta_cf	1	on-focus	contrastive	1.05946879594626	cf	for
483	483	3	tta_cf	1	on-focus	contrastive	1.09096933624562	cf	for
484	484	4	tta_cf	1	on-focus	contrastive	1.11508867455345	cf	for
485	485	5	tta_cf	1	on-focus	contrastive	1.12407764466011	cf	for
486	486	6	tta_cf	1	on-focus	contrastive	1.1294399561631	cf	for
487	487	7	tta_cf	1	on-focus	contrastive	1.12566449894004	cf	for
488	488	8	tta_cf	1	on-focus	contrastive	1.12522861912494	cf	for
489	489	9	tta_cf	1	on-focus	contrastive	1.12615144891635	cf	for
490	490	10	tta_cf	1	on-focus	contrastive	1.12902852695763	cf	for
491	491	11	tta_cf	1	on-focus	contrastive	1.13701076802613	cf	for
492	492	12	tta_cf	1	on-focus	contrastive	1.14874960487816	cf	for
493	493	13	tta_cf	1	on-focus	contrastive	1.16444940552797	cf	for
494	494	14	tta_cf	1	on-focus	contrastive	1.18550995301513	cf	for
495	495	15	tta_cf	1	on-focus	contrastive	1.20839909917748	cf	for
496	496	16	tta_cf	1	on-focus	contrastive	1.22987500805191	cf	for
497	497	17	tta_cf	1	on-focus	contrastive	1.24359861911706	cf	for
498	498	18	tta_cf	1	on-focus	contrastive	1.24274113373266	cf	for
499	499	19	tta_cf	1	on-focus	contrastive	1.21879805473	cf	for
500	500	20	tta_cf	1	on-focus	contrastive	1.17090400835003	cf	for
501	501	1	tte_cf	1	on-focus	contrastive	1.00676832024789	cf	for
502	502	2	tte_cf	1	on-focus	contrastive	1.07383818667987	cf	for
503	503	3	tte_cf	1	on-focus	contrastive	1.12740203582428	cf	for
504	504	4	tte_cf	1	on-focus	contrastive	1.16709960431454	cf	for
505	505	5	tte_cf	1	on-focus	contrastive	1.18913062973578	cf	for
506	506	6	tte_cf	1	on-focus	contrastive	1.19835733243647	cf	for
507	507	7	tte_cf	1	on-focus	contrastive	1.20089730147318	cf	for
508	508	8	tte_cf	1	on-focus	contrastive	1.20530024330191	cf	for
509	509	9	tte_cf	1	on-focus	contrastive	1.21387212053892	cf	for
510	510	10	tte_cf	1	on-focus	contrastive	1.22477253989866	cf	for
511	511	11	tte_cf	1	on-focus	contrastive	1.23575134030705	cf	for
512	512	12	tte_cf	1	on-focus	contrastive	1.24666562610713	cf	for
513	513	13	tte_cf	1	on-focus	contrastive	1.25503205998392	cf	for
514	514	14	tte_cf	1	on-focus	contrastive	1.26284741505403	cf	for
515	515	15	tte_cf	1	on-focus	contrastive	1.2579601259276	cf	for
516	516	16	tte_cf	1	on-focus	contrastive	1.24717547710028	cf	for
517	517	17	tte_cf	1	on-focus	contrastive	1.2211303138821	cf	for
518	518	18	tte_cf	1	on-focus	contrastive	1.1831367353806	cf	for
519	519	19	tte_cf	1	on-focus	contrastive	1.13021351949278	cf	for
520	520	20	tte_cf	1	on-focus	contrastive	1.10041027860786	cf	for
521	521	1	tto_cf	1	on-focus	contrastive	1.14534751631157	cf	for
522	522	2	tto_cf	1	on-focus	contrastive	1.18304309069755	cf	for
523	523	3	tto_cf	1	on-focus	contrastive	1.21135928201265	cf	for
524	524	4	tto_cf	1	on-focus	contrastive	1.23196874627155	cf	for
525	525	5	tto_cf	1	on-focus	contrastive	1.23919630396938	cf	for
526	526	6	tto_cf	1	on-focus	contrastive	1.2416745502433	cf	for
527	527	7	tto_cf	1	on-focus	contrastive	1.2417235932478	cf	for
528	528	8	tto_cf	1	on-focus	contrastive	1.25665029548354	cf	for
529	529	9	tto_cf	1	on-focus	contrastive	1.27514581766567	cf	for
530	530	10	tto_cf	1	on-focus	contrastive	1.29611682547064	cf	for
531	531	11	tto_cf	1	on-focus	contrastive	1.31869066943262	cf	for
532	532	12	tto_cf	1	on-focus	contrastive	1.3404128862286	cf	for
533	533	13	tto_cf	1	on-focus	contrastive	1.36137967189467	cf	for
534	534	14	tto_cf	1	on-focus	contrastive	1.37467113779534	cf	for
535	535	15	tto_cf	1	on-focus	contrastive	1.38040500865893	cf	for
536	536	16	tto_cf	1	on-focus	contrastive	1.37918837547836	cf	for
537	537	17	tto_cf	1	on-focus	contrastive	1.36114701992176	cf	for
538	538	18	tto_cf	1	on-focus	contrastive	1.33129465495257	cf	for
539	539	19	tto_cf	1	on-focus	contrastive	1.29375503700775	cf	for
540	540	20	tto_cf	1	on-focus	contrastive	1.2373786983892	cf	for
541	541	1	ka_cf	2	on-focus	contrastive	0.852889488767045	cf	len
542	542	2	ka_cf	2	on-focus	contrastive	0.733271626475799	cf	len
543	543	3	ka_cf	2	on-focus	contrastive	0.613305622681512	cf	len
544	544	4	ka_cf	2	on-focus	contrastive	0.518985990335625	cf	len
545	545	5	ka_cf	2	on-focus	contrastive	0.437149498146085	cf	len
546	546	6	ka_cf	2	on-focus	contrastive	0.378951708473818	cf	len
547	547	7	ka_cf	2	on-focus	contrastive	0.348197877746061	cf	len
548	548	8	ka_cf	2	on-focus	contrastive	0.334314563619659	cf	len
549	549	9	ka_cf	2	on-focus	contrastive	0.334343216083908	cf	len
550	550	10	ka_cf	2	on-focus	contrastive	0.336540399634928	cf	len
551	551	11	ka_cf	2	on-focus	contrastive	0.342132173963623	cf	len
552	552	12	ka_cf	2	on-focus	contrastive	0.34945854232367	cf	len
553	553	13	ka_cf	2	on-focus	contrastive	0.357626103583698	cf	len
554	554	14	ka_cf	2	on-focus	contrastive	0.368567871515137	cf	len
555	555	15	ka_cf	2	on-focus	contrastive	0.403314112325573	cf	len
556	556	16	ka_cf	2	on-focus	contrastive	0.438472541753549	cf	len
557	557	17	ka_cf	2	on-focus	contrastive	0.491810532599348	cf	len
558	558	18	ka_cf	2	on-focus	contrastive	0.544323610116585	cf	len
559	559	19	ka_cf	2	on-focus	contrastive	0.610294402678889	cf	len
560	560	20	ka_cf	2	on-focus	contrastive	0.676906594982536	cf	len
561	561	1	ke_cf	2	on-focus	contrastive	0.518639265553047	cf	len
562	562	2	ke_cf	2	on-focus	contrastive	0.461503920630177	cf	len
563	563	3	ke_cf	2	on-focus	contrastive	0.411307426270872	cf	len
564	564	4	ke_cf	2	on-focus	contrastive	0.379232855797036	cf	len
565	565	5	ke_cf	2	on-focus	contrastive	0.357226103802813	cf	len
566	566	6	ke_cf	2	on-focus	contrastive	0.340011577078956	cf	len
567	567	7	ke_cf	2	on-focus	contrastive	0.336234216703714	cf	len
568	568	8	ke_cf	2	on-focus	contrastive	0.328486484815823	cf	len
569	569	9	ke_cf	2	on-focus	contrastive	0.311951020432593	cf	len
570	570	10	ke_cf	2	on-focus	contrastive	0.294113987547344	cf	len
571	571	11	ke_cf	2	on-focus	contrastive	0.275225014563389	cf	len
572	572	12	ke_cf	2	on-focus	contrastive	0.263725037831536	cf	len
573	573	13	ke_cf	2	on-focus	contrastive	0.254918351892552	cf	len
574	574	14	ke_cf	2	on-focus	contrastive	0.252498061229327	cf	len
575	575	15	ke_cf	2	on-focus	contrastive	0.263327956647416	cf	len
576	576	16	ke_cf	2	on-focus	contrastive	0.293123674742009	cf	len
577	577	17	ke_cf	2	on-focus	contrastive	0.35345218570712	cf	len
578	578	18	ke_cf	2	on-focus	contrastive	0.424338601044738	cf	len
579	579	19	ke_cf	2	on-focus	contrastive	0.523464804062832	cf	len
580	580	20	ke_cf	2	on-focus	contrastive	0.609908178761998	cf	len
581	581	1	kha_cf	2	on-focus	contrastive	1.17664433249516	cf	asp
582	582	2	kha_cf	2	on-focus	contrastive	1.27346204647005	cf	asp
583	583	3	kha_cf	2	on-focus	contrastive	1.36666848333659	cf	asp
584	584	4	kha_cf	2	on-focus	contrastive	1.44634903597114	cf	asp
585	585	5	kha_cf	2	on-focus	contrastive	1.50654318359874	cf	asp
586	586	6	kha_cf	2	on-focus	contrastive	1.56531953618746	cf	asp
587	587	7	kha_cf	2	on-focus	contrastive	1.60368443560004	cf	asp
588	588	8	kha_cf	2	on-focus	contrastive	1.63461344034014	cf	asp
589	589	9	kha_cf	2	on-focus	contrastive	1.66064427359129	cf	asp
590	590	10	kha_cf	2	on-focus	contrastive	1.66473207660175	cf	asp
591	591	11	kha_cf	2	on-focus	contrastive	1.66721187476471	cf	asp
592	592	12	kha_cf	2	on-focus	contrastive	1.66439467434144	cf	asp
593	593	13	kha_cf	2	on-focus	contrastive	1.65650201331254	cf	asp
594	594	14	kha_cf	2	on-focus	contrastive	1.64755333587526	cf	asp
595	595	15	kha_cf	2	on-focus	contrastive	1.63210014789678	cf	asp
596	596	16	kha_cf	2	on-focus	contrastive	1.6146798600087	cf	asp
597	597	17	kha_cf	2	on-focus	contrastive	1.59336828662054	cf	asp
598	598	18	kha_cf	2	on-focus	contrastive	1.56651566445552	cf	asp
599	599	19	kha_cf	2	on-focus	contrastive	1.53914835230818	cf	asp
600	600	20	kha_cf	2	on-focus	contrastive	1.52752892019928	cf	asp
601	601	1	khe_cf	2	on-focus	contrastive	0.994181660185735	cf	asp
602	602	2	khe_cf	2	on-focus	contrastive	1.09954003809854	cf	asp
603	603	3	khe_cf	2	on-focus	contrastive	1.20067563646207	cf	asp
604	604	4	khe_cf	2	on-focus	contrastive	1.29349010645782	cf	asp
605	605	5	khe_cf	2	on-focus	contrastive	1.36606515795397	cf	asp
606	606	6	khe_cf	2	on-focus	contrastive	1.43593186192695	cf	asp
607	607	7	khe_cf	2	on-focus	contrastive	1.49275132811159	cf	asp
608	608	8	khe_cf	2	on-focus	contrastive	1.53309479837666	cf	asp
609	609	9	khe_cf	2	on-focus	contrastive	1.56941803014157	cf	asp
610	610	10	khe_cf	2	on-focus	contrastive	1.5915888464094	cf	asp
611	611	11	khe_cf	2	on-focus	contrastive	1.59866376521176	cf	asp
612	612	12	khe_cf	2	on-focus	contrastive	1.59546413517784	cf	asp
613	613	13	khe_cf	2	on-focus	contrastive	1.58506268152012	cf	asp
614	614	14	khe_cf	2	on-focus	contrastive	1.56858536565081	cf	asp
615	615	15	khe_cf	2	on-focus	contrastive	1.53840592542653	cf	asp
616	616	16	khe_cf	2	on-focus	contrastive	1.50563816457702	cf	asp
617	617	17	khe_cf	2	on-focus	contrastive	1.46614353811343	cf	asp
618	618	18	khe_cf	2	on-focus	contrastive	1.41401370547259	cf	asp
619	619	19	khe_cf	2	on-focus	contrastive	1.36051517566204	cf	asp
620	620	20	khe_cf	2	on-focus	contrastive	1.33780222062336	cf	asp
621	621	1	kho_cf	2	on-focus	contrastive	1.30338858216462	cf	asp
622	622	2	kho_cf	2	on-focus	contrastive	1.36077329203118	cf	asp
623	623	3	kho_cf	2	on-focus	contrastive	1.41570965203795	cf	asp
624	624	4	kho_cf	2	on-focus	contrastive	1.46822282853952	cf	asp
625	625	5	kho_cf	2	on-focus	contrastive	1.51635690737626	cf	asp
626	626	6	kho_cf	2	on-focus	contrastive	1.56475556080186	cf	asp
627	627	7	kho_cf	2	on-focus	contrastive	1.60451400034956	cf	asp
628	628	8	kho_cf	2	on-focus	contrastive	1.64449023825511	cf	asp
629	629	9	kho_cf	2	on-focus	contrastive	1.6784379658669	cf	asp
630	630	10	kho_cf	2	on-focus	contrastive	1.70743391539721	cf	asp
631	631	11	kho_cf	2	on-focus	contrastive	1.73009107857729	cf	asp
632	632	12	kho_cf	2	on-focus	contrastive	1.74796112342234	cf	asp
633	633	13	kho_cf	2	on-focus	contrastive	1.75735742807283	cf	asp
634	634	14	kho_cf	2	on-focus	contrastive	1.74877647179584	cf	asp
635	635	15	kho_cf	2	on-focus	contrastive	1.73241865965373	cf	asp
636	636	16	kho_cf	2	on-focus	contrastive	1.70268060483746	cf	asp
637	637	17	kho_cf	2	on-focus	contrastive	1.66087570282186	cf	asp
638	638	18	kho_cf	2	on-focus	contrastive	1.60831298023379	cf	asp
639	639	19	kho_cf	2	on-focus	contrastive	1.53942201594388	cf	asp
640	640	20	kho_cf	2	on-focus	contrastive	1.4849315307345	cf	asp
641	641	1	kka_cf	2	on-focus	contrastive	1.36733470708496	cf	for
642	642	2	kka_cf	2	on-focus	contrastive	1.31852102130713	cf	for
643	643	3	kka_cf	2	on-focus	contrastive	1.27547039978539	cf	for
644	644	4	kka_cf	2	on-focus	contrastive	1.24923455279474	cf	for
645	645	5	kka_cf	2	on-focus	contrastive	1.23570540913021	cf	for
646	646	6	kka_cf	2	on-focus	contrastive	1.23300418192779	cf	for
647	647	7	kka_cf	2	on-focus	contrastive	1.24595860179231	cf	for
648	648	8	kka_cf	2	on-focus	contrastive	1.26364198764202	cf	for
649	649	9	kka_cf	2	on-focus	contrastive	1.2828150194823	cf	for
650	650	10	kka_cf	2	on-focus	contrastive	1.30340536103383	cf	for
651	651	11	kka_cf	2	on-focus	contrastive	1.32525089748879	cf	for
652	652	12	kka_cf	2	on-focus	contrastive	1.34792439803645	cf	for
653	653	13	kka_cf	2	on-focus	contrastive	1.37063567499971	cf	for
654	654	14	kka_cf	2	on-focus	contrastive	1.39174739684779	cf	for
655	655	15	kka_cf	2	on-focus	contrastive	1.40848743220629	cf	for
656	656	16	kka_cf	2	on-focus	contrastive	1.42045624100356	cf	for
657	657	17	kka_cf	2	on-focus	contrastive	1.41765815634187	cf	for
658	658	18	kka_cf	2	on-focus	contrastive	1.40046747495763	cf	for
659	659	19	kka_cf	2	on-focus	contrastive	1.37359879550037	cf	for
660	660	20	kka_cf	2	on-focus	contrastive	1.32307888180208	cf	for
661	661	1	kke_cf	2	on-focus	contrastive	1.2481274458502	cf	for
662	662	2	kke_cf	2	on-focus	contrastive	1.28759436084797	cf	for
663	663	3	kke_cf	2	on-focus	contrastive	1.32512027014214	cf	for
664	664	4	kke_cf	2	on-focus	contrastive	1.35847670170669	cf	for
665	665	5	kke_cf	2	on-focus	contrastive	1.39037553859353	cf	for
666	666	6	kke_cf	2	on-focus	contrastive	1.41939156927574	cf	for
667	667	7	kke_cf	2	on-focus	contrastive	1.44353021784811	cf	for
668	668	8	kke_cf	2	on-focus	contrastive	1.46486104547133	cf	for
669	669	9	kke_cf	2	on-focus	contrastive	1.48771950363064	cf	for
670	670	10	kke_cf	2	on-focus	contrastive	1.51024219546771	cf	for
671	671	11	kke_cf	2	on-focus	contrastive	1.53282049803619	cf	for
672	672	12	kke_cf	2	on-focus	contrastive	1.55411477298977	cf	for
673	673	13	kke_cf	2	on-focus	contrastive	1.57474459488272	cf	for
674	674	14	kke_cf	2	on-focus	contrastive	1.59223213502284	cf	for
675	675	15	kke_cf	2	on-focus	contrastive	1.60796679949724	cf	for
676	676	16	kke_cf	2	on-focus	contrastive	1.60490023106318	cf	for
677	677	17	kke_cf	2	on-focus	contrastive	1.59478620726267	cf	for
678	678	18	kke_cf	2	on-focus	contrastive	1.56680243692254	cf	for
679	679	19	kke_cf	2	on-focus	contrastive	1.52836439697192	cf	for
680	680	20	kke_cf	2	on-focus	contrastive	1.47631551290747	cf	for
681	681	1	kko_cf	2	on-focus	contrastive	1.17074164947138	cf	for
682	682	2	kko_cf	2	on-focus	contrastive	1.21850871903138	cf	for
683	683	3	kko_cf	2	on-focus	contrastive	1.26352395428906	cf	for
684	684	4	kko_cf	2	on-focus	contrastive	1.30389069939958	cf	for
685	685	5	kko_cf	2	on-focus	contrastive	1.34317324375635	cf	for
686	686	6	kko_cf	2	on-focus	contrastive	1.37889396212883	cf	for
687	687	7	kko_cf	2	on-focus	contrastive	1.41465987114713	cf	for
688	688	8	kko_cf	2	on-focus	contrastive	1.44325282869942	cf	for
689	689	9	kko_cf	2	on-focus	contrastive	1.47280040739133	cf	for
690	690	10	kko_cf	2	on-focus	contrastive	1.50440293588659	cf	for
691	691	11	kko_cf	2	on-focus	contrastive	1.53614571507958	cf	for
692	692	12	kko_cf	2	on-focus	contrastive	1.56741605384402	cf	for
693	693	13	kko_cf	2	on-focus	contrastive	1.59779722451023	cf	for
694	694	14	kko_cf	2	on-focus	contrastive	1.62101027565093	cf	for
695	695	15	kko_cf	2	on-focus	contrastive	1.63852232725656	cf	for
696	696	16	kko_cf	2	on-focus	contrastive	1.64205660110673	cf	for
697	697	17	kko_cf	2	on-focus	contrastive	1.63868956261849	cf	for
698	698	18	kko_cf	2	on-focus	contrastive	1.62205568933379	cf	for
699	699	19	kko_cf	2	on-focus	contrastive	1.59715762634406	cf	for
700	700	20	kko_cf	2	on-focus	contrastive	1.56837165869561	cf	for
701	701	1	ko_cf	2	on-focus	contrastive	0.864963229340777	cf	len
702	702	2	ko_cf	2	on-focus	contrastive	0.810732357263358	cf	len
703	703	3	ko_cf	2	on-focus	contrastive	0.75728656553919	cf	len
704	704	4	ko_cf	2	on-focus	contrastive	0.716833657434403	cf	len
705	705	5	ko_cf	2	on-focus	contrastive	0.680628763705017	cf	len
706	706	6	ko_cf	2	on-focus	contrastive	0.652585286908683	cf	len
707	707	7	ko_cf	2	on-focus	contrastive	0.630031750469084	cf	len
708	708	8	ko_cf	2	on-focus	contrastive	0.615031077183907	cf	len
709	709	9	ko_cf	2	on-focus	contrastive	0.611163802808371	cf	len
710	710	10	ko_cf	2	on-focus	contrastive	0.606727762891905	cf	len
711	711	11	ko_cf	2	on-focus	contrastive	0.601693233943074	cf	len
712	712	12	ko_cf	2	on-focus	contrastive	0.597724108920893	cf	len
713	713	13	ko_cf	2	on-focus	contrastive	0.595081432631003	cf	len
714	714	14	ko_cf	2	on-focus	contrastive	0.598929309906146	cf	len
715	715	15	ko_cf	2	on-focus	contrastive	0.623222625642822	cf	len
716	716	16	ko_cf	2	on-focus	contrastive	0.660458309415297	cf	len
717	717	17	ko_cf	2	on-focus	contrastive	0.723101870817406	cf	len
718	718	18	ko_cf	2	on-focus	contrastive	0.790407783968833	cf	len
719	719	19	ko_cf	2	on-focus	contrastive	0.880847189541778	cf	len
720	720	20	ko_cf	2	on-focus	contrastive	0.958566595597155	cf	len
721	721	1	pa_cf	2	on-focus	contrastive	0.553267233925599	cf	len
722	722	2	pa_cf	2	on-focus	contrastive	0.496020396649881	cf	len
723	723	3	pa_cf	2	on-focus	contrastive	0.4362450867625	cf	len
724	724	4	pa_cf	2	on-focus	contrastive	0.391375774437871	cf	len
725	725	5	pa_cf	2	on-focus	contrastive	0.345661620384669	cf	len
726	726	6	pa_cf	2	on-focus	contrastive	0.320199982859841	cf	len
727	727	7	pa_cf	2	on-focus	contrastive	0.296117757835232	cf	len
728	728	8	pa_cf	2	on-focus	contrastive	0.292443744975749	cf	len
729	729	9	pa_cf	2	on-focus	contrastive	0.291666458632424	cf	len
730	730	10	pa_cf	2	on-focus	contrastive	0.293960913389743	cf	len
731	731	11	pa_cf	2	on-focus	contrastive	0.297416095378568	cf	len
732	732	12	pa_cf	2	on-focus	contrastive	0.302630563646024	cf	len
733	733	13	pa_cf	2	on-focus	contrastive	0.307716637218926	cf	len
734	734	14	pa_cf	2	on-focus	contrastive	0.32712120490834	cf	len
735	735	15	pa_cf	2	on-focus	contrastive	0.351768988311996	cf	len
736	736	16	pa_cf	2	on-focus	contrastive	0.39080625956411	cf	len
737	737	17	pa_cf	2	on-focus	contrastive	0.434042095665021	cf	len
738	738	18	pa_cf	2	on-focus	contrastive	0.491042315108781	cf	len
739	739	19	pa_cf	2	on-focus	contrastive	0.551687601759835	cf	len
740	740	20	pa_cf	2	on-focus	contrastive	0.57487691342346	cf	len
741	741	1	pe_cf	2	on-focus	contrastive	0.69806514469251	cf	len
742	742	2	pe_cf	2	on-focus	contrastive	0.561784148276153	cf	len
743	743	3	pe_cf	2	on-focus	contrastive	0.447380917026942	cf	len
744	744	4	pe_cf	2	on-focus	contrastive	0.361429930082027	cf	len
745	745	5	pe_cf	2	on-focus	contrastive	0.328341839316186	cf	len
746	746	6	pe_cf	2	on-focus	contrastive	0.317469683136358	cf	len
747	747	7	pe_cf	2	on-focus	contrastive	0.334671512808856	cf	len
748	748	8	pe_cf	2	on-focus	contrastive	0.339949478334025	cf	len
749	749	9	pe_cf	2	on-focus	contrastive	0.339435119004166	cf	len
750	750	10	pe_cf	2	on-focus	contrastive	0.331349851761582	cf	len
751	751	11	pe_cf	2	on-focus	contrastive	0.318821690369907	cf	len
752	752	12	pe_cf	2	on-focus	contrastive	0.307208922110686	cf	len
753	753	13	pe_cf	2	on-focus	contrastive	0.297442439528443	cf	len
754	754	14	pe_cf	2	on-focus	contrastive	0.29503625889385	cf	len
755	755	15	pe_cf	2	on-focus	contrastive	0.297099174601402	cf	len
756	756	16	pe_cf	2	on-focus	contrastive	0.313305036915542	cf	len
757	757	17	pe_cf	2	on-focus	contrastive	0.340443122859796	cf	len
758	758	18	pe_cf	2	on-focus	contrastive	0.372717859959975	cf	len
759	759	19	pe_cf	2	on-focus	contrastive	0.412414416300891	cf	len
760	760	20	pe_cf	2	on-focus	contrastive	0.443039087744809	cf	len
761	761	1	pha_cf	2	on-focus	contrastive	1.32460479898386	cf	asp
762	762	2	pha_cf	2	on-focus	contrastive	1.3619289744872	cf	asp
763	763	3	pha_cf	2	on-focus	contrastive	1.39830872064968	cf	asp
764	764	4	pha_cf	2	on-focus	contrastive	1.43119860850707	cf	asp
765	765	5	pha_cf	2	on-focus	contrastive	1.45468401266425	cf	asp
766	766	6	pha_cf	2	on-focus	contrastive	1.47741541907468	cf	asp
767	767	7	pha_cf	2	on-focus	contrastive	1.49729575970211	cf	asp
768	768	8	pha_cf	2	on-focus	contrastive	1.5105666348923	cf	asp
769	769	9	pha_cf	2	on-focus	contrastive	1.52420803720874	cf	asp
770	770	10	pha_cf	2	on-focus	contrastive	1.53122588666346	cf	asp
771	771	11	pha_cf	2	on-focus	contrastive	1.52675044636814	cf	asp
772	772	12	pha_cf	2	on-focus	contrastive	1.5225121269822	cf	asp
773	773	13	pha_cf	2	on-focus	contrastive	1.5124627207948	cf	asp
774	774	14	pha_cf	2	on-focus	contrastive	1.49544162233289	cf	asp
775	775	15	pha_cf	2	on-focus	contrastive	1.47800882526465	cf	asp
776	776	16	pha_cf	2	on-focus	contrastive	1.45218256246164	cf	asp
777	777	17	pha_cf	2	on-focus	contrastive	1.42039298457653	cf	asp
778	778	18	pha_cf	2	on-focus	contrastive	1.38592970013183	cf	asp
779	779	19	pha_cf	2	on-focus	contrastive	1.37277053887843	cf	asp
780	780	20	pha_cf	2	on-focus	contrastive	1.37123073006939	cf	asp
781	781	1	phe_cf	2	on-focus	contrastive	1.54801186386898	cf	asp
782	782	2	phe_cf	2	on-focus	contrastive	1.56677524115918	cf	asp
783	783	3	phe_cf	2	on-focus	contrastive	1.5853956987643	cf	asp
784	784	4	phe_cf	2	on-focus	contrastive	1.60393481998902	cf	asp
785	785	5	phe_cf	2	on-focus	contrastive	1.62012617808908	cf	asp
786	786	6	phe_cf	2	on-focus	contrastive	1.63512102591983	cf	asp
787	787	7	phe_cf	2	on-focus	contrastive	1.64554776165919	cf	asp
788	788	8	phe_cf	2	on-focus	contrastive	1.65341039308492	cf	asp
789	789	9	phe_cf	2	on-focus	contrastive	1.65690516855277	cf	asp
790	790	10	phe_cf	2	on-focus	contrastive	1.6563184572555	cf	asp
791	791	11	phe_cf	2	on-focus	contrastive	1.65540029895135	cf	asp
792	792	12	phe_cf	2	on-focus	contrastive	1.64176774636486	cf	asp
793	793	13	phe_cf	2	on-focus	contrastive	1.62733359156241	cf	asp
794	794	14	phe_cf	2	on-focus	contrastive	1.61280881644721	cf	asp
795	795	15	phe_cf	2	on-focus	contrastive	1.58991183854254	cf	asp
796	796	16	phe_cf	2	on-focus	contrastive	1.56319948253082	cf	asp
797	797	17	phe_cf	2	on-focus	contrastive	1.53701769710042	cf	asp
798	798	18	phe_cf	2	on-focus	contrastive	1.50804805886421	cf	asp
799	799	19	phe_cf	2	on-focus	contrastive	1.47299660760739	cf	asp
800	800	20	phe_cf	2	on-focus	contrastive	1.44057410214938	cf	asp
801	801	1	pho_cf	2	on-focus	contrastive	1.34814742591793	cf	asp
802	802	2	pho_cf	2	on-focus	contrastive	1.3918282662484	cf	asp
803	803	3	pho_cf	2	on-focus	contrastive	1.4337726453493	cf	asp
804	804	4	pho_cf	2	on-focus	contrastive	1.47148991334121	cf	asp
805	805	5	pho_cf	2	on-focus	contrastive	1.5009679906178	cf	asp
806	806	6	pho_cf	2	on-focus	contrastive	1.53000953704082	cf	asp
807	807	7	pho_cf	2	on-focus	contrastive	1.55377678148712	cf	asp
808	808	8	pho_cf	2	on-focus	contrastive	1.57192774583948	cf	asp
809	809	9	pho_cf	2	on-focus	contrastive	1.59173077614631	cf	asp
810	810	10	pho_cf	2	on-focus	contrastive	1.59896700050972	cf	asp
811	811	11	pho_cf	2	on-focus	contrastive	1.60528310577521	cf	asp
812	812	12	pho_cf	2	on-focus	contrastive	1.61317865804683	cf	asp
813	813	13	pho_cf	2	on-focus	contrastive	1.61311105838177	cf	asp
814	814	14	pho_cf	2	on-focus	contrastive	1.61087560649668	cf	asp
815	815	15	pho_cf	2	on-focus	contrastive	1.60484546541952	cf	asp
816	816	16	pho_cf	2	on-focus	contrastive	1.5931607857964	cf	asp
817	817	17	pho_cf	2	on-focus	contrastive	1.57820119570356	cf	asp
818	818	18	pho_cf	2	on-focus	contrastive	1.55938791946588	cf	asp
819	819	19	pho_cf	2	on-focus	contrastive	1.53229100711527	cf	asp
820	820	20	pho_cf	2	on-focus	contrastive	1.50505544812842	cf	asp
821	821	1	po_cf	2	on-focus	contrastive	0.554052031182498	cf	len
822	822	2	po_cf	2	on-focus	contrastive	0.516891953094721	cf	len
823	823	3	po_cf	2	on-focus	contrastive	0.486035449390753	cf	len
824	824	4	po_cf	2	on-focus	contrastive	0.468295212635319	cf	len
825	825	5	po_cf	2	on-focus	contrastive	0.45899027234483	cf	len
826	826	6	po_cf	2	on-focus	contrastive	0.453777310530903	cf	len
827	827	7	po_cf	2	on-focus	contrastive	0.453295957903165	cf	len
828	828	8	po_cf	2	on-focus	contrastive	0.449324282185805	cf	len
829	829	9	po_cf	2	on-focus	contrastive	0.441435114050503	cf	len
830	830	10	po_cf	2	on-focus	contrastive	0.431987266377089	cf	len
831	831	11	po_cf	2	on-focus	contrastive	0.423502345647942	cf	len
832	832	12	po_cf	2	on-focus	contrastive	0.423627067501564	cf	len
833	833	13	po_cf	2	on-focus	contrastive	0.429729722792177	cf	len
834	834	14	po_cf	2	on-focus	contrastive	0.445259940391915	cf	len
835	835	15	po_cf	2	on-focus	contrastive	0.470767324933142	cf	len
836	836	16	po_cf	2	on-focus	contrastive	0.506786454079836	cf	len
837	837	17	po_cf	2	on-focus	contrastive	0.553738519815688	cf	len
838	838	18	po_cf	2	on-focus	contrastive	0.612463113162346	cf	len
839	839	19	po_cf	2	on-focus	contrastive	0.671267733502324	cf	len
840	840	20	po_cf	2	on-focus	contrastive	0.744719380630693	cf	len
841	841	1	ppa_cf	2	on-focus	contrastive	1.10097789093521	cf	for
842	842	2	ppa_cf	2	on-focus	contrastive	1.16386568556763	cf	for
843	843	3	ppa_cf	2	on-focus	contrastive	1.21777071577152	cf	for
844	844	4	ppa_cf	2	on-focus	contrastive	1.26280236435694	cf	for
845	845	5	ppa_cf	2	on-focus	contrastive	1.29442362568702	cf	for
846	846	6	ppa_cf	2	on-focus	contrastive	1.31944985692068	cf	for
847	847	7	ppa_cf	2	on-focus	contrastive	1.3360308881378	cf	for
848	848	8	ppa_cf	2	on-focus	contrastive	1.35390938823386	cf	for
849	849	9	ppa_cf	2	on-focus	contrastive	1.37199861521336	cf	for
850	850	10	ppa_cf	2	on-focus	contrastive	1.39248230408465	cf	for
851	851	11	ppa_cf	2	on-focus	contrastive	1.41414975434706	cf	for
852	852	12	ppa_cf	2	on-focus	contrastive	1.43773792381714	cf	for
853	853	13	ppa_cf	2	on-focus	contrastive	1.46183482548147	cf	for
854	854	14	ppa_cf	2	on-focus	contrastive	1.48585709662457	cf	for
855	855	15	ppa_cf	2	on-focus	contrastive	1.50793330017558	cf	for
856	856	16	ppa_cf	2	on-focus	contrastive	1.52491467554602	cf	for
857	857	17	ppa_cf	2	on-focus	contrastive	1.53066498204448	cf	for
858	858	18	ppa_cf	2	on-focus	contrastive	1.52945665673436	cf	for
859	859	19	ppa_cf	2	on-focus	contrastive	1.51459479567474	cf	for
860	860	20	ppa_cf	2	on-focus	contrastive	1.49722579189165	cf	for
861	861	1	ppe_cf	2	on-focus	contrastive	0.961408096438687	cf	for
862	862	2	ppe_cf	2	on-focus	contrastive	1.0674150739043	cf	for
863	863	3	ppe_cf	2	on-focus	contrastive	1.15873691692289	cf	for
864	864	4	ppe_cf	2	on-focus	contrastive	1.23101807126602	cf	for
865	865	5	ppe_cf	2	on-focus	contrastive	1.28203847593746	cf	for
866	866	6	ppe_cf	2	on-focus	contrastive	1.3205978324847	cf	for
867	867	7	ppe_cf	2	on-focus	contrastive	1.33838287899737	cf	for
868	868	8	ppe_cf	2	on-focus	contrastive	1.35882208025438	cf	for
869	869	9	ppe_cf	2	on-focus	contrastive	1.37975783811535	cf	for
870	870	10	ppe_cf	2	on-focus	contrastive	1.40198139222025	cf	for
871	871	11	ppe_cf	2	on-focus	contrastive	1.42280229766322	cf	for
872	872	12	ppe_cf	2	on-focus	contrastive	1.44252772660009	cf	for
873	873	13	ppe_cf	2	on-focus	contrastive	1.46041848464107	cf	for
874	874	14	ppe_cf	2	on-focus	contrastive	1.47403973289781	cf	for
875	875	15	ppe_cf	2	on-focus	contrastive	1.48478185617493	cf	for
876	876	16	ppe_cf	2	on-focus	contrastive	1.48860337048917	cf	for
877	877	17	ppe_cf	2	on-focus	contrastive	1.48991966659431	cf	for
878	878	18	ppe_cf	2	on-focus	contrastive	1.48610735405894	cf	for
879	879	19	ppe_cf	2	on-focus	contrastive	1.4817048915808	cf	for
880	880	20	ppe_cf	2	on-focus	contrastive	1.47522433252578	cf	for
881	881	1	ppo_cf	2	on-focus	contrastive	1.28436880868149	cf	for
882	882	2	ppo_cf	2	on-focus	contrastive	1.27486751804441	cf	for
883	883	3	ppo_cf	2	on-focus	contrastive	1.26548654028448	cf	for
884	884	4	ppo_cf	2	on-focus	contrastive	1.27027990106094	cf	for
885	885	5	ppo_cf	2	on-focus	contrastive	1.27686233530591	cf	for
886	886	6	ppo_cf	2	on-focus	contrastive	1.29418260114722	cf	for
887	887	7	ppo_cf	2	on-focus	contrastive	1.31356374318855	cf	for
888	888	8	ppo_cf	2	on-focus	contrastive	1.3374497431231	cf	for
889	889	9	ppo_cf	2	on-focus	contrastive	1.36425785358223	cf	for
890	890	10	ppo_cf	2	on-focus	contrastive	1.39175119453432	cf	for
891	891	11	ppo_cf	2	on-focus	contrastive	1.41931497364811	cf	for
892	892	12	ppo_cf	2	on-focus	contrastive	1.44670586187438	cf	for
893	893	13	ppo_cf	2	on-focus	contrastive	1.47270948034714	cf	for
894	894	14	ppo_cf	2	on-focus	contrastive	1.49639639059317	cf	for
895	895	15	ppo_cf	2	on-focus	contrastive	1.51269462912497	cf	for
896	896	16	ppo_cf	2	on-focus	contrastive	1.52498737355147	cf	for
897	897	17	ppo_cf	2	on-focus	contrastive	1.52806180474732	cf	for
898	898	18	ppo_cf	2	on-focus	contrastive	1.52811448678603	cf	for
899	899	19	ppo_cf	2	on-focus	contrastive	1.51845337251466	cf	for
900	900	20	ppo_cf	2	on-focus	contrastive	1.50676838416226	cf	for
901	901	1	ta_cf	2	on-focus	contrastive	0.605875155398533	cf	len
902	902	2	ta_cf	2	on-focus	contrastive	0.539601125307738	cf	len
903	903	3	ta_cf	2	on-focus	contrastive	0.469878977810922	cf	len
904	904	4	ta_cf	2	on-focus	contrastive	0.417553120018711	cf	len
905	905	5	ta_cf	2	on-focus	contrastive	0.365053409286733	cf	len
906	906	6	ta_cf	2	on-focus	contrastive	0.333719227369246	cf	len
907	907	7	ta_cf	2	on-focus	contrastive	0.305667794093189	cf	len
908	908	8	ta_cf	2	on-focus	contrastive	0.300694394231863	cf	len
909	909	9	ta_cf	2	on-focus	contrastive	0.300223350868142	cf	len
910	910	10	ta_cf	2	on-focus	contrastive	0.301805700343236	cf	len
911	911	11	ta_cf	2	on-focus	contrastive	0.303935243210685	cf	len
912	912	12	ta_cf	2	on-focus	contrastive	0.308923320284177	cf	len
913	913	13	ta_cf	2	on-focus	contrastive	0.324707706067705	cf	len
914	914	14	ta_cf	2	on-focus	contrastive	0.352772736222565	cf	len
915	915	15	ta_cf	2	on-focus	contrastive	0.392810338613479	cf	len
916	916	16	ta_cf	2	on-focus	contrastive	0.449092153963026	cf	len
917	917	17	ta_cf	2	on-focus	contrastive	0.510613206919048	cf	len
918	918	18	ta_cf	2	on-focus	contrastive	0.588844053416525	cf	len
919	919	19	ta_cf	2	on-focus	contrastive	0.673818407350202	cf	len
920	920	20	ta_cf	2	on-focus	contrastive	0.729315871786922	cf	len
921	921	1	te_cf	2	on-focus	contrastive	0.746139015726139	cf	len
922	922	2	te_cf	2	on-focus	contrastive	0.627292447083142	cf	len
923	923	3	te_cf	2	on-focus	contrastive	0.51059354156336	cf	len
924	924	4	te_cf	2	on-focus	contrastive	0.422447419739573	cf	len
925	925	5	te_cf	2	on-focus	contrastive	0.346255006439373	cf	len
926	926	6	te_cf	2	on-focus	contrastive	0.294030353766659	cf	len
927	927	7	te_cf	2	on-focus	contrastive	0.257362746916157	cf	len
928	928	8	te_cf	2	on-focus	contrastive	0.235588601258584	cf	len
929	929	9	te_cf	2	on-focus	contrastive	0.214038306056895	cf	len
930	930	10	te_cf	2	on-focus	contrastive	0.199218512109957	cf	len
931	931	11	te_cf	2	on-focus	contrastive	0.179247805587801	cf	len
932	932	12	te_cf	2	on-focus	contrastive	0.159219698333162	cf	len
933	933	13	te_cf	2	on-focus	contrastive	0.139305781544909	cf	len
934	934	14	te_cf	2	on-focus	contrastive	0.121214523941524	cf	len
935	935	15	te_cf	2	on-focus	contrastive	0.132326711343777	cf	len
936	936	16	te_cf	2	on-focus	contrastive	0.154241898239607	cf	len
937	937	17	te_cf	2	on-focus	contrastive	0.207918695658641	cf	len
938	938	18	te_cf	2	on-focus	contrastive	0.269183757501088	cf	len
939	939	19	te_cf	2	on-focus	contrastive	0.353279968090276	cf	len
940	940	20	te_cf	2	on-focus	contrastive	0.421826099140208	cf	len
941	941	1	tha_cf	2	on-focus	contrastive	1.48442186224159	cf	asp
942	942	2	tha_cf	2	on-focus	contrastive	1.49940487169764	cf	asp
943	943	3	tha_cf	2	on-focus	contrastive	1.5142448432908	cf	asp
944	944	4	tha_cf	2	on-focus	contrastive	1.5281523868434	cf	asp
945	945	5	tha_cf	2	on-focus	contrastive	1.54213614527966	cf	asp
946	946	6	tha_cf	2	on-focus	contrastive	1.55602726397566	cf	asp
947	947	7	tha_cf	2	on-focus	contrastive	1.56878665867989	cf	asp
948	948	8	tha_cf	2	on-focus	contrastive	1.58256657358639	cf	asp
949	949	9	tha_cf	2	on-focus	contrastive	1.59556459874798	cf	asp
950	950	10	tha_cf	2	on-focus	contrastive	1.60597936358977	cf	asp
951	951	11	tha_cf	2	on-focus	contrastive	1.61582531901938	cf	asp
952	952	12	tha_cf	2	on-focus	contrastive	1.62517629569933	cf	asp
953	953	13	tha_cf	2	on-focus	contrastive	1.62895641734974	cf	asp
954	954	14	tha_cf	2	on-focus	contrastive	1.6309646605957	cf	asp
955	955	15	tha_cf	2	on-focus	contrastive	1.63172594334873	cf	asp
956	956	16	tha_cf	2	on-focus	contrastive	1.62523913058642	cf	asp
957	957	17	tha_cf	2	on-focus	contrastive	1.6173724564716	cf	asp
958	958	18	tha_cf	2	on-focus	contrastive	1.60746484631182	cf	asp
959	959	19	tha_cf	2	on-focus	contrastive	1.59148919413117	cf	asp
960	960	20	tha_cf	2	on-focus	contrastive	1.5742427368934	cf	asp
961	961	1	the_cf	2	on-focus	contrastive	1.51843994442561	cf	asp
962	962	2	the_cf	2	on-focus	contrastive	1.5300984364304	cf	asp
963	963	3	the_cf	2	on-focus	contrastive	1.54143573827065	cf	asp
964	964	4	the_cf	2	on-focus	contrastive	1.55884607702553	cf	asp
965	965	5	the_cf	2	on-focus	contrastive	1.58299240823169	cf	asp
966	966	6	the_cf	2	on-focus	contrastive	1.60676570893756	cf	asp
967	967	7	the_cf	2	on-focus	contrastive	1.63874996507118	cf	asp
968	968	8	the_cf	2	on-focus	contrastive	1.67097827630198	cf	asp
969	969	9	the_cf	2	on-focus	contrastive	1.70259913846754	cf	asp
970	970	10	the_cf	2	on-focus	contrastive	1.7344620008102	cf	asp
971	971	11	the_cf	2	on-focus	contrastive	1.76592648978677	cf	asp
972	972	12	the_cf	2	on-focus	contrastive	1.7724334953649	cf	asp
973	973	13	the_cf	2	on-focus	contrastive	1.77733041001934	cf	asp
974	974	14	the_cf	2	on-focus	contrastive	1.76993111462542	cf	asp
975	975	15	the_cf	2	on-focus	contrastive	1.74541555806438	cf	asp
976	976	16	the_cf	2	on-focus	contrastive	1.72046828747047	cf	asp
977	977	17	the_cf	2	on-focus	contrastive	1.66954661776809	cf	asp
978	978	18	the_cf	2	on-focus	contrastive	1.61453064900669	cf	asp
979	979	19	the_cf	2	on-focus	contrastive	1.58180940663836	cf	asp
980	980	20	the_cf	2	on-focus	contrastive	1.58159480714481	cf	asp
981	981	1	tho_cf	2	on-focus	contrastive	1.15961014100631	cf	asp
982	982	2	tho_cf	2	on-focus	contrastive	1.26921295708682	cf	asp
983	983	3	tho_cf	2	on-focus	contrastive	1.37420840117107	cf	asp
984	984	4	tho_cf	2	on-focus	contrastive	1.45275676889842	cf	asp
985	985	5	tho_cf	2	on-focus	contrastive	1.51533443294931	cf	asp
986	986	6	tho_cf	2	on-focus	contrastive	1.56302295451881	cf	asp
987	987	7	tho_cf	2	on-focus	contrastive	1.59858224423895	cf	asp
988	988	8	tho_cf	2	on-focus	contrastive	1.61626550917532	cf	asp
989	989	9	tho_cf	2	on-focus	contrastive	1.62823252207646	cf	asp
990	990	10	tho_cf	2	on-focus	contrastive	1.63066508041446	cf	asp
991	991	11	tho_cf	2	on-focus	contrastive	1.63082857537114	cf	asp
992	992	12	tho_cf	2	on-focus	contrastive	1.63151471163503	cf	asp
993	993	13	tho_cf	2	on-focus	contrastive	1.63352252074873	cf	asp
994	994	14	tho_cf	2	on-focus	contrastive	1.63078843740143	cf	asp
995	995	15	tho_cf	2	on-focus	contrastive	1.61725058812487	cf	asp
996	996	16	tho_cf	2	on-focus	contrastive	1.60019771109226	cf	asp
997	997	17	tho_cf	2	on-focus	contrastive	1.56852489173304	cf	asp
998	998	18	tho_cf	2	on-focus	contrastive	1.53345852738392	cf	asp
999	999	19	tho_cf	2	on-focus	contrastive	1.47734451761524	cf	asp
1000	1000	20	tho_cf	2	on-focus	contrastive	1.4188402554507	cf	asp
1001	1001	1	to_cf	2	on-focus	contrastive	0.54062745919685	cf	len
1002	1002	2	to_cf	2	on-focus	contrastive	0.479608457969901	cf	len
1003	1003	3	to_cf	2	on-focus	contrastive	0.43074671135421	cf	len
1004	1004	4	to_cf	2	on-focus	contrastive	0.401482319478713	cf	len
1005	1005	5	to_cf	2	on-focus	contrastive	0.403595343132001	cf	len
1006	1006	6	to_cf	2	on-focus	contrastive	0.418655840241683	cf	len
1007	1007	7	to_cf	2	on-focus	contrastive	0.444231796249847	cf	len
1008	1008	8	to_cf	2	on-focus	contrastive	0.464589023462136	cf	len
1009	1009	9	to_cf	2	on-focus	contrastive	0.47929912009343	cf	len
1010	1010	10	to_cf	2	on-focus	contrastive	0.487196418741989	cf	len
1011	1011	11	to_cf	2	on-focus	contrastive	0.487795626062824	cf	len
1012	1012	12	to_cf	2	on-focus	contrastive	0.485206055552101	cf	len
1013	1013	13	to_cf	2	on-focus	contrastive	0.481339210562572	cf	len
1014	1014	14	to_cf	2	on-focus	contrastive	0.477216604419071	cf	len
1015	1015	15	to_cf	2	on-focus	contrastive	0.473548336639042	cf	len
1016	1016	16	to_cf	2	on-focus	contrastive	0.470295878645919	cf	len
1017	1017	17	to_cf	2	on-focus	contrastive	0.459060991290587	cf	len
1018	1018	18	to_cf	2	on-focus	contrastive	0.444093617915133	cf	len
1019	1019	19	to_cf	2	on-focus	contrastive	0.423999979780728	cf	len
1020	1020	20	to_cf	2	on-focus	contrastive	0.395971312478353	cf	len
1021	1021	1	tta_cf	2	on-focus	contrastive	1.06877935766699	cf	for
1022	1022	2	tta_cf	2	on-focus	contrastive	1.11049385877546	cf	for
1023	1023	3	tta_cf	2	on-focus	contrastive	1.14454376249334	cf	for
1024	1024	4	tta_cf	2	on-focus	contrastive	1.16863998494195	cf	for
1025	1025	5	tta_cf	2	on-focus	contrastive	1.18250833635228	cf	for
1026	1026	6	tta_cf	2	on-focus	contrastive	1.19278097157239	cf	for
1027	1027	7	tta_cf	2	on-focus	contrastive	1.19410284603807	cf	for
1028	1028	8	tta_cf	2	on-focus	contrastive	1.20038613800725	cf	for
1029	1029	9	tta_cf	2	on-focus	contrastive	1.21075317393825	cf	for
1030	1030	10	tta_cf	2	on-focus	contrastive	1.22722914642705	cf	for
1031	1031	11	tta_cf	2	on-focus	contrastive	1.24662906654361	cf	for
1032	1032	12	tta_cf	2	on-focus	contrastive	1.26861130572453	cf	for
1033	1033	13	tta_cf	2	on-focus	contrastive	1.29212169357631	cf	for
1034	1034	14	tta_cf	2	on-focus	contrastive	1.31571390512237	cf	for
1035	1035	15	tta_cf	2	on-focus	contrastive	1.33842760161636	cf	for
1036	1036	16	tta_cf	2	on-focus	contrastive	1.34439391189717	cf	for
1037	1037	17	tta_cf	2	on-focus	contrastive	1.33710351879806	cf	for
1038	1038	18	tta_cf	2	on-focus	contrastive	1.29956728908078	cf	for
1039	1039	19	tta_cf	2	on-focus	contrastive	1.24165206150459	cf	for
1040	1040	20	tta_cf	2	on-focus	contrastive	1.17124273469988	cf	for
1041	1041	1	tte_cf	2	on-focus	contrastive	1.05099410761195	cf	for
1042	1042	2	tte_cf	2	on-focus	contrastive	1.09730665378143	cf	for
1043	1043	3	tte_cf	2	on-focus	contrastive	1.1355955865101	cf	for
1044	1044	4	tte_cf	2	on-focus	contrastive	1.16663918148515	cf	for
1045	1045	5	tte_cf	2	on-focus	contrastive	1.18754324998659	cf	for
1046	1046	6	tte_cf	2	on-focus	contrastive	1.20711676670668	cf	for
1047	1047	7	tte_cf	2	on-focus	contrastive	1.2147247512543	cf	for
1048	1048	8	tte_cf	2	on-focus	contrastive	1.22671449314513	cf	for
1049	1049	9	tte_cf	2	on-focus	contrastive	1.24044002523206	cf	for
1050	1050	10	tte_cf	2	on-focus	contrastive	1.25438777683994	cf	for
1051	1051	11	tte_cf	2	on-focus	contrastive	1.26814938270129	cf	for
1052	1052	12	tte_cf	2	on-focus	contrastive	1.28017319276085	cf	for
1053	1053	13	tte_cf	2	on-focus	contrastive	1.2908505861333	cf	for
1054	1054	14	tte_cf	2	on-focus	contrastive	1.30001646802795	cf	for
1055	1055	15	tte_cf	2	on-focus	contrastive	1.30476587175759	cf	for
1056	1056	16	tte_cf	2	on-focus	contrastive	1.30813266640589	cf	for
1057	1057	17	tte_cf	2	on-focus	contrastive	1.30892408285077	cf	for
1058	1058	18	tte_cf	2	on-focus	contrastive	1.30805302994643	cf	for
1059	1059	19	tte_cf	2	on-focus	contrastive	1.30618290913385	cf	for
1060	1060	20	tte_cf	2	on-focus	contrastive	1.30115360660346	cf	for
1061	1061	1	tto_cf	2	on-focus	contrastive	1.18166079582511	cf	for
1062	1062	2	tto_cf	2	on-focus	contrastive	1.25072942578901	cf	for
1063	1063	3	tto_cf	2	on-focus	contrastive	1.31365400894678	cf	for
1064	1064	4	tto_cf	2	on-focus	contrastive	1.36559762561984	cf	for
1065	1065	5	tto_cf	2	on-focus	contrastive	1.40657595727279	cf	for
1066	1066	6	tto_cf	2	on-focus	contrastive	1.43972447961721	cf	for
1067	1067	7	tto_cf	2	on-focus	contrastive	1.45982723899195	cf	for
1068	1068	8	tto_cf	2	on-focus	contrastive	1.47811348623532	cf	for
1069	1069	9	tto_cf	2	on-focus	contrastive	1.49588737650752	cf	for
1070	1070	10	tto_cf	2	on-focus	contrastive	1.51476710258961	cf	for
1071	1071	11	tto_cf	2	on-focus	contrastive	1.5356238900914	cf	for
1072	1072	12	tto_cf	2	on-focus	contrastive	1.55739157892874	cf	for
1073	1073	13	tto_cf	2	on-focus	contrastive	1.5788395039862	cf	for
1074	1074	14	tto_cf	2	on-focus	contrastive	1.59861463170054	cf	for
1075	1075	15	tto_cf	2	on-focus	contrastive	1.61194500557147	cf	for
1076	1076	16	tto_cf	2	on-focus	contrastive	1.60770449599907	cf	for
1077	1077	17	tto_cf	2	on-focus	contrastive	1.58437399756159	cf	for
1078	1078	18	tto_cf	2	on-focus	contrastive	1.53816969333974	cf	for
1079	1079	19	tto_cf	2	on-focus	contrastive	1.46813439081776	cf	for
1080	1080	20	tto_cf	2	on-focus	contrastive	1.3906696667972	cf	for
1081	1081	1	ka_cf	3	on-focus	contrastive	-0.0437047839973892	cf	len
1082	1082	2	ka_cf	3	on-focus	contrastive	-0.042014103796498	cf	len
1083	1083	3	ka_cf	3	on-focus	contrastive	-0.0403466695033239	cf	len
1084	1084	4	ka_cf	3	on-focus	contrastive	-0.0404199849176714	cf	len
1085	1085	5	ka_cf	3	on-focus	contrastive	-0.0409292900173528	cf	len
1086	1086	6	ka_cf	3	on-focus	contrastive	-0.0423436297991723	cf	len
1087	1087	7	ka_cf	3	on-focus	contrastive	-0.0445905091022037	cf	len
1088	1088	8	ka_cf	3	on-focus	contrastive	-0.0468876302372747	cf	len
1089	1089	9	ka_cf	3	on-focus	contrastive	-0.0502405257979097	cf	len
1090	1090	10	ka_cf	3	on-focus	contrastive	-0.0537401944414246	cf	len
1091	1091	11	ka_cf	3	on-focus	contrastive	-0.0536053834261408	cf	len
1092	1092	12	ka_cf	3	on-focus	contrastive	-0.0538822713357617	cf	len
1093	1093	13	ka_cf	3	on-focus	contrastive	-0.0512537038462583	cf	len
1094	1094	14	ka_cf	3	on-focus	contrastive	-0.038633739725473	cf	len
1095	1095	15	ka_cf	3	on-focus	contrastive	-0.0252043492302625	cf	len
1096	1096	16	ka_cf	3	on-focus	contrastive	-0.00559600666674451	cf	len
1097	1097	17	ka_cf	3	on-focus	contrastive	0.0170077604477745	cf	len
1098	1098	18	ka_cf	3	on-focus	contrastive	0.0414403314545485	cf	len
1099	1099	19	ka_cf	3	on-focus	contrastive	0.073352540373043	cf	len
1100	1100	20	ka_cf	3	on-focus	contrastive	0.103304933081163	cf	len
1101	1101	1	ke_cf	3	on-focus	contrastive	0.284893627098603	cf	len
1102	1102	2	ke_cf	3	on-focus	contrastive	0.297172606141518	cf	len
1103	1103	3	ke_cf	3	on-focus	contrastive	0.306544473947993	cf	len
1104	1104	4	ke_cf	3	on-focus	contrastive	0.310721312874169	cf	len
1105	1105	5	ke_cf	3	on-focus	contrastive	0.307181499875985	cf	len
1106	1106	6	ke_cf	3	on-focus	contrastive	0.2991817255623	cf	len
1107	1107	7	ke_cf	3	on-focus	contrastive	0.28538498174545	cf	len
1108	1108	8	ke_cf	3	on-focus	contrastive	0.26716670821903	cf	len
1109	1109	9	ke_cf	3	on-focus	contrastive	0.245792847575796	cf	len
1110	1110	10	ke_cf	3	on-focus	contrastive	0.222992894547164	cf	len
1111	1111	11	ke_cf	3	on-focus	contrastive	0.203250447761696	cf	len
1112	1112	12	ke_cf	3	on-focus	contrastive	0.185602348522765	cf	len
1113	1113	13	ke_cf	3	on-focus	contrastive	0.171551396340015	cf	len
1114	1114	14	ke_cf	3	on-focus	contrastive	0.16367561453107	cf	len
1115	1115	15	ke_cf	3	on-focus	contrastive	0.159079871524817	cf	len
1116	1116	16	ke_cf	3	on-focus	contrastive	0.166009360334163	cf	len
1117	1117	17	ke_cf	3	on-focus	contrastive	0.186524478785918	cf	len
1118	1118	18	ke_cf	3	on-focus	contrastive	0.218627704408412	cf	len
1119	1119	19	ke_cf	3	on-focus	contrastive	0.254471845357864	cf	len
1120	1120	20	ke_cf	3	on-focus	contrastive	0.302715594181382	cf	len
1121	1121	1	kha_cf	3	on-focus	contrastive	1.15872783111456	cf	asp
1122	1122	2	kha_cf	3	on-focus	contrastive	1.20931958821263	cf	asp
1123	1123	3	kha_cf	3	on-focus	contrastive	1.25870549837439	cf	asp
1124	1124	4	kha_cf	3	on-focus	contrastive	1.30694779933419	cf	asp
1125	1125	5	kha_cf	3	on-focus	contrastive	1.33817284303773	cf	asp
1126	1126	6	kha_cf	3	on-focus	contrastive	1.36647973997679	cf	asp
1127	1127	7	kha_cf	3	on-focus	contrastive	1.39440167836384	cf	asp
1128	1128	8	kha_cf	3	on-focus	contrastive	1.40993652396034	cf	asp
1129	1129	9	kha_cf	3	on-focus	contrastive	1.42100763949964	cf	asp
1130	1130	10	kha_cf	3	on-focus	contrastive	1.43201213609738	cf	asp
1131	1131	11	kha_cf	3	on-focus	contrastive	1.43100524966827	cf	asp
1132	1132	12	kha_cf	3	on-focus	contrastive	1.42192708767297	cf	asp
1133	1133	13	kha_cf	3	on-focus	contrastive	1.41281570174793	cf	asp
1134	1134	14	kha_cf	3	on-focus	contrastive	1.40300410691323	cf	asp
1135	1135	15	kha_cf	3	on-focus	contrastive	1.39134061474154	cf	asp
1136	1136	16	kha_cf	3	on-focus	contrastive	1.37961666869889	cf	asp
1137	1137	17	kha_cf	3	on-focus	contrastive	1.36807043130832	cf	asp
1138	1138	18	kha_cf	3	on-focus	contrastive	1.35531550128605	cf	asp
1139	1139	19	kha_cf	3	on-focus	contrastive	1.34248066720741	cf	asp
1140	1140	20	kha_cf	3	on-focus	contrastive	1.33197094953643	cf	asp
1141	1141	1	khe_cf	3	on-focus	contrastive	1.46412343209516	cf	asp
1142	1142	2	khe_cf	3	on-focus	contrastive	1.49048443391337	cf	asp
1143	1143	3	khe_cf	3	on-focus	contrastive	1.5165703816776	cf	asp
1144	1144	4	khe_cf	3	on-focus	contrastive	1.54547052505729	cf	asp
1145	1145	5	khe_cf	3	on-focus	contrastive	1.57532650283215	cf	asp
1146	1146	6	khe_cf	3	on-focus	contrastive	1.60476415035854	cf	asp
1147	1147	7	khe_cf	3	on-focus	contrastive	1.6341620017622	cf	asp
1148	1148	8	khe_cf	3	on-focus	contrastive	1.66056160362843	cf	asp
1149	1149	9	khe_cf	3	on-focus	contrastive	1.68015543397178	cf	asp
1150	1150	10	khe_cf	3	on-focus	contrastive	1.69878922537925	cf	asp
1151	1151	11	khe_cf	3	on-focus	contrastive	1.71105254426935	cf	asp
1152	1152	12	khe_cf	3	on-focus	contrastive	1.72131697510376	cf	asp
1153	1153	13	khe_cf	3	on-focus	contrastive	1.72317846312193	cf	asp
1154	1154	14	khe_cf	3	on-focus	contrastive	1.72093247191628	cf	asp
1155	1155	15	khe_cf	3	on-focus	contrastive	1.71026844249674	cf	asp
1156	1156	16	khe_cf	3	on-focus	contrastive	1.68919269693255	cf	asp
1157	1157	17	khe_cf	3	on-focus	contrastive	1.66307293056456	cf	asp
1158	1158	18	khe_cf	3	on-focus	contrastive	1.62845032462003	cf	asp
1159	1159	19	khe_cf	3	on-focus	contrastive	1.58763918294438	cf	asp
1160	1160	20	khe_cf	3	on-focus	contrastive	1.5517853545507	cf	asp
1161	1161	1	kho_cf	3	on-focus	contrastive	1.48112441306286	cf	asp
1162	1162	2	kho_cf	3	on-focus	contrastive	1.49829805650848	cf	asp
1163	1163	3	kho_cf	3	on-focus	contrastive	1.51521129854396	cf	asp
1164	1164	4	kho_cf	3	on-focus	contrastive	1.53184490837413	cf	asp
1165	1165	5	kho_cf	3	on-focus	contrastive	1.54531065122976	cf	asp
1166	1166	6	kho_cf	3	on-focus	contrastive	1.55795015160587	cf	asp
1167	1167	7	kho_cf	3	on-focus	contrastive	1.57077282755649	cf	asp
1168	1168	8	kho_cf	3	on-focus	contrastive	1.58198779726984	cf	asp
1169	1169	9	kho_cf	3	on-focus	contrastive	1.59144375939041	cf	asp
1170	1170	10	kho_cf	3	on-focus	contrastive	1.5976367159525	cf	asp
1171	1171	11	kho_cf	3	on-focus	contrastive	1.59323726893296	cf	asp
1172	1172	12	kho_cf	3	on-focus	contrastive	1.5826124029957	cf	asp
1173	1173	13	kho_cf	3	on-focus	contrastive	1.56765577251467	cf	asp
1174	1174	14	kho_cf	3	on-focus	contrastive	1.54552682820343	cf	asp
1175	1175	15	kho_cf	3	on-focus	contrastive	1.51641206344393	cf	asp
1176	1176	16	kho_cf	3	on-focus	contrastive	1.48082262762507	cf	asp
1177	1177	17	kho_cf	3	on-focus	contrastive	1.43972706499699	cf	asp
1178	1178	18	kho_cf	3	on-focus	contrastive	1.39064846749954	cf	asp
1179	1179	19	kho_cf	3	on-focus	contrastive	1.36271387337458	cf	asp
1180	1180	20	kho_cf	3	on-focus	contrastive	1.34473667264706	cf	asp
1181	1181	1	kka_cf	3	on-focus	contrastive	0.979503069877992	cf	for
1182	1182	2	kka_cf	3	on-focus	contrastive	0.962565308681113	cf	for
1183	1183	3	kka_cf	3	on-focus	contrastive	0.948518757652149	cf	for
1184	1184	4	kka_cf	3	on-focus	contrastive	0.940322421915778	cf	for
1185	1185	5	kka_cf	3	on-focus	contrastive	0.939996731949484	cf	for
1186	1186	6	kka_cf	3	on-focus	contrastive	0.943709090850155	cf	for
1187	1187	7	kka_cf	3	on-focus	contrastive	0.9637989548935	cf	for
1188	1188	8	kka_cf	3	on-focus	contrastive	0.985354787471102	cf	for
1189	1189	9	kka_cf	3	on-focus	contrastive	1.00948197419426	cf	for
1190	1190	10	kka_cf	3	on-focus	contrastive	1.03366930020361	cf	for
1191	1191	11	kka_cf	3	on-focus	contrastive	1.05763452122993	cf	for
1192	1192	12	kka_cf	3	on-focus	contrastive	1.078431782833	cf	for
1193	1193	13	kka_cf	3	on-focus	contrastive	1.09695785146788	cf	for
1194	1194	14	kka_cf	3	on-focus	contrastive	1.11142507532848	cf	for
1195	1195	15	kka_cf	3	on-focus	contrastive	1.12250988285379	cf	for
1196	1196	16	kka_cf	3	on-focus	contrastive	1.13096568933647	cf	for
1197	1197	17	kka_cf	3	on-focus	contrastive	1.12697996510722	cf	for
1198	1198	18	kka_cf	3	on-focus	contrastive	1.11782922934282	cf	for
1199	1199	19	kka_cf	3	on-focus	contrastive	1.10048682676068	cf	for
1200	1200	20	kka_cf	3	on-focus	contrastive	1.07718958583685	cf	for
1201	1201	1	kke_cf	3	on-focus	contrastive	0.916410041490729	cf	for
1202	1202	2	kke_cf	3	on-focus	contrastive	0.968178011986964	cf	for
1203	1203	3	kke_cf	3	on-focus	contrastive	1.0168091242861	cf	for
1204	1204	4	kke_cf	3	on-focus	contrastive	1.05556926861453	cf	for
1205	1205	5	kke_cf	3	on-focus	contrastive	1.09356492653463	cf	for
1206	1206	6	kke_cf	3	on-focus	contrastive	1.12644833926647	cf	for
1207	1207	7	kke_cf	3	on-focus	contrastive	1.15618033599261	cf	for
1208	1208	8	kke_cf	3	on-focus	contrastive	1.18431247977722	cf	for
1209	1209	9	kke_cf	3	on-focus	contrastive	1.21508415997384	cf	for
1210	1210	10	kke_cf	3	on-focus	contrastive	1.24701313581763	cf	for
1211	1211	11	kke_cf	3	on-focus	contrastive	1.27758199973194	cf	for
1212	1212	12	kke_cf	3	on-focus	contrastive	1.30656058411319	cf	for
1213	1213	13	kke_cf	3	on-focus	contrastive	1.32996087487751	cf	for
1214	1214	14	kke_cf	3	on-focus	contrastive	1.34946601756167	cf	for
1215	1215	15	kke_cf	3	on-focus	contrastive	1.3635246050067	cf	for
1216	1216	16	kke_cf	3	on-focus	contrastive	1.35088464323004	cf	for
1217	1217	17	kke_cf	3	on-focus	contrastive	1.32137582435616	cf	for
1218	1218	18	kke_cf	3	on-focus	contrastive	1.26869763098476	cf	for
1219	1219	19	kke_cf	3	on-focus	contrastive	1.19430588474729	cf	for
1220	1220	20	kke_cf	3	on-focus	contrastive	1.11243506785442	cf	for
1221	1221	1	kko_cf	3	on-focus	contrastive	1.20091632741684	cf	for
1222	1222	2	kko_cf	3	on-focus	contrastive	1.21300011907716	cf	for
1223	1223	3	kko_cf	3	on-focus	contrastive	1.22521938010859	cf	for
1224	1224	4	kko_cf	3	on-focus	contrastive	1.24113690140111	cf	for
1225	1225	5	kko_cf	3	on-focus	contrastive	1.26116813538794	cf	for
1226	1226	6	kko_cf	3	on-focus	contrastive	1.28271245370836	cf	for
1227	1227	7	kko_cf	3	on-focus	contrastive	1.308013572621	cf	for
1228	1228	8	kko_cf	3	on-focus	contrastive	1.3349810327607	cf	for
1229	1229	9	kko_cf	3	on-focus	contrastive	1.36394724711782	cf	for
1230	1230	10	kko_cf	3	on-focus	contrastive	1.39297995859781	cf	for
1231	1231	11	kko_cf	3	on-focus	contrastive	1.41954486753618	cf	for
1232	1232	12	kko_cf	3	on-focus	contrastive	1.44212271510406	cf	for
1233	1233	13	kko_cf	3	on-focus	contrastive	1.46182904293613	cf	for
1234	1234	14	kko_cf	3	on-focus	contrastive	1.46774923929341	cf	for
1235	1235	15	kko_cf	3	on-focus	contrastive	1.47168929680194	cf	for
1236	1236	16	kko_cf	3	on-focus	contrastive	1.46173751503854	cf	for
1237	1237	17	kko_cf	3	on-focus	contrastive	1.44402717664646	cf	for
1238	1238	18	kko_cf	3	on-focus	contrastive	1.41567666420921	cf	for
1239	1239	19	kko_cf	3	on-focus	contrastive	1.3723550520919	cf	for
1240	1240	20	kko_cf	3	on-focus	contrastive	1.31962755120608	cf	for
1241	1241	1	ko_cf	3	on-focus	contrastive	0.869435966323669	cf	len
1242	1242	2	ko_cf	3	on-focus	contrastive	0.768267534274705	cf	len
1243	1243	3	ko_cf	3	on-focus	contrastive	0.667683129225558	cf	len
1244	1244	4	ko_cf	3	on-focus	contrastive	0.577244651541289	cf	len
1245	1245	5	ko_cf	3	on-focus	contrastive	0.503047937967629	cf	len
1246	1246	6	ko_cf	3	on-focus	contrastive	0.444511928047321	cf	len
1247	1247	7	ko_cf	3	on-focus	contrastive	0.415623226423238	cf	len
1248	1248	8	ko_cf	3	on-focus	contrastive	0.396168845244573	cf	len
1249	1249	9	ko_cf	3	on-focus	contrastive	0.387919502151446	cf	len
1250	1250	10	ko_cf	3	on-focus	contrastive	0.384393319570436	cf	len
1251	1251	11	ko_cf	3	on-focus	contrastive	0.389501470264401	cf	len
1252	1252	12	ko_cf	3	on-focus	contrastive	0.398217471257607	cf	len
1253	1253	13	ko_cf	3	on-focus	contrastive	0.410670491602857	cf	len
1254	1254	14	ko_cf	3	on-focus	contrastive	0.428419968228999	cf	len
1255	1255	15	ko_cf	3	on-focus	contrastive	0.45542101658699	cf	len
1256	1256	16	ko_cf	3	on-focus	contrastive	0.494983002560715	cf	len
1257	1257	17	ko_cf	3	on-focus	contrastive	0.546631376871576	cf	len
1258	1258	18	ko_cf	3	on-focus	contrastive	0.601228245245826	cf	len
1259	1259	19	ko_cf	3	on-focus	contrastive	0.667852881598203	cf	len
1260	1260	20	ko_cf	3	on-focus	contrastive	0.710383348876696	cf	len
1261	1261	1	pa_cf	3	on-focus	contrastive	0.462387920452137	cf	len
1262	1262	2	pa_cf	3	on-focus	contrastive	0.359198797137585	cf	len
1263	1263	3	pa_cf	3	on-focus	contrastive	0.251609533539224	cf	len
1264	1264	4	pa_cf	3	on-focus	contrastive	0.169410223129776	cf	len
1265	1265	5	pa_cf	3	on-focus	contrastive	0.0883258173212247	cf	len
1266	1266	6	pa_cf	3	on-focus	contrastive	0.036543388940347	cf	len
1267	1267	7	pa_cf	3	on-focus	contrastive	-0.0075521068131095	cf	len
1268	1268	8	pa_cf	3	on-focus	contrastive	-0.021602883526633	cf	len
1269	1269	9	pa_cf	3	on-focus	contrastive	-0.0218268814867524	cf	len
1270	1270	10	pa_cf	3	on-focus	contrastive	-0.0172975857786453	cf	len
1271	1271	11	pa_cf	3	on-focus	contrastive	-0.0105227247858435	cf	len
1272	1272	12	pa_cf	3	on-focus	contrastive	-0.0014892981170723	cf	len
1273	1273	13	pa_cf	3	on-focus	contrastive	0.0083052050164225	cf	len
1274	1274	14	pa_cf	3	on-focus	contrastive	0.018609212175395	cf	len
1275	1275	15	pa_cf	3	on-focus	contrastive	0.0476528207378901	cf	len
1276	1276	16	pa_cf	3	on-focus	contrastive	0.071906663036419	cf	len
1277	1277	17	pa_cf	3	on-focus	contrastive	0.111308060346208	cf	len
1278	1278	18	pa_cf	3	on-focus	contrastive	0.145282508676575	cf	len
1279	1279	19	pa_cf	3	on-focus	contrastive	0.188999724898542	cf	len
1280	1280	20	pa_cf	3	on-focus	contrastive	0.241605669927993	cf	len
1281	1281	1	pe_cf	3	on-focus	contrastive	0.595183604110592	cf	len
1282	1282	2	pe_cf	3	on-focus	contrastive	0.573161331404594	cf	len
1283	1283	3	pe_cf	3	on-focus	contrastive	0.550817209523353	cf	len
1284	1284	4	pe_cf	3	on-focus	contrastive	0.533559314589706	cf	len
1285	1285	5	pe_cf	3	on-focus	contrastive	0.511000063967859	cf	len
1286	1286	6	pe_cf	3	on-focus	contrastive	0.484384743886477	cf	len
1287	1287	7	pe_cf	3	on-focus	contrastive	0.458217879035438	cf	len
1288	1288	8	pe_cf	3	on-focus	contrastive	0.424495667841329	cf	len
1289	1289	9	pe_cf	3	on-focus	contrastive	0.385552157464075	cf	len
1290	1290	10	pe_cf	3	on-focus	contrastive	0.343499420544707	cf	len
1291	1291	11	pe_cf	3	on-focus	contrastive	0.304148361848291	cf	len
1292	1292	12	pe_cf	3	on-focus	contrastive	0.273730303553281	cf	len
1293	1293	13	pe_cf	3	on-focus	contrastive	0.249485168724014	cf	len
1294	1294	14	pe_cf	3	on-focus	contrastive	0.235763190074274	cf	len
1295	1295	15	pe_cf	3	on-focus	contrastive	0.230628965606792	cf	len
1296	1296	16	pe_cf	3	on-focus	contrastive	0.231895665163254	cf	len
1297	1297	17	pe_cf	3	on-focus	contrastive	0.258577027119189	cf	len
1298	1298	18	pe_cf	3	on-focus	contrastive	0.303416067819948	cf	len
1299	1299	19	pe_cf	3	on-focus	contrastive	0.366102466082353	cf	len
1300	1300	20	pe_cf	3	on-focus	contrastive	0.4556149320205	cf	len
1301	1301	1	pha_cf	3	on-focus	contrastive	1.06501731350878	cf	asp
1302	1302	2	pha_cf	3	on-focus	contrastive	1.16904207933514	cf	asp
1303	1303	3	pha_cf	3	on-focus	contrastive	1.26894845484211	cf	asp
1304	1304	4	pha_cf	3	on-focus	contrastive	1.34860629940602	cf	asp
1305	1305	5	pha_cf	3	on-focus	contrastive	1.40715221355592	cf	asp
1306	1306	6	pha_cf	3	on-focus	contrastive	1.46437026649359	cf	asp
1307	1307	7	pha_cf	3	on-focus	contrastive	1.49238455966157	cf	asp
1308	1308	8	pha_cf	3	on-focus	contrastive	1.51782039169038	cf	asp
1309	1309	9	pha_cf	3	on-focus	contrastive	1.53194235006647	cf	asp
1310	1310	10	pha_cf	3	on-focus	contrastive	1.52850886355507	cf	asp
1311	1311	11	pha_cf	3	on-focus	contrastive	1.52507015110492	cf	asp
1312	1312	12	pha_cf	3	on-focus	contrastive	1.50473823913867	cf	asp
1313	1313	13	pha_cf	3	on-focus	contrastive	1.48137536040313	cf	asp
1314	1314	14	pha_cf	3	on-focus	contrastive	1.45092756521138	cf	asp
1315	1315	15	pha_cf	3	on-focus	contrastive	1.40546777672811	cf	asp
1316	1316	16	pha_cf	3	on-focus	contrastive	1.35903328725936	cf	asp
1317	1317	17	pha_cf	3	on-focus	contrastive	1.2922400922352	cf	asp
1318	1318	18	pha_cf	3	on-focus	contrastive	1.2178612186726	cf	asp
1319	1319	19	pha_cf	3	on-focus	contrastive	1.16039605774883	cf	asp
1320	1320	20	pha_cf	3	on-focus	contrastive	1.16019068561407	cf	asp
1321	1321	1	phe_cf	3	on-focus	contrastive	1.11874618425751	cf	asp
1322	1322	2	phe_cf	3	on-focus	contrastive	1.21813907420578	cf	asp
1323	1323	3	phe_cf	3	on-focus	contrastive	1.31308233054802	cf	asp
1324	1324	4	phe_cf	3	on-focus	contrastive	1.39372722229672	cf	asp
1325	1325	5	phe_cf	3	on-focus	contrastive	1.46189619952647	cf	asp
1326	1326	6	phe_cf	3	on-focus	contrastive	1.52110191759012	cf	asp
1327	1327	7	phe_cf	3	on-focus	contrastive	1.56622034434658	cf	asp
1328	1328	8	phe_cf	3	on-focus	contrastive	1.59642864462341	cf	asp
1329	1329	9	phe_cf	3	on-focus	contrastive	1.62392832313865	cf	asp
1330	1330	10	phe_cf	3	on-focus	contrastive	1.6315897302667	cf	asp
1331	1331	11	phe_cf	3	on-focus	contrastive	1.63551831287784	cf	asp
1332	1332	12	phe_cf	3	on-focus	contrastive	1.63276107992271	cf	asp
1333	1333	13	phe_cf	3	on-focus	contrastive	1.62076612209777	cf	asp
1334	1334	14	phe_cf	3	on-focus	contrastive	1.6065795441719	cf	asp
1335	1335	15	phe_cf	3	on-focus	contrastive	1.58312585819351	cf	asp
1336	1336	16	phe_cf	3	on-focus	contrastive	1.55362484797228	cf	asp
1337	1337	17	phe_cf	3	on-focus	contrastive	1.52086094794337	cf	asp
1338	1338	18	phe_cf	3	on-focus	contrastive	1.48103796426969	cf	asp
1339	1339	19	phe_cf	3	on-focus	contrastive	1.43815197998032	cf	asp
1340	1340	20	phe_cf	3	on-focus	contrastive	1.40025223151652	cf	asp
1341	1341	1	pho_cf	3	on-focus	contrastive	1.44215446287562	cf	asp
1342	1342	2	pho_cf	3	on-focus	contrastive	1.48597947888965	cf	asp
1343	1343	3	pho_cf	3	on-focus	contrastive	1.52830867337729	cf	asp
1344	1344	4	pho_cf	3	on-focus	contrastive	1.56204529442347	cf	asp
1345	1345	5	pho_cf	3	on-focus	contrastive	1.58867604282169	cf	asp
1346	1346	6	pho_cf	3	on-focus	contrastive	1.61316549115675	cf	asp
1347	1347	7	pho_cf	3	on-focus	contrastive	1.62568095951952	cf	asp
1348	1348	8	pho_cf	3	on-focus	contrastive	1.63804991470289	cf	asp
1349	1349	9	pho_cf	3	on-focus	contrastive	1.63894179185362	cf	asp
1350	1350	10	pho_cf	3	on-focus	contrastive	1.63513851356642	cf	asp
1351	1351	11	pho_cf	3	on-focus	contrastive	1.63090805539236	cf	asp
1352	1352	12	pho_cf	3	on-focus	contrastive	1.62308070501737	cf	asp
1353	1353	13	pho_cf	3	on-focus	contrastive	1.61309272876752	cf	asp
1354	1354	14	pho_cf	3	on-focus	contrastive	1.60407885955692	cf	asp
1355	1355	15	pho_cf	3	on-focus	contrastive	1.59538718114488	cf	asp
1356	1356	16	pho_cf	3	on-focus	contrastive	1.58428655010924	cf	asp
1357	1357	17	pho_cf	3	on-focus	contrastive	1.57372713005451	cf	asp
1358	1358	18	pho_cf	3	on-focus	contrastive	1.56305944952789	cf	asp
1359	1359	19	pho_cf	3	on-focus	contrastive	1.55805024996584	cf	asp
1360	1360	20	pho_cf	3	on-focus	contrastive	1.55994564583929	cf	asp
1361	1361	1	po_cf	3	on-focus	contrastive	0.746177595395394	cf	len
1362	1362	2	po_cf	3	on-focus	contrastive	0.701902742778454	cf	len
1363	1363	3	po_cf	3	on-focus	contrastive	0.657054109702818	cf	len
1364	1364	4	po_cf	3	on-focus	contrastive	0.607951455686519	cf	len
1365	1365	5	po_cf	3	on-focus	contrastive	0.567949457342692	cf	len
1366	1366	6	po_cf	3	on-focus	contrastive	0.525859306744102	cf	len
1367	1367	7	po_cf	3	on-focus	contrastive	0.502039882707421	cf	len
1368	1368	8	po_cf	3	on-focus	contrastive	0.478000876726108	cf	len
1369	1369	9	po_cf	3	on-focus	contrastive	0.460511738617221	cf	len
1370	1370	10	po_cf	3	on-focus	contrastive	0.448277432738572	cf	len
1371	1371	11	po_cf	3	on-focus	contrastive	0.441132493627014	cf	len
1372	1372	12	po_cf	3	on-focus	contrastive	0.436364234434929	cf	len
1373	1373	13	po_cf	3	on-focus	contrastive	0.434514590352679	cf	len
1374	1374	14	po_cf	3	on-focus	contrastive	0.432027110999763	cf	len
1375	1375	15	po_cf	3	on-focus	contrastive	0.454921363577141	cf	len
1376	1376	16	po_cf	3	on-focus	contrastive	0.491954116573766	cf	len
1377	1377	17	po_cf	3	on-focus	contrastive	0.558366866089852	cf	len
1378	1378	18	po_cf	3	on-focus	contrastive	0.631604567153697	cf	len
1379	1379	19	po_cf	3	on-focus	contrastive	0.725466720496177	cf	len
1380	1380	20	po_cf	3	on-focus	contrastive	0.775103805747107	cf	len
1381	1381	1	ppa_cf	3	on-focus	contrastive	1.24858422384116	cf	for
1382	1382	2	ppa_cf	3	on-focus	contrastive	1.19734143249847	cf	for
1383	1383	3	ppa_cf	3	on-focus	contrastive	1.15403436578847	cf	for
1384	1384	4	ppa_cf	3	on-focus	contrastive	1.12795417941459	cf	for
1385	1385	5	ppa_cf	3	on-focus	contrastive	1.12140743018413	cf	for
1386	1386	6	ppa_cf	3	on-focus	contrastive	1.12617459025596	cf	for
1387	1387	7	ppa_cf	3	on-focus	contrastive	1.15726231572896	cf	for
1388	1388	8	ppa_cf	3	on-focus	contrastive	1.19095723140481	cf	for
1389	1389	9	ppa_cf	3	on-focus	contrastive	1.22621316142495	cf	for
1390	1390	10	ppa_cf	3	on-focus	contrastive	1.2609575473542	cf	for
1391	1391	11	ppa_cf	3	on-focus	contrastive	1.29477883641504	cf	for
1392	1392	12	ppa_cf	3	on-focus	contrastive	1.32628219803886	cf	for
1393	1393	13	ppa_cf	3	on-focus	contrastive	1.35571107333277	cf	for
1394	1394	14	ppa_cf	3	on-focus	contrastive	1.38308218849594	cf	for
1395	1395	15	ppa_cf	3	on-focus	contrastive	1.4004306534673	cf	for
1396	1396	16	ppa_cf	3	on-focus	contrastive	1.39827175608447	cf	for
1397	1397	17	ppa_cf	3	on-focus	contrastive	1.36851602210327	cf	for
1398	1398	18	ppa_cf	3	on-focus	contrastive	1.31642692373065	cf	for
1399	1399	19	ppa_cf	3	on-focus	contrastive	1.23090433358273	cf	for
1400	1400	20	ppa_cf	3	on-focus	contrastive	1.12890628076016	cf	for
1401	1401	1	ppe_cf	3	on-focus	contrastive	1.32303668469322	cf	for
1402	1402	2	ppe_cf	3	on-focus	contrastive	1.28920619626177	cf	for
1403	1403	3	ppe_cf	3	on-focus	contrastive	1.25974776102959	cf	for
1404	1404	4	ppe_cf	3	on-focus	contrastive	1.23970631963907	cf	for
1405	1405	5	ppe_cf	3	on-focus	contrastive	1.23090859418391	cf	for
1406	1406	6	ppe_cf	3	on-focus	contrastive	1.22798366792159	cf	for
1407	1407	7	ppe_cf	3	on-focus	contrastive	1.24040974298557	cf	for
1408	1408	8	ppe_cf	3	on-focus	contrastive	1.25453229366871	cf	for
1409	1409	9	ppe_cf	3	on-focus	contrastive	1.27136550728491	cf	for
1410	1410	10	ppe_cf	3	on-focus	contrastive	1.28866300568228	cf	for
1411	1411	11	ppe_cf	3	on-focus	contrastive	1.30590625505896	cf	for
1412	1412	12	ppe_cf	3	on-focus	contrastive	1.32075851893452	cf	for
1413	1413	13	ppe_cf	3	on-focus	contrastive	1.33386394363438	cf	for
1414	1414	14	ppe_cf	3	on-focus	contrastive	1.34393279955034	cf	for
1415	1415	15	ppe_cf	3	on-focus	contrastive	1.34492528134745	cf	for
1416	1416	16	ppe_cf	3	on-focus	contrastive	1.33947267865691	cf	for
1417	1417	17	ppe_cf	3	on-focus	contrastive	1.31316787086305	cf	for
1418	1418	18	ppe_cf	3	on-focus	contrastive	1.27805976121048	cf	for
1419	1419	19	ppe_cf	3	on-focus	contrastive	1.22572370715567	cf	for
1420	1420	20	ppe_cf	3	on-focus	contrastive	1.18826108868419	cf	for
1421	1421	1	ppo_cf	3	on-focus	contrastive	1.18202767432561	cf	for
1422	1422	2	ppo_cf	3	on-focus	contrastive	1.2637945199825	cf	for
1423	1423	3	ppo_cf	3	on-focus	contrastive	1.33105434814133	cf	for
1424	1424	4	ppo_cf	3	on-focus	contrastive	1.38422058500214	cf	for
1425	1425	5	ppo_cf	3	on-focus	contrastive	1.41924126777166	cf	for
1426	1426	6	ppo_cf	3	on-focus	contrastive	1.44200612861112	cf	for
1427	1427	7	ppo_cf	3	on-focus	contrastive	1.45711395622341	cf	for
1428	1428	8	ppo_cf	3	on-focus	contrastive	1.4721160361002	cf	for
1429	1429	9	ppo_cf	3	on-focus	contrastive	1.4881762764304	cf	for
1430	1430	10	ppo_cf	3	on-focus	contrastive	1.5049981152079	cf	for
1431	1431	11	ppo_cf	3	on-focus	contrastive	1.52133640313521	cf	for
1432	1432	12	ppo_cf	3	on-focus	contrastive	1.5366361823413	cf	for
1433	1433	13	ppo_cf	3	on-focus	contrastive	1.54987398831943	cf	for
1434	1434	14	ppo_cf	3	on-focus	contrastive	1.56109481388074	cf	for
1435	1435	15	ppo_cf	3	on-focus	contrastive	1.570971523819	cf	for
1436	1436	16	ppo_cf	3	on-focus	contrastive	1.57925599691533	cf	for
1437	1437	17	ppo_cf	3	on-focus	contrastive	1.58546603895673	cf	for
1438	1438	18	ppo_cf	3	on-focus	contrastive	1.58875048475803	cf	for
1439	1439	19	ppo_cf	3	on-focus	contrastive	1.59136991704186	cf	for
1440	1440	20	ppo_cf	3	on-focus	contrastive	1.59124854872021	cf	for
1441	1441	1	ta_cf	3	on-focus	contrastive	-0.142907388561063	cf	len
1442	1442	2	ta_cf	3	on-focus	contrastive	-0.152752995404688	cf	len
1443	1443	3	ta_cf	3	on-focus	contrastive	-0.162642040477675	cf	len
1444	1444	4	ta_cf	3	on-focus	contrastive	-0.171235755381184	cf	len
1445	1445	5	ta_cf	3	on-focus	contrastive	-0.179440878172362	cf	len
1446	1446	6	ta_cf	3	on-focus	contrastive	-0.186225075361036	cf	len
1447	1447	7	ta_cf	3	on-focus	contrastive	-0.191425172284171	cf	len
1448	1448	8	ta_cf	3	on-focus	contrastive	-0.195778999914652	cf	len
1449	1449	9	ta_cf	3	on-focus	contrastive	-0.198191559897063	cf	len
1450	1450	10	ta_cf	3	on-focus	contrastive	-0.200624342334941	cf	len
1451	1451	11	ta_cf	3	on-focus	contrastive	-0.207878058347765	cf	len
1452	1452	12	ta_cf	3	on-focus	contrastive	-0.216802437623797	cf	len
1453	1453	13	ta_cf	3	on-focus	contrastive	-0.199104294444984	cf	len
1454	1454	14	ta_cf	3	on-focus	contrastive	-0.165321828095174	cf	len
1455	1455	15	ta_cf	3	on-focus	contrastive	-0.120345162944868	cf	len
1456	1456	16	ta_cf	3	on-focus	contrastive	-0.0519886817879788	cf	len
1457	1457	17	ta_cf	3	on-focus	contrastive	0.018145469317965	cf	len
1458	1458	18	ta_cf	3	on-focus	contrastive	0.116974898848789	cf	len
1459	1459	19	ta_cf	3	on-focus	contrastive	0.215489486859548	cf	len
1460	1460	20	ta_cf	3	on-focus	contrastive	0.237401912062969	cf	len
1461	1461	1	te_cf	3	on-focus	contrastive	0.479930983132202	cf	len
1462	1462	2	te_cf	3	on-focus	contrastive	0.436486937301928	cf	len
1463	1463	3	te_cf	3	on-focus	contrastive	0.396337219509714	cf	len
1464	1464	4	te_cf	3	on-focus	contrastive	0.362923614533695	cf	len
1465	1465	5	te_cf	3	on-focus	contrastive	0.33660002028758	cf	len
1466	1466	6	te_cf	3	on-focus	contrastive	0.313694958725272	cf	len
1467	1467	7	te_cf	3	on-focus	contrastive	0.298562229076227	cf	len
1468	1468	8	te_cf	3	on-focus	contrastive	0.280713143044595	cf	len
1469	1469	9	te_cf	3	on-focus	contrastive	0.261715934191496	cf	len
1470	1470	10	te_cf	3	on-focus	contrastive	0.242147361402185	cf	len
1471	1471	11	te_cf	3	on-focus	contrastive	0.223993973655612	cf	len
1472	1472	12	te_cf	3	on-focus	contrastive	0.207078436215182	cf	len
1473	1473	13	te_cf	3	on-focus	contrastive	0.194006825029632	cf	len
1474	1474	14	te_cf	3	on-focus	contrastive	0.183162724867877	cf	len
1475	1475	15	te_cf	3	on-focus	contrastive	0.174849783791484	cf	len
1476	1476	16	te_cf	3	on-focus	contrastive	0.224287240892335	cf	len
1477	1477	17	te_cf	3	on-focus	contrastive	0.298278732279968	cf	len
1478	1478	18	te_cf	3	on-focus	contrastive	0.405301759859379	cf	len
1479	1479	19	te_cf	3	on-focus	contrastive	0.54686905440514	cf	len
1480	1480	20	te_cf	3	on-focus	contrastive	0.658957178811553	cf	len
1481	1481	1	tha_cf	3	on-focus	contrastive	0.958728560837735	cf	asp
1482	1482	2	tha_cf	3	on-focus	contrastive	1.02610391780832	cf	asp
1483	1483	3	tha_cf	3	on-focus	contrastive	1.09172324454385	cf	asp
1484	1484	4	tha_cf	3	on-focus	contrastive	1.15395084287836	cf	asp
1485	1485	5	tha_cf	3	on-focus	contrastive	1.20218893560673	cf	asp
1486	1486	6	tha_cf	3	on-focus	contrastive	1.24222721139179	cf	asp
1487	1487	7	tha_cf	3	on-focus	contrastive	1.27840658998602	cf	asp
1488	1488	8	tha_cf	3	on-focus	contrastive	1.30677301579014	cf	asp
1489	1489	9	tha_cf	3	on-focus	contrastive	1.32719174852039	cf	asp
1490	1490	10	tha_cf	3	on-focus	contrastive	1.33742770222504	cf	asp
1491	1491	11	tha_cf	3	on-focus	contrastive	1.34202882964053	cf	asp
1492	1492	12	tha_cf	3	on-focus	contrastive	1.34661067699214	cf	asp
1493	1493	13	tha_cf	3	on-focus	contrastive	1.33733844211121	cf	asp
1494	1494	14	tha_cf	3	on-focus	contrastive	1.32449259515934	cf	asp
1495	1495	15	tha_cf	3	on-focus	contrastive	1.31158032281696	cf	asp
1496	1496	16	tha_cf	3	on-focus	contrastive	1.29281924438023	cf	asp
1497	1497	17	tha_cf	3	on-focus	contrastive	1.27021465668069	cf	asp
1498	1498	18	tha_cf	3	on-focus	contrastive	1.24740140554497	cf	asp
1499	1499	19	tha_cf	3	on-focus	contrastive	1.21821881812276	cf	asp
1500	1500	20	tha_cf	3	on-focus	contrastive	1.19271331764829	cf	asp
1501	1501	1	the_cf	3	on-focus	contrastive	1.38889901609058	cf	asp
1502	1502	2	the_cf	3	on-focus	contrastive	1.40277558342966	cf	asp
1503	1503	3	the_cf	3	on-focus	contrastive	1.41661972746955	cf	asp
1504	1504	4	the_cf	3	on-focus	contrastive	1.44024405670274	cf	asp
1505	1505	5	the_cf	3	on-focus	contrastive	1.4623515200777	cf	asp
1506	1506	6	the_cf	3	on-focus	contrastive	1.49389296999304	cf	asp
1507	1507	7	the_cf	3	on-focus	contrastive	1.52133879160987	cf	asp
1508	1508	8	the_cf	3	on-focus	contrastive	1.54937820161606	cf	asp
1509	1509	9	the_cf	3	on-focus	contrastive	1.57688253553769	cf	asp
1510	1510	10	the_cf	3	on-focus	contrastive	1.59646975912078	cf	asp
1511	1511	11	the_cf	3	on-focus	contrastive	1.61468342629336	cf	asp
1512	1512	12	the_cf	3	on-focus	contrastive	1.62746703572471	cf	asp
1513	1513	13	the_cf	3	on-focus	contrastive	1.63491505790433	cf	asp
1514	1514	14	the_cf	3	on-focus	contrastive	1.63916369484274	cf	asp
1515	1515	15	the_cf	3	on-focus	contrastive	1.63775703277131	cf	asp
1516	1516	16	the_cf	3	on-focus	contrastive	1.62621530106613	cf	asp
1517	1517	17	the_cf	3	on-focus	contrastive	1.61205656789803	cf	asp
1518	1518	18	the_cf	3	on-focus	contrastive	1.58883624488427	cf	asp
1519	1519	19	the_cf	3	on-focus	contrastive	1.56275271942956	cf	asp
1520	1520	20	the_cf	3	on-focus	contrastive	1.53338022896714	cf	asp
1521	1521	1	tho_cf	3	on-focus	contrastive	1.3893878473078	cf	asp
1522	1522	2	tho_cf	3	on-focus	contrastive	1.43790714512558	cf	asp
1523	1523	3	tho_cf	3	on-focus	contrastive	1.48529682851016	cf	asp
1524	1524	4	tho_cf	3	on-focus	contrastive	1.53022367101948	cf	asp
1525	1525	5	tho_cf	3	on-focus	contrastive	1.55987185913499	cf	asp
1526	1526	6	tho_cf	3	on-focus	contrastive	1.58636613730348	cf	asp
1527	1527	7	tho_cf	3	on-focus	contrastive	1.61064215472504	cf	asp
1528	1528	8	tho_cf	3	on-focus	contrastive	1.62588897456334	cf	asp
1529	1529	9	tho_cf	3	on-focus	contrastive	1.63597524738933	cf	asp
1530	1530	10	tho_cf	3	on-focus	contrastive	1.64160051445096	cf	asp
1531	1531	11	tho_cf	3	on-focus	contrastive	1.64051432482355	cf	asp
1532	1532	12	tho_cf	3	on-focus	contrastive	1.63019680677694	cf	asp
1533	1533	13	tho_cf	3	on-focus	contrastive	1.61060494639616	cf	asp
1534	1534	14	tho_cf	3	on-focus	contrastive	1.59054916346498	cf	asp
1535	1535	15	tho_cf	3	on-focus	contrastive	1.56612638475562	cf	asp
1536	1536	16	tho_cf	3	on-focus	contrastive	1.53404024000297	cf	asp
1537	1537	17	tho_cf	3	on-focus	contrastive	1.50146429244869	cf	asp
1538	1538	18	tho_cf	3	on-focus	contrastive	1.46078916944989	cf	asp
1539	1539	19	tho_cf	3	on-focus	contrastive	1.4133814394191	cf	asp
1540	1540	20	tho_cf	3	on-focus	contrastive	1.36481049161668	cf	asp
1541	1541	1	to_cf	3	on-focus	contrastive	0.715237612086363	cf	len
1542	1542	2	to_cf	3	on-focus	contrastive	0.689333715499733	cf	len
1543	1543	3	to_cf	3	on-focus	contrastive	0.654488447979924	cf	len
1544	1544	4	to_cf	3	on-focus	contrastive	0.609872773525026	cf	len
1545	1545	5	to_cf	3	on-focus	contrastive	0.563524561636292	cf	len
1546	1546	6	to_cf	3	on-focus	contrastive	0.514237837211441	cf	len
1547	1547	7	to_cf	3	on-focus	contrastive	0.456797070098089	cf	len
1548	1548	8	to_cf	3	on-focus	contrastive	0.404536325205121	cf	len
1549	1549	9	to_cf	3	on-focus	contrastive	0.36064377135627	cf	len
1550	1550	10	to_cf	3	on-focus	contrastive	0.319069419538793	cf	len
1551	1551	11	to_cf	3	on-focus	contrastive	0.292955250740003	cf	len
1552	1552	12	to_cf	3	on-focus	contrastive	0.297066550755314	cf	len
1553	1553	13	to_cf	3	on-focus	contrastive	0.306594124110268	cf	len
1554	1554	14	to_cf	3	on-focus	contrastive	0.324661006064121	cf	len
1555	1555	15	to_cf	3	on-focus	contrastive	0.365731221081542	cf	len
1556	1556	16	to_cf	3	on-focus	contrastive	0.409597315391893	cf	len
1557	1557	17	to_cf	3	on-focus	contrastive	0.467537573247305	cf	len
1558	1558	18	to_cf	3	on-focus	contrastive	0.546700125060315	cf	len
1559	1559	19	to_cf	3	on-focus	contrastive	0.642581695672336	cf	len
1560	1560	20	to_cf	3	on-focus	contrastive	0.747891096404962	cf	len
1561	1561	1	tta_cf	3	on-focus	contrastive	1.11169058149688	cf	for
1562	1562	2	tta_cf	3	on-focus	contrastive	1.0954467033579	cf	for
1563	1563	3	tta_cf	3	on-focus	contrastive	1.08362169293181	cf	for
1564	1564	4	tta_cf	3	on-focus	contrastive	1.07932088551135	cf	for
1565	1565	5	tta_cf	3	on-focus	contrastive	1.08506404963613	cf	for
1566	1566	6	tta_cf	3	on-focus	contrastive	1.09532864156245	cf	for
1567	1567	7	tta_cf	3	on-focus	contrastive	1.11942792886044	cf	for
1568	1568	8	tta_cf	3	on-focus	contrastive	1.14628411700178	cf	for
1569	1569	9	tta_cf	3	on-focus	contrastive	1.1757814285772	cf	for
1570	1570	10	tta_cf	3	on-focus	contrastive	1.20633749858643	cf	for
1571	1571	11	tta_cf	3	on-focus	contrastive	1.2351928387429	cf	for
1572	1572	12	tta_cf	3	on-focus	contrastive	1.26178493819432	cf	for
1573	1573	13	tta_cf	3	on-focus	contrastive	1.28512698373599	cf	for
1574	1574	14	tta_cf	3	on-focus	contrastive	1.3038159598972	cf	for
1575	1575	15	tta_cf	3	on-focus	contrastive	1.31842303067556	cf	for
1576	1576	16	tta_cf	3	on-focus	contrastive	1.32932646010382	cf	for
1577	1577	17	tta_cf	3	on-focus	contrastive	1.328813524194	cf	for
1578	1578	18	tta_cf	3	on-focus	contrastive	1.32587163138474	cf	for
1579	1579	19	tta_cf	3	on-focus	contrastive	1.32000820549258	cf	for
1580	1580	20	tta_cf	3	on-focus	contrastive	1.31008693307431	cf	for
1581	1581	1	tte_cf	3	on-focus	contrastive	1.13570840582368	cf	for
1582	1582	2	tte_cf	3	on-focus	contrastive	1.14057584229931	cf	for
1583	1583	3	tte_cf	3	on-focus	contrastive	1.14920747280157	cf	for
1584	1584	4	tte_cf	3	on-focus	contrastive	1.16579653773851	cf	for
1585	1585	5	tte_cf	3	on-focus	contrastive	1.19078461532015	cf	for
1586	1586	6	tte_cf	3	on-focus	contrastive	1.22073587138181	cf	for
1587	1587	7	tte_cf	3	on-focus	contrastive	1.25631737949232	cf	for
1588	1588	8	tte_cf	3	on-focus	contrastive	1.29217657604055	cf	for
1589	1589	9	tte_cf	3	on-focus	contrastive	1.32767737610263	cf	for
1590	1590	10	tte_cf	3	on-focus	contrastive	1.36155029430684	cf	for
1591	1591	11	tte_cf	3	on-focus	contrastive	1.39277770963108	cf	for
1592	1592	12	tte_cf	3	on-focus	contrastive	1.42024627657779	cf	for
1593	1593	13	tte_cf	3	on-focus	contrastive	1.44448587431528	cf	for
1594	1594	14	tte_cf	3	on-focus	contrastive	1.46429738684885	cf	for
1595	1595	15	tte_cf	3	on-focus	contrastive	1.47973970629495	cf	for
1596	1596	16	tte_cf	3	on-focus	contrastive	1.46924038224835	cf	for
1597	1597	17	tte_cf	3	on-focus	contrastive	1.44157344672069	cf	for
1598	1598	18	tte_cf	3	on-focus	contrastive	1.38401713724361	cf	for
1599	1599	19	tte_cf	3	on-focus	contrastive	1.30646690672675	cf	for
1600	1600	20	tte_cf	3	on-focus	contrastive	1.20202657224816	cf	for
1601	1601	1	tto_cf	3	on-focus	contrastive	1.41939636005207	cf	for
1602	1602	2	tto_cf	3	on-focus	contrastive	1.41130444980099	cf	for
1603	1603	3	tto_cf	3	on-focus	contrastive	1.40315812129952	cf	for
1604	1604	4	tto_cf	3	on-focus	contrastive	1.39511398749515	cf	for
1605	1605	5	tto_cf	3	on-focus	contrastive	1.38887586009024	cf	for
1606	1606	6	tto_cf	3	on-focus	contrastive	1.38562839910417	cf	for
1607	1607	7	tto_cf	3	on-focus	contrastive	1.38508810325453	cf	for
1608	1608	8	tto_cf	3	on-focus	contrastive	1.38670418666938	cf	for
1609	1609	9	tto_cf	3	on-focus	contrastive	1.39770195363515	cf	for
1610	1610	10	tto_cf	3	on-focus	contrastive	1.41085286770672	cf	for
1611	1611	11	tto_cf	3	on-focus	contrastive	1.42901993524002	cf	for
1612	1612	12	tto_cf	3	on-focus	contrastive	1.44802182508653	cf	for
1613	1613	13	tto_cf	3	on-focus	contrastive	1.46807779806934	cf	for
1614	1614	14	tto_cf	3	on-focus	contrastive	1.48748155263304	cf	for
1615	1615	15	tto_cf	3	on-focus	contrastive	1.49367859646516	cf	for
1616	1616	16	tto_cf	3	on-focus	contrastive	1.48298982902938	cf	for
1617	1617	17	tto_cf	3	on-focus	contrastive	1.45388718463028	cf	for
1618	1618	18	tto_cf	3	on-focus	contrastive	1.39659113986541	cf	for
1619	1619	19	tto_cf	3	on-focus	contrastive	1.32016647995235	cf	for
1620	1620	20	tto_cf	3	on-focus	contrastive	1.24470195096977	cf	for
1621	1621	1	ka_cf	4	on-focus	contrastive	0.7257626395287	cf	len
1622	1622	2	ka_cf	4	on-focus	contrastive	0.674993739206198	cf	len
1623	1623	3	ka_cf	4	on-focus	contrastive	0.621387678376144	cf	len
1624	1624	4	ka_cf	4	on-focus	contrastive	0.582276408169712	cf	len
1625	1625	5	ka_cf	4	on-focus	contrastive	0.54176580379099	cf	len
1626	1626	6	ka_cf	4	on-focus	contrastive	0.520620774653346	cf	len
1627	1627	7	ka_cf	4	on-focus	contrastive	0.499317053995396	cf	len
1628	1628	8	ka_cf	4	on-focus	contrastive	0.495013236178254	cf	len
1629	1629	9	ka_cf	4	on-focus	contrastive	0.491705134594389	cf	len
1630	1630	10	ka_cf	4	on-focus	contrastive	0.492043631797469	cf	len
1631	1631	11	ka_cf	4	on-focus	contrastive	0.492673449199644	cf	len
1632	1632	12	ka_cf	4	on-focus	contrastive	0.495346842040452	cf	len
1633	1633	13	ka_cf	4	on-focus	contrastive	0.498124242462422	cf	len
1634	1634	14	ka_cf	4	on-focus	contrastive	0.504331397138892	cf	len
1635	1635	15	ka_cf	4	on-focus	contrastive	0.516173238959103	cf	len
1636	1636	16	ka_cf	4	on-focus	contrastive	0.543850784016195	cf	len
1637	1637	17	ka_cf	4	on-focus	contrastive	0.577333810968891	cf	len
1638	1638	18	ka_cf	4	on-focus	contrastive	0.623419487146132	cf	len
1639	1639	19	ka_cf	4	on-focus	contrastive	0.67507930373017	cf	len
1640	1640	20	ka_cf	4	on-focus	contrastive	0.730014710234653	cf	len
1641	1641	1	ke_cf	4	on-focus	contrastive	1.02480005376399	cf	len
1642	1642	2	ke_cf	4	on-focus	contrastive	0.947135904936115	cf	len
1643	1643	3	ke_cf	4	on-focus	contrastive	0.873939815731711	cf	len
1644	1644	4	ke_cf	4	on-focus	contrastive	0.807409159137086	cf	len
1645	1645	5	ke_cf	4	on-focus	contrastive	0.754529506289002	cf	len
1646	1646	6	ke_cf	4	on-focus	contrastive	0.70908085917845	cf	len
1647	1647	7	ke_cf	4	on-focus	contrastive	0.674999507861054	cf	len
1648	1648	8	ke_cf	4	on-focus	contrastive	0.643899035291299	cf	len
1649	1649	9	ke_cf	4	on-focus	contrastive	0.616450266391617	cf	len
1650	1650	10	ke_cf	4	on-focus	contrastive	0.594941303479831	cf	len
1651	1651	11	ke_cf	4	on-focus	contrastive	0.582669752551179	cf	len
1652	1652	12	ke_cf	4	on-focus	contrastive	0.578105083750665	cf	len
1653	1653	13	ke_cf	4	on-focus	contrastive	0.57805169523374	cf	len
1654	1654	14	ke_cf	4	on-focus	contrastive	0.583902364400364	cf	len
1655	1655	15	ke_cf	4	on-focus	contrastive	0.590275286533281	cf	len
1656	1656	16	ke_cf	4	on-focus	contrastive	0.600000197026882	cf	len
1657	1657	17	ke_cf	4	on-focus	contrastive	0.657643536021429	cf	len
1658	1658	18	ke_cf	4	on-focus	contrastive	0.738183691527782	cf	len
1659	1659	19	ke_cf	4	on-focus	contrastive	0.840150663815771	cf	len
1660	1660	20	ke_cf	4	on-focus	contrastive	0.982371204258782	cf	len
1661	1661	1	kha_cf	4	on-focus	contrastive	1.36801901775443	cf	asp
1662	1662	2	kha_cf	4	on-focus	contrastive	1.39549343330475	cf	asp
1663	1663	3	kha_cf	4	on-focus	contrastive	1.42185953144826	cf	asp
1664	1664	4	kha_cf	4	on-focus	contrastive	1.44088656034788	cf	asp
1665	1665	5	kha_cf	4	on-focus	contrastive	1.45550811158017	cf	asp
1666	1666	6	kha_cf	4	on-focus	contrastive	1.46754444136272	cf	asp
1667	1667	7	kha_cf	4	on-focus	contrastive	1.47258520673553	cf	asp
1668	1668	8	kha_cf	4	on-focus	contrastive	1.4790440934302	cf	asp
1669	1669	9	kha_cf	4	on-focus	contrastive	1.47575533516495	cf	asp
1670	1670	10	kha_cf	4	on-focus	contrastive	1.47326938853506	cf	asp
1671	1671	11	kha_cf	4	on-focus	contrastive	1.47249302853174	cf	asp
1672	1672	12	kha_cf	4	on-focus	contrastive	1.47308766816748	cf	asp
1673	1673	13	kha_cf	4	on-focus	contrastive	1.4661894222941	cf	asp
1674	1674	14	kha_cf	4	on-focus	contrastive	1.44816850838286	cf	asp
1675	1675	15	kha_cf	4	on-focus	contrastive	1.427209449333	cf	asp
1676	1676	16	kha_cf	4	on-focus	contrastive	1.3838553078041	cf	asp
1677	1677	17	kha_cf	4	on-focus	contrastive	1.3389872127023	cf	asp
1678	1678	18	kha_cf	4	on-focus	contrastive	1.26816370683686	cf	asp
1679	1679	19	kha_cf	4	on-focus	contrastive	1.18962233399819	cf	asp
1680	1680	20	kha_cf	4	on-focus	contrastive	1.15565288094939	cf	asp
1681	1681	1	khe_cf	4	on-focus	contrastive	1.45644071488063	cf	asp
1682	1682	2	khe_cf	4	on-focus	contrastive	1.51430386300926	cf	asp
1683	1683	3	khe_cf	4	on-focus	contrastive	1.56537798319261	cf	asp
1684	1684	4	khe_cf	4	on-focus	contrastive	1.60468450764502	cf	asp
1685	1685	5	khe_cf	4	on-focus	contrastive	1.63355209290943	cf	asp
1686	1686	6	khe_cf	4	on-focus	contrastive	1.65434404411816	cf	asp
1687	1687	7	khe_cf	4	on-focus	contrastive	1.65949758675167	cf	asp
1688	1688	8	khe_cf	4	on-focus	contrastive	1.6604373912416	cf	asp
1689	1689	9	khe_cf	4	on-focus	contrastive	1.65749920628665	cf	asp
1690	1690	10	khe_cf	4	on-focus	contrastive	1.65344595885507	cf	asp
1691	1691	11	khe_cf	4	on-focus	contrastive	1.64881902396223	cf	asp
1692	1692	12	khe_cf	4	on-focus	contrastive	1.64563809956244	cf	asp
1693	1693	13	khe_cf	4	on-focus	contrastive	1.64336361285342	cf	asp
1694	1694	14	khe_cf	4	on-focus	contrastive	1.64090614727294	cf	asp
1695	1695	15	khe_cf	4	on-focus	contrastive	1.63387881402106	cf	asp
1696	1696	16	khe_cf	4	on-focus	contrastive	1.61618976366339	cf	asp
1697	1697	17	khe_cf	4	on-focus	contrastive	1.58948308301418	cf	asp
1698	1698	18	khe_cf	4	on-focus	contrastive	1.55266618927924	cf	asp
1699	1699	19	khe_cf	4	on-focus	contrastive	1.49917513812751	cf	asp
1700	1700	20	khe_cf	4	on-focus	contrastive	1.45135424114256	cf	asp
1701	1701	1	kho_cf	4	on-focus	contrastive	1.45715162588747	cf	asp
1702	1702	2	kho_cf	4	on-focus	contrastive	1.53364126272593	cf	asp
1703	1703	3	kho_cf	4	on-focus	contrastive	1.60787131252312	cf	asp
1704	1704	4	kho_cf	4	on-focus	contrastive	1.65658224625385	cf	asp
1705	1705	5	kho_cf	4	on-focus	contrastive	1.70165176203234	cf	asp
1706	1706	6	kho_cf	4	on-focus	contrastive	1.72752909421936	cf	asp
1707	1707	7	kho_cf	4	on-focus	contrastive	1.74810374060375	cf	asp
1708	1708	8	kho_cf	4	on-focus	contrastive	1.75383859223255	cf	asp
1709	1709	9	kho_cf	4	on-focus	contrastive	1.7524277506047	cf	asp
1710	1710	10	kho_cf	4	on-focus	contrastive	1.75394165538617	cf	asp
1711	1711	11	kho_cf	4	on-focus	contrastive	1.75648458140145	cf	asp
1712	1712	12	kho_cf	4	on-focus	contrastive	1.76083660985705	cf	asp
1713	1713	13	kho_cf	4	on-focus	contrastive	1.76593580822519	cf	asp
1714	1714	14	kho_cf	4	on-focus	contrastive	1.76527939486825	cf	asp
1715	1715	15	kho_cf	4	on-focus	contrastive	1.74230351641606	cf	asp
1716	1716	16	kho_cf	4	on-focus	contrastive	1.71462806008585	cf	asp
1717	1717	17	kho_cf	4	on-focus	contrastive	1.66204221361261	cf	asp
1718	1718	18	kho_cf	4	on-focus	contrastive	1.60139061035401	cf	asp
1719	1719	19	kho_cf	4	on-focus	contrastive	1.5162471118317	cf	asp
1720	1720	20	kho_cf	4	on-focus	contrastive	1.43129455516322	cf	asp
1721	1721	1	kka_cf	4	on-focus	contrastive	1.37992099257283	cf	for
1722	1722	2	kka_cf	4	on-focus	contrastive	1.37384077385766	cf	for
1723	1723	3	kka_cf	4	on-focus	contrastive	1.36394425078342	cf	for
1724	1724	4	kka_cf	4	on-focus	contrastive	1.35188315213018	cf	for
1725	1725	5	kka_cf	4	on-focus	contrastive	1.34002032642047	cf	for
1726	1726	6	kka_cf	4	on-focus	contrastive	1.32956112033078	cf	for
1727	1727	7	kka_cf	4	on-focus	contrastive	1.32632111294178	cf	for
1728	1728	8	kka_cf	4	on-focus	contrastive	1.33340622863142	cf	for
1729	1729	9	kka_cf	4	on-focus	contrastive	1.34431492197462	cf	for
1730	1730	10	kka_cf	4	on-focus	contrastive	1.35613252461324	cf	for
1731	1731	11	kka_cf	4	on-focus	contrastive	1.36872278919145	cf	for
1732	1732	12	kka_cf	4	on-focus	contrastive	1.38242916503807	cf	for
1733	1733	13	kka_cf	4	on-focus	contrastive	1.39739221336082	cf	for
1734	1734	14	kka_cf	4	on-focus	contrastive	1.41312106469443	cf	for
1735	1735	15	kka_cf	4	on-focus	contrastive	1.42930737218277	cf	for
1736	1736	16	kka_cf	4	on-focus	contrastive	1.44515305062945	cf	for
1737	1737	17	kka_cf	4	on-focus	contrastive	1.4578869635395	cf	for
1738	1738	18	kka_cf	4	on-focus	contrastive	1.46640364404506	cf	for
1739	1739	19	kka_cf	4	on-focus	contrastive	1.467344784902	cf	for
1740	1740	20	kka_cf	4	on-focus	contrastive	1.46284023256082	cf	for
1741	1741	1	kke_cf	4	on-focus	contrastive	0.648702903178997	cf	for
1742	1742	2	kke_cf	4	on-focus	contrastive	0.671855806116131	cf	for
1743	1743	3	kke_cf	4	on-focus	contrastive	0.725123225038982	cf	for
1744	1744	4	kke_cf	4	on-focus	contrastive	0.807787572794415	cf	for
1745	1745	5	kke_cf	4	on-focus	contrastive	0.931004384401643	cf	for
1746	1746	6	kke_cf	4	on-focus	contrastive	1.07584047476741	cf	for
1747	1747	7	kke_cf	4	on-focus	contrastive	1.2112232877673	cf	for
1748	1748	8	kke_cf	4	on-focus	contrastive	1.32228121841161	cf	for
1749	1749	9	kke_cf	4	on-focus	contrastive	1.40447726927805	cf	for
1750	1750	10	kke_cf	4	on-focus	contrastive	1.46749258715812	cf	for
1751	1751	11	kke_cf	4	on-focus	contrastive	1.51316100223372	cf	for
1752	1752	12	kke_cf	4	on-focus	contrastive	1.53193684743888	cf	for
1753	1753	13	kke_cf	4	on-focus	contrastive	1.54883635497224	cf	for
1754	1754	14	kke_cf	4	on-focus	contrastive	1.56451858960825	cf	for
1755	1755	15	kke_cf	4	on-focus	contrastive	1.57910958208529	cf	for
1756	1756	16	kke_cf	4	on-focus	contrastive	1.59208930287055	cf	for
1757	1757	17	kke_cf	4	on-focus	contrastive	1.596912146676	cf	for
1758	1758	18	kke_cf	4	on-focus	contrastive	1.59323858595015	cf	for
1759	1759	19	kke_cf	4	on-focus	contrastive	1.57770058371919	cf	for
1760	1760	20	kke_cf	4	on-focus	contrastive	1.5489500406842	cf	for
1761	1761	1	kko_cf	4	on-focus	contrastive	1.00907796396264	cf	for
1762	1762	2	kko_cf	4	on-focus	contrastive	1.07663715083111	cf	for
1763	1763	3	kko_cf	4	on-focus	contrastive	1.13146598479518	cf	for
1764	1764	4	kko_cf	4	on-focus	contrastive	1.21139069377287	cf	for
1765	1765	5	kko_cf	4	on-focus	contrastive	1.27336901413631	cf	for
1766	1766	6	kko_cf	4	on-focus	contrastive	1.3308079288274	cf	for
1767	1767	7	kko_cf	4	on-focus	contrastive	1.37702550488271	cf	for
1768	1768	8	kko_cf	4	on-focus	contrastive	1.42883525457452	cf	for
1769	1769	9	kko_cf	4	on-focus	contrastive	1.47836500971552	cf	for
1770	1770	10	kko_cf	4	on-focus	contrastive	1.5078810074296	cf	for
1771	1771	11	kko_cf	4	on-focus	contrastive	1.53573992754127	cf	for
1772	1772	12	kko_cf	4	on-focus	contrastive	1.55183746870866	cf	for
1773	1773	13	kko_cf	4	on-focus	contrastive	1.5673018898484	cf	for
1774	1774	14	kko_cf	4	on-focus	contrastive	1.5802077132278	cf	for
1775	1775	15	kko_cf	4	on-focus	contrastive	1.5917105796683	cf	for
1776	1776	16	kko_cf	4	on-focus	contrastive	1.59940415918589	cf	for
1777	1777	17	kko_cf	4	on-focus	contrastive	1.60433946031747	cf	for
1778	1778	18	kko_cf	4	on-focus	contrastive	1.60514483118087	cf	for
1779	1779	19	kko_cf	4	on-focus	contrastive	1.60255966239977	cf	for
1780	1780	20	kko_cf	4	on-focus	contrastive	1.59444272658422	cf	for
1781	1781	1	ko_cf	4	on-focus	contrastive	1.13725541648498	cf	len
1782	1782	2	ko_cf	4	on-focus	contrastive	1.0323101655686	cf	len
1783	1783	3	ko_cf	4	on-focus	contrastive	0.930335442633971	cf	len
1784	1784	4	ko_cf	4	on-focus	contrastive	0.854395236928631	cf	len
1785	1785	5	ko_cf	4	on-focus	contrastive	0.792616810478104	cf	len
1786	1786	6	ko_cf	4	on-focus	contrastive	0.753526099893755	cf	len
1787	1787	7	ko_cf	4	on-focus	contrastive	0.740879797708841	cf	len
1788	1788	8	ko_cf	4	on-focus	contrastive	0.745095438431362	cf	len
1789	1789	9	ko_cf	4	on-focus	contrastive	0.751348111998443	cf	len
1790	1790	10	ko_cf	4	on-focus	contrastive	0.758127056765008	cf	len
1791	1791	11	ko_cf	4	on-focus	contrastive	0.768467678520059	cf	len
1792	1792	12	ko_cf	4	on-focus	contrastive	0.779524338313072	cf	len
1793	1793	13	ko_cf	4	on-focus	contrastive	0.793097044504344	cf	len
1794	1794	14	ko_cf	4	on-focus	contrastive	0.806575314123764	cf	len
1795	1795	15	ko_cf	4	on-focus	contrastive	0.819907132705318	cf	len
1796	1796	16	ko_cf	4	on-focus	contrastive	0.846781367932569	cf	len
1797	1797	17	ko_cf	4	on-focus	contrastive	0.880818409092955	cf	len
1798	1798	18	ko_cf	4	on-focus	contrastive	0.931511705146606	cf	len
1799	1799	19	ko_cf	4	on-focus	contrastive	0.985209867963071	cf	len
1800	1800	20	ko_cf	4	on-focus	contrastive	1.05616653267671	cf	len
1801	1801	1	pa_cf	4	on-focus	contrastive	0.685392754715404	cf	len
1802	1802	2	pa_cf	4	on-focus	contrastive	0.663132971165813	cf	len
1803	1803	3	pa_cf	4	on-focus	contrastive	0.640438987098982	cf	len
1804	1804	4	pa_cf	4	on-focus	contrastive	0.6176942197483	cf	len
1805	1805	5	pa_cf	4	on-focus	contrastive	0.594968011346417	cf	len
1806	1806	6	pa_cf	4	on-focus	contrastive	0.574815582440952	cf	len
1807	1807	7	pa_cf	4	on-focus	contrastive	0.55591195935097	cf	len
1808	1808	8	pa_cf	4	on-focus	contrastive	0.541704695911569	cf	len
1809	1809	9	pa_cf	4	on-focus	contrastive	0.530100211836123	cf	len
1810	1810	10	pa_cf	4	on-focus	contrastive	0.521668671770335	cf	len
1811	1811	11	pa_cf	4	on-focus	contrastive	0.517547831011707	cf	len
1812	1812	12	pa_cf	4	on-focus	contrastive	0.515927617378502	cf	len
1813	1813	13	pa_cf	4	on-focus	contrastive	0.516878277665057	cf	len
1814	1814	14	pa_cf	4	on-focus	contrastive	0.519954407841348	cf	len
1815	1815	15	pa_cf	4	on-focus	contrastive	0.528234917473933	cf	len
1816	1816	16	pa_cf	4	on-focus	contrastive	0.556043867090389	cf	len
1817	1817	17	pa_cf	4	on-focus	contrastive	0.59552308093761	cf	len
1818	1818	18	pa_cf	4	on-focus	contrastive	0.654733696962584	cf	len
1819	1819	19	pa_cf	4	on-focus	contrastive	0.721077574717583	cf	len
1820	1820	20	pa_cf	4	on-focus	contrastive	0.808753729547158	cf	len
1821	1821	1	pe_cf	4	on-focus	contrastive	0.811588426754997	cf	len
1822	1822	2	pe_cf	4	on-focus	contrastive	0.771760685859267	cf	len
1823	1823	3	pe_cf	4	on-focus	contrastive	0.733667430394622	cf	len
1824	1824	4	pe_cf	4	on-focus	contrastive	0.696894590293684	cf	len
1825	1825	5	pe_cf	4	on-focus	contrastive	0.66143950467485	cf	len
1826	1826	6	pe_cf	4	on-focus	contrastive	0.62630386388389	cf	len
1827	1827	7	pe_cf	4	on-focus	contrastive	0.59010721419513	cf	len
1828	1828	8	pe_cf	4	on-focus	contrastive	0.552648178028349	cf	len
1829	1829	9	pe_cf	4	on-focus	contrastive	0.521134374849843	cf	len
1830	1830	10	pe_cf	4	on-focus	contrastive	0.497100325042329	cf	len
1831	1831	11	pe_cf	4	on-focus	contrastive	0.480836027001387	cf	len
1832	1832	12	pe_cf	4	on-focus	contrastive	0.47665284902032	cf	len
1833	1833	13	pe_cf	4	on-focus	contrastive	0.482024896552701	cf	len
1834	1834	14	pe_cf	4	on-focus	contrastive	0.493286935721778	cf	len
1835	1835	15	pe_cf	4	on-focus	contrastive	0.510197566202787	cf	len
1836	1836	16	pe_cf	4	on-focus	contrastive	0.530925474042159	cf	len
1837	1837	17	pe_cf	4	on-focus	contrastive	0.566124346536891	cf	len
1838	1838	18	pe_cf	4	on-focus	contrastive	0.617753351278149	cf	len
1839	1839	19	pe_cf	4	on-focus	contrastive	0.683287953082681	cf	len
1840	1840	20	pe_cf	4	on-focus	contrastive	0.755477450287257	cf	len
1841	1841	1	pha_cf	4	on-focus	contrastive	1.18375651209483	cf	asp
1842	1842	2	pha_cf	4	on-focus	contrastive	1.25256126574949	cf	asp
1843	1843	3	pha_cf	4	on-focus	contrastive	1.31797534656077	cf	asp
1844	1844	4	pha_cf	4	on-focus	contrastive	1.36610158669763	cf	asp
1845	1845	5	pha_cf	4	on-focus	contrastive	1.40995388291103	cf	asp
1846	1846	6	pha_cf	4	on-focus	contrastive	1.43775563422972	cf	asp
1847	1847	7	pha_cf	4	on-focus	contrastive	1.46083426602607	cf	asp
1848	1848	8	pha_cf	4	on-focus	contrastive	1.47035508104286	cf	asp
1849	1849	9	pha_cf	4	on-focus	contrastive	1.47831190137093	cf	asp
1850	1850	10	pha_cf	4	on-focus	contrastive	1.48504576567387	cf	asp
1851	1851	11	pha_cf	4	on-focus	contrastive	1.49138150761771	cf	asp
1852	1852	12	pha_cf	4	on-focus	contrastive	1.49715315942009	cf	asp
1853	1853	13	pha_cf	4	on-focus	contrastive	1.50548796439108	cf	asp
1854	1854	14	pha_cf	4	on-focus	contrastive	1.51458979776665	cf	asp
1855	1855	15	pha_cf	4	on-focus	contrastive	1.50758778313558	cf	asp
1856	1856	16	pha_cf	4	on-focus	contrastive	1.49612275264134	cf	asp
1857	1857	17	pha_cf	4	on-focus	contrastive	1.46832319230762	cf	asp
1858	1858	18	pha_cf	4	on-focus	contrastive	1.42843913569277	cf	asp
1859	1859	19	pha_cf	4	on-focus	contrastive	1.37272989246694	cf	asp
1860	1860	20	pha_cf	4	on-focus	contrastive	1.2963961122426	cf	asp
1861	1861	1	phe_cf	4	on-focus	contrastive	1.46746068516978	cf	asp
1862	1862	2	phe_cf	4	on-focus	contrastive	1.50913554422005	cf	asp
1863	1863	3	phe_cf	4	on-focus	contrastive	1.5467495778038	cf	asp
1864	1864	4	phe_cf	4	on-focus	contrastive	1.57621386787881	cf	asp
1865	1865	5	phe_cf	4	on-focus	contrastive	1.59865844244497	cf	asp
1866	1866	6	phe_cf	4	on-focus	contrastive	1.61576910515635	cf	asp
1867	1867	7	phe_cf	4	on-focus	contrastive	1.62175734168059	cf	asp
1868	1868	8	phe_cf	4	on-focus	contrastive	1.62472041370586	cf	asp
1869	1869	9	phe_cf	4	on-focus	contrastive	1.62374019253869	cf	asp
1870	1870	10	phe_cf	4	on-focus	contrastive	1.62131278459217	cf	asp
1871	1871	11	phe_cf	4	on-focus	contrastive	1.61759501713332	cf	asp
1872	1872	12	phe_cf	4	on-focus	contrastive	1.61341524021296	cf	asp
1873	1873	13	phe_cf	4	on-focus	contrastive	1.60941464429456	cf	asp
1874	1874	14	phe_cf	4	on-focus	contrastive	1.6069091636468	cf	asp
1875	1875	15	phe_cf	4	on-focus	contrastive	1.58938766421598	cf	asp
1876	1876	16	phe_cf	4	on-focus	contrastive	1.55967738215397	cf	asp
1877	1877	17	phe_cf	4	on-focus	contrastive	1.50351760293062	cf	asp
1878	1878	18	phe_cf	4	on-focus	contrastive	1.43471148477414	cf	asp
1879	1879	19	phe_cf	4	on-focus	contrastive	1.33528448077137	cf	asp
1880	1880	20	phe_cf	4	on-focus	contrastive	1.28541903634433	cf	asp
1881	1881	1	pho_cf	4	on-focus	contrastive	1.40987097202713	cf	asp
1882	1882	2	pho_cf	4	on-focus	contrastive	1.50022933717089	cf	asp
1883	1883	3	pho_cf	4	on-focus	contrastive	1.5835618599664	cf	asp
1884	1884	4	pho_cf	4	on-focus	contrastive	1.6390179855519	cf	asp
1885	1885	5	pho_cf	4	on-focus	contrastive	1.68535257475429	cf	asp
1886	1886	6	pho_cf	4	on-focus	contrastive	1.71133876968459	cf	asp
1887	1887	7	pho_cf	4	on-focus	contrastive	1.72737488402992	cf	asp
1888	1888	8	pho_cf	4	on-focus	contrastive	1.72946282574764	cf	asp
1889	1889	9	pho_cf	4	on-focus	contrastive	1.73332172464052	cf	asp
1890	1890	10	pho_cf	4	on-focus	contrastive	1.73895352432901	cf	asp
1891	1891	11	pho_cf	4	on-focus	contrastive	1.74782576840024	cf	asp
1892	1892	12	pho_cf	4	on-focus	contrastive	1.75939698928694	cf	asp
1893	1893	13	pho_cf	4	on-focus	contrastive	1.7729988742298	cf	asp
1894	1894	14	pho_cf	4	on-focus	contrastive	1.7829607218639	cf	asp
1895	1895	15	pho_cf	4	on-focus	contrastive	1.79060831217402	cf	asp
1896	1896	16	pho_cf	4	on-focus	contrastive	1.77638348289845	cf	asp
1897	1897	17	pho_cf	4	on-focus	contrastive	1.75335277796999	cf	asp
1898	1898	18	pho_cf	4	on-focus	contrastive	1.70981794452802	cf	asp
1899	1899	19	pho_cf	4	on-focus	contrastive	1.64932846680396	cf	asp
1900	1900	20	pho_cf	4	on-focus	contrastive	1.58804515780034	cf	asp
1901	1901	1	po_cf	4	on-focus	contrastive	0.751153273298331	cf	len
1902	1902	2	po_cf	4	on-focus	contrastive	0.777416711559855	cf	len
1903	1903	3	po_cf	4	on-focus	contrastive	0.798578751622826	cf	len
1904	1904	4	po_cf	4	on-focus	contrastive	0.80486987375195	cf	len
1905	1905	5	po_cf	4	on-focus	contrastive	0.804444833678755	cf	len
1906	1906	6	po_cf	4	on-focus	contrastive	0.796865647017413	cf	len
1907	1907	7	po_cf	4	on-focus	contrastive	0.78163281103259	cf	len
1908	1908	8	po_cf	4	on-focus	contrastive	0.764501193946804	cf	len
1909	1909	9	po_cf	4	on-focus	contrastive	0.755208448686402	cf	len
1910	1910	10	po_cf	4	on-focus	contrastive	0.749243619206078	cf	len
1911	1911	11	po_cf	4	on-focus	contrastive	0.750999942367749	cf	len
1912	1912	12	po_cf	4	on-focus	contrastive	0.756729386401934	cf	len
1913	1913	13	po_cf	4	on-focus	contrastive	0.766135643071222	cf	len
1914	1914	14	po_cf	4	on-focus	contrastive	0.778340782201758	cf	len
1915	1915	15	po_cf	4	on-focus	contrastive	0.783857478980134	cf	len
1916	1916	16	po_cf	4	on-focus	contrastive	0.784908591822951	cf	len
1917	1917	17	po_cf	4	on-focus	contrastive	0.77590907492639	cf	len
1918	1918	18	po_cf	4	on-focus	contrastive	0.767318189009734	cf	len
1919	1919	19	po_cf	4	on-focus	contrastive	0.733288064852888	cf	len
1920	1920	20	po_cf	4	on-focus	contrastive	0.71815015782127	cf	len
1921	1921	1	ppa_cf	4	on-focus	contrastive	0.330908237823147	cf	for
1922	1922	2	ppa_cf	4	on-focus	contrastive	0.187853916926536	cf	for
1923	1923	3	ppa_cf	4	on-focus	contrastive	0.0784320352608266	cf	for
1924	1924	4	ppa_cf	4	on-focus	contrastive	0.0186459148322905	cf	for
1925	1925	5	ppa_cf	4	on-focus	contrastive	0.053544118215055	cf	for
1926	1926	6	ppa_cf	4	on-focus	contrastive	0.117261452640533	cf	for
1927	1927	7	ppa_cf	4	on-focus	contrastive	0.226575906947306	cf	for
1928	1928	8	ppa_cf	4	on-focus	contrastive	0.331550432520044	cf	for
1929	1929	9	ppa_cf	4	on-focus	contrastive	0.439169994262431	cf	for
1930	1930	10	ppa_cf	4	on-focus	contrastive	0.563429705246201	cf	for
1931	1931	11	ppa_cf	4	on-focus	contrastive	0.698327844998269	cf	for
1932	1932	12	ppa_cf	4	on-focus	contrastive	0.834228630929232	cf	for
1933	1933	13	ppa_cf	4	on-focus	contrastive	0.985367790005038	cf	for
1934	1934	14	ppa_cf	4	on-focus	contrastive	1.1232392392637	cf	for
1935	1935	15	ppa_cf	4	on-focus	contrastive	1.2490310793758	cf	for
1936	1936	16	ppa_cf	4	on-focus	contrastive	1.32565968209592	cf	for
1937	1937	17	ppa_cf	4	on-focus	contrastive	1.37315147256064	cf	for
1938	1938	18	ppa_cf	4	on-focus	contrastive	1.38631682190702	cf	for
1939	1939	19	ppa_cf	4	on-focus	contrastive	1.3500781477851	cf	for
1940	1940	20	ppa_cf	4	on-focus	contrastive	1.31364583761889	cf	for
1941	1941	1	ppe_cf	4	on-focus	contrastive	1.18060185990644	cf	for
1942	1942	2	ppe_cf	4	on-focus	contrastive	1.2391293532724	cf	for
1943	1943	3	ppe_cf	4	on-focus	contrastive	1.29029042237517	cf	for
1944	1944	4	ppe_cf	4	on-focus	contrastive	1.33095611895069	cf	for
1945	1945	5	ppe_cf	4	on-focus	contrastive	1.35994493804756	cf	for
1946	1946	6	ppe_cf	4	on-focus	contrastive	1.38302113617876	cf	for
1947	1947	7	ppe_cf	4	on-focus	contrastive	1.39375838327615	cf	for
1948	1948	8	ppe_cf	4	on-focus	contrastive	1.40615355711441	cf	for
1949	1949	9	ppe_cf	4	on-focus	contrastive	1.41993056265993	cf	for
1950	1950	10	ppe_cf	4	on-focus	contrastive	1.4357421537031	cf	for
1951	1951	11	ppe_cf	4	on-focus	contrastive	1.45173619050815	cf	for
1952	1952	12	ppe_cf	4	on-focus	contrastive	1.46789021081552	cf	for
1953	1953	13	ppe_cf	4	on-focus	contrastive	1.48273021317004	cf	for
1954	1954	14	ppe_cf	4	on-focus	contrastive	1.49665987418883	cf	for
1955	1955	15	ppe_cf	4	on-focus	contrastive	1.50957517207061	cf	for
1956	1956	16	ppe_cf	4	on-focus	contrastive	1.51314785038145	cf	for
1957	1957	17	ppe_cf	4	on-focus	contrastive	1.50396198057781	cf	for
1958	1958	18	ppe_cf	4	on-focus	contrastive	1.48037620786127	cf	for
1959	1959	19	ppe_cf	4	on-focus	contrastive	1.4486112572918	cf	for
1960	1960	20	ppe_cf	4	on-focus	contrastive	1.39938116569546	cf	for
1961	1961	1	ppo_cf	4	on-focus	contrastive	1.16476773603491	cf	for
1962	1962	2	ppo_cf	4	on-focus	contrastive	1.25148555748258	cf	for
1963	1963	3	ppo_cf	4	on-focus	contrastive	1.32745673828834	cf	for
1964	1964	4	ppo_cf	4	on-focus	contrastive	1.38816238950374	cf	for
1965	1965	5	ppo_cf	4	on-focus	contrastive	1.43208448065313	cf	for
1966	1966	6	ppo_cf	4	on-focus	contrastive	1.46769926316925	cf	for
1967	1967	7	ppo_cf	4	on-focus	contrastive	1.48402589857971	cf	for
1968	1968	8	ppo_cf	4	on-focus	contrastive	1.50055199851999	cf	for
1969	1969	9	ppo_cf	4	on-focus	contrastive	1.51769647267232	cf	for
1970	1970	10	ppo_cf	4	on-focus	contrastive	1.53430662089735	cf	for
1971	1971	11	ppo_cf	4	on-focus	contrastive	1.55064466601055	cf	for
1972	1972	12	ppo_cf	4	on-focus	contrastive	1.56637443400398	cf	for
1973	1973	13	ppo_cf	4	on-focus	contrastive	1.5801417861727	cf	for
1974	1974	14	ppo_cf	4	on-focus	contrastive	1.59191545332987	cf	for
1975	1975	15	ppo_cf	4	on-focus	contrastive	1.60061649293147	cf	for
1976	1976	16	ppo_cf	4	on-focus	contrastive	1.59711735262617	cf	for
1977	1977	17	ppo_cf	4	on-focus	contrastive	1.57306466521961	cf	for
1978	1978	18	ppo_cf	4	on-focus	contrastive	1.52796355567453	cf	for
1979	1979	19	ppo_cf	4	on-focus	contrastive	1.4620256036128	cf	for
1980	1980	20	ppo_cf	4	on-focus	contrastive	1.37228167435818	cf	for
1981	1981	1	ta_cf	4	on-focus	contrastive	0.765158598579565	cf	len
1982	1982	2	ta_cf	4	on-focus	contrastive	0.713669985490472	cf	len
1983	1983	3	ta_cf	4	on-focus	contrastive	0.663608850038117	cf	len
1984	1984	4	ta_cf	4	on-focus	contrastive	0.622117167886304	cf	len
1985	1985	5	ta_cf	4	on-focus	contrastive	0.586945033131703	cf	len
1986	1986	6	ta_cf	4	on-focus	contrastive	0.559947053203736	cf	len
1987	1987	7	ta_cf	4	on-focus	contrastive	0.545009462218006	cf	len
1988	1988	8	ta_cf	4	on-focus	contrastive	0.536098272937972	cf	len
1989	1989	9	ta_cf	4	on-focus	contrastive	0.530388165821537	cf	len
1990	1990	10	ta_cf	4	on-focus	contrastive	0.526049099087775	cf	len
1991	1991	11	ta_cf	4	on-focus	contrastive	0.52477143755393	cf	len
1992	1992	12	ta_cf	4	on-focus	contrastive	0.524647835295148	cf	len
1993	1993	13	ta_cf	4	on-focus	contrastive	0.525954126465695	cf	len
1994	1994	14	ta_cf	4	on-focus	contrastive	0.528821476478047	cf	len
1995	1995	15	ta_cf	4	on-focus	contrastive	0.545949220208421	cf	len
1996	1996	16	ta_cf	4	on-focus	contrastive	0.569638002612358	cf	len
1997	1997	17	ta_cf	4	on-focus	contrastive	0.605083417493645	cf	len
1998	1998	18	ta_cf	4	on-focus	contrastive	0.647916296883083	cf	len
1999	1999	19	ta_cf	4	on-focus	contrastive	0.699050591620859	cf	len
[truncated: 61,001 more rows]
