# Supplementary material for: The f0 perturbation effects in focus marking: Evidence from Korean and Japanese
Source: PLoS One. 2023 Mar 23;18(3):e0283139. doi: 10.1371/journal.pone.0283139 (PMC10035888; doi:10.1371/journal.pone.0283139)
Supplement: S4 File — Trimmed log-normalization data of the first syllables in Korean disyllables. (CSV) [file pone.0283139.s004.csv]

	X.1	X	Time	Target	Subject	Focus_position	Focus_type	logF0	Focus_label	Stop_types	location
1	1	1	1	ka_cf	1	on-focus	contrastive	0.440155594	cf	len	1
2	2	2	2	ka_cf	1	on-focus	contrastive	0.393792348	cf	len	1
3	3	3	3	ka_cf	1	on-focus	contrastive	0.346540374	cf	len	1
4	4	4	4	ka_cf	1	on-focus	contrastive	0.298364106	cf	len	1
5	5	5	5	ka_cf	1	on-focus	contrastive	0.255596824	cf	len	1
6	6	6	6	ka_cf	1	on-focus	contrastive	0.224557261	cf	len	1
7	7	7	7	ka_cf	1	on-focus	contrastive	0.193300279	cf	len	1
8	8	8	8	ka_cf	1	on-focus	contrastive	0.166625443	cf	len	1
9	9	9	9	ka_cf	1	on-focus	contrastive	0.142305429	cf	len	1
10	10	10	10	ka_cf	1	on-focus	contrastive	0.129872409	cf	len	1
11	11	11	11	ka_cf	1	on-focus	contrastive	0.122375235	cf	len	1
12	12	12	12	ka_cf	1	on-focus	contrastive	0.119887723	cf	len	1
13	13	13	13	ka_cf	1	on-focus	contrastive	0.117355294	cf	len	1
14	14	14	14	ka_cf	1	on-focus	contrastive	0.127003004	cf	len	1
15	15	15	15	ka_cf	1	on-focus	contrastive	0.138632927	cf	len	1
16	16	16	16	ka_cf	1	on-focus	contrastive	0.150209483	cf	len	1
17	17	17	17	ka_cf	1	on-focus	contrastive	0.162091243	cf	len	1
18	18	18	18	ka_cf	1	on-focus	contrastive	0.173807554	cf	len	1
19	19	19	19	ka_cf	1	on-focus	contrastive	0.18528806	cf	len	1
20	20	20	20	ka_cf	1	on-focus	contrastive	0.196703655	cf	len	1
41	41	41	1	kha_cf	1	on-focus	contrastive	0.978435945	cf	asp	1
42	42	42	2	kha_cf	1	on-focus	contrastive	1.016148895	cf	asp	1
43	43	43	3	kha_cf	1	on-focus	contrastive	1.053306524	cf	asp	1
44	44	44	4	kha_cf	1	on-focus	contrastive	1.089924955	cf	asp	1
45	45	45	5	kha_cf	1	on-focus	contrastive	1.12601962	cf	asp	1
46	46	46	6	kha_cf	1	on-focus	contrastive	1.161605296	cf	asp	1
47	47	47	7	kha_cf	1	on-focus	contrastive	1.192987864	cf	asp	1
48	48	48	8	kha_cf	1	on-focus	contrastive	1.218062762	cf	asp	1
49	49	49	9	kha_cf	1	on-focus	contrastive	1.242887769	cf	asp	1
50	50	50	10	kha_cf	1	on-focus	contrastive	1.267467876	cf	asp	1
51	51	51	11	kha_cf	1	on-focus	contrastive	1.291807929	cf	asp	1
52	52	52	12	kha_cf	1	on-focus	contrastive	1.314813565	cf	asp	1
53	53	53	13	kha_cf	1	on-focus	contrastive	1.332889911	cf	asp	1
54	54	54	14	kha_cf	1	on-focus	contrastive	1.348248416	cf	asp	1
55	55	55	15	kha_cf	1	on-focus	contrastive	1.363509222	cf	asp	1
56	56	56	16	kha_cf	1	on-focus	contrastive	1.378673618	cf	asp	1
57	57	57	17	kha_cf	1	on-focus	contrastive	1.393742868	cf	asp	1
58	58	58	18	kha_cf	1	on-focus	contrastive	1.401993768	cf	asp	1
59	59	59	19	kha_cf	1	on-focus	contrastive	1.406562759	cf	asp	1
60	60	60	20	kha_cf	1	on-focus	contrastive	1.409489035	cf	asp	1
81	81	81	1	kka_cf	1	on-focus	contrastive	0.955451856	cf	for	1
82	82	82	2	kka_cf	1	on-focus	contrastive	0.998216852	cf	for	1
83	83	83	3	kka_cf	1	on-focus	contrastive	1.039034647	cf	for	1
84	84	84	4	kka_cf	1	on-focus	contrastive	1.064124518	cf	for	1
85	85	85	5	kka_cf	1	on-focus	contrastive	1.087777108	cf	for	1
86	86	86	6	kka_cf	1	on-focus	contrastive	1.099158361	cf	for	1
87	87	87	7	kka_cf	1	on-focus	contrastive	1.10959075	cf	for	1
88	88	88	8	kka_cf	1	on-focus	contrastive	1.110073675	cf	for	1
89	89	89	9	kka_cf	1	on-focus	contrastive	1.112759454	cf	for	1
90	90	90	10	kka_cf	1	on-focus	contrastive	1.119628795	cf	for	1
91	91	91	11	kka_cf	1	on-focus	contrastive	1.128220102	cf	for	1
92	92	92	12	kka_cf	1	on-focus	contrastive	1.138450902	cf	for	1
93	93	93	13	kka_cf	1	on-focus	contrastive	1.148529801	cf	for	1
94	94	94	14	kka_cf	1	on-focus	contrastive	1.158063877	cf	for	1
95	95	95	15	kka_cf	1	on-focus	contrastive	1.166972866	cf	for	1
96	96	96	16	kka_cf	1	on-focus	contrastive	1.175890191	cf	for	1
97	97	97	17	kka_cf	1	on-focus	contrastive	1.184996153	cf	for	1
98	98	98	18	kka_cf	1	on-focus	contrastive	1.195108728	cf	for	1
99	99	99	19	kka_cf	1	on-focus	contrastive	1.206511146	cf	for	1
100	100	100	20	kka_cf	1	on-focus	contrastive	1.219571987	cf	for	1
121	121	121	1	pa_cf	1	on-focus	contrastive	0.178025512	cf	len	1
122	122	122	2	pa_cf	1	on-focus	contrastive	0.167833211	cf	len	1
123	123	123	3	pa_cf	1	on-focus	contrastive	0.157411615	cf	len	1
124	124	124	4	pa_cf	1	on-focus	contrastive	0.147055524	cf	len	1
125	125	125	5	pa_cf	1	on-focus	contrastive	0.13760593	cf	len	1
126	126	126	6	pa_cf	1	on-focus	contrastive	0.133981009	cf	len	1
127	127	127	7	pa_cf	1	on-focus	contrastive	0.128921999	cf	len	1
128	128	128	8	pa_cf	1	on-focus	contrastive	0.123381562	cf	len	1
129	129	129	9	pa_cf	1	on-focus	contrastive	0.118839662	cf	len	1
130	130	130	10	pa_cf	1	on-focus	contrastive	0.118142677	cf	len	1
131	131	131	11	pa_cf	1	on-focus	contrastive	0.117433044	cf	len	1
132	132	132	12	pa_cf	1	on-focus	contrastive	0.117344325	cf	len	1
133	133	133	13	pa_cf	1	on-focus	contrastive	0.12033478	cf	len	1
134	134	134	14	pa_cf	1	on-focus	contrastive	0.129188003	cf	len	1
135	135	135	15	pa_cf	1	on-focus	contrastive	0.140139961	cf	len	1
136	136	136	16	pa_cf	1	on-focus	contrastive	0.151179182	cf	len	1
137	137	137	17	pa_cf	1	on-focus	contrastive	0.165312654	cf	len	1
138	138	138	18	pa_cf	1	on-focus	contrastive	0.184888803	cf	len	1
139	139	139	19	pa_cf	1	on-focus	contrastive	0.204312831	cf	len	1
140	140	140	20	pa_cf	1	on-focus	contrastive	0.219384892	cf	len	1
161	161	161	1	pha_cf	1	on-focus	contrastive	1.400490687	cf	asp	1
162	162	162	2	pha_cf	1	on-focus	contrastive	1.424972351	cf	asp	1
163	163	163	3	pha_cf	1	on-focus	contrastive	1.448861759	cf	asp	1
164	164	164	4	pha_cf	1	on-focus	contrastive	1.472183285	cf	asp	1
165	165	165	5	pha_cf	1	on-focus	contrastive	1.491850638	cf	asp	1
166	166	166	6	pha_cf	1	on-focus	contrastive	1.503263412	cf	asp	1
167	167	167	7	pha_cf	1	on-focus	contrastive	1.514835423	cf	asp	1
168	168	168	8	pha_cf	1	on-focus	contrastive	1.526254471	cf	asp	1
169	169	169	9	pha_cf	1	on-focus	contrastive	1.531568164	cf	asp	1
170	170	170	10	pha_cf	1	on-focus	contrastive	1.532067243	cf	asp	1
171	171	171	11	pha_cf	1	on-focus	contrastive	1.533800743	cf	asp	1
172	172	172	12	pha_cf	1	on-focus	contrastive	1.535529387	cf	asp	1
173	173	173	13	pha_cf	1	on-focus	contrastive	1.531855176	cf	asp	1
174	174	174	14	pha_cf	1	on-focus	contrastive	1.526878521	cf	asp	1
175	175	175	15	pha_cf	1	on-focus	contrastive	1.522701919	cf	asp	1
176	176	176	16	pha_cf	1	on-focus	contrastive	1.518909871	cf	asp	1
177	177	177	17	pha_cf	1	on-focus	contrastive	1.517772072	cf	asp	1
178	178	178	18	pha_cf	1	on-focus	contrastive	1.516632459	cf	asp	1
179	179	179	19	pha_cf	1	on-focus	contrastive	1.515841959	cf	asp	1
180	180	180	20	pha_cf	1	on-focus	contrastive	1.516937308	cf	asp	1
201	201	201	1	ppa_cf	1	on-focus	contrastive	1.224135365	cf	for	1
202	202	202	2	ppa_cf	1	on-focus	contrastive	1.201744064	cf	for	1
203	203	203	3	ppa_cf	1	on-focus	contrastive	1.179805229	cf	for	1
204	204	204	4	ppa_cf	1	on-focus	contrastive	1.164218452	cf	for	1
205	205	205	5	ppa_cf	1	on-focus	contrastive	1.14974275	cf	for	1
206	206	206	6	ppa_cf	1	on-focus	contrastive	1.140142997	cf	for	1
207	207	207	7	ppa_cf	1	on-focus	contrastive	1.131756749	cf	for	1
208	208	208	8	ppa_cf	1	on-focus	contrastive	1.125931282	cf	for	1
209	209	209	9	ppa_cf	1	on-focus	contrastive	1.12511486	cf	for	1
210	210	210	10	ppa_cf	1	on-focus	contrastive	1.128189002	cf	for	1
211	211	211	11	ppa_cf	1	on-focus	contrastive	1.13270664	cf	for	1
212	212	212	12	ppa_cf	1	on-focus	contrastive	1.13748846	cf	for	1
213	213	213	13	ppa_cf	1	on-focus	contrastive	1.14224461	cf	for	1
214	214	214	14	ppa_cf	1	on-focus	contrastive	1.146412038	cf	for	1
215	215	215	15	ppa_cf	1	on-focus	contrastive	1.150459058	cf	for	1
216	216	216	16	ppa_cf	1	on-focus	contrastive	1.15383356	cf	for	1
217	217	217	17	ppa_cf	1	on-focus	contrastive	1.15803924	cf	for	1
218	218	218	18	ppa_cf	1	on-focus	contrastive	1.162009328	cf	for	1
219	219	219	19	ppa_cf	1	on-focus	contrastive	1.166970675	cf	for	1
220	220	220	20	ppa_cf	1	on-focus	contrastive	1.17320504	cf	for	1
241	241	241	1	ta_cf	1	on-focus	contrastive	0.639905185	cf	len	1
242	242	242	2	ta_cf	1	on-focus	contrastive	0.5547434	cf	len	1
243	243	243	3	ta_cf	1	on-focus	contrastive	0.466601592	cf	len	1
244	244	244	4	ta_cf	1	on-focus	contrastive	0.382054192	cf	len	1
245	245	245	5	ta_cf	1	on-focus	contrastive	0.309353991	cf	len	1
246	246	246	6	ta_cf	1	on-focus	contrastive	0.24221648	cf	len	1
247	247	247	7	ta_cf	1	on-focus	contrastive	0.189357814	cf	len	1
248	248	248	8	ta_cf	1	on-focus	contrastive	0.136692517	cf	len	1
249	249	249	9	ta_cf	1	on-focus	contrastive	0.106627389	cf	len	1
250	250	250	10	ta_cf	1	on-focus	contrastive	0.087060374	cf	len	1
251	251	251	11	ta_cf	1	on-focus	contrastive	0.067287073	cf	len	1
252	252	252	12	ta_cf	1	on-focus	contrastive	0.057406014	cf	len	1
253	253	253	13	ta_cf	1	on-focus	contrastive	0.059410659	cf	len	1
254	254	254	14	ta_cf	1	on-focus	contrastive	0.061981059	cf	len	1
255	255	255	15	ta_cf	1	on-focus	contrastive	0.065864631	cf	len	1
256	256	256	16	ta_cf	1	on-focus	contrastive	0.074695742	cf	len	1
257	257	257	17	ta_cf	1	on-focus	contrastive	0.086029832	cf	len	1
258	258	258	18	ta_cf	1	on-focus	contrastive	0.097856823	cf	len	1
259	259	259	19	ta_cf	1	on-focus	contrastive	0.108698896	cf	len	1
260	260	260	20	ta_cf	1	on-focus	contrastive	0.118553607	cf	len	1
281	281	281	1	tha_cf	1	on-focus	contrastive	1.343699681	cf	asp	1
282	282	282	2	tha_cf	1	on-focus	contrastive	1.35261118	cf	asp	1
283	283	283	3	tha_cf	1	on-focus	contrastive	1.361482265	cf	asp	1
284	284	284	4	tha_cf	1	on-focus	contrastive	1.370313347	cf	asp	1
285	285	285	5	tha_cf	1	on-focus	contrastive	1.379104828	cf	asp	1
286	286	286	6	tha_cf	1	on-focus	contrastive	1.387857106	cf	asp	1
287	287	287	7	tha_cf	1	on-focus	contrastive	1.396570571	cf	asp	1
288	288	288	8	tha_cf	1	on-focus	contrastive	1.405297876	cf	asp	1
289	289	289	9	tha_cf	1	on-focus	contrastive	1.414424774	cf	asp	1
290	290	290	10	tha_cf	1	on-focus	contrastive	1.423517235	cf	asp	1
291	291	291	11	tha_cf	1	on-focus	contrastive	1.43257553	cf	asp	1
292	292	292	12	tha_cf	1	on-focus	contrastive	1.441599925	cf	asp	1
293	293	293	13	tha_cf	1	on-focus	contrastive	1.450590682	cf	asp	1
294	294	294	14	tha_cf	1	on-focus	contrastive	1.459548062	cf	asp	1
295	295	295	15	tha_cf	1	on-focus	contrastive	1.467770876	cf	asp	1
296	296	296	16	tha_cf	1	on-focus	contrastive	1.470957461	cf	asp	1
297	297	297	17	tha_cf	1	on-focus	contrastive	1.47413975	cf	asp	1
298	298	298	18	tha_cf	1	on-focus	contrastive	1.477317755	cf	asp	1
299	299	299	19	tha_cf	1	on-focus	contrastive	1.480491489	cf	asp	1
300	300	300	20	tha_cf	1	on-focus	contrastive	1.483660964	cf	asp	1
321	321	321	1	tta_cf	1	on-focus	contrastive	0.818112787	cf	for	1
322	322	322	2	tta_cf	1	on-focus	contrastive	0.893994513	cf	for	1
323	323	323	3	tta_cf	1	on-focus	contrastive	0.966160114	cf	for	1
324	324	324	4	tta_cf	1	on-focus	contrastive	1.012538505	cf	for	1
325	325	325	5	tta_cf	1	on-focus	contrastive	1.053554241	cf	for	1
326	326	326	6	tta_cf	1	on-focus	contrastive	1.075217393	cf	for	1
327	327	327	7	tta_cf	1	on-focus	contrastive	1.089425914	cf	for	1
328	328	328	8	tta_cf	1	on-focus	contrastive	1.088956177	cf	for	1
329	329	329	9	tta_cf	1	on-focus	contrastive	1.085487695	cf	for	1
330	330	330	10	tta_cf	1	on-focus	contrastive	1.085896513	cf	for	1
331	331	331	11	tta_cf	1	on-focus	contrastive	1.088267465	cf	for	1
332	332	332	12	tta_cf	1	on-focus	contrastive	1.091601524	cf	for	1
333	333	333	13	tta_cf	1	on-focus	contrastive	1.094751758	cf	for	1
334	334	334	14	tta_cf	1	on-focus	contrastive	1.098811397	cf	for	1
335	335	335	15	tta_cf	1	on-focus	contrastive	1.110612415	cf	for	1
336	336	336	16	tta_cf	1	on-focus	contrastive	1.123479675	cf	for	1
337	337	337	17	tta_cf	1	on-focus	contrastive	1.144182943	cf	for	1
338	338	338	18	tta_cf	1	on-focus	contrastive	1.165215576	cf	for	1
339	339	339	19	tta_cf	1	on-focus	contrastive	1.192991066	cf	for	1
340	340	340	20	tta_cf	1	on-focus	contrastive	1.219837421	cf	for	1
361	361	361	1	ka_cf	2	on-focus	contrastive	0.559260104	cf	len	1
362	362	362	2	ka_cf	2	on-focus	contrastive	0.533147002	cf	len	1
363	363	363	3	ka_cf	2	on-focus	contrastive	0.506632007	cf	len	1
364	364	364	4	ka_cf	2	on-focus	contrastive	0.486464978	cf	len	1
365	365	365	5	ka_cf	2	on-focus	contrastive	0.464778337	cf	len	1
366	366	366	6	ka_cf	2	on-focus	contrastive	0.447229951	cf	len	1
367	367	367	7	ka_cf	2	on-focus	contrastive	0.430368418	cf	len	1
368	368	368	8	ka_cf	2	on-focus	contrastive	0.417234669	cf	len	1
369	369	369	9	ka_cf	2	on-focus	contrastive	0.405363963	cf	len	1
370	370	370	10	ka_cf	2	on-focus	contrastive	0.393577737	cf	len	1
371	371	371	11	ka_cf	2	on-focus	contrastive	0.382931119	cf	len	1
372	372	372	12	ka_cf	2	on-focus	contrastive	0.37258791	cf	len	1
373	373	373	13	ka_cf	2	on-focus	contrastive	0.362590822	cf	len	1
374	374	374	14	ka_cf	2	on-focus	contrastive	0.356844108	cf	len	1
375	375	375	15	ka_cf	2	on-focus	contrastive	0.352588501	cf	len	1
376	376	376	16	ka_cf	2	on-focus	contrastive	0.351901141	cf	len	1
377	377	377	17	ka_cf	2	on-focus	contrastive	0.359554286	cf	len	1
378	378	378	18	ka_cf	2	on-focus	contrastive	0.371018498	cf	len	1
379	379	379	19	ka_cf	2	on-focus	contrastive	0.38910565	cf	len	1
380	380	380	20	ka_cf	2	on-focus	contrastive	0.406100288	cf	len	1
401	401	401	1	kha_cf	2	on-focus	contrastive	1.295298513	cf	asp	1
402	402	402	2	kha_cf	2	on-focus	contrastive	1.350218401	cf	asp	1
403	403	403	3	kha_cf	2	on-focus	contrastive	1.40385873	cf	asp	1
404	404	404	4	kha_cf	2	on-focus	contrastive	1.455994485	cf	asp	1
405	405	405	5	kha_cf	2	on-focus	contrastive	1.495742888	cf	asp	1
406	406	406	6	kha_cf	2	on-focus	contrastive	1.534734323	cf	asp	1
407	407	407	7	kha_cf	2	on-focus	contrastive	1.571846425	cf	asp	1
408	408	408	8	kha_cf	2	on-focus	contrastive	1.596620924	cf	asp	1
409	409	409	9	kha_cf	2	on-focus	contrastive	1.620912502	cf	asp	1
410	410	410	10	kha_cf	2	on-focus	contrastive	1.641844607	cf	asp	1
411	411	411	11	kha_cf	2	on-focus	contrastive	1.649624999	cf	asp	1
412	412	412	12	kha_cf	2	on-focus	contrastive	1.656969763	cf	asp	1
413	413	413	13	kha_cf	2	on-focus	contrastive	1.662755049	cf	asp	1
414	414	414	14	kha_cf	2	on-focus	contrastive	1.668496692	cf	asp	1
415	415	415	15	kha_cf	2	on-focus	contrastive	1.674251533	cf	asp	1
416	416	416	16	kha_cf	2	on-focus	contrastive	1.678680225	cf	asp	1
417	417	417	17	kha_cf	2	on-focus	contrastive	1.683453723	cf	asp	1
418	418	418	18	kha_cf	2	on-focus	contrastive	1.688239131	cf	asp	1
419	419	419	19	kha_cf	2	on-focus	contrastive	1.692897477	cf	asp	1
420	420	420	20	kha_cf	2	on-focus	contrastive	1.696293729	cf	asp	1
441	441	441	1	kka_cf	2	on-focus	contrastive	1.016924231	cf	for	1
442	442	442	2	kka_cf	2	on-focus	contrastive	1.086734251	cf	for	1
443	443	443	3	kka_cf	2	on-focus	contrastive	1.148261234	cf	for	1
444	444	444	4	kka_cf	2	on-focus	contrastive	1.195601279	cf	for	1
445	445	445	5	kka_cf	2	on-focus	contrastive	1.23128076	cf	for	1
446	446	446	6	kka_cf	2	on-focus	contrastive	1.259637741	cf	for	1
447	447	447	7	kka_cf	2	on-focus	contrastive	1.273468391	cf	for	1
448	448	448	8	kka_cf	2	on-focus	contrastive	1.287189213	cf	for	1
449	449	449	9	kka_cf	2	on-focus	contrastive	1.304140495	cf	for	1
450	450	450	10	kka_cf	2	on-focus	contrastive	1.322974663	cf	for	1
451	451	451	11	kka_cf	2	on-focus	contrastive	1.343814935	cf	for	1
452	452	452	12	kka_cf	2	on-focus	contrastive	1.365063561	cf	for	1
453	453	453	13	kka_cf	2	on-focus	contrastive	1.386563541	cf	for	1
454	454	454	14	kka_cf	2	on-focus	contrastive	1.407474416	cf	for	1
455	455	455	15	kka_cf	2	on-focus	contrastive	1.425814619	cf	for	1
456	456	456	16	kka_cf	2	on-focus	contrastive	1.441555643	cf	for	1
457	457	457	17	kka_cf	2	on-focus	contrastive	1.453780053	cf	for	1
458	458	458	18	kka_cf	2	on-focus	contrastive	1.463686913	cf	for	1
459	459	459	19	kka_cf	2	on-focus	contrastive	1.472097702	cf	for	1
460	460	460	20	kka_cf	2	on-focus	contrastive	1.479240037	cf	for	1
481	481	481	1	pa_cf	2	on-focus	contrastive	0.751746741	cf	len	1
482	482	482	2	pa_cf	2	on-focus	contrastive	0.658956509	cf	len	1
483	483	483	3	pa_cf	2	on-focus	contrastive	0.561705686	cf	len	1
484	484	484	4	pa_cf	2	on-focus	contrastive	0.482797733	cf	len	1
485	485	485	5	pa_cf	2	on-focus	contrastive	0.412787623	cf	len	1
486	486	486	6	pa_cf	2	on-focus	contrastive	0.356324579	cf	len	1
487	487	487	7	pa_cf	2	on-focus	contrastive	0.310940775	cf	len	1
488	488	488	8	pa_cf	2	on-focus	contrastive	0.283430917	cf	len	1
489	489	489	9	pa_cf	2	on-focus	contrastive	0.273725898	cf	len	1
490	490	490	10	pa_cf	2	on-focus	contrastive	0.267277874	cf	len	1
491	491	491	11	pa_cf	2	on-focus	contrastive	0.265803612	cf	len	1
492	492	492	12	pa_cf	2	on-focus	contrastive	0.264310584	cf	len	1
493	493	493	13	pa_cf	2	on-focus	contrastive	0.263622587	cf	len	1
494	494	494	14	pa_cf	2	on-focus	contrastive	0.264194467	cf	len	1
495	495	495	15	pa_cf	2	on-focus	contrastive	0.263695612	cf	len	1
496	496	496	16	pa_cf	2	on-focus	contrastive	0.266352652	cf	len	1
497	497	497	17	pa_cf	2	on-focus	contrastive	0.269930827	cf	len	1
498	498	498	18	pa_cf	2	on-focus	contrastive	0.27300123	cf	len	1
499	499	499	19	pa_cf	2	on-focus	contrastive	0.273743474	cf	len	1
500	500	500	20	pa_cf	2	on-focus	contrastive	0.273893508	cf	len	1
521	521	521	1	pha_cf	2	on-focus	contrastive	1.28569839	cf	asp	1
522	522	522	2	pha_cf	2	on-focus	contrastive	1.339466282	cf	asp	1
523	523	523	3	pha_cf	2	on-focus	contrastive	1.39208522	cf	asp	1
524	524	524	4	pha_cf	2	on-focus	contrastive	1.443604338	cf	asp	1
525	525	525	5	pha_cf	2	on-focus	contrastive	1.483819874	cf	asp	1
526	526	526	6	pha_cf	2	on-focus	contrastive	1.516999354	cf	asp	1
527	527	527	7	pha_cf	2	on-focus	contrastive	1.54973703	cf	asp	1
528	528	528	8	pha_cf	2	on-focus	contrastive	1.579053259	cf	asp	1
529	529	529	9	pha_cf	2	on-focus	contrastive	1.599484615	cf	asp	1
530	530	530	10	pha_cf	2	on-focus	contrastive	1.619751935	cf	asp	1
531	531	531	11	pha_cf	2	on-focus	contrastive	1.639857834	cf	asp	1
532	532	532	12	pha_cf	2	on-focus	contrastive	1.650634637	cf	asp	1
533	533	533	13	pha_cf	2	on-focus	contrastive	1.659771487	cf	asp	1
534	534	534	14	pha_cf	2	on-focus	contrastive	1.668873133	cf	asp	1
535	535	535	15	pha_cf	2	on-focus	contrastive	1.678670638	cf	asp	1
536	536	536	16	pha_cf	2	on-focus	contrastive	1.689100232	cf	asp	1
537	537	537	17	pha_cf	2	on-focus	contrastive	1.699485822	cf	asp	1
538	538	538	18	pha_cf	2	on-focus	contrastive	1.709088633	cf	asp	1
539	539	539	19	pha_cf	2	on-focus	contrastive	1.712905654	cf	asp	1
540	540	540	20	pha_cf	2	on-focus	contrastive	1.715786578	cf	asp	1
561	561	561	1	ppa_cf	2	on-focus	contrastive	1.222069039	cf	for	1
562	562	562	2	ppa_cf	2	on-focus	contrastive	1.188500812	cf	for	1
563	563	563	3	ppa_cf	2	on-focus	contrastive	1.161937112	cf	for	1
564	564	564	4	ppa_cf	2	on-focus	contrastive	1.14321921	cf	for	1
565	565	565	5	ppa_cf	2	on-focus	contrastive	1.134248551	cf	for	1
566	566	566	6	ppa_cf	2	on-focus	contrastive	1.138366233	cf	for	1
567	567	567	7	ppa_cf	2	on-focus	contrastive	1.150448397	cf	for	1
568	568	568	8	ppa_cf	2	on-focus	contrastive	1.168899458	cf	for	1
569	569	569	9	ppa_cf	2	on-focus	contrastive	1.190962544	cf	for	1
570	570	570	10	ppa_cf	2	on-focus	contrastive	1.215820362	cf	for	1
571	571	571	11	ppa_cf	2	on-focus	contrastive	1.241669529	cf	for	1
572	572	572	12	ppa_cf	2	on-focus	contrastive	1.26793109	cf	for	1
573	573	573	13	ppa_cf	2	on-focus	contrastive	1.294254061	cf	for	1
574	574	574	14	ppa_cf	2	on-focus	contrastive	1.321289823	cf	for	1
575	575	575	15	ppa_cf	2	on-focus	contrastive	1.347919101	cf	for	1
576	576	576	16	ppa_cf	2	on-focus	contrastive	1.373485428	cf	for	1
577	577	577	17	ppa_cf	2	on-focus	contrastive	1.396872511	cf	for	1
578	578	578	18	ppa_cf	2	on-focus	contrastive	1.416047577	cf	for	1
579	579	579	19	ppa_cf	2	on-focus	contrastive	1.429699995	cf	for	1
580	580	580	20	ppa_cf	2	on-focus	contrastive	1.438032521	cf	for	1
601	601	601	1	ta_cf	2	on-focus	contrastive	0.768528461	cf	len	1
602	602	602	2	ta_cf	2	on-focus	contrastive	0.672490494	cf	len	1
603	603	603	3	ta_cf	2	on-focus	contrastive	0.572629443	cf	len	1
604	604	604	4	ta_cf	2	on-focus	contrastive	0.480719166	cf	len	1
605	605	605	5	ta_cf	2	on-focus	contrastive	0.408728995	cf	len	1
606	606	606	6	ta_cf	2	on-focus	contrastive	0.339483942	cf	len	1
607	607	607	7	ta_cf	2	on-focus	contrastive	0.285775293	cf	len	1
608	608	608	8	ta_cf	2	on-focus	contrastive	0.247027784	cf	len	1
609	609	609	9	ta_cf	2	on-focus	contrastive	0.224760583	cf	len	1
610	610	610	10	ta_cf	2	on-focus	contrastive	0.207809342	cf	len	1
611	611	611	11	ta_cf	2	on-focus	contrastive	0.206013273	cf	len	1
612	612	612	12	ta_cf	2	on-focus	contrastive	0.205301006	cf	len	1
613	613	613	13	ta_cf	2	on-focus	contrastive	0.205278115	cf	len	1
614	614	614	14	ta_cf	2	on-focus	contrastive	0.209079919	cf	len	1
615	615	615	15	ta_cf	2	on-focus	contrastive	0.212876006	cf	len	1
616	616	616	16	ta_cf	2	on-focus	contrastive	0.219707418	cf	len	1
617	617	617	17	ta_cf	2	on-focus	contrastive	0.228881899	cf	len	1
618	618	618	18	ta_cf	2	on-focus	contrastive	0.240052172	cf	len	1
619	619	619	19	ta_cf	2	on-focus	contrastive	0.254161154	cf	len	1
620	620	620	20	ta_cf	2	on-focus	contrastive	0.266874083	cf	len	1
641	641	641	1	tha_cf	2	on-focus	contrastive	1.438485499	cf	asp	1
642	642	642	2	tha_cf	2	on-focus	contrastive	1.464614685	cf	asp	1
643	643	643	3	tha_cf	2	on-focus	contrastive	1.4904762	cf	asp	1
644	644	644	4	tha_cf	2	on-focus	contrastive	1.51502997	cf	asp	1
645	645	645	5	tha_cf	2	on-focus	contrastive	1.536528516	cf	asp	1
646	646	646	6	tha_cf	2	on-focus	contrastive	1.557845528	cf	asp	1
647	647	647	7	tha_cf	2	on-focus	contrastive	1.576194857	cf	asp	1
648	648	648	8	tha_cf	2	on-focus	contrastive	1.592027811	cf	asp	1
649	649	649	9	tha_cf	2	on-focus	contrastive	1.607762087	cf	asp	1
650	650	650	10	tha_cf	2	on-focus	contrastive	1.613539216	cf	asp	1
651	651	651	11	tha_cf	2	on-focus	contrastive	1.616936347	cf	asp	1
652	652	652	12	tha_cf	2	on-focus	contrastive	1.61992984	cf	asp	1
653	653	653	13	tha_cf	2	on-focus	contrastive	1.618016604	cf	asp	1
654	654	654	14	tha_cf	2	on-focus	contrastive	1.616101918	cf	asp	1
655	655	655	15	tha_cf	2	on-focus	contrastive	1.613447855	cf	asp	1
656	656	656	16	tha_cf	2	on-focus	contrastive	1.609382147	cf	asp	1
657	657	657	17	tha_cf	2	on-focus	contrastive	1.60530988	cf	asp	1
658	658	658	18	tha_cf	2	on-focus	contrastive	1.601122822	cf	asp	1
659	659	659	19	tha_cf	2	on-focus	contrastive	1.596860339	cf	asp	1
660	660	660	20	tha_cf	2	on-focus	contrastive	1.592590649	cf	asp	1
681	681	681	1	tta_cf	2	on-focus	contrastive	0.805555851	cf	for	1
682	682	682	2	tta_cf	2	on-focus	contrastive	0.896771045	cf	for	1
683	683	683	3	tta_cf	2	on-focus	contrastive	0.975739934	cf	for	1
684	684	684	4	tta_cf	2	on-focus	contrastive	1.034537264	cf	for	1
685	685	685	5	tta_cf	2	on-focus	contrastive	1.074657538	cf	for	1
686	686	686	6	tta_cf	2	on-focus	contrastive	1.10362733	cf	for	1
687	687	687	7	tta_cf	2	on-focus	contrastive	1.112529477	cf	for	1
688	688	688	8	tta_cf	2	on-focus	contrastive	1.121389297	cf	for	1
689	689	689	9	tta_cf	2	on-focus	contrastive	1.134129507	cf	for	1
690	690	690	10	tta_cf	2	on-focus	contrastive	1.151760531	cf	for	1
691	691	691	11	tta_cf	2	on-focus	contrastive	1.173109535	cf	for	1
692	692	692	12	tta_cf	2	on-focus	contrastive	1.198885805	cf	for	1
693	693	693	13	tta_cf	2	on-focus	contrastive	1.226908752	cf	for	1
694	694	694	14	tta_cf	2	on-focus	contrastive	1.255765524	cf	for	1
695	695	695	15	tta_cf	2	on-focus	contrastive	1.282543074	cf	for	1
696	696	696	16	tta_cf	2	on-focus	contrastive	1.303032427	cf	for	1
697	697	697	17	tta_cf	2	on-focus	contrastive	1.318689979	cf	for	1
698	698	698	18	tta_cf	2	on-focus	contrastive	1.329815943	cf	for	1
699	699	699	19	tta_cf	2	on-focus	contrastive	1.337321921	cf	for	1
700	700	700	20	tta_cf	2	on-focus	contrastive	1.343517327	cf	for	1
721	721	721	1	ka_cf	3	on-focus	contrastive	0.487009138	cf	len	1
722	722	722	2	ka_cf	3	on-focus	contrastive	0.425333814	cf	len	1
723	723	723	3	ka_cf	3	on-focus	contrastive	0.362095176	cf	len	1
724	724	724	4	ka_cf	3	on-focus	contrastive	0.299723701	cf	len	1
725	725	725	5	ka_cf	3	on-focus	contrastive	0.247273851	cf	len	1
726	726	726	6	ka_cf	3	on-focus	contrastive	0.199032389	cf	len	1
727	727	727	7	ka_cf	3	on-focus	contrastive	0.155049297	cf	len	1
728	728	728	8	ka_cf	3	on-focus	contrastive	0.117493686	cf	len	1
729	729	729	9	ka_cf	3	on-focus	contrastive	0.084908519	cf	len	1
730	730	730	10	ka_cf	3	on-focus	contrastive	0.066132165	cf	len	1
731	731	731	11	ka_cf	3	on-focus	contrastive	0.052572542	cf	len	1
732	732	732	12	ka_cf	3	on-focus	contrastive	0.038853992	cf	len	1
733	733	733	13	ka_cf	3	on-focus	contrastive	0.039014312	cf	len	1
734	734	734	14	ka_cf	3	on-focus	contrastive	0.042489726	cf	len	1
735	735	735	15	ka_cf	3	on-focus	contrastive	0.046159561	cf	len	1
736	736	736	16	ka_cf	3	on-focus	contrastive	0.053801996	cf	len	1
737	737	737	17	ka_cf	3	on-focus	contrastive	0.068009818	cf	len	1
738	738	738	18	ka_cf	3	on-focus	contrastive	0.083766926	cf	len	1
739	739	739	19	ka_cf	3	on-focus	contrastive	0.1038827	cf	len	1
740	740	740	20	ka_cf	3	on-focus	contrastive	0.122737524	cf	len	1
761	761	761	1	kha_cf	3	on-focus	contrastive	0.93045205	cf	asp	1
762	762	762	2	kha_cf	3	on-focus	contrastive	0.983257748	cf	asp	1
763	763	763	3	kha_cf	3	on-focus	contrastive	1.03493596	cf	asp	1
764	764	764	4	kha_cf	3	on-focus	contrastive	1.085535507	cf	asp	1
765	765	765	5	kha_cf	3	on-focus	contrastive	1.132355071	cf	asp	1
766	766	766	6	kha_cf	3	on-focus	contrastive	1.164383846	cf	asp	1
767	767	767	7	kha_cf	3	on-focus	contrastive	1.195302496	cf	asp	1
768	768	768	8	kha_cf	3	on-focus	contrastive	1.225838501	cf	asp	1
769	769	769	9	kha_cf	3	on-focus	contrastive	1.252969782	cf	asp	1
770	770	770	10	kha_cf	3	on-focus	contrastive	1.266416179	cf	asp	1
771	771	771	11	kha_cf	3	on-focus	contrastive	1.27679139	cf	asp	1
772	772	772	12	kha_cf	3	on-focus	contrastive	1.287072318	cf	asp	1
773	773	773	13	kha_cf	3	on-focus	contrastive	1.291985341	cf	asp	1
774	774	774	14	kha_cf	3	on-focus	contrastive	1.285274907	cf	asp	1
775	775	775	15	kha_cf	3	on-focus	contrastive	1.273496693	cf	asp	1
776	776	776	16	kha_cf	3	on-focus	contrastive	1.261519461	cf	asp	1
777	777	777	17	kha_cf	3	on-focus	contrastive	1.250100416	cf	asp	1
778	778	778	18	kha_cf	3	on-focus	contrastive	1.243339315	cf	asp	1
779	779	779	19	kha_cf	3	on-focus	contrastive	1.240413132	cf	asp	1
780	780	780	20	kha_cf	3	on-focus	contrastive	1.237263501	cf	asp	1
801	801	801	1	kka_cf	3	on-focus	contrastive	0.491797239	cf	for	1
802	802	802	2	kka_cf	3	on-focus	contrastive	0.569519303	cf	for	1
803	803	803	3	kka_cf	3	on-focus	contrastive	0.644364817	cf	for	1
804	804	804	4	kka_cf	3	on-focus	contrastive	0.704752087	cf	for	1
805	805	805	5	kka_cf	3	on-focus	contrastive	0.759757068	cf	for	1
806	806	806	6	kka_cf	3	on-focus	contrastive	0.807117518	cf	for	1
807	807	807	7	kka_cf	3	on-focus	contrastive	0.845536247	cf	for	1
808	808	808	8	kka_cf	3	on-focus	contrastive	0.879431719	cf	for	1
809	809	809	9	kka_cf	3	on-focus	contrastive	0.901870678	cf	for	1
810	810	810	10	kka_cf	3	on-focus	contrastive	0.92483059	cf	for	1
811	811	811	11	kka_cf	3	on-focus	contrastive	0.949132585	cf	for	1
812	812	812	12	kka_cf	3	on-focus	contrastive	0.973385965	cf	for	1
813	813	813	13	kka_cf	3	on-focus	contrastive	0.99673063	cf	for	1
814	814	814	14	kka_cf	3	on-focus	contrastive	1.019244975	cf	for	1
815	815	815	15	kka_cf	3	on-focus	contrastive	1.045272182	cf	for	1
816	816	816	16	kka_cf	3	on-focus	contrastive	1.073684681	cf	for	1
817	817	817	17	kka_cf	3	on-focus	contrastive	1.103846003	cf	for	1
818	818	818	18	kka_cf	3	on-focus	contrastive	1.136378709	cf	for	1
819	819	819	19	kka_cf	3	on-focus	contrastive	1.168197648	cf	for	1
820	820	820	20	kka_cf	3	on-focus	contrastive	1.197142499	cf	for	1
841	841	841	1	pa_cf	3	on-focus	contrastive	0.469102719	cf	len	1
842	842	842	2	pa_cf	3	on-focus	contrastive	0.375664843	cf	len	1
843	843	843	3	pa_cf	3	on-focus	contrastive	0.278584853	cf	len	1
844	844	844	4	pa_cf	3	on-focus	contrastive	0.177562949	cf	len	1
845	845	845	5	pa_cf	3	on-focus	contrastive	0.08697378	cf	len	1
846	846	846	6	pa_cf	3	on-focus	contrastive	0.007011729	cf	len	1
847	847	847	7	pa_cf	3	on-focus	contrastive	-0.075571828	cf	len	1
848	848	848	8	pa_cf	3	on-focus	contrastive	-0.153687645	cf	len	1
849	849	849	9	pa_cf	3	on-focus	contrastive	-0.217773116	cf	len	1
850	850	850	10	pa_cf	3	on-focus	contrastive	-0.274870233	cf	len	1
851	851	851	11	pa_cf	3	on-focus	contrastive	-0.318079683	cf	len	1
852	852	852	12	pa_cf	3	on-focus	contrastive	-0.359197694	cf	len	1
853	853	853	13	pa_cf	3	on-focus	contrastive	-0.374763255	cf	len	1
854	854	854	14	pa_cf	3	on-focus	contrastive	-0.387269915	cf	len	1
855	855	855	15	pa_cf	3	on-focus	contrastive	-0.399288694	cf	len	1
856	856	856	16	pa_cf	3	on-focus	contrastive	-0.410518992	cf	len	1
857	857	857	17	pa_cf	3	on-focus	contrastive	-0.407471959	cf	len	1
858	858	858	18	pa_cf	3	on-focus	contrastive	-0.400200723	cf	len	1
859	859	859	19	pa_cf	3	on-focus	contrastive	-0.392959982	cf	len	1
860	860	860	20	pa_cf	3	on-focus	contrastive	-0.384394012	cf	len	1
881	881	881	1	pha_cf	3	on-focus	contrastive	1.162212176	cf	asp	1
882	882	882	2	pha_cf	3	on-focus	contrastive	1.19084218	cf	asp	1
883	883	883	3	pha_cf	3	on-focus	contrastive	1.219143916	cf	asp	1
884	884	884	4	pha_cf	3	on-focus	contrastive	1.247124979	cf	asp	1
885	885	885	5	pha_cf	3	on-focus	contrastive	1.266008433	cf	asp	1
886	886	886	6	pha_cf	3	on-focus	contrastive	1.279212264	cf	asp	1
887	887	887	7	pha_cf	3	on-focus	contrastive	1.292345995	cf	asp	1
888	888	888	8	pha_cf	3	on-focus	contrastive	1.303348261	cf	asp	1
889	889	889	9	pha_cf	3	on-focus	contrastive	1.308782367	cf	asp	1
890	890	890	10	pha_cf	3	on-focus	contrastive	1.314202779	cf	asp	1
891	891	891	11	pha_cf	3	on-focus	contrastive	1.318793871	cf	asp	1
892	892	892	12	pha_cf	3	on-focus	contrastive	1.319446417	cf	asp	1
893	893	893	13	pha_cf	3	on-focus	contrastive	1.319083567	cf	asp	1
894	894	894	14	pha_cf	3	on-focus	contrastive	1.318715653	cf	asp	1
895	895	895	15	pha_cf	3	on-focus	contrastive	1.321944454	cf	asp	1
896	896	896	16	pha_cf	3	on-focus	contrastive	1.328421497	cf	asp	1
897	897	897	17	pha_cf	3	on-focus	contrastive	1.334877333	cf	asp	1
898	898	898	18	pha_cf	3	on-focus	contrastive	1.344224667	cf	asp	1
899	899	899	19	pha_cf	3	on-focus	contrastive	1.353889424	cf	asp	1
900	900	900	20	pha_cf	3	on-focus	contrastive	1.362936438	cf	asp	1
921	921	921	1	ppa_cf	3	on-focus	contrastive	0.974722849	cf	for	1
922	922	922	2	ppa_cf	3	on-focus	contrastive	0.984829846	cf	for	1
923	923	923	3	ppa_cf	3	on-focus	contrastive	0.994980923	cf	for	1
924	924	924	4	ppa_cf	3	on-focus	contrastive	1.005369853	cf	for	1
925	925	925	5	ppa_cf	3	on-focus	contrastive	1.01593097	cf	for	1
926	926	926	6	ppa_cf	3	on-focus	contrastive	1.027875031	cf	for	1
927	927	927	7	ppa_cf	3	on-focus	contrastive	1.040057232	cf	for	1
928	928	928	8	ppa_cf	3	on-focus	contrastive	1.053626151	cf	for	1
929	929	929	9	ppa_cf	3	on-focus	contrastive	1.068367224	cf	for	1
930	930	930	10	ppa_cf	3	on-focus	contrastive	1.085484472	cf	for	1
931	931	931	11	ppa_cf	3	on-focus	contrastive	1.103430732	cf	for	1
932	932	932	12	ppa_cf	3	on-focus	contrastive	1.121720352	cf	for	1
933	933	933	13	ppa_cf	3	on-focus	contrastive	1.138776978	cf	for	1
934	934	934	14	ppa_cf	3	on-focus	contrastive	1.154692239	cf	for	1
935	935	935	15	ppa_cf	3	on-focus	contrastive	1.168242916	cf	for	1
936	936	936	16	ppa_cf	3	on-focus	contrastive	1.180704082	cf	for	1
937	937	937	17	ppa_cf	3	on-focus	contrastive	1.190418624	cf	for	1
938	938	938	18	ppa_cf	3	on-focus	contrastive	1.199058126	cf	for	1
939	939	939	19	ppa_cf	3	on-focus	contrastive	1.20688522	cf	for	1
940	940	940	20	ppa_cf	3	on-focus	contrastive	1.214401797	cf	for	1
961	961	961	1	ta_cf	3	on-focus	contrastive	0.418617193	cf	len	1
962	962	962	2	ta_cf	3	on-focus	contrastive	0.346899845	cf	len	1
963	963	963	3	ta_cf	3	on-focus	contrastive	0.272935155	cf	len	1
964	964	964	4	ta_cf	3	on-focus	contrastive	0.196568727	cf	len	1
965	965	965	5	ta_cf	3	on-focus	contrastive	0.129368463	cf	len	1
966	966	966	6	ta_cf	3	on-focus	contrastive	0.07177383	cf	len	1
967	967	967	7	ta_cf	3	on-focus	contrastive	0.015629993	cf	len	1
968	968	968	8	ta_cf	3	on-focus	contrastive	-0.033953047	cf	len	1
969	969	969	9	ta_cf	3	on-focus	contrastive	-0.075005511	cf	len	1
970	970	970	10	ta_cf	3	on-focus	contrastive	-0.111553669	cf	len	1
971	971	971	11	ta_cf	3	on-focus	contrastive	-0.137414808	cf	len	1
972	972	972	12	ta_cf	3	on-focus	contrastive	-0.145478745	cf	len	1
973	973	973	13	ta_cf	3	on-focus	contrastive	-0.153598887	cf	len	1
974	974	974	14	ta_cf	3	on-focus	contrastive	-0.159884049	cf	len	1
975	975	975	15	ta_cf	3	on-focus	contrastive	-0.150734927	cf	len	1
976	976	976	16	ta_cf	3	on-focus	contrastive	-0.141300449	cf	len	1
977	977	977	17	ta_cf	3	on-focus	contrastive	-0.131901549	cf	len	1
978	978	978	18	ta_cf	3	on-focus	contrastive	-0.11918131	cf	len	1
979	979	979	19	ta_cf	3	on-focus	contrastive	-0.107324697	cf	len	1
980	980	980	20	ta_cf	3	on-focus	contrastive	-0.096005687	cf	len	1
1001	1001	1001	1	tha_cf	3	on-focus	contrastive	0.913887811	cf	asp	1
1002	1002	1002	2	tha_cf	3	on-focus	contrastive	0.952874891	cf	asp	1
1003	1003	1003	3	tha_cf	3	on-focus	contrastive	0.991166845	cf	asp	1
1004	1004	1004	4	tha_cf	3	on-focus	contrastive	1.024932953	cf	asp	1
1005	1005	1005	5	tha_cf	3	on-focus	contrastive	1.036196378	cf	asp	1
1006	1006	1006	6	tha_cf	3	on-focus	contrastive	1.044857918	cf	asp	1
1007	1007	1007	7	tha_cf	3	on-focus	contrastive	1.047212641	cf	asp	1
1008	1008	1008	8	tha_cf	3	on-focus	contrastive	1.036438093	cf	asp	1
1009	1009	1009	9	tha_cf	3	on-focus	contrastive	1.024694188	cf	asp	1
1010	1010	1010	10	tha_cf	3	on-focus	contrastive	1.007925851	cf	asp	1
1011	1011	1011	11	tha_cf	3	on-focus	contrastive	0.985688174	cf	asp	1
1012	1012	1012	12	tha_cf	3	on-focus	contrastive	0.962171659	cf	asp	1
1013	1013	1013	13	tha_cf	3	on-focus	contrastive	0.953857179	cf	asp	1
1014	1014	1014	14	tha_cf	3	on-focus	contrastive	0.954279197	cf	asp	1
1015	1015	1015	15	tha_cf	3	on-focus	contrastive	0.954682532	cf	asp	1
1016	1016	1016	16	tha_cf	3	on-focus	contrastive	0.978915436	cf	asp	1
1017	1017	1017	17	tha_cf	3	on-focus	contrastive	1.00790759	cf	asp	1
1018	1018	1018	18	tha_cf	3	on-focus	contrastive	1.036429995	cf	asp	1
1019	1019	1019	19	tha_cf	3	on-focus	contrastive	1.080090574	cf	asp	1
1020	1020	1020	20	tha_cf	3	on-focus	contrastive	1.121930606	cf	asp	1
1041	1041	1041	1	tta_cf	3	on-focus	contrastive	0.459396574	cf	for	1
1042	1042	1042	2	tta_cf	3	on-focus	contrastive	0.364187561	cf	for	1
1043	1043	1043	3	tta_cf	3	on-focus	contrastive	0.262097705	cf	for	1
1044	1044	1044	4	tta_cf	3	on-focus	contrastive	0.178425445	cf	for	1
1045	1045	1045	5	tta_cf	3	on-focus	contrastive	0.091834502	cf	for	1
1046	1046	1046	6	tta_cf	3	on-focus	contrastive	0.053792971	cf	for	1
1047	1047	1047	7	tta_cf	3	on-focus	contrastive	0.020051679	cf	for	1
1048	1048	1048	8	tta_cf	3	on-focus	contrastive	0.077483793	cf	for	1
1049	1049	1049	9	tta_cf	3	on-focus	contrastive	0.137853546	cf	for	1
1050	1050	1050	10	tta_cf	3	on-focus	contrastive	0.240698197	cf	for	1
1051	1051	1051	11	tta_cf	3	on-focus	contrastive	0.341193103	cf	for	1
1052	1052	1052	12	tta_cf	3	on-focus	contrastive	0.460976739	cf	for	1
1053	1053	1053	13	tta_cf	3	on-focus	contrastive	0.574202242	cf	for	1
1054	1054	1054	14	tta_cf	3	on-focus	contrastive	0.688697545	cf	for	1
1055	1055	1055	15	tta_cf	3	on-focus	contrastive	0.794082403	cf	for	1
1056	1056	1056	16	tta_cf	3	on-focus	contrastive	0.88371072	cf	for	1
1057	1057	1057	17	tta_cf	3	on-focus	contrastive	0.966327687	cf	for	1
1058	1058	1058	18	tta_cf	3	on-focus	contrastive	1.031970309	cf	for	1
1059	1059	1059	19	tta_cf	3	on-focus	contrastive	1.092532407	cf	for	1
1060	1060	1060	20	tta_cf	3	on-focus	contrastive	1.129114345	cf	for	1
1081	1081	1081	1	ka_cf	4	on-focus	contrastive	1.02418129	cf	len	1
1082	1082	1082	2	ka_cf	4	on-focus	contrastive	0.919520537	cf	len	1
1083	1083	1083	3	ka_cf	4	on-focus	contrastive	0.811962321	cf	len	1
1084	1084	1084	4	ka_cf	4	on-focus	contrastive	0.732255407	cf	len	1
1085	1085	1085	5	ka_cf	4	on-focus	contrastive	0.654854741	cf	len	1
1086	1086	1086	6	ka_cf	4	on-focus	contrastive	0.608014411	cf	len	1
1087	1087	1087	7	ka_cf	4	on-focus	contrastive	0.568600535	cf	len	1
1088	1088	1088	8	ka_cf	4	on-focus	contrastive	0.557499711	cf	len	1
1089	1089	1089	9	ka_cf	4	on-focus	contrastive	0.550028753	cf	len	1
1090	1090	1090	10	ka_cf	4	on-focus	contrastive	0.544414257	cf	len	1
1091	1091	1091	11	ka_cf	4	on-focus	contrastive	0.539499914	cf	len	1
1092	1092	1092	12	ka_cf	4	on-focus	contrastive	0.534833379	cf	len	1
1093	1093	1093	13	ka_cf	4	on-focus	contrastive	0.530298647	cf	len	1
1094	1094	1094	14	ka_cf	4	on-focus	contrastive	0.52612775	cf	len	1
1095	1095	1095	15	ka_cf	4	on-focus	contrastive	0.523530076	cf	len	1
1096	1096	1096	16	ka_cf	4	on-focus	contrastive	0.523558551	cf	len	1
1097	1097	1097	17	ka_cf	4	on-focus	contrastive	0.527883929	cf	len	1
1098	1098	1098	18	ka_cf	4	on-focus	contrastive	0.535232244	cf	len	1
1099	1099	1099	19	ka_cf	4	on-focus	contrastive	0.547717154	cf	len	1
1100	1100	1100	20	ka_cf	4	on-focus	contrastive	0.559923308	cf	len	1
1121	1121	1121	1	kha_cf	4	on-focus	contrastive	1.348116982	cf	asp	1
1122	1122	1122	2	kha_cf	4	on-focus	contrastive	1.373413327	cf	asp	1
1123	1123	1123	3	kha_cf	4	on-focus	contrastive	1.398423252	cf	asp	1
1124	1124	1124	4	kha_cf	4	on-focus	contrastive	1.422423144	cf	asp	1
1125	1125	1125	5	kha_cf	4	on-focus	contrastive	1.435453725	cf	asp	1
1126	1126	1126	6	kha_cf	4	on-focus	contrastive	1.447889839	cf	asp	1
1127	1127	1127	7	kha_cf	4	on-focus	contrastive	1.458843731	cf	asp	1
1128	1128	1128	8	kha_cf	4	on-focus	contrastive	1.461167391	cf	asp	1
1129	1129	1129	9	kha_cf	4	on-focus	contrastive	1.462646191	cf	asp	1
1130	1130	1130	10	kha_cf	4	on-focus	contrastive	1.462825518	cf	asp	1
1131	1131	1131	11	kha_cf	4	on-focus	contrastive	1.458623624	cf	asp	1
1132	1132	1132	12	kha_cf	4	on-focus	contrastive	1.45373528	cf	asp	1
1133	1133	1133	13	kha_cf	4	on-focus	contrastive	1.450878968	cf	asp	1
1134	1134	1134	14	kha_cf	4	on-focus	contrastive	1.453039731	cf	asp	1
1135	1135	1135	15	kha_cf	4	on-focus	contrastive	1.45668916	cf	asp	1
1136	1136	1136	16	kha_cf	4	on-focus	contrastive	1.461789062	cf	asp	1
1137	1137	1137	17	kha_cf	4	on-focus	contrastive	1.469338396	cf	asp	1
1138	1138	1138	18	kha_cf	4	on-focus	contrastive	1.478034846	cf	asp	1
1139	1139	1139	19	kha_cf	4	on-focus	contrastive	1.484777491	cf	asp	1
1140	1140	1140	20	kha_cf	4	on-focus	contrastive	1.490035803	cf	asp	1
1161	1161	1161	1	kka_cf	4	on-focus	contrastive	0.881961851	cf	for	1
1162	1162	1162	2	kka_cf	4	on-focus	contrastive	0.760069019	cf	for	1
1163	1163	1163	3	kka_cf	4	on-focus	contrastive	0.679431879	cf	for	1
1164	1164	1164	4	kka_cf	4	on-focus	contrastive	0.649723519	cf	for	1
1165	1165	1165	5	kka_cf	4	on-focus	contrastive	0.710901982	cf	for	1
1166	1166	1166	6	kka_cf	4	on-focus	contrastive	0.800820962	cf	for	1
1167	1167	1167	7	kka_cf	4	on-focus	contrastive	0.917230603	cf	for	1
1168	1168	1168	8	kka_cf	4	on-focus	contrastive	1.021672606	cf	for	1
1169	1169	1169	9	kka_cf	4	on-focus	contrastive	1.109000241	cf	for	1
1170	1170	1170	10	kka_cf	4	on-focus	contrastive	1.178503308	cf	for	1
1171	1171	1171	11	kka_cf	4	on-focus	contrastive	1.224402323	cf	for	1
1172	1172	1172	12	kka_cf	4	on-focus	contrastive	1.260572179	cf	for	1
1173	1173	1173	13	kka_cf	4	on-focus	contrastive	1.286191572	cf	for	1
1174	1174	1174	14	kka_cf	4	on-focus	contrastive	1.303855922	cf	for	1
1175	1175	1175	15	kka_cf	4	on-focus	contrastive	1.31972843	cf	for	1
1176	1176	1176	16	kka_cf	4	on-focus	contrastive	1.334516694	cf	for	1
1177	1177	1177	17	kka_cf	4	on-focus	contrastive	1.349947612	cf	for	1
1178	1178	1178	18	kka_cf	4	on-focus	contrastive	1.365900994	cf	for	1
1179	1179	1179	19	kka_cf	4	on-focus	contrastive	1.382666698	cf	for	1
1180	1180	1180	20	kka_cf	4	on-focus	contrastive	1.399804145	cf	for	1
1201	1201	1201	1	pa_cf	4	on-focus	contrastive	1.002754828	cf	len	1
1202	1202	1202	2	pa_cf	4	on-focus	contrastive	0.928041282	cf	len	1
1203	1203	1203	3	pa_cf	4	on-focus	contrastive	0.852270199	cf	len	1
1204	1204	1204	4	pa_cf	4	on-focus	contrastive	0.787327007	cf	len	1
1205	1205	1205	5	pa_cf	4	on-focus	contrastive	0.726348286	cf	len	1
1206	1206	1206	6	pa_cf	4	on-focus	contrastive	0.676573403	cf	len	1
1207	1207	1207	7	pa_cf	4	on-focus	contrastive	0.638069942	cf	len	1
1208	1208	1208	8	pa_cf	4	on-focus	contrastive	0.610159216	cf	len	1
1209	1209	1209	9	pa_cf	4	on-focus	contrastive	0.588395932	cf	len	1
1210	1210	1210	10	pa_cf	4	on-focus	contrastive	0.568050736	cf	len	1
1211	1211	1211	11	pa_cf	4	on-focus	contrastive	0.549961865	cf	len	1
1212	1212	1212	12	pa_cf	4	on-focus	contrastive	0.534320756	cf	len	1
1213	1213	1213	13	pa_cf	4	on-focus	contrastive	0.520493576	cf	len	1
1214	1214	1214	14	pa_cf	4	on-focus	contrastive	0.509801596	cf	len	1
1215	1215	1215	15	pa_cf	4	on-focus	contrastive	0.502647634	cf	len	1
1216	1216	1216	16	pa_cf	4	on-focus	contrastive	0.499858027	cf	len	1
1217	1217	1217	17	pa_cf	4	on-focus	contrastive	0.502965028	cf	len	1
1218	1218	1218	18	pa_cf	4	on-focus	contrastive	0.50984441	cf	len	1
1219	1219	1219	19	pa_cf	4	on-focus	contrastive	0.523527348	cf	len	1
1220	1220	1220	20	pa_cf	4	on-focus	contrastive	0.538044275	cf	len	1
1241	1241	1241	1	pha_cf	4	on-focus	contrastive	1.373856385	cf	asp	1
1242	1242	1242	2	pha_cf	4	on-focus	contrastive	1.408679357	cf	asp	1
1243	1243	1243	3	pha_cf	4	on-focus	contrastive	1.442525664	cf	asp	1
1244	1244	1244	4	pha_cf	4	on-focus	contrastive	1.469450414	cf	asp	1
1245	1245	1245	5	pha_cf	4	on-focus	contrastive	1.491516221	cf	asp	1
1246	1246	1246	6	pha_cf	4	on-focus	contrastive	1.509603542	cf	asp	1
1247	1247	1247	7	pha_cf	4	on-focus	contrastive	1.519648684	cf	asp	1
1248	1248	1248	8	pha_cf	4	on-focus	contrastive	1.52859956	cf	asp	1
1249	1249	1249	9	pha_cf	4	on-focus	contrastive	1.527027579	cf	asp	1
1250	1250	1250	10	pha_cf	4	on-focus	contrastive	1.524744297	cf	asp	1
1251	1251	1251	11	pha_cf	4	on-focus	contrastive	1.521812498	cf	asp	1
1252	1252	1252	12	pha_cf	4	on-focus	contrastive	1.519370583	cf	asp	1
1253	1253	1253	13	pha_cf	4	on-focus	contrastive	1.517617526	cf	asp	1
1254	1254	1254	14	pha_cf	4	on-focus	contrastive	1.517331108	cf	asp	1
1255	1255	1255	15	pha_cf	4	on-focus	contrastive	1.51804173	cf	asp	1
1256	1256	1256	16	pha_cf	4	on-focus	contrastive	1.521552395	cf	asp	1
1257	1257	1257	17	pha_cf	4	on-focus	contrastive	1.52641515	cf	asp	1
1258	1258	1258	18	pha_cf	4	on-focus	contrastive	1.53272905	cf	asp	1
1259	1259	1259	19	pha_cf	4	on-focus	contrastive	1.540885954	cf	asp	1
1260	1260	1260	20	pha_cf	4	on-focus	contrastive	1.547302168	cf	asp	1
1281	1281	1281	1	ppa_cf	4	on-focus	contrastive	0.174612565	cf	for	1
1282	1282	1282	2	ppa_cf	4	on-focus	contrastive	0.060316365	cf	for	1
1283	1283	1283	3	ppa_cf	4	on-focus	contrastive	-0.054406932	cf	for	1
1284	1284	1284	4	ppa_cf	4	on-focus	contrastive	-0.100477428	cf	for	1
1285	1285	1285	5	ppa_cf	4	on-focus	contrastive	-0.134539912	cf	for	1
1286	1286	1286	6	ppa_cf	4	on-focus	contrastive	-0.087606813	cf	for	1
1287	1287	1287	7	ppa_cf	4	on-focus	contrastive	-0.018282059	cf	for	1
1288	1288	1288	8	ppa_cf	4	on-focus	contrastive	0.128738483	cf	for	1
1289	1289	1289	9	ppa_cf	4	on-focus	contrastive	0.280622994	cf	for	1
1290	1290	1290	10	ppa_cf	4	on-focus	contrastive	0.446666829	cf	for	1
1291	1291	1291	11	ppa_cf	4	on-focus	contrastive	0.610426707	cf	for	1
1292	1292	1292	12	ppa_cf	4	on-focus	contrastive	0.766327548	cf	for	1
1293	1293	1293	13	ppa_cf	4	on-focus	contrastive	0.906638574	cf	for	1
1294	1294	1294	14	ppa_cf	4	on-focus	contrastive	1.027291003	cf	for	1
1295	1295	1295	15	ppa_cf	4	on-focus	contrastive	1.121747699	cf	for	1
1296	1296	1296	16	ppa_cf	4	on-focus	contrastive	1.196109474	cf	for	1
1297	1297	1297	17	ppa_cf	4	on-focus	contrastive	1.250211625	cf	for	1
1298	1298	1298	18	ppa_cf	4	on-focus	contrastive	1.293676307	cf	for	1
1299	1299	1299	19	ppa_cf	4	on-focus	contrastive	1.322290595	cf	for	1
1300	1300	1300	20	ppa_cf	4	on-focus	contrastive	1.347745987	cf	for	1
1321	1321	1321	1	ta_cf	4	on-focus	contrastive	1.012358294	cf	len	1
1322	1322	1322	2	ta_cf	4	on-focus	contrastive	0.928692526	cf	len	1
1323	1323	1323	3	ta_cf	4	on-focus	contrastive	0.845226556	cf	len	1
1324	1324	1324	4	ta_cf	4	on-focus	contrastive	0.772679692	cf	len	1
1325	1325	1325	5	ta_cf	4	on-focus	contrastive	0.709034606	cf	len	1
1326	1326	1326	6	ta_cf	4	on-focus	contrastive	0.654928324	cf	len	1
1327	1327	1327	7	ta_cf	4	on-focus	contrastive	0.619500184	cf	len	1
1328	1328	1328	8	ta_cf	4	on-focus	contrastive	0.589595031	cf	len	1
1329	1329	1329	9	ta_cf	4	on-focus	contrastive	0.57055178	cf	len	1
1330	1330	1330	10	ta_cf	4	on-focus	contrastive	0.554617999	cf	len	1
1331	1331	1331	11	ta_cf	4	on-focus	contrastive	0.542246124	cf	len	1
1332	1332	1332	12	ta_cf	4	on-focus	contrastive	0.532814516	cf	len	1
1333	1333	1333	13	ta_cf	4	on-focus	contrastive	0.525046851	cf	len	1
1334	1334	1334	14	ta_cf	4	on-focus	contrastive	0.517948426	cf	len	1
1335	1335	1335	15	ta_cf	4	on-focus	contrastive	0.514057318	cf	len	1
1336	1336	1336	16	ta_cf	4	on-focus	contrastive	0.512037133	cf	len	1
1337	1337	1337	17	ta_cf	4	on-focus	contrastive	0.515322288	cf	len	1
1338	1338	1338	18	ta_cf	4	on-focus	contrastive	0.521656769	cf	len	1
1339	1339	1339	19	ta_cf	4	on-focus	contrastive	0.531816315	cf	len	1
1340	1340	1340	20	ta_cf	4	on-focus	contrastive	0.541937801	cf	len	1
1361	1361	1361	1	tha_cf	4	on-focus	contrastive	1.218987438	cf	asp	1
1362	1362	1362	2	tha_cf	4	on-focus	contrastive	1.257729182	cf	asp	1
1363	1363	1363	3	tha_cf	4	on-focus	contrastive	1.295879606	cf	asp	1
1364	1364	1364	4	tha_cf	4	on-focus	contrastive	1.321202335	cf	asp	1
1365	1365	1365	5	tha_cf	4	on-focus	contrastive	1.344041471	cf	asp	1
1366	1366	1366	6	tha_cf	4	on-focus	contrastive	1.358061847	cf	asp	1
1367	1367	1367	7	tha_cf	4	on-focus	contrastive	1.368133113	cf	asp	1
1368	1368	1368	8	tha_cf	4	on-focus	contrastive	1.372443253	cf	asp	1
1369	1369	1369	9	tha_cf	4	on-focus	contrastive	1.371572461	cf	asp	1
1370	1370	1370	10	tha_cf	4	on-focus	contrastive	1.371986657	cf	asp	1
1371	1371	1371	11	tha_cf	4	on-focus	contrastive	1.374719873	cf	asp	1
1372	1372	1372	12	tha_cf	4	on-focus	contrastive	1.37777521	cf	asp	1
1373	1373	1373	13	tha_cf	4	on-focus	contrastive	1.381891414	cf	asp	1
1374	1374	1374	14	tha_cf	4	on-focus	contrastive	1.386433366	cf	asp	1
1375	1375	1375	15	tha_cf	4	on-focus	contrastive	1.394696269	cf	asp	1
1376	1376	1376	16	tha_cf	4	on-focus	contrastive	1.40301459	cf	asp	1
1377	1377	1377	17	tha_cf	4	on-focus	contrastive	1.414055586	cf	asp	1
1378	1378	1378	18	tha_cf	4	on-focus	contrastive	1.425315315	cf	asp	1
1379	1379	1379	19	tha_cf	4	on-focus	contrastive	1.438848744	cf	asp	1
1380	1380	1380	20	tha_cf	4	on-focus	contrastive	1.453014349	cf	asp	1
1401	1401	1401	1	tta_cf	4	on-focus	contrastive	0.772246841	cf	for	1
1402	1402	1402	2	tta_cf	4	on-focus	contrastive	0.62111499	cf	for	1
1403	1403	1403	3	tta_cf	4	on-focus	contrastive	0.480492691	cf	for	1
1404	1404	1404	4	tta_cf	4	on-focus	contrastive	0.356047271	cf	for	1
1405	1405	1405	5	tta_cf	4	on-focus	contrastive	0.285732295	cf	for	1
1406	1406	1406	6	tta_cf	4	on-focus	contrastive	0.244901624	cf	for	1
1407	1407	1407	7	tta_cf	4	on-focus	contrastive	0.237477685	cf	for	1
1408	1408	1408	8	tta_cf	4	on-focus	contrastive	0.240668303	cf	for	1
1409	1409	1409	9	tta_cf	4	on-focus	contrastive	0.247178714	cf	for	1
1410	1410	1410	10	tta_cf	4	on-focus	contrastive	0.256585009	cf	for	1
1411	1411	1411	11	tta_cf	4	on-focus	contrastive	0.290890237	cf	for	1
1412	1412	1412	12	tta_cf	4	on-focus	contrastive	0.3508563	cf	for	1
1413	1413	1413	13	tta_cf	4	on-focus	contrastive	0.435082629	cf	for	1
1414	1414	1414	14	tta_cf	4	on-focus	contrastive	0.558871582	cf	for	1
1415	1415	1415	15	tta_cf	4	on-focus	contrastive	0.691904578	cf	for	1
1416	1416	1416	16	tta_cf	4	on-focus	contrastive	0.834002744	cf	for	1
1417	1417	1417	17	tta_cf	4	on-focus	contrastive	0.969908429	cf	for	1
1418	1418	1418	18	tta_cf	4	on-focus	contrastive	1.084583347	cf	for	1
1419	1419	1419	19	tta_cf	4	on-focus	contrastive	1.181185222	cf	for	1
1420	1420	1420	20	tta_cf	4	on-focus	contrastive	1.248577473	cf	for	1
1441	1441	1441	1	ka_cf	5	on-focus	contrastive	0.374407894	cf	len	1
1442	1442	1442	2	ka_cf	5	on-focus	contrastive	0.281231184	cf	len	1
1443	1443	1443	3	ka_cf	5	on-focus	contrastive	0.189278081	cf	len	1
1444	1444	1444	4	ka_cf	5	on-focus	contrastive	0.118765377	cf	len	1
1445	1445	1445	5	ka_cf	5	on-focus	contrastive	0.063470213	cf	len	1
1446	1446	1446	6	ka_cf	5	on-focus	contrastive	0.025852859	cf	len	1
1447	1447	1447	7	ka_cf	5	on-focus	contrastive	0.025347977	cf	len	1
1448	1448	1448	8	ka_cf	5	on-focus	contrastive	0.036339865	cf	len	1
1449	1449	1449	9	ka_cf	5	on-focus	contrastive	0.05063091	cf	len	1
1450	1450	1450	10	ka_cf	5	on-focus	contrastive	0.066083173	cf	len	1
1451	1451	1451	11	ka_cf	5	on-focus	contrastive	0.083669145	cf	len	1
1452	1452	1452	12	ka_cf	5	on-focus	contrastive	0.102223386	cf	len	1
1453	1453	1453	13	ka_cf	5	on-focus	contrastive	0.121160049	cf	len	1
1454	1454	1454	14	ka_cf	5	on-focus	contrastive	0.138580249	cf	len	1
1455	1455	1455	15	ka_cf	5	on-focus	contrastive	0.155399574	cf	len	1
1456	1456	1456	16	ka_cf	5	on-focus	contrastive	0.171219823	cf	len	1
1457	1457	1457	17	ka_cf	5	on-focus	contrastive	0.18635312	cf	len	1
1458	1458	1458	18	ka_cf	5	on-focus	contrastive	0.201357723	cf	len	1
1459	1459	1459	19	ka_cf	5	on-focus	contrastive	0.219352632	cf	len	1
1460	1460	1460	20	ka_cf	5	on-focus	contrastive	0.241088891	cf	len	1
1481	1481	1481	1	kha_cf	5	on-focus	contrastive	1.473741671	cf	asp	1
1482	1482	1482	2	kha_cf	5	on-focus	contrastive	1.542226457	cf	asp	1
1483	1483	1483	3	kha_cf	5	on-focus	contrastive	1.608807898	cf	asp	1
1484	1484	1484	4	kha_cf	5	on-focus	contrastive	1.666620613	cf	asp	1
1485	1485	1485	5	kha_cf	5	on-focus	contrastive	1.708888315	cf	asp	1
1486	1486	1486	6	kha_cf	5	on-focus	contrastive	1.750446118	cf	asp	1
1487	1487	1487	7	kha_cf	5	on-focus	contrastive	1.777650088	cf	asp	1
1488	1488	1488	8	kha_cf	5	on-focus	contrastive	1.797779933	cf	asp	1
1489	1489	1489	9	kha_cf	5	on-focus	contrastive	1.814892865	cf	asp	1
1490	1490	1490	10	kha_cf	5	on-focus	contrastive	1.816086359	cf	asp	1
1491	1491	1491	11	kha_cf	5	on-focus	contrastive	1.814783997	cf	asp	1
1492	1492	1492	12	kha_cf	5	on-focus	contrastive	1.811748777	cf	asp	1
1493	1493	1493	13	kha_cf	5	on-focus	contrastive	1.80819568	cf	asp	1
1494	1494	1494	14	kha_cf	5	on-focus	contrastive	1.804420637	cf	asp	1
1495	1495	1495	15	kha_cf	5	on-focus	contrastive	1.800083323	cf	asp	1
1496	1496	1496	16	kha_cf	5	on-focus	contrastive	1.795973204	cf	asp	1
1497	1497	1497	17	kha_cf	5	on-focus	contrastive	1.792252562	cf	asp	1
1498	1498	1498	18	kha_cf	5	on-focus	contrastive	1.789500485	cf	asp	1
1499	1499	1499	19	kha_cf	5	on-focus	contrastive	1.787413474	cf	asp	1
1500	1500	1500	20	kha_cf	5	on-focus	contrastive	1.786389298	cf	asp	1
1521	1521	1521	1	kka_cf	5	on-focus	contrastive	0.359503163	cf	for	1
1522	1522	1522	2	kka_cf	5	on-focus	contrastive	0.242945858	cf	for	1
1523	1523	1523	3	kka_cf	5	on-focus	contrastive	0.154237268	cf	for	1
1524	1524	1524	4	kka_cf	5	on-focus	contrastive	0.116337975	cf	for	1
1525	1525	1525	5	kka_cf	5	on-focus	contrastive	0.148406286	cf	for	1
1526	1526	1526	6	kka_cf	5	on-focus	contrastive	0.267868403	cf	for	1
1527	1527	1527	7	kka_cf	5	on-focus	contrastive	0.429042459	cf	for	1
1528	1528	1528	8	kka_cf	5	on-focus	contrastive	0.603623562	cf	for	1
1529	1529	1529	9	kka_cf	5	on-focus	contrastive	0.774240174	cf	for	1
1530	1530	1530	10	kka_cf	5	on-focus	contrastive	0.928560532	cf	for	1
1531	1531	1531	11	kka_cf	5	on-focus	contrastive	1.054820556	cf	for	1
1532	1532	1532	12	kka_cf	5	on-focus	contrastive	1.156585784	cf	for	1
1533	1533	1533	13	kka_cf	5	on-focus	contrastive	1.23953433	cf	for	1
1534	1534	1534	14	kka_cf	5	on-focus	contrastive	1.307571328	cf	for	1
1535	1535	1535	15	kka_cf	5	on-focus	contrastive	1.364585712	cf	for	1
1536	1536	1536	16	kka_cf	5	on-focus	contrastive	1.410138661	cf	for	1
1537	1537	1537	17	kka_cf	5	on-focus	contrastive	1.446660583	cf	for	1
1538	1538	1538	18	kka_cf	5	on-focus	contrastive	1.474663613	cf	for	1
1539	1539	1539	19	kka_cf	5	on-focus	contrastive	1.495395304	cf	for	1
1540	1540	1540	20	kka_cf	5	on-focus	contrastive	1.511799384	cf	for	1
1561	1561	1561	1	pa_cf	5	on-focus	contrastive	0.383449101	cf	len	1
1562	1562	1562	2	pa_cf	5	on-focus	contrastive	0.268334159	cf	len	1
1563	1563	1563	3	pa_cf	5	on-focus	contrastive	0.153717626	cf	len	1
1564	1564	1564	4	pa_cf	5	on-focus	contrastive	0.072571209	cf	len	1
1565	1565	1565	5	pa_cf	5	on-focus	contrastive	-0.002255384	cf	len	1
1566	1566	1566	6	pa_cf	5	on-focus	contrastive	-0.038257338	cf	len	1
1567	1567	1567	7	pa_cf	5	on-focus	contrastive	-0.065874873	cf	len	1
1568	1568	1568	8	pa_cf	5	on-focus	contrastive	-0.054909951	cf	len	1
1569	1569	1569	9	pa_cf	5	on-focus	contrastive	-0.040216245	cf	len	1
1570	1570	1570	10	pa_cf	5	on-focus	contrastive	-0.018665555	cf	len	1
1571	1571	1571	11	pa_cf	5	on-focus	contrastive	0.007322513	cf	len	1
1572	1572	1572	12	pa_cf	5	on-focus	contrastive	0.040548842	cf	len	1
1573	1573	1573	13	pa_cf	5	on-focus	contrastive	0.079655104	cf	len	1
1574	1574	1574	14	pa_cf	5	on-focus	contrastive	0.123815232	cf	len	1
1575	1575	1575	15	pa_cf	5	on-focus	contrastive	0.170136267	cf	len	1
1576	1576	1576	16	pa_cf	5	on-focus	contrastive	0.217058182	cf	len	1
1577	1577	1577	17	pa_cf	5	on-focus	contrastive	0.261789288	cf	len	1
1578	1578	1578	18	pa_cf	5	on-focus	contrastive	0.30379201	cf	len	1
1579	1579	1579	19	pa_cf	5	on-focus	contrastive	0.342725748	cf	len	1
1580	1580	1580	20	pa_cf	5	on-focus	contrastive	0.379690413	cf	len	1
1601	1601	1601	1	pha_cf	5	on-focus	contrastive	1.559498978	cf	asp	1
1602	1602	1602	2	pha_cf	5	on-focus	contrastive	1.6462624	cf	asp	1
1603	1603	1603	3	pha_cf	5	on-focus	contrastive	1.729805886	cf	asp	1
1604	1604	1604	4	pha_cf	5	on-focus	contrastive	1.802162457	cf	asp	1
1605	1605	1605	5	pha_cf	5	on-focus	contrastive	1.861628097	cf	asp	1
1606	1606	1606	6	pha_cf	5	on-focus	contrastive	1.919626796	cf	asp	1
1607	1607	1607	7	pha_cf	5	on-focus	contrastive	1.957057551	cf	asp	1
1608	1608	1608	8	pha_cf	5	on-focus	contrastive	1.990699009	cf	asp	1
1609	1609	1609	9	pha_cf	5	on-focus	contrastive	2.017147984	cf	asp	1
1610	1610	1610	10	pha_cf	5	on-focus	contrastive	2.026379863	cf	asp	1
1611	1611	1611	11	pha_cf	5	on-focus	contrastive	2.035575449	cf	asp	1
1612	1612	1612	12	pha_cf	5	on-focus	contrastive	2.041086081	cf	asp	1
1613	1613	1613	13	pha_cf	5	on-focus	contrastive	2.045086597	cf	asp	1
1614	1614	1614	14	pha_cf	5	on-focus	contrastive	2.048837127	cf	asp	1
1615	1615	1615	15	pha_cf	5	on-focus	contrastive	2.050996868	cf	asp	1
1616	1616	1616	16	pha_cf	5	on-focus	contrastive	2.053145035	cf	asp	1
1617	1617	1617	17	pha_cf	5	on-focus	contrastive	2.05511656	cf	asp	1
1618	1618	1618	18	pha_cf	5	on-focus	contrastive	2.056954463	cf	asp	1
1619	1619	1619	19	pha_cf	5	on-focus	contrastive	2.058782687	cf	asp	1
1620	1620	1620	20	pha_cf	5	on-focus	contrastive	2.060895966	cf	asp	1
1641	1641	1641	1	ppa_cf	5	on-focus	contrastive	1.465125289	cf	for	1
1642	1642	1642	2	ppa_cf	5	on-focus	contrastive	1.354259376	cf	for	1
1643	1643	1643	3	ppa_cf	5	on-focus	contrastive	1.271843727	cf	for	1
1644	1644	1644	4	ppa_cf	5	on-focus	contrastive	1.221329874	cf	for	1
1645	1645	1645	5	ppa_cf	5	on-focus	contrastive	1.204544459	cf	for	1
1646	1646	1646	6	ppa_cf	5	on-focus	contrastive	1.212676503	cf	for	1
1647	1647	1647	7	ppa_cf	5	on-focus	contrastive	1.224149762	cf	for	1
1648	1648	1648	8	ppa_cf	5	on-focus	contrastive	1.240762917	cf	for	1
1649	1649	1649	9	ppa_cf	5	on-focus	contrastive	1.260475546	cf	for	1
1650	1650	1650	10	ppa_cf	5	on-focus	contrastive	1.281786901	cf	for	1
1651	1651	1651	11	ppa_cf	5	on-focus	contrastive	1.304195041	cf	for	1
1652	1652	1652	12	ppa_cf	5	on-focus	contrastive	1.327842168	cf	for	1
1653	1653	1653	13	ppa_cf	5	on-focus	contrastive	1.353216936	cf	for	1
1654	1654	1654	14	ppa_cf	5	on-focus	contrastive	1.381320779	cf	for	1
1655	1655	1655	15	ppa_cf	5	on-focus	contrastive	1.411112253	cf	for	1
1656	1656	1656	16	ppa_cf	5	on-focus	contrastive	1.440392214	cf	for	1
1657	1657	1657	17	ppa_cf	5	on-focus	contrastive	1.467242808	cf	for	1
1658	1658	1658	18	ppa_cf	5	on-focus	contrastive	1.489885116	cf	for	1
1659	1659	1659	19	ppa_cf	5	on-focus	contrastive	1.506675282	cf	for	1
1660	1660	1660	20	ppa_cf	5	on-focus	contrastive	1.517689868	cf	for	1
1681	1681	1681	1	ta_cf	5	on-focus	contrastive	0.207278391	cf	len	1
1682	1682	1682	2	ta_cf	5	on-focus	contrastive	0.134296446	cf	len	1
1683	1683	1683	3	ta_cf	5	on-focus	contrastive	0.068072684	cf	len	1
1684	1684	1684	4	ta_cf	5	on-focus	contrastive	0.020331857	cf	len	1
1685	1685	1685	5	ta_cf	5	on-focus	contrastive	-0.004555469	cf	len	1
1686	1686	1686	6	ta_cf	5	on-focus	contrastive	-0.017550747	cf	len	1
1687	1687	1687	7	ta_cf	5	on-focus	contrastive	0.002029268	cf	len	1
1688	1688	1688	8	ta_cf	5	on-focus	contrastive	0.023067666	cf	len	1
1689	1689	1689	9	ta_cf	5	on-focus	contrastive	0.048489025	cf	len	1
1690	1690	1690	10	ta_cf	5	on-focus	contrastive	0.07563402	cf	len	1
1691	1691	1691	11	ta_cf	5	on-focus	contrastive	0.106521609	cf	len	1
1692	1692	1692	12	ta_cf	5	on-focus	contrastive	0.13867984	cf	len	1
1693	1693	1693	13	ta_cf	5	on-focus	contrastive	0.172922104	cf	len	1
1694	1694	1694	14	ta_cf	5	on-focus	contrastive	0.207355685	cf	len	1
1695	1695	1695	15	ta_cf	5	on-focus	contrastive	0.241413966	cf	len	1
1696	1696	1696	16	ta_cf	5	on-focus	contrastive	0.274095673	cf	len	1
1697	1697	1697	17	ta_cf	5	on-focus	contrastive	0.303441636	cf	len	1
1698	1698	1698	18	ta_cf	5	on-focus	contrastive	0.328695554	cf	len	1
1699	1699	1699	19	ta_cf	5	on-focus	contrastive	0.351150207	cf	len	1
1700	1700	1700	20	ta_cf	5	on-focus	contrastive	0.368022931	cf	len	1
1721	1721	1721	1	tha_cf	5	on-focus	contrastive	1.648924788	cf	asp	1
1722	1722	1722	2	tha_cf	5	on-focus	contrastive	1.713033083	cf	asp	1
1723	1723	1723	3	tha_cf	5	on-focus	contrastive	1.775489488	cf	asp	1
1724	1724	1724	4	tha_cf	5	on-focus	contrastive	1.829808043	cf	asp	1
1725	1725	1725	5	tha_cf	5	on-focus	contrastive	1.876160496	cf	asp	1
1726	1726	1726	6	tha_cf	5	on-focus	contrastive	1.920516439	cf	asp	1
1727	1727	1727	7	tha_cf	5	on-focus	contrastive	1.94884622	cf	asp	1
1728	1728	1728	8	tha_cf	5	on-focus	contrastive	1.975924642	cf	asp	1
1729	1729	1729	9	tha_cf	5	on-focus	contrastive	1.991631137	cf	asp	1
1730	1730	1730	10	tha_cf	5	on-focus	contrastive	1.997453222	cf	asp	1
1731	1731	1731	11	tha_cf	5	on-focus	contrastive	2.002337771	cf	asp	1
1732	1732	1732	12	tha_cf	5	on-focus	contrastive	2.004920475	cf	asp	1
1733	1733	1733	13	tha_cf	5	on-focus	contrastive	2.007660344	cf	asp	1
1734	1734	1734	14	tha_cf	5	on-focus	contrastive	2.007453378	cf	asp	1
1735	1735	1735	15	tha_cf	5	on-focus	contrastive	2.006017193	cf	asp	1
1736	1736	1736	16	tha_cf	5	on-focus	contrastive	2.004226479	cf	asp	1
1737	1737	1737	17	tha_cf	5	on-focus	contrastive	2.001374395	cf	asp	1
1738	1738	1738	18	tha_cf	5	on-focus	contrastive	1.998317248	cf	asp	1
1739	1739	1739	19	tha_cf	5	on-focus	contrastive	1.995677927	cf	asp	1
1740	1740	1740	20	tha_cf	5	on-focus	contrastive	1.992916651	cf	asp	1
1761	1761	1761	1	tta_cf	5	on-focus	contrastive	0.799840062	cf	for	1
1762	1762	1762	2	tta_cf	5	on-focus	contrastive	0.9008984	cf	for	1
1763	1763	1763	3	tta_cf	5	on-focus	contrastive	0.986373858	cf	for	1
1764	1764	1764	4	tta_cf	5	on-focus	contrastive	1.058094299	cf	for	1
1765	1765	1765	5	tta_cf	5	on-focus	contrastive	1.11467752	cf	for	1
1766	1766	1766	6	tta_cf	5	on-focus	contrastive	1.155767248	cf	for	1
1767	1767	1767	7	tta_cf	5	on-focus	contrastive	1.193550868	cf	for	1
1768	1768	1768	8	tta_cf	5	on-focus	contrastive	1.233094168	cf	for	1
1769	1769	1769	9	tta_cf	5	on-focus	contrastive	1.272494121	cf	for	1
1770	1770	1770	10	tta_cf	5	on-focus	contrastive	1.311467716	cf	for	1
1771	1771	1771	11	tta_cf	5	on-focus	contrastive	1.348800037	cf	for	1
1772	1772	1772	12	tta_cf	5	on-focus	contrastive	1.3841597	cf	for	1
1773	1773	1773	13	tta_cf	5	on-focus	contrastive	1.417673013	cf	for	1
1774	1774	1774	14	tta_cf	5	on-focus	contrastive	1.448324786	cf	for	1
1775	1775	1775	15	tta_cf	5	on-focus	contrastive	1.474653736	cf	for	1
1776	1776	1776	16	tta_cf	5	on-focus	contrastive	1.496810732	cf	for	1
1777	1777	1777	17	tta_cf	5	on-focus	contrastive	1.51159076	cf	for	1
1778	1778	1778	18	tta_cf	5	on-focus	contrastive	1.518368389	cf	for	1
1779	1779	1779	19	tta_cf	5	on-focus	contrastive	1.51820024	cf	for	1
1780	1780	1780	20	tta_cf	5	on-focus	contrastive	1.515250565	cf	for	1
1801	1801	1801	1	ka_cf	6	on-focus	contrastive	0.511803858	cf	len	1
1802	1802	1802	2	ka_cf	6	on-focus	contrastive	0.436950662	cf	len	1
1803	1803	1803	3	ka_cf	6	on-focus	contrastive	0.357251934	cf	len	1
1804	1804	1804	4	ka_cf	6	on-focus	contrastive	0.28980006	cf	len	1
1805	1805	1805	5	ka_cf	6	on-focus	contrastive	0.234308472	cf	len	1
1806	1806	1806	6	ka_cf	6	on-focus	contrastive	0.178762594	cf	len	1
1807	1807	1807	7	ka_cf	6	on-focus	contrastive	0.155269034	cf	len	1
1808	1808	1808	8	ka_cf	6	on-focus	contrastive	0.131226155	cf	len	1
1809	1809	1809	9	ka_cf	6	on-focus	contrastive	0.128451604	cf	len	1
1810	1810	1810	10	ka_cf	6	on-focus	contrastive	0.139338895	cf	len	1
1811	1811	1811	11	ka_cf	6	on-focus	contrastive	0.150350195	cf	len	1
1812	1812	1812	12	ka_cf	6	on-focus	contrastive	0.16387275	cf	len	1
1813	1813	1813	13	ka_cf	6	on-focus	contrastive	0.177482405	cf	len	1
1814	1814	1814	14	ka_cf	6	on-focus	contrastive	0.192965825	cf	len	1
1815	1815	1815	15	ka_cf	6	on-focus	contrastive	0.210607419	cf	len	1
1816	1816	1816	16	ka_cf	6	on-focus	contrastive	0.22845703	cf	len	1
1817	1817	1817	17	ka_cf	6	on-focus	contrastive	0.250720935	cf	len	1
1818	1818	1818	18	ka_cf	6	on-focus	contrastive	0.273302758	cf	len	1
1819	1819	1819	19	ka_cf	6	on-focus	contrastive	0.300844676	cf	len	1
1820	1820	1820	20	ka_cf	6	on-focus	contrastive	0.332373052	cf	len	1
1841	1841	1841	1	kha_cf	6	on-focus	contrastive	1.686662108	cf	asp	1
1842	1842	1842	2	kha_cf	6	on-focus	contrastive	1.719762293	cf	asp	1
1843	1843	1843	3	kha_cf	6	on-focus	contrastive	1.751634454	cf	asp	1
1844	1844	1844	4	kha_cf	6	on-focus	contrastive	1.782348634	cf	asp	1
1845	1845	1845	5	kha_cf	6	on-focus	contrastive	1.816459217	cf	asp	1
1846	1846	1846	6	kha_cf	6	on-focus	contrastive	1.841107583	cf	asp	1
1847	1847	1847	7	kha_cf	6	on-focus	contrastive	1.865216253	cf	asp	1
1848	1848	1848	8	kha_cf	6	on-focus	contrastive	1.891505381	cf	asp	1
1849	1849	1849	9	kha_cf	6	on-focus	contrastive	1.918812963	cf	asp	1
1850	1850	1850	10	kha_cf	6	on-focus	contrastive	1.936265985	cf	asp	1
1851	1851	1851	11	kha_cf	6	on-focus	contrastive	1.954435883	cf	asp	1
1852	1852	1852	12	kha_cf	6	on-focus	contrastive	1.97353308	cf	asp	1
1853	1853	1853	13	kha_cf	6	on-focus	contrastive	1.992457402	cf	asp	1
1854	1854	1854	14	kha_cf	6	on-focus	contrastive	2.002318565	cf	asp	1
1855	1855	1855	15	kha_cf	6	on-focus	contrastive	2.011943776	cf	asp	1
1856	1856	1856	16	kha_cf	6	on-focus	contrastive	2.021532393	cf	asp	1
1857	1857	1857	17	kha_cf	6	on-focus	contrastive	2.031198286	cf	asp	1
1858	1858	1858	18	kha_cf	6	on-focus	contrastive	2.041627292	cf	asp	1
1859	1859	1859	19	kha_cf	6	on-focus	contrastive	2.052010031	cf	asp	1
1860	1860	1860	20	kha_cf	6	on-focus	contrastive	2.062349273	cf	asp	1
1881	1881	1881	1	kka_cf	6	on-focus	contrastive	1.128386674	cf	for	1
1882	1882	1882	2	kka_cf	6	on-focus	contrastive	1.191168147	cf	for	1
1883	1883	1883	3	kka_cf	6	on-focus	contrastive	1.24910073	cf	for	1
1884	1884	1884	4	kka_cf	6	on-focus	contrastive	1.296831453	cf	for	1
1885	1885	1885	5	kka_cf	6	on-focus	contrastive	1.33921317	cf	for	1
1886	1886	1886	6	kka_cf	6	on-focus	contrastive	1.376638872	cf	for	1
1887	1887	1887	7	kka_cf	6	on-focus	contrastive	1.404858623	cf	for	1
1888	1888	1888	8	kka_cf	6	on-focus	contrastive	1.429026602	cf	for	1
1889	1889	1889	9	kka_cf	6	on-focus	contrastive	1.460285927	cf	for	1
1890	1890	1890	10	kka_cf	6	on-focus	contrastive	1.493252076	cf	for	1
1891	1891	1891	11	kka_cf	6	on-focus	contrastive	1.528406449	cf	for	1
1892	1892	1892	12	kka_cf	6	on-focus	contrastive	1.56351236	cf	for	1
1893	1893	1893	13	kka_cf	6	on-focus	contrastive	1.597663391	cf	for	1
1894	1894	1894	14	kka_cf	6	on-focus	contrastive	1.630403718	cf	for	1
1895	1895	1895	15	kka_cf	6	on-focus	contrastive	1.660062909	cf	for	1
1896	1896	1896	16	kka_cf	6	on-focus	contrastive	1.686806832	cf	for	1
1897	1897	1897	17	kka_cf	6	on-focus	contrastive	1.711328935	cf	for	1
1898	1898	1898	18	kka_cf	6	on-focus	contrastive	1.733886663	cf	for	1
1899	1899	1899	19	kka_cf	6	on-focus	contrastive	1.756470377	cf	for	1
1900	1900	1900	20	kka_cf	6	on-focus	contrastive	1.779616288	cf	for	1
1921	1921	1921	1	pa_cf	6	on-focus	contrastive	0.557641039	cf	len	1
1922	1922	1922	2	pa_cf	6	on-focus	contrastive	0.446455772	cf	len	1
1923	1923	1923	3	pa_cf	6	on-focus	contrastive	0.341433865	cf	len	1
1924	1924	1924	4	pa_cf	6	on-focus	contrastive	0.258315196	cf	len	1
1925	1925	1925	5	pa_cf	6	on-focus	contrastive	0.199229085	cf	len	1
1926	1926	1926	6	pa_cf	6	on-focus	contrastive	0.157635999	cf	len	1
1927	1927	1927	7	pa_cf	6	on-focus	contrastive	0.136379857	cf	len	1
1928	1928	1928	8	pa_cf	6	on-focus	contrastive	0.116013852	cf	len	1
1929	1929	1929	9	pa_cf	6	on-focus	contrastive	0.107568108	cf	len	1
1930	1930	1930	10	pa_cf	6	on-focus	contrastive	0.097321447	cf	len	1
1931	1931	1931	11	pa_cf	6	on-focus	contrastive	0.087544743	cf	len	1
1932	1932	1932	12	pa_cf	6	on-focus	contrastive	0.078460983	cf	len	1
1933	1933	1933	13	pa_cf	6	on-focus	contrastive	0.070602713	cf	len	1
1934	1934	1934	14	pa_cf	6	on-focus	contrastive	0.065763071	cf	len	1
1935	1935	1935	15	pa_cf	6	on-focus	contrastive	0.063133501	cf	len	1
1936	1936	1936	16	pa_cf	6	on-focus	contrastive	0.063696385	cf	len	1
1937	1937	1937	17	pa_cf	6	on-focus	contrastive	0.066533914	cf	len	1
1938	1938	1938	18	pa_cf	6	on-focus	contrastive	0.071750709	cf	len	1
1939	1939	1939	19	pa_cf	6	on-focus	contrastive	0.079841076	cf	len	1
1940	1940	1940	20	pa_cf	6	on-focus	contrastive	0.094934559	cf	len	1
1961	1961	1961	1	pha_cf	6	on-focus	contrastive	1.4043572	cf	asp	1
1962	1962	1962	2	pha_cf	6	on-focus	contrastive	1.471208916	cf	asp	1
1963	1963	1963	3	pha_cf	6	on-focus	contrastive	1.536127027	cf	asp	1
1964	1964	1964	4	pha_cf	6	on-focus	contrastive	1.599228942	cf	asp	1
1965	1965	1965	5	pha_cf	6	on-focus	contrastive	1.659134886	cf	asp	1
1966	1966	1966	6	pha_cf	6	on-focus	contrastive	1.70800521	cf	asp	1
1967	1967	1967	7	pha_cf	6	on-focus	contrastive	1.755871111	cf	asp	1
1968	1968	1968	8	pha_cf	6	on-focus	contrastive	1.801294648	cf	asp	1
1969	1969	1969	9	pha_cf	6	on-focus	contrastive	1.843242198	cf	asp	1
1970	1970	1970	10	pha_cf	6	on-focus	contrastive	1.874456023	cf	asp	1
1971	1971	1971	11	pha_cf	6	on-focus	contrastive	1.905007296	cf	asp	1
1972	1972	1972	12	pha_cf	6	on-focus	contrastive	1.929898485	cf	asp	1
1973	1973	1973	13	pha_cf	6	on-focus	contrastive	1.954505459	cf	asp	1
1974	1974	1974	14	pha_cf	6	on-focus	contrastive	1.970196664	cf	asp	1
1975	1975	1975	15	pha_cf	6	on-focus	contrastive	1.98452264	cf	asp	1
1976	1976	1976	16	pha_cf	6	on-focus	contrastive	1.998300053	cf	asp	1
1977	1977	1977	17	pha_cf	6	on-focus	contrastive	2.011999368	cf	asp	1
1978	1978	1978	18	pha_cf	6	on-focus	contrastive	2.023506021	cf	asp	1
1979	1979	1979	19	pha_cf	6	on-focus	contrastive	2.033922218	cf	asp	1
1980	1980	1980	20	pha_cf	6	on-focus	contrastive	2.044291759	cf	asp	1
2001	2001	2001	1	ppa_cf	6	on-focus	contrastive	1.396581963	cf	for	1
2002	2002	2002	2	ppa_cf	6	on-focus	contrastive	1.42794508	cf	for	1
2003	2003	2003	3	ppa_cf	6	on-focus	contrastive	1.457716827	cf	for	1
2004	2004	2004	4	ppa_cf	6	on-focus	contrastive	1.486587771	cf	for	1
2005	2005	2005	5	ppa_cf	6	on-focus	contrastive	1.518569944	cf	for	1
2006	2006	2006	6	ppa_cf	6	on-focus	contrastive	1.551227289	cf	for	1
2007	2007	2007	7	ppa_cf	6	on-focus	contrastive	1.580963202	cf	for	1
2008	2008	2008	8	ppa_cf	6	on-focus	contrastive	1.61237489	cf	for	1
2009	2009	2009	9	ppa_cf	6	on-focus	contrastive	1.647533657	cf	for	1
2010	2010	2010	10	ppa_cf	6	on-focus	contrastive	1.684360879	cf	for	1
2011	2011	2011	11	ppa_cf	6	on-focus	contrastive	1.721680077	cf	for	1
2012	2012	2012	12	ppa_cf	6	on-focus	contrastive	1.759871061	cf	for	1
2013	2013	2013	13	ppa_cf	6	on-focus	contrastive	1.797728296	cf	for	1
2014	2014	2014	14	ppa_cf	6	on-focus	contrastive	1.835325017	cf	for	1
2015	2015	2015	15	ppa_cf	6	on-focus	contrastive	1.869700223	cf	for	1
2016	2016	2016	16	ppa_cf	6	on-focus	contrastive	1.901735048	cf	for	1
2017	2017	2017	17	ppa_cf	6	on-focus	contrastive	1.928406127	cf	for	1
2018	2018	2018	18	ppa_cf	6	on-focus	contrastive	1.95094715	cf	for	1
2019	2019	2019	19	ppa_cf	6	on-focus	contrastive	1.969813111	cf	for	1
2020	2020	2020	20	ppa_cf	6	on-focus	contrastive	1.983817507	cf	for	1
2041	2041	2041	1	ta_cf	6	on-focus	contrastive	0.187191922	cf	len	1
2042	2042	2042	2	ta_cf	6	on-focus	contrastive	0.167830557	cf	len	1
2043	2043	2043	3	ta_cf	6	on-focus	contrastive	0.148193179	cf	len	1
2044	2044	2044	4	ta_cf	6	on-focus	contrastive	0.12951896	cf	len	1
2045	2045	2045	5	ta_cf	6	on-focus	contrastive	0.115383073	cf	len	1
2046	2046	2046	6	ta_cf	6	on-focus	contrastive	0.101128578	cf	len	1
2047	2047	2047	7	ta_cf	6	on-focus	contrastive	0.090478936	cf	len	1
2048	2048	2048	8	ta_cf	6	on-focus	contrastive	0.083167237	cf	len	1
2049	2049	2049	9	ta_cf	6	on-focus	contrastive	0.07562662	cf	len	1
2050	2050	2050	10	ta_cf	6	on-focus	contrastive	0.071698124	cf	len	1
2051	2051	2051	11	ta_cf	6	on-focus	contrastive	0.069037319	cf	len	1
2052	2052	2052	12	ta_cf	6	on-focus	contrastive	0.067458596	cf	len	1
2053	2053	2053	13	ta_cf	6	on-focus	contrastive	0.065356893	cf	len	1
2054	2054	2054	14	ta_cf	6	on-focus	contrastive	0.063861384	cf	len	1
2055	2055	2055	15	ta_cf	6	on-focus	contrastive	0.063952086	cf	len	1
2056	2056	2056	16	ta_cf	6	on-focus	contrastive	0.063924621	cf	len	1
2057	2057	2057	17	ta_cf	6	on-focus	contrastive	0.066309515	cf	len	1
2058	2058	2058	18	ta_cf	6	on-focus	contrastive	0.069805393	cf	len	1
2059	2059	2059	19	ta_cf	6	on-focus	contrastive	0.074707248	cf	len	1
2060	2060	2060	20	ta_cf	6	on-focus	contrastive	0.085090963	cf	len	1
2081	2081	2081	1	tha_cf	6	on-focus	contrastive	1.585115697	cf	asp	1
2082	2082	2082	2	tha_cf	6	on-focus	contrastive	1.645695433	cf	asp	1
2083	2083	2083	3	tha_cf	6	on-focus	contrastive	1.704575725	cf	asp	1
2084	2084	2084	4	tha_cf	6	on-focus	contrastive	1.761858996	cf	asp	1
2085	2085	2085	5	tha_cf	6	on-focus	contrastive	1.815946227	cf	asp	1
2086	2086	2086	6	tha_cf	6	on-focus	contrastive	1.8597969	cf	asp	1
2087	2087	2087	7	tha_cf	6	on-focus	contrastive	1.899566369	cf	asp	1
2088	2088	2088	8	tha_cf	6	on-focus	contrastive	1.938610822	cf	asp	1
2089	2089	2089	9	tha_cf	6	on-focus	contrastive	1.973272898	cf	asp	1
2090	2090	2090	10	tha_cf	6	on-focus	contrastive	2.000333815	cf	asp	1
2091	2091	2091	11	tha_cf	6	on-focus	contrastive	2.02427216	cf	asp	1
2092	2092	2092	12	tha_cf	6	on-focus	contrastive	2.043901332	cf	asp	1
2093	2093	2093	13	tha_cf	6	on-focus	contrastive	2.057610372	cf	asp	1
2094	2094	2094	14	tha_cf	6	on-focus	contrastive	2.065736904	cf	asp	1
2095	2095	2095	15	tha_cf	6	on-focus	contrastive	2.073837362	cf	asp	1
2096	2096	2096	16	tha_cf	6	on-focus	contrastive	2.077646479	cf	asp	1
2097	2097	2097	17	tha_cf	6	on-focus	contrastive	2.076624915	cf	asp	1
2098	2098	2098	18	tha_cf	6	on-focus	contrastive	2.0745862	cf	asp	1
2099	2099	2099	19	tha_cf	6	on-focus	contrastive	2.072540044	cf	asp	1
2100	2100	2100	20	tha_cf	6	on-focus	contrastive	2.070486418	cf	asp	1
2121	2121	2121	1	tta_cf	6	on-focus	contrastive	0.980989855	cf	for	1
2122	2122	2122	2	tta_cf	6	on-focus	contrastive	1.080351321	cf	for	1
2123	2123	2123	3	tta_cf	6	on-focus	contrastive	1.165542186	cf	for	1
2124	2124	2124	4	tta_cf	6	on-focus	contrastive	1.237148159	cf	for	1
2125	2125	2125	5	tta_cf	6	on-focus	contrastive	1.289459782	cf	for	1
2126	2126	2126	6	tta_cf	6	on-focus	contrastive	1.329284169	cf	for	1
2127	2127	2127	7	tta_cf	6	on-focus	contrastive	1.360019281	cf	for	1
2128	2128	2128	8	tta_cf	6	on-focus	contrastive	1.394727878	cf	for	1
2129	2129	2129	9	tta_cf	6	on-focus	contrastive	1.431399421	cf	for	1
2130	2130	2130	10	tta_cf	6	on-focus	contrastive	1.470723558	cf	for	1
2131	2131	2131	11	tta_cf	6	on-focus	contrastive	1.512014676	cf	for	1
2132	2132	2132	12	tta_cf	6	on-focus	contrastive	1.554145536	cf	for	1
2133	2133	2133	13	tta_cf	6	on-focus	contrastive	1.597321763	cf	for	1
2134	2134	2134	14	tta_cf	6	on-focus	contrastive	1.639831116	cf	for	1
2135	2135	2135	15	tta_cf	6	on-focus	contrastive	1.68107885	cf	for	1
2136	2136	2136	16	tta_cf	6	on-focus	contrastive	1.716597909	cf	for	1
2137	2137	2137	17	tta_cf	6	on-focus	contrastive	1.746958271	cf	for	1
2138	2138	2138	18	tta_cf	6	on-focus	contrastive	1.771041352	cf	for	1
2139	2139	2139	19	tta_cf	6	on-focus	contrastive	1.786798306	cf	for	1
2140	2140	2140	20	tta_cf	6	on-focus	contrastive	1.798745815	cf	for	1
2161	2161	2161	1	ka_cf	7	on-focus	contrastive	0.768807905	cf	len	1
2162	2162	2162	2	ka_cf	7	on-focus	contrastive	0.621302919	cf	len	1
2163	2163	2163	3	ka_cf	7	on-focus	contrastive	0.464628966	cf	len	1
2164	2164	2164	4	ka_cf	7	on-focus	contrastive	0.345445575	cf	len	1
2165	2165	2165	5	ka_cf	7	on-focus	contrastive	0.233564194	cf	len	1
2166	2166	2166	6	ka_cf	7	on-focus	contrastive	0.15398788	cf	len	1
2167	2167	2167	7	ka_cf	7	on-focus	contrastive	0.099883141	cf	len	1
2168	2168	2168	8	ka_cf	7	on-focus	contrastive	0.06679289	cf	len	1
2169	2169	2169	9	ka_cf	7	on-focus	contrastive	0.073142114	cf	len	1
2170	2170	2170	10	ka_cf	7	on-focus	contrastive	0.08033261	cf	len	1
2171	2171	2171	11	ka_cf	7	on-focus	contrastive	0.089138573	cf	len	1
2172	2172	2172	12	ka_cf	7	on-focus	contrastive	0.0979486	cf	len	1
2173	2173	2173	13	ka_cf	7	on-focus	contrastive	0.105240069	cf	len	1
2174	2174	2174	14	ka_cf	7	on-focus	contrastive	0.110945624	cf	len	1
2175	2175	2175	15	ka_cf	7	on-focus	contrastive	0.11477458	cf	len	1
2176	2176	2176	16	ka_cf	7	on-focus	contrastive	0.117159987	cf	len	1
2177	2177	2177	17	ka_cf	7	on-focus	contrastive	0.115353608	cf	len	1
2178	2178	2178	18	ka_cf	7	on-focus	contrastive	0.114326104	cf	len	1
2179	2179	2179	19	ka_cf	7	on-focus	contrastive	0.1087457	cf	len	1
2180	2180	2180	20	ka_cf	7	on-focus	contrastive	0.103864738	cf	len	1
2201	2201	2201	1	kha_cf	7	on-focus	contrastive	1.487836409	cf	asp	1
2202	2202	2202	2	kha_cf	7	on-focus	contrastive	1.569028206	cf	asp	1
2203	2203	2203	3	kha_cf	7	on-focus	contrastive	1.647331225	cf	asp	1
2204	2204	2204	4	kha_cf	7	on-focus	contrastive	1.715963164	cf	asp	1
2205	2205	2205	5	kha_cf	7	on-focus	contrastive	1.773023003	cf	asp	1
2206	2206	2206	6	kha_cf	7	on-focus	contrastive	1.823164087	cf	asp	1
2207	2207	2207	7	kha_cf	7	on-focus	contrastive	1.858564533	cf	asp	1
2208	2208	2208	8	kha_cf	7	on-focus	contrastive	1.891775363	cf	asp	1
2209	2209	2209	9	kha_cf	7	on-focus	contrastive	1.91703004	cf	asp	1
2210	2210	2210	10	kha_cf	7	on-focus	contrastive	1.926759784	cf	asp	1
2211	2211	2211	11	kha_cf	7	on-focus	contrastive	1.936432803	cf	asp	1
2212	2212	2212	12	kha_cf	7	on-focus	contrastive	1.945136634	cf	asp	1
2213	2213	2213	13	kha_cf	7	on-focus	contrastive	1.949202861	cf	asp	1
2214	2214	2214	14	kha_cf	7	on-focus	contrastive	1.948361359	cf	asp	1
2215	2215	2215	15	kha_cf	7	on-focus	contrastive	1.946699047	cf	asp	1
2216	2216	2216	16	kha_cf	7	on-focus	contrastive	1.945035636	cf	asp	1
2217	2217	2217	17	kha_cf	7	on-focus	contrastive	1.942830907	cf	asp	1
2218	2218	2218	18	kha_cf	7	on-focus	contrastive	1.940333901	cf	asp	1
2219	2219	2219	19	kha_cf	7	on-focus	contrastive	1.937845944	cf	asp	1
2220	2220	2220	20	kha_cf	7	on-focus	contrastive	1.935448835	cf	asp	1
2241	2241	2241	1	kka_cf	7	on-focus	contrastive	0.843250109	cf	for	1
2242	2242	2242	2	kka_cf	7	on-focus	contrastive	0.876942661	cf	for	1
2243	2243	2243	3	kka_cf	7	on-focus	contrastive	0.927970384	cf	for	1
2244	2244	2244	4	kka_cf	7	on-focus	contrastive	0.998517468	cf	for	1
2245	2245	2245	5	kka_cf	7	on-focus	contrastive	1.0906368	cf	for	1
2246	2246	2246	6	kka_cf	7	on-focus	contrastive	1.177083582	cf	for	1
2247	2247	2247	7	kka_cf	7	on-focus	contrastive	1.266913534	cf	for	1
2248	2248	2248	8	kka_cf	7	on-focus	contrastive	1.337165445	cf	for	1
2249	2249	2249	9	kka_cf	7	on-focus	contrastive	1.397425258	cf	for	1
2250	2250	2250	10	kka_cf	7	on-focus	contrastive	1.448124831	cf	for	1
2251	2251	2251	11	kka_cf	7	on-focus	contrastive	1.483426455	cf	for	1
2252	2252	2252	12	kka_cf	7	on-focus	contrastive	1.513919909	cf	for	1
2253	2253	2253	13	kka_cf	7	on-focus	contrastive	1.540303644	cf	for	1
2254	2254	2254	14	kka_cf	7	on-focus	contrastive	1.563008997	cf	for	1
2255	2255	2255	15	kka_cf	7	on-focus	contrastive	1.582492302	cf	for	1
2256	2256	2256	16	kka_cf	7	on-focus	contrastive	1.599849762	cf	for	1
2257	2257	2257	17	kka_cf	7	on-focus	contrastive	1.613326674	cf	for	1
2258	2258	2258	18	kka_cf	7	on-focus	contrastive	1.62471059	cf	for	1
2259	2259	2259	19	kka_cf	7	on-focus	contrastive	1.631920397	cf	for	1
2260	2260	2260	20	kka_cf	7	on-focus	contrastive	1.636687767	cf	for	1
2281	2281	2281	1	pa_cf	7	on-focus	contrastive	0.854701089	cf	len	1
2282	2282	2282	2	pa_cf	7	on-focus	contrastive	0.700401944	cf	len	1
2283	2283	2283	3	pa_cf	7	on-focus	contrastive	0.535931862	cf	len	1
2284	2284	2284	4	pa_cf	7	on-focus	contrastive	0.397909427	cf	len	1
2285	2285	2285	5	pa_cf	7	on-focus	contrastive	0.27438836	cf	len	1
2286	2286	2286	6	pa_cf	7	on-focus	contrastive	0.163631196	cf	len	1
2287	2287	2287	7	pa_cf	7	on-focus	contrastive	0.099425622	cf	len	1
2288	2288	2288	8	pa_cf	7	on-focus	contrastive	0.033530559	cf	len	1
2289	2289	2289	9	pa_cf	7	on-focus	contrastive	0.029784853	cf	len	1
2290	2290	2290	10	pa_cf	7	on-focus	contrastive	0.03189758	cf	len	1
2291	2291	2291	11	pa_cf	7	on-focus	contrastive	0.036147761	cf	len	1
2292	2292	2292	12	pa_cf	7	on-focus	contrastive	0.042153797	cf	len	1
2293	2293	2293	13	pa_cf	7	on-focus	contrastive	0.047971934	cf	len	1
2294	2294	2294	14	pa_cf	7	on-focus	contrastive	0.053135991	cf	len	1
2295	2295	2295	15	pa_cf	7	on-focus	contrastive	0.058285325	cf	len	1
2296	2296	2296	16	pa_cf	7	on-focus	contrastive	0.05919454	cf	len	1
2297	2297	2297	17	pa_cf	7	on-focus	contrastive	0.05931219	cf	len	1
2298	2298	2298	18	pa_cf	7	on-focus	contrastive	0.057171634	cf	len	1
2299	2299	2299	19	pa_cf	7	on-focus	contrastive	0.052976096	cf	len	1
2300	2300	2300	20	pa_cf	7	on-focus	contrastive	0.049364241	cf	len	1
2321	2321	2321	1	pha_cf	7	on-focus	contrastive	1.477002919	cf	asp	1
2322	2322	2322	2	pha_cf	7	on-focus	contrastive	1.522690892	cf	asp	1
2323	2323	2323	3	pha_cf	7	on-focus	contrastive	1.566875015	cf	asp	1
2324	2324	2324	4	pha_cf	7	on-focus	contrastive	1.610102594	cf	asp	1
2325	2325	2325	5	pha_cf	7	on-focus	contrastive	1.646098897	cf	asp	1
2326	2326	2326	6	pha_cf	7	on-focus	contrastive	1.677066428	cf	asp	1
2327	2327	2327	7	pha_cf	7	on-focus	contrastive	1.707934134	cf	asp	1
2328	2328	2328	8	pha_cf	7	on-focus	contrastive	1.735618556	cf	asp	1
2329	2329	2329	9	pha_cf	7	on-focus	contrastive	1.753656614	cf	asp	1
2330	2330	2330	10	pha_cf	7	on-focus	contrastive	1.770155511	cf	asp	1
2331	2331	2331	11	pha_cf	7	on-focus	contrastive	1.78636388	cf	asp	1
2332	2332	2332	12	pha_cf	7	on-focus	contrastive	1.791635902	cf	asp	1
2333	2333	2333	13	pha_cf	7	on-focus	contrastive	1.794585286	cf	asp	1
2334	2334	2334	14	pha_cf	7	on-focus	contrastive	1.797531227	cf	asp	1
2335	2335	2335	15	pha_cf	7	on-focus	contrastive	1.79942041	cf	asp	1
2336	2336	2336	16	pha_cf	7	on-focus	contrastive	1.800243554	cf	asp	1
2337	2337	2337	17	pha_cf	7	on-focus	contrastive	1.801066407	cf	asp	1
2338	2338	2338	18	pha_cf	7	on-focus	contrastive	1.801181899	cf	asp	1
2339	2339	2339	19	pha_cf	7	on-focus	contrastive	1.800435547	cf	asp	1
2340	2340	2340	20	pha_cf	7	on-focus	contrastive	1.799816351	cf	asp	1
2361	2361	2361	1	ppa_cf	7	on-focus	contrastive	-0.274156979	cf	for	1
2362	2362	2362	2	ppa_cf	7	on-focus	contrastive	-0.348197966	cf	for	1
2363	2363	2363	3	ppa_cf	7	on-focus	contrastive	-0.407455751	cf	for	1
2364	2364	2364	4	ppa_cf	7	on-focus	contrastive	-0.422268782	cf	for	1
2365	2365	2365	5	ppa_cf	7	on-focus	contrastive	-0.384487006	cf	for	1
2366	2366	2366	6	ppa_cf	7	on-focus	contrastive	-0.305856779	cf	for	1
2367	2367	2367	7	ppa_cf	7	on-focus	contrastive	-0.136031564	cf	for	1
2368	2368	2368	8	ppa_cf	7	on-focus	contrastive	0.048665709	cf	for	1
2369	2369	2369	9	ppa_cf	7	on-focus	contrastive	0.289084842	cf	for	1
2370	2370	2370	10	ppa_cf	7	on-focus	contrastive	0.522959105	cf	for	1
2371	2371	2371	11	ppa_cf	7	on-focus	contrastive	0.76134098	cf	for	1
2372	2372	2372	12	ppa_cf	7	on-focus	contrastive	0.973716932	cf	for	1
2373	2373	2373	13	ppa_cf	7	on-focus	contrastive	1.167274393	cf	for	1
2374	2374	2374	14	ppa_cf	7	on-focus	contrastive	1.307445335	cf	for	1
2375	2375	2375	15	ppa_cf	7	on-focus	contrastive	1.42740281	cf	for	1
2376	2376	2376	16	ppa_cf	7	on-focus	contrastive	1.502944357	cf	for	1
2377	2377	2377	17	ppa_cf	7	on-focus	contrastive	1.559325798	cf	for	1
2378	2378	2378	18	ppa_cf	7	on-focus	contrastive	1.59410279	cf	for	1
2379	2379	2379	19	ppa_cf	7	on-focus	contrastive	1.616141544	cf	for	1
2380	2380	2380	20	ppa_cf	7	on-focus	contrastive	1.632964451	cf	for	1
2401	2401	2401	1	ta_cf	7	on-focus	contrastive	0.645147504	cf	len	1
2402	2402	2402	2	ta_cf	7	on-focus	contrastive	0.556431122	cf	len	1
2403	2403	2403	3	ta_cf	7	on-focus	contrastive	0.463299045	cf	len	1
2404	2404	2404	4	ta_cf	7	on-focus	contrastive	0.379691586	cf	len	1
2405	2405	2405	5	ta_cf	7	on-focus	contrastive	0.31150449	cf	len	1
2406	2406	2406	6	ta_cf	7	on-focus	contrastive	0.241970825	cf	len	1
2407	2407	2407	7	ta_cf	7	on-focus	contrastive	0.20337422	cf	len	1
2408	2408	2408	8	ta_cf	7	on-focus	contrastive	0.169637362	cf	len	1
2409	2409	2409	9	ta_cf	7	on-focus	contrastive	0.148828633	cf	len	1
2410	2410	2410	10	ta_cf	7	on-focus	contrastive	0.154769701	cf	len	1
2411	2411	2411	11	ta_cf	7	on-focus	contrastive	0.161686339	cf	len	1
2412	2412	2412	12	ta_cf	7	on-focus	contrastive	0.172941615	cf	len	1
2413	2413	2413	13	ta_cf	7	on-focus	contrastive	0.185207277	cf	len	1
2414	2414	2414	14	ta_cf	7	on-focus	contrastive	0.19790116	cf	len	1
2415	2415	2415	15	ta_cf	7	on-focus	contrastive	0.210096707	cf	len	1
2416	2416	2416	16	ta_cf	7	on-focus	contrastive	0.220833162	cf	len	1
2417	2417	2417	17	ta_cf	7	on-focus	contrastive	0.229257162	cf	len	1
2418	2418	2418	18	ta_cf	7	on-focus	contrastive	0.237130671	cf	len	1
2419	2419	2419	19	ta_cf	7	on-focus	contrastive	0.24144201	cf	len	1
2420	2420	2420	20	ta_cf	7	on-focus	contrastive	0.24775338	cf	len	1
2441	2441	2441	1	tha_cf	7	on-focus	contrastive	1.33488351	cf	asp	1
2442	2442	2442	2	tha_cf	7	on-focus	contrastive	1.43021319	cf	asp	1
2443	2443	2443	3	tha_cf	7	on-focus	contrastive	1.522072337	cf	asp	1
2444	2444	2444	4	tha_cf	7	on-focus	contrastive	1.607524432	cf	asp	1
2445	2445	2445	5	tha_cf	7	on-focus	contrastive	1.670023324	cf	asp	1
2446	2446	2446	6	tha_cf	7	on-focus	contrastive	1.728154787	cf	asp	1
2447	2447	2447	7	tha_cf	7	on-focus	contrastive	1.778525087	cf	asp	1
2448	2448	2448	8	tha_cf	7	on-focus	contrastive	1.813270467	cf	asp	1
2449	2449	2449	9	tha_cf	7	on-focus	contrastive	1.841542872	cf	asp	1
2450	2450	2450	10	tha_cf	7	on-focus	contrastive	1.859368563	cf	asp	1
2451	2451	2451	11	tha_cf	7	on-focus	contrastive	1.868655122	cf	asp	1
2452	2452	2452	12	tha_cf	7	on-focus	contrastive	1.869317154	cf	asp	1
2453	2453	2453	13	tha_cf	7	on-focus	contrastive	1.867948816	cf	asp	1
2454	2454	2454	14	tha_cf	7	on-focus	contrastive	1.866415834	cf	asp	1
2455	2455	2455	15	tha_cf	7	on-focus	contrastive	1.863608965	cf	asp	1
2456	2456	2456	16	tha_cf	7	on-focus	contrastive	1.857968446	cf	asp	1
2457	2457	2457	17	tha_cf	7	on-focus	contrastive	1.852310765	cf	asp	1
2458	2458	2458	18	tha_cf	7	on-focus	contrastive	1.845261485	cf	asp	1
2459	2459	2459	19	tha_cf	7	on-focus	contrastive	1.836605588	cf	asp	1
2460	2460	2460	20	tha_cf	7	on-focus	contrastive	1.827905344	cf	asp	1
2481	2481	2481	1	tta_cf	7	on-focus	contrastive	1.025104347	cf	for	1
2482	2482	2482	2	tta_cf	7	on-focus	contrastive	1.137907778	cf	for	1
2483	2483	2483	3	tta_cf	7	on-focus	contrastive	1.230952286	cf	for	1
2484	2484	2484	4	tta_cf	7	on-focus	contrastive	1.306494542	cf	for	1
2485	2485	2485	5	tta_cf	7	on-focus	contrastive	1.356630281	cf	for	1
2486	2486	2486	6	tta_cf	7	on-focus	contrastive	1.394246231	cf	for	1
2487	2487	2487	7	tta_cf	7	on-focus	contrastive	1.419615627	cf	for	1
2488	2488	2488	8	tta_cf	7	on-focus	contrastive	1.448758723	cf	for	1
2489	2489	2489	9	tta_cf	7	on-focus	contrastive	1.478692337	cf	for	1
2490	2490	2490	10	tta_cf	7	on-focus	contrastive	1.508666298	cf	for	1
2491	2491	2491	11	tta_cf	7	on-focus	contrastive	1.537619509	cf	for	1
2492	2492	2492	12	tta_cf	7	on-focus	contrastive	1.565520416	cf	for	1
2493	2493	2493	13	tta_cf	7	on-focus	contrastive	1.590842352	cf	for	1
2494	2494	2494	14	tta_cf	7	on-focus	contrastive	1.615460969	cf	for	1
2495	2495	2495	15	tta_cf	7	on-focus	contrastive	1.63912293	cf	for	1
2496	2496	2496	16	tta_cf	7	on-focus	contrastive	1.660564137	cf	for	1
2497	2497	2497	17	tta_cf	7	on-focus	contrastive	1.680090158	cf	for	1
2498	2498	2498	18	tta_cf	7	on-focus	contrastive	1.697027271	cf	for	1
2499	2499	2499	19	tta_cf	7	on-focus	contrastive	1.711300982	cf	for	1
2500	2500	2500	20	tta_cf	7	on-focus	contrastive	1.722304813	cf	for	1
2521	2521	2521	1	ka_cf	8	on-focus	contrastive	0.433542978	cf	len	1
2522	2522	2522	2	ka_cf	8	on-focus	contrastive	0.406189516	cf	len	1
2523	2523	2523	3	ka_cf	8	on-focus	contrastive	0.378458638	cf	len	1
2524	2524	2524	4	ka_cf	8	on-focus	contrastive	0.354650306	cf	len	1
2525	2525	2525	5	ka_cf	8	on-focus	contrastive	0.334212408	cf	len	1
2526	2526	2526	6	ka_cf	8	on-focus	contrastive	0.316943417	cf	len	1
2527	2527	2527	7	ka_cf	8	on-focus	contrastive	0.307675942	cf	len	1
2528	2528	2528	8	ka_cf	8	on-focus	contrastive	0.299051593	cf	len	1
2529	2529	2529	9	ka_cf	8	on-focus	contrastive	0.296757432	cf	len	1
2530	2530	2530	10	ka_cf	8	on-focus	contrastive	0.29673486	cf	len	1
2531	2531	2531	11	ka_cf	8	on-focus	contrastive	0.302549385	cf	len	1
2532	2532	2532	12	ka_cf	8	on-focus	contrastive	0.307388976	cf	len	1
2533	2533	2533	13	ka_cf	8	on-focus	contrastive	0.314982002	cf	len	1
2534	2534	2534	14	ka_cf	8	on-focus	contrastive	0.321226685	cf	len	1
2535	2535	2535	15	ka_cf	8	on-focus	contrastive	0.327482904	cf	len	1
2536	2536	2536	16	ka_cf	8	on-focus	contrastive	0.334233178	cf	len	1
2537	2537	2537	17	ka_cf	8	on-focus	contrastive	0.341688179	cf	len	1
2538	2538	2538	18	ka_cf	8	on-focus	contrastive	0.350575909	cf	len	1
2539	2539	2539	19	ka_cf	8	on-focus	contrastive	0.361961694	cf	len	1
2540	2540	2540	20	ka_cf	8	on-focus	contrastive	0.374612025	cf	len	1
2561	2561	2561	1	kha_cf	8	on-focus	contrastive	1.154772349	cf	asp	1
2562	2562	2562	2	kha_cf	8	on-focus	contrastive	1.188424726	cf	asp	1
2563	2563	2563	3	kha_cf	8	on-focus	contrastive	1.221622832	cf	asp	1
2564	2564	2564	4	kha_cf	8	on-focus	contrastive	1.254379052	cf	asp	1
2565	2565	2565	5	kha_cf	8	on-focus	contrastive	1.2851196	cf	asp	1
2566	2566	2566	6	kha_cf	8	on-focus	contrastive	1.311216503	cf	asp	1
2567	2567	2567	7	kha_cf	8	on-focus	contrastive	1.334306438	cf	asp	1
2568	2568	2568	8	kha_cf	8	on-focus	contrastive	1.355208765	cf	asp	1
2569	2569	2569	9	kha_cf	8	on-focus	contrastive	1.373000912	cf	asp	1
2570	2570	2570	10	kha_cf	8	on-focus	contrastive	1.388155756	cf	asp	1
2571	2571	2571	11	kha_cf	8	on-focus	contrastive	1.403219095	cf	asp	1
2572	2572	2572	12	kha_cf	8	on-focus	contrastive	1.417469918	cf	asp	1
2573	2573	2573	13	kha_cf	8	on-focus	contrastive	1.423545472	cf	asp	1
2574	2574	2574	14	kha_cf	8	on-focus	contrastive	1.428575188	cf	asp	1
2575	2575	2575	15	kha_cf	8	on-focus	contrastive	1.433592678	cf	asp	1
2576	2576	2576	16	kha_cf	8	on-focus	contrastive	1.438622902	cf	asp	1
2577	2577	2577	17	kha_cf	8	on-focus	contrastive	1.443949382	cf	asp	1
2578	2578	2578	18	kha_cf	8	on-focus	contrastive	1.446384019	cf	asp	1
2579	2579	2579	19	kha_cf	8	on-focus	contrastive	1.447792259	cf	asp	1
2580	2580	2580	20	kha_cf	8	on-focus	contrastive	1.448981103	cf	asp	1
2601	2601	2601	1	kka_cf	8	on-focus	contrastive	0.96014752	cf	for	1
2602	2602	2602	2	kka_cf	8	on-focus	contrastive	0.981011805	cf	for	1
2603	2603	2603	3	kka_cf	8	on-focus	contrastive	1.000429982	cf	for	1
2604	2604	2604	4	kka_cf	8	on-focus	contrastive	1.01159266	cf	for	1
2605	2605	2605	5	kka_cf	8	on-focus	contrastive	1.021437127	cf	for	1
2606	2606	2606	6	kka_cf	8	on-focus	contrastive	1.027813506	cf	for	1
2607	2607	2607	7	kka_cf	8	on-focus	contrastive	1.032310771	cf	for	1
2608	2608	2608	8	kka_cf	8	on-focus	contrastive	1.033990826	cf	for	1
2609	2609	2609	9	kka_cf	8	on-focus	contrastive	1.043189631	cf	for	1
2610	2610	2610	10	kka_cf	8	on-focus	contrastive	1.058283098	cf	for	1
2611	2611	2611	11	kka_cf	8	on-focus	contrastive	1.078052703	cf	for	1
2612	2612	2612	12	kka_cf	8	on-focus	contrastive	1.099849168	cf	for	1
2613	2613	2613	13	kka_cf	8	on-focus	contrastive	1.12342251	cf	for	1
2614	2614	2614	14	kka_cf	8	on-focus	contrastive	1.147124256	cf	for	1
2615	2615	2615	15	kka_cf	8	on-focus	contrastive	1.170303837	cf	for	1
2616	2616	2616	16	kka_cf	8	on-focus	contrastive	1.192993034	cf	for	1
2617	2617	2617	17	kka_cf	8	on-focus	contrastive	1.213237185	cf	for	1
2618	2618	2618	18	kka_cf	8	on-focus	contrastive	1.232671078	cf	for	1
2619	2619	2619	19	kka_cf	8	on-focus	contrastive	1.249599516	cf	for	1
2620	2620	2620	20	kka_cf	8	on-focus	contrastive	1.264161616	cf	for	1
2641	2641	2641	1	pa_cf	8	on-focus	contrastive	0.591263589	cf	len	1
2642	2642	2642	2	pa_cf	8	on-focus	contrastive	0.536490323	cf	len	1
2643	2643	2643	3	pa_cf	8	on-focus	contrastive	0.480442654	cf	len	1
2644	2644	2644	4	pa_cf	8	on-focus	contrastive	0.435934157	cf	len	1
2645	2645	2645	5	pa_cf	8	on-focus	contrastive	0.396207717	cf	len	1
2646	2646	2646	6	pa_cf	8	on-focus	contrastive	0.363470455	cf	len	1
2647	2647	2647	7	pa_cf	8	on-focus	contrastive	0.342576776	cf	len	1
2648	2648	2648	8	pa_cf	8	on-focus	contrastive	0.322749533	cf	len	1
2649	2649	2649	9	pa_cf	8	on-focus	contrastive	0.320878272	cf	len	1
2650	2650	2650	10	pa_cf	8	on-focus	contrastive	0.318957164	cf	len	1
2651	2651	2651	11	pa_cf	8	on-focus	contrastive	0.321693936	cf	len	1
2652	2652	2652	12	pa_cf	8	on-focus	contrastive	0.32714946	cf	len	1
2653	2653	2653	13	pa_cf	8	on-focus	contrastive	0.333739492	cf	len	1
2654	2654	2654	14	pa_cf	8	on-focus	contrastive	0.342822822	cf	len	1
2655	2655	2655	15	pa_cf	8	on-focus	contrastive	0.353090263	cf	len	1
2656	2656	2656	16	pa_cf	8	on-focus	contrastive	0.368544898	cf	len	1
2657	2657	2657	17	pa_cf	8	on-focus	contrastive	0.384247871	cf	len	1
2658	2658	2658	18	pa_cf	8	on-focus	contrastive	0.40813285	cf	len	1
2659	2659	2659	19	pa_cf	8	on-focus	contrastive	0.433044182	cf	len	1
2660	2660	2660	20	pa_cf	8	on-focus	contrastive	0.449642147	cf	len	1
2681	2681	2681	1	pha_cf	8	on-focus	contrastive	1.138832266	cf	asp	1
2682	2682	2682	2	pha_cf	8	on-focus	contrastive	1.184036119	cf	asp	1
2683	2683	2683	3	pha_cf	8	on-focus	contrastive	1.22820628	cf	asp	1
2684	2684	2684	4	pha_cf	8	on-focus	contrastive	1.271023982	cf	asp	1
2685	2685	2685	5	pha_cf	8	on-focus	contrastive	1.299580292	cf	asp	1
2686	2686	2686	6	pha_cf	8	on-focus	contrastive	1.326803797	cf	asp	1
2687	2687	2687	7	pha_cf	8	on-focus	contrastive	1.352991724	cf	asp	1
2688	2688	2688	8	pha_cf	8	on-focus	contrastive	1.36747908	cf	asp	1
2689	2689	2689	9	pha_cf	8	on-focus	contrastive	1.379572569	cf	asp	1
2690	2690	2690	10	pha_cf	8	on-focus	contrastive	1.390586533	cf	asp	1
2691	2691	2691	11	pha_cf	8	on-focus	contrastive	1.39161631	cf	asp	1
2692	2692	2692	12	pha_cf	8	on-focus	contrastive	1.389516758	cf	asp	1
2693	2693	2693	13	pha_cf	8	on-focus	contrastive	1.387588142	cf	asp	1
2694	2694	2694	14	pha_cf	8	on-focus	contrastive	1.386840182	cf	asp	1
2695	2695	2695	15	pha_cf	8	on-focus	contrastive	1.386415485	cf	asp	1
2696	2696	2696	16	pha_cf	8	on-focus	contrastive	1.386268747	cf	asp	1
2697	2697	2697	17	pha_cf	8	on-focus	contrastive	1.387272179	cf	asp	1
2698	2698	2698	18	pha_cf	8	on-focus	contrastive	1.388593119	cf	asp	1
2699	2699	2699	19	pha_cf	8	on-focus	contrastive	1.389994494	cf	asp	1
2700	2700	2700	20	pha_cf	8	on-focus	contrastive	1.390655154	cf	asp	1
2721	2721	2721	1	ppa_cf	8	on-focus	contrastive	1.080826872	cf	for	1
2722	2722	2722	2	ppa_cf	8	on-focus	contrastive	1.069761135	cf	for	1
2723	2723	2723	3	ppa_cf	8	on-focus	contrastive	1.057368825	cf	for	1
2724	2724	2724	4	ppa_cf	8	on-focus	contrastive	1.046171343	cf	for	1
2725	2725	2725	5	ppa_cf	8	on-focus	contrastive	1.032904199	cf	for	1
2726	2726	2726	6	ppa_cf	8	on-focus	contrastive	1.022187504	cf	for	1
2727	2727	2727	7	ppa_cf	8	on-focus	contrastive	1.00874964	cf	for	1
2728	2728	2728	8	ppa_cf	8	on-focus	contrastive	1.003217089	cf	for	1
2729	2729	2729	9	ppa_cf	8	on-focus	contrastive	1.005393245	cf	for	1
2730	2730	2730	10	ppa_cf	8	on-focus	contrastive	1.013931934	cf	for	1
2731	2731	2731	11	ppa_cf	8	on-focus	contrastive	1.024242148	cf	for	1
2732	2732	2732	12	ppa_cf	8	on-focus	contrastive	1.041219537	cf	for	1
2733	2733	2733	13	ppa_cf	8	on-focus	contrastive	1.059146464	cf	for	1
2734	2734	2734	14	ppa_cf	8	on-focus	contrastive	1.080386749	cf	for	1
2735	2735	2735	15	ppa_cf	8	on-focus	contrastive	1.10191765	cf	for	1
2736	2736	2736	16	ppa_cf	8	on-focus	contrastive	1.125466019	cf	for	1
2737	2737	2737	17	ppa_cf	8	on-focus	contrastive	1.147611052	cf	for	1
2738	2738	2738	18	ppa_cf	8	on-focus	contrastive	1.169767879	cf	for	1
2739	2739	2739	19	ppa_cf	8	on-focus	contrastive	1.189720084	cf	for	1
2740	2740	2740	20	ppa_cf	8	on-focus	contrastive	1.20771292	cf	for	1
2761	2761	2761	1	ta_cf	8	on-focus	contrastive	0.520566888	cf	len	1
2762	2762	2762	2	ta_cf	8	on-focus	contrastive	0.498960088	cf	len	1
2763	2763	2763	3	ta_cf	8	on-focus	contrastive	0.477078192	cf	len	1
2764	2764	2764	4	ta_cf	8	on-focus	contrastive	0.456215218	cf	len	1
2765	2765	2765	5	ta_cf	8	on-focus	contrastive	0.434511881	cf	len	1
2766	2766	2766	6	ta_cf	8	on-focus	contrastive	0.415369448	cf	len	1
2767	2767	2767	7	ta_cf	8	on-focus	contrastive	0.399116355	cf	len	1
2768	2768	2768	8	ta_cf	8	on-focus	contrastive	0.382718599	cf	len	1
2769	2769	2769	9	ta_cf	8	on-focus	contrastive	0.371830762	cf	len	1
2770	2770	2770	10	ta_cf	8	on-focus	contrastive	0.358851786	cf	len	1
2771	2771	2771	11	ta_cf	8	on-focus	contrastive	0.347134959	cf	len	1
2772	2772	2772	12	ta_cf	8	on-focus	contrastive	0.337844794	cf	len	1
2773	2773	2773	13	ta_cf	8	on-focus	contrastive	0.333750974	cf	len	1
2774	2774	2774	14	ta_cf	8	on-focus	contrastive	0.330719951	cf	len	1
2775	2775	2775	15	ta_cf	8	on-focus	contrastive	0.328905177	cf	len	1
2776	2776	2776	16	ta_cf	8	on-focus	contrastive	0.328665305	cf	len	1
2777	2777	2777	17	ta_cf	8	on-focus	contrastive	0.328439673	cf	len	1
2778	2778	2778	18	ta_cf	8	on-focus	contrastive	0.334309649	cf	len	1
2779	2779	2779	19	ta_cf	8	on-focus	contrastive	0.340605173	cf	len	1
2780	2780	2780	20	ta_cf	8	on-focus	contrastive	0.346352799	cf	len	1
2801	2801	2801	1	tha_cf	8	on-focus	contrastive	1.333165706	cf	asp	1
2802	2802	2802	2	tha_cf	8	on-focus	contrastive	1.353493858	cf	asp	1
2803	2803	2803	3	tha_cf	8	on-focus	contrastive	1.373654865	cf	asp	1
2804	2804	2804	4	tha_cf	8	on-focus	contrastive	1.393651527	cf	asp	1
2805	2805	2805	5	tha_cf	8	on-focus	contrastive	1.412006113	cf	asp	1
2806	2806	2806	6	tha_cf	8	on-focus	contrastive	1.429286461	cf	asp	1
2807	2807	2807	7	tha_cf	8	on-focus	contrastive	1.44644332	cf	asp	1
2808	2808	2808	8	tha_cf	8	on-focus	contrastive	1.459999306	cf	asp	1
2809	2809	2809	9	tha_cf	8	on-focus	contrastive	1.46765127	cf	asp	1
2810	2810	2810	10	tha_cf	8	on-focus	contrastive	1.475236779	cf	asp	1
2811	2811	2811	11	tha_cf	8	on-focus	contrastive	1.480855235	cf	asp	1
2812	2812	2812	12	tha_cf	8	on-focus	contrastive	1.482505853	cf	asp	1
2813	2813	2813	13	tha_cf	8	on-focus	contrastive	1.482643318	cf	asp	1
2814	2814	2814	14	tha_cf	8	on-focus	contrastive	1.482447379	cf	asp	1
2815	2815	2815	15	tha_cf	8	on-focus	contrastive	1.48121911	cf	asp	1
2816	2816	2816	16	tha_cf	8	on-focus	contrastive	1.480772178	cf	asp	1
2817	2817	2817	17	tha_cf	8	on-focus	contrastive	1.480296066	cf	asp	1
2818	2818	2818	18	tha_cf	8	on-focus	contrastive	1.47903616	cf	asp	1
2819	2819	2819	19	tha_cf	8	on-focus	contrastive	1.477706545	cf	asp	1
2820	2820	2820	20	tha_cf	8	on-focus	contrastive	1.476299489	cf	asp	1
2841	2841	2841	1	tta_cf	8	on-focus	contrastive	0.993855057	cf	for	1
2842	2842	2842	2	tta_cf	8	on-focus	contrastive	1.019056524	cf	for	1
2843	2843	2843	3	tta_cf	8	on-focus	contrastive	1.041838929	cf	for	1
2844	2844	2844	4	tta_cf	8	on-focus	contrastive	1.056412853	cf	for	1
2845	2845	2845	5	tta_cf	8	on-focus	contrastive	1.067464396	cf	for	1
2846	2846	2846	6	tta_cf	8	on-focus	contrastive	1.073569923	cf	for	1
2847	2847	2847	7	tta_cf	8	on-focus	contrastive	1.07734254	cf	for	1
2848	2848	2848	8	tta_cf	8	on-focus	contrastive	1.079852393	cf	for	1
2849	2849	2849	9	tta_cf	8	on-focus	contrastive	1.091288639	cf	for	1
2850	2850	2850	10	tta_cf	8	on-focus	contrastive	1.106235462	cf	for	1
2851	2851	2851	11	tta_cf	8	on-focus	contrastive	1.129553788	cf	for	1
2852	2852	2852	12	tta_cf	8	on-focus	contrastive	1.155211121	cf	for	1
2853	2853	2853	13	tta_cf	8	on-focus	contrastive	1.184480867	cf	for	1
2854	2854	2854	14	tta_cf	8	on-focus	contrastive	1.212474586	cf	for	1
2855	2855	2855	15	tta_cf	8	on-focus	contrastive	1.237761654	cf	for	1
2856	2856	2856	16	tta_cf	8	on-focus	contrastive	1.258568743	cf	for	1
2857	2857	2857	17	tta_cf	8	on-focus	contrastive	1.276128898	cf	for	1
2858	2858	2858	18	tta_cf	8	on-focus	contrastive	1.290315099	cf	for	1
2859	2859	2859	19	tta_cf	8	on-focus	contrastive	1.301398586	cf	for	1
2860	2860	2860	20	tta_cf	8	on-focus	contrastive	1.306370406	cf	for	1
2881	2881	2881	1	ka_cf	9	on-focus	contrastive	0.576426972	cf	len	1
2882	2882	2882	2	ka_cf	9	on-focus	contrastive	0.464859457	cf	len	1
2883	2883	2883	3	ka_cf	9	on-focus	contrastive	0.360453839	cf	len	1
2884	2884	2884	4	ka_cf	9	on-focus	contrastive	0.267151195	cf	len	1
2885	2885	2885	5	ka_cf	9	on-focus	contrastive	0.192239017	cf	len	1
2886	2886	2886	6	ka_cf	9	on-focus	contrastive	0.150870233	cf	len	1
2887	2887	2887	7	ka_cf	9	on-focus	contrastive	0.119659373	cf	len	1
2888	2888	2888	8	ka_cf	9	on-focus	contrastive	0.097495855	cf	len	1
2889	2889	2889	9	ka_cf	9	on-focus	contrastive	0.085645623	cf	len	1
2890	2890	2890	10	ka_cf	9	on-focus	contrastive	0.080380925	cf	len	1
2891	2891	2891	11	ka_cf	9	on-focus	contrastive	0.079104688	cf	len	1
2892	2892	2892	12	ka_cf	9	on-focus	contrastive	0.08040312	cf	len	1
2893	2893	2893	13	ka_cf	9	on-focus	contrastive	0.084103936	cf	len	1
2894	2894	2894	14	ka_cf	9	on-focus	contrastive	0.088296742	cf	len	1
2895	2895	2895	15	ka_cf	9	on-focus	contrastive	0.092198257	cf	len	1
2896	2896	2896	16	ka_cf	9	on-focus	contrastive	0.095280646	cf	len	1
2897	2897	2897	17	ka_cf	9	on-focus	contrastive	0.104149519	cf	len	1
2898	2898	2898	18	ka_cf	9	on-focus	contrastive	0.119689085	cf	len	1
2899	2899	2899	19	ka_cf	9	on-focus	contrastive	0.142993898	cf	len	1
2900	2900	2900	20	ka_cf	9	on-focus	contrastive	0.174524889	cf	len	1
2921	2921	2921	1	kha_cf	9	on-focus	contrastive	0.900347766	cf	asp	1
2922	2922	2922	2	kha_cf	9	on-focus	contrastive	0.918238985	cf	asp	1
2923	2923	2923	3	kha_cf	9	on-focus	contrastive	0.934748764	cf	asp	1
2924	2924	2924	4	kha_cf	9	on-focus	contrastive	0.940019559	cf	asp	1
2925	2925	2925	5	kha_cf	9	on-focus	contrastive	0.943520143	cf	asp	1
2926	2926	2926	6	kha_cf	9	on-focus	contrastive	0.93995004	cf	asp	1
2927	2927	2927	7	kha_cf	9	on-focus	contrastive	0.93438218	cf	asp	1
2928	2928	2928	8	kha_cf	9	on-focus	contrastive	0.923373216	cf	asp	1
2929	2929	2929	9	kha_cf	9	on-focus	contrastive	0.914646943	cf	asp	1
2930	2930	2930	10	kha_cf	9	on-focus	contrastive	0.910726381	cf	asp	1
2931	2931	2931	11	kha_cf	9	on-focus	contrastive	0.908303851	cf	asp	1
2932	2932	2932	12	kha_cf	9	on-focus	contrastive	0.907109435	cf	asp	1
2933	2933	2933	13	kha_cf	9	on-focus	contrastive	0.906605689	cf	asp	1
2934	2934	2934	14	kha_cf	9	on-focus	contrastive	0.906537794	cf	asp	1
2935	2935	2935	15	kha_cf	9	on-focus	contrastive	0.908503332	cf	asp	1
2936	2936	2936	16	kha_cf	9	on-focus	contrastive	0.911865702	cf	asp	1
2937	2937	2937	17	kha_cf	9	on-focus	contrastive	0.917220173	cf	asp	1
2938	2938	2938	18	kha_cf	9	on-focus	contrastive	0.923470271	cf	asp	1
2939	2939	2939	19	kha_cf	9	on-focus	contrastive	0.932106271	cf	asp	1
2940	2940	2940	20	kha_cf	9	on-focus	contrastive	0.941219609	cf	asp	1
2961	2961	2961	1	kka_cf	9	on-focus	contrastive	0.427478453	cf	for	1
2962	2962	2962	2	kka_cf	9	on-focus	contrastive	0.330824014	cf	for	1
2963	2963	2963	3	kka_cf	9	on-focus	contrastive	0.281104511	cf	for	1
2964	2964	2964	4	kka_cf	9	on-focus	contrastive	0.28024834	cf	for	1
2965	2965	2965	5	kka_cf	9	on-focus	contrastive	0.309079989	cf	for	1
2966	2966	2966	6	kka_cf	9	on-focus	contrastive	0.336788208	cf	for	1
2967	2967	2967	7	kka_cf	9	on-focus	contrastive	0.335359207	cf	for	1
2968	2968	2968	8	kka_cf	9	on-focus	contrastive	0.308246382	cf	for	1
2969	2969	2969	9	kka_cf	9	on-focus	contrastive	0.280191884	cf	for	1
2970	2970	2970	10	kka_cf	9	on-focus	contrastive	0.288194509	cf	for	1
2971	2971	2971	11	kka_cf	9	on-focus	contrastive	0.327635844	cf	for	1
2972	2972	2972	12	kka_cf	9	on-focus	contrastive	0.397067815	cf	for	1
2973	2973	2973	13	kka_cf	9	on-focus	contrastive	0.493805071	cf	for	1
2974	2974	2974	14	kka_cf	9	on-focus	contrastive	0.586750889	cf	for	1
2975	2975	2975	15	kka_cf	9	on-focus	contrastive	0.666117117	cf	for	1
2976	2976	2976	16	kka_cf	9	on-focus	contrastive	0.728521236	cf	for	1
2977	2977	2977	17	kka_cf	9	on-focus	contrastive	0.774627726	cf	for	1
2978	2978	2978	18	kka_cf	9	on-focus	contrastive	0.813209866	cf	for	1
2979	2979	2979	19	kka_cf	9	on-focus	contrastive	0.849394907	cf	for	1
2980	2980	2980	20	kka_cf	9	on-focus	contrastive	0.88460305	cf	for	1
3001	3001	3001	1	pa_cf	9	on-focus	contrastive	0.466718491	cf	len	1
3002	3002	3002	2	pa_cf	9	on-focus	contrastive	0.407856459	cf	len	1
3003	3003	3003	3	pa_cf	9	on-focus	contrastive	0.339018791	cf	len	1
3004	3004	3004	4	pa_cf	9	on-focus	contrastive	0.271338484	cf	len	1
3005	3005	3005	5	pa_cf	9	on-focus	contrastive	0.214980208	cf	len	1
3006	3006	3006	6	pa_cf	9	on-focus	contrastive	0.170501505	cf	len	1
3007	3007	3007	7	pa_cf	9	on-focus	contrastive	0.135327293	cf	len	1
3008	3008	3008	8	pa_cf	9	on-focus	contrastive	0.115794115	cf	len	1
3009	3009	3009	9	pa_cf	9	on-focus	contrastive	0.102014796	cf	len	1
3010	3010	3010	10	pa_cf	9	on-focus	contrastive	0.094102151	cf	len	1
3011	3011	3011	11	pa_cf	9	on-focus	contrastive	0.087560167	cf	len	1
3012	3012	3012	12	pa_cf	9	on-focus	contrastive	0.081939115	cf	len	1
3013	3013	3013	13	pa_cf	9	on-focus	contrastive	0.076673748	cf	len	1
3014	3014	3014	14	pa_cf	9	on-focus	contrastive	0.071467837	cf	len	1
3015	3015	3015	15	pa_cf	9	on-focus	contrastive	0.066237429	cf	len	1
3016	3016	3016	16	pa_cf	9	on-focus	contrastive	0.061928841	cf	len	1
3017	3017	3017	17	pa_cf	9	on-focus	contrastive	0.058880771	cf	len	1
3018	3018	3018	18	pa_cf	9	on-focus	contrastive	0.061404874	cf	len	1
3019	3019	3019	19	pa_cf	9	on-focus	contrastive	0.069263087	cf	len	1
3020	3020	3020	20	pa_cf	9	on-focus	contrastive	0.082784322	cf	len	1
3041	3041	3041	1	pha_cf	9	on-focus	contrastive	0.96105311	cf	asp	1
3042	3042	3042	2	pha_cf	9	on-focus	contrastive	0.968791701	cf	asp	1
3043	3043	3043	3	pha_cf	9	on-focus	contrastive	0.974521671	cf	asp	1
3044	3044	3044	4	pha_cf	9	on-focus	contrastive	0.974354801	cf	asp	1
3045	3045	3045	5	pha_cf	9	on-focus	contrastive	0.971890278	cf	asp	1
3046	3046	3046	6	pha_cf	9	on-focus	contrastive	0.965576383	cf	asp	1
3047	3047	3047	7	pha_cf	9	on-focus	contrastive	0.956652824	cf	asp	1
3048	3048	3048	8	pha_cf	9	on-focus	contrastive	0.949280619	cf	asp	1
3049	3049	3049	9	pha_cf	9	on-focus	contrastive	0.944655132	cf	asp	1
3050	3050	3050	10	pha_cf	9	on-focus	contrastive	0.940262775	cf	asp	1
3051	3051	3051	11	pha_cf	9	on-focus	contrastive	0.93567776	cf	asp	1
3052	3052	3052	12	pha_cf	9	on-focus	contrastive	0.930737243	cf	asp	1
3053	3053	3053	13	pha_cf	9	on-focus	contrastive	0.925423113	cf	asp	1
3054	3054	3054	14	pha_cf	9	on-focus	contrastive	0.91994	cf	asp	1
3055	3055	3055	15	pha_cf	9	on-focus	contrastive	0.915852454	cf	asp	1
3056	3056	3056	16	pha_cf	9	on-focus	contrastive	0.91291574	cf	asp	1
3057	3057	3057	17	pha_cf	9	on-focus	contrastive	0.910666343	cf	asp	1
3058	3058	3058	18	pha_cf	9	on-focus	contrastive	0.909786172	cf	asp	1
3059	3059	3059	19	pha_cf	9	on-focus	contrastive	0.909589959	cf	asp	1
3060	3060	3060	20	pha_cf	9	on-focus	contrastive	0.910786913	cf	asp	1
3081	3081	3081	1	ppa_cf	9	on-focus	contrastive	0.660469462	cf	for	1
3082	3082	3082	2	ppa_cf	9	on-focus	contrastive	0.680438894	cf	for	1
3083	3083	3083	3	ppa_cf	9	on-focus	contrastive	0.69626063	cf	for	1
3084	3084	3084	4	ppa_cf	9	on-focus	contrastive	0.707809303	cf	for	1
3085	3085	3085	5	ppa_cf	9	on-focus	contrastive	0.714676072	cf	for	1
3086	3086	3086	6	ppa_cf	9	on-focus	contrastive	0.717457854	cf	for	1
3087	3087	3087	7	ppa_cf	9	on-focus	contrastive	0.719254362	cf	for	1
3088	3088	3088	8	ppa_cf	9	on-focus	contrastive	0.720599391	cf	for	1
3089	3089	3089	9	ppa_cf	9	on-focus	contrastive	0.722136787	cf	for	1
3090	3090	3090	10	ppa_cf	9	on-focus	contrastive	0.725129716	cf	for	1
3091	3091	3091	11	ppa_cf	9	on-focus	contrastive	0.730279164	cf	for	1
3092	3092	3092	12	ppa_cf	9	on-focus	contrastive	0.737324718	cf	for	1
3093	3093	3093	13	ppa_cf	9	on-focus	contrastive	0.746272067	cf	for	1
3094	3094	3094	14	ppa_cf	9	on-focus	contrastive	0.75716846	cf	for	1
3095	3095	3095	15	ppa_cf	9	on-focus	contrastive	0.7689185	cf	for	1
3096	3096	3096	16	ppa_cf	9	on-focus	contrastive	0.780667878	cf	for	1
3097	3097	3097	17	ppa_cf	9	on-focus	contrastive	0.792180054	cf	for	1
3098	3098	3098	18	ppa_cf	9	on-focus	contrastive	0.803185557	cf	for	1
3099	3099	3099	19	ppa_cf	9	on-focus	contrastive	0.812724996	cf	for	1
3100	3100	3100	20	ppa_cf	9	on-focus	contrastive	0.821615678	cf	for	1
3121	3121	3121	1	ta_cf	9	on-focus	contrastive	0.406498962	cf	len	1
3122	3122	3122	2	ta_cf	9	on-focus	contrastive	0.344872369	cf	len	1
3123	3123	3123	3	ta_cf	9	on-focus	contrastive	0.284678197	cf	len	1
3124	3124	3124	4	ta_cf	9	on-focus	contrastive	0.230378089	cf	len	1
3125	3125	3125	5	ta_cf	9	on-focus	contrastive	0.186257765	cf	len	1
3126	3126	3126	6	ta_cf	9	on-focus	contrastive	0.148246437	cf	len	1
3127	3127	3127	7	ta_cf	9	on-focus	contrastive	0.129753387	cf	len	1
3128	3128	3128	8	ta_cf	9	on-focus	contrastive	0.114237144	cf	len	1
3129	3129	3129	9	ta_cf	9	on-focus	contrastive	0.106413147	cf	len	1
3130	3130	3130	10	ta_cf	9	on-focus	contrastive	0.100359232	cf	len	1
3131	3131	3131	11	ta_cf	9	on-focus	contrastive	0.095949243	cf	len	1
3132	3132	3132	12	ta_cf	9	on-focus	contrastive	0.092013204	cf	len	1
3133	3133	3133	13	ta_cf	9	on-focus	contrastive	0.088242166	cf	len	1
3134	3134	3134	14	ta_cf	9	on-focus	contrastive	0.084710771	cf	len	1
3135	3135	3135	15	ta_cf	9	on-focus	contrastive	0.083140965	cf	len	1
3136	3136	3136	16	ta_cf	9	on-focus	contrastive	0.083289449	cf	len	1
3137	3137	3137	17	ta_cf	9	on-focus	contrastive	0.087151388	cf	len	1
3138	3138	3138	18	ta_cf	9	on-focus	contrastive	0.092541824	cf	len	1
3139	3139	3139	19	ta_cf	9	on-focus	contrastive	0.102698374	cf	len	1
3140	3140	3140	20	ta_cf	9	on-focus	contrastive	0.110978834	cf	len	1
3161	3161	3161	1	tha_cf	9	on-focus	contrastive	1.077799143	cf	asp	1
3162	3162	3162	2	tha_cf	9	on-focus	contrastive	1.084917858	cf	asp	1
3163	3163	3163	3	tha_cf	9	on-focus	contrastive	1.083583225	cf	asp	1
3164	3164	3164	4	tha_cf	9	on-focus	contrastive	1.072744612	cf	asp	1
3165	3165	3165	5	tha_cf	9	on-focus	contrastive	1.052953341	cf	asp	1
3166	3166	3166	6	tha_cf	9	on-focus	contrastive	1.03096119	cf	asp	1
3167	3167	3167	7	tha_cf	9	on-focus	contrastive	1.00712184	cf	asp	1
3168	3168	3168	8	tha_cf	9	on-focus	contrastive	0.988229245	cf	asp	1
3169	3169	3169	9	tha_cf	9	on-focus	contrastive	0.973704707	cf	asp	1
3170	3170	3170	10	tha_cf	9	on-focus	contrastive	0.962998088	cf	asp	1
3171	3171	3171	11	tha_cf	9	on-focus	contrastive	0.955690472	cf	asp	1
3172	3172	3172	12	tha_cf	9	on-focus	contrastive	0.949886921	cf	asp	1
3173	3173	3173	13	tha_cf	9	on-focus	contrastive	0.945487815	cf	asp	1
3174	3174	3174	14	tha_cf	9	on-focus	contrastive	0.942955723	cf	asp	1
3175	3175	3175	15	tha_cf	9	on-focus	contrastive	0.942538314	cf	asp	1
3176	3176	3176	16	tha_cf	9	on-focus	contrastive	0.943724732	cf	asp	1
3177	3177	3177	17	tha_cf	9	on-focus	contrastive	0.949107988	cf	asp	1
3178	3178	3178	18	tha_cf	9	on-focus	contrastive	0.957919895	cf	asp	1
3179	3179	3179	19	tha_cf	9	on-focus	contrastive	0.97018341	cf	asp	1
3180	3180	3180	20	tha_cf	9	on-focus	contrastive	0.985271738	cf	asp	1
3201	3201	3201	1	tta_cf	9	on-focus	contrastive	0.233259656	cf	for	1
3202	3202	3202	2	tta_cf	9	on-focus	contrastive	0.062173649	cf	for	1
3203	3203	3203	3	tta_cf	9	on-focus	contrastive	-0.072822983	cf	for	1
3204	3204	3204	4	tta_cf	9	on-focus	contrastive	-0.154970024	cf	for	1
3205	3205	3205	5	tta_cf	9	on-focus	contrastive	-0.172922495	cf	for	1
3206	3206	3206	6	tta_cf	9	on-focus	contrastive	-0.158815657	cf	for	1
3207	3207	3207	7	tta_cf	9	on-focus	contrastive	-0.098436179	cf	for	1
3208	3208	3208	8	tta_cf	9	on-focus	contrastive	0.021569014	cf	for	1
3209	3209	3209	9	tta_cf	9	on-focus	contrastive	0.18672218	cf	for	1
3210	3210	3210	10	tta_cf	9	on-focus	contrastive	0.377927386	cf	for	1
3211	3211	3211	11	tta_cf	9	on-focus	contrastive	0.563007212	cf	for	1
3212	3212	3212	12	tta_cf	9	on-focus	contrastive	0.690397112	cf	for	1
3213	3213	3213	13	tta_cf	9	on-focus	contrastive	0.772832689	cf	for	1
3214	3214	3214	14	tta_cf	9	on-focus	contrastive	0.813789595	cf	for	1
3215	3215	3215	15	tta_cf	9	on-focus	contrastive	0.823366362	cf	for	1
3216	3216	3216	16	tta_cf	9	on-focus	contrastive	0.827920635	cf	for	1
3217	3217	3217	17	tta_cf	9	on-focus	contrastive	0.835837751	cf	for	1
3218	3218	3218	18	tta_cf	9	on-focus	contrastive	0.849500445	cf	for	1
3219	3219	3219	19	tta_cf	9	on-focus	contrastive	0.868737327	cf	for	1
3220	3220	3220	20	tta_cf	9	on-focus	contrastive	0.893572221	cf	for	1
3241	3241	3241	1	ka_cf	10	on-focus	contrastive	-1.253004228	cf	len	1
3242	3242	3242	2	ka_cf	10	on-focus	contrastive	-1.261822345	cf	len	1
3243	3243	3243	3	ka_cf	10	on-focus	contrastive	-1.272947723	cf	len	1
3244	3244	3244	4	ka_cf	10	on-focus	contrastive	-1.291532939	cf	len	1
3245	3245	3245	5	ka_cf	10	on-focus	contrastive	-1.312950011	cf	len	1
3246	3246	3246	6	ka_cf	10	on-focus	contrastive	-1.334990939	cf	len	1
3247	3247	3247	7	ka_cf	10	on-focus	contrastive	-1.356589848	cf	len	1
3248	3248	3248	8	ka_cf	10	on-focus	contrastive	-1.377511469	cf	len	1
3249	3249	3249	9	ka_cf	10	on-focus	contrastive	-1.395308663	cf	len	1
3250	3250	3250	10	ka_cf	10	on-focus	contrastive	-1.409381215	cf	len	1
3251	3251	3251	11	ka_cf	10	on-focus	contrastive	-1.418658297	cf	len	1
3252	3252	3252	12	ka_cf	10	on-focus	contrastive	-1.425418921	cf	len	1
3253	3253	3253	13	ka_cf	10	on-focus	contrastive	-1.430533032	cf	len	1
3254	3254	3254	14	ka_cf	10	on-focus	contrastive	-1.434318669	cf	len	1
3255	3255	3255	15	ka_cf	10	on-focus	contrastive	-1.435593478	cf	len	1
3256	3256	3256	16	ka_cf	10	on-focus	contrastive	-1.436504587	cf	len	1
3257	3257	3257	17	ka_cf	10	on-focus	contrastive	-1.433055083	cf	len	1
3258	3258	3258	18	ka_cf	10	on-focus	contrastive	-1.428175731	cf	len	1
3259	3259	3259	19	ka_cf	10	on-focus	contrastive	-1.416782986	cf	len	1
3260	3260	3260	20	ka_cf	10	on-focus	contrastive	-1.405018471	cf	len	1
3281	3281	3281	1	kha_cf	10	on-focus	contrastive	-0.934807748	cf	asp	1
3282	3282	3282	2	kha_cf	10	on-focus	contrastive	-0.893612793	cf	asp	1
3283	3283	3283	3	kha_cf	10	on-focus	contrastive	-0.853127989	cf	asp	1
3284	3284	3284	4	kha_cf	10	on-focus	contrastive	-0.820529256	cf	asp	1
3285	3285	3285	5	kha_cf	10	on-focus	contrastive	-0.793715309	cf	asp	1
3286	3286	3286	6	kha_cf	10	on-focus	contrastive	-0.772537346	cf	asp	1
3287	3287	3287	7	kha_cf	10	on-focus	contrastive	-0.755010497	cf	asp	1
3288	3288	3288	8	kha_cf	10	on-focus	contrastive	-0.745684728	cf	asp	1
3289	3289	3289	9	kha_cf	10	on-focus	contrastive	-0.739787068	cf	asp	1
3290	3290	3290	10	kha_cf	10	on-focus	contrastive	-0.735399238	cf	asp	1
3291	3291	3291	11	kha_cf	10	on-focus	contrastive	-0.734172871	cf	asp	1
3292	3292	3292	12	kha_cf	10	on-focus	contrastive	-0.733113083	cf	asp	1
3293	3293	3293	13	kha_cf	10	on-focus	contrastive	-0.732532063	cf	asp	1
3294	3294	3294	14	kha_cf	10	on-focus	contrastive	-0.731873884	cf	asp	1
3295	3295	3295	15	kha_cf	10	on-focus	contrastive	-0.731222386	cf	asp	1
3296	3296	3296	16	kha_cf	10	on-focus	contrastive	-0.730517391	cf	asp	1
3297	3297	3297	17	kha_cf	10	on-focus	contrastive	-0.730119829	cf	asp	1
3298	3298	3298	18	kha_cf	10	on-focus	contrastive	-0.729750376	cf	asp	1
3299	3299	3299	19	kha_cf	10	on-focus	contrastive	-0.729943828	cf	asp	1
3300	3300	3300	20	kha_cf	10	on-focus	contrastive	-0.730253614	cf	asp	1
3321	3321	3321	1	kka_cf	10	on-focus	contrastive	-1.080313271	cf	for	1
3322	3322	3322	2	kka_cf	10	on-focus	contrastive	-1.043514571	cf	for	1
3323	3323	3323	3	kka_cf	10	on-focus	contrastive	-1.011096479	cf	for	1
3324	3324	3324	4	kka_cf	10	on-focus	contrastive	-0.985572657	cf	for	1
3325	3325	3325	5	kka_cf	10	on-focus	contrastive	-0.968177843	cf	for	1
3326	3326	3326	6	kka_cf	10	on-focus	contrastive	-0.954817572	cf	for	1
3327	3327	3327	7	kka_cf	10	on-focus	contrastive	-0.950860055	cf	for	1
3328	3328	3328	8	kka_cf	10	on-focus	contrastive	-0.946481704	cf	for	1
3329	3329	3329	9	kka_cf	10	on-focus	contrastive	-0.94183677	cf	for	1
3330	3330	3330	10	kka_cf	10	on-focus	contrastive	-0.936484914	cf	for	1
3331	3331	3331	11	kka_cf	10	on-focus	contrastive	-0.93109941	cf	for	1
3332	3332	3332	12	kka_cf	10	on-focus	contrastive	-0.925379931	cf	for	1
3333	3333	3333	13	kka_cf	10	on-focus	contrastive	-0.920084793	cf	for	1
3334	3334	3334	14	kka_cf	10	on-focus	contrastive	-0.914940364	cf	for	1
3335	3335	3335	15	kka_cf	10	on-focus	contrastive	-0.910323479	cf	for	1
3336	3336	3336	16	kka_cf	10	on-focus	contrastive	-0.905890473	cf	for	1
3337	3337	3337	17	kka_cf	10	on-focus	contrastive	-0.901735463	cf	for	1
3338	3338	3338	18	kka_cf	10	on-focus	contrastive	-0.897665635	cf	for	1
3339	3339	3339	19	kka_cf	10	on-focus	contrastive	-0.893676543	cf	for	1
3340	3340	3340	20	kka_cf	10	on-focus	contrastive	-0.88970701	cf	for	1
3361	3361	3361	1	pa_cf	10	on-focus	contrastive	-1.178943604	cf	len	1
3362	3362	3362	2	pa_cf	10	on-focus	contrastive	-1.232731675	cf	len	1
3363	3363	3363	3	pa_cf	10	on-focus	contrastive	-1.283202667	cf	len	1
3364	3364	3364	4	pa_cf	10	on-focus	contrastive	-1.320568842	cf	len	1
3365	3365	3365	5	pa_cf	10	on-focus	contrastive	-1.351376535	cf	len	1
3366	3366	3366	6	pa_cf	10	on-focus	contrastive	-1.373826946	cf	len	1
3367	3367	3367	7	pa_cf	10	on-focus	contrastive	-1.389069658	cf	len	1
3368	3368	3368	8	pa_cf	10	on-focus	contrastive	-1.398243029	cf	len	1
3369	3369	3369	9	pa_cf	10	on-focus	contrastive	-1.406630289	cf	len	1
3370	3370	3370	10	pa_cf	10	on-focus	contrastive	-1.414861587	cf	len	1
3371	3371	3371	11	pa_cf	10	on-focus	contrastive	-1.423233035	cf	len	1
3372	3372	3372	12	pa_cf	10	on-focus	contrastive	-1.430936627	cf	len	1
3373	3373	3373	13	pa_cf	10	on-focus	contrastive	-1.438666398	cf	len	1
3374	3374	3374	14	pa_cf	10	on-focus	contrastive	-1.443151009	cf	len	1
3375	3375	3375	15	pa_cf	10	on-focus	contrastive	-1.447233299	cf	len	1
3376	3376	3376	16	pa_cf	10	on-focus	contrastive	-1.446085617	cf	len	1
3377	3377	3377	17	pa_cf	10	on-focus	contrastive	-1.442564642	cf	len	1
3378	3378	3378	18	pa_cf	10	on-focus	contrastive	-1.432178397	cf	len	1
3379	3379	3379	19	pa_cf	10	on-focus	contrastive	-1.419587834	cf	len	1
3380	3380	3380	20	pa_cf	10	on-focus	contrastive	-1.40671686	cf	len	1
3401	3401	3401	1	pha_cf	10	on-focus	contrastive	-0.737087176	cf	asp	1
3402	3402	3402	2	pha_cf	10	on-focus	contrastive	-0.710916026	cf	asp	1
3403	3403	3403	3	pha_cf	10	on-focus	contrastive	-0.685076931	cf	asp	1
3404	3404	3404	4	pha_cf	10	on-focus	contrastive	-0.663078577	cf	asp	1
3405	3405	3405	5	pha_cf	10	on-focus	contrastive	-0.653663858	cf	asp	1
3406	3406	3406	6	pha_cf	10	on-focus	contrastive	-0.644325513	cf	asp	1
3407	3407	3407	7	pha_cf	10	on-focus	contrastive	-0.640408488	cf	asp	1
3408	3408	3408	8	pha_cf	10	on-focus	contrastive	-0.643407109	cf	asp	1
3409	3409	3409	9	pha_cf	10	on-focus	contrastive	-0.646443716	cf	asp	1
3410	3410	3410	10	pha_cf	10	on-focus	contrastive	-0.65687967	cf	asp	1
3411	3411	3411	11	pha_cf	10	on-focus	contrastive	-0.671414832	cf	asp	1
3412	3412	3412	12	pha_cf	10	on-focus	contrastive	-0.686019325	cf	asp	1
3413	3413	3413	13	pha_cf	10	on-focus	contrastive	-0.695694932	cf	asp	1
3414	3414	3414	14	pha_cf	10	on-focus	contrastive	-0.704927991	cf	asp	1
3415	3415	3415	15	pha_cf	10	on-focus	contrastive	-0.713589602	cf	asp	1
3416	3416	3416	16	pha_cf	10	on-focus	contrastive	-0.714433007	cf	asp	1
3417	3417	3417	17	pha_cf	10	on-focus	contrastive	-0.714593701	cf	asp	1
3418	3418	3418	18	pha_cf	10	on-focus	contrastive	-0.713706862	cf	asp	1
3419	3419	3419	19	pha_cf	10	on-focus	contrastive	-0.706542874	cf	asp	1
3420	3420	3420	20	pha_cf	10	on-focus	contrastive	-0.699401582	cf	asp	1
3441	3441	3441	1	ppa_cf	10	on-focus	contrastive	-1.080965998	cf	for	1
3442	3442	3442	2	ppa_cf	10	on-focus	contrastive	-1.066446033	cf	for	1
3443	3443	3443	3	ppa_cf	10	on-focus	contrastive	-1.052069247	cf	for	1
3444	3444	3444	4	ppa_cf	10	on-focus	contrastive	-1.038998904	cf	for	1
3445	3445	3445	5	ppa_cf	10	on-focus	contrastive	-1.026074873	cf	for	1
3446	3446	3446	6	ppa_cf	10	on-focus	contrastive	-1.013743408	cf	for	1
3447	3447	3447	7	ppa_cf	10	on-focus	contrastive	-1.001551481	cf	for	1
3448	3448	3448	8	ppa_cf	10	on-focus	contrastive	-0.989563684	cf	for	1
3449	3449	3449	9	ppa_cf	10	on-focus	contrastive	-0.977514715	cf	for	1
3450	3450	3450	10	ppa_cf	10	on-focus	contrastive	-0.963665344	cf	for	1
3451	3451	3451	11	ppa_cf	10	on-focus	contrastive	-0.94908899	cf	for	1
3452	3452	3452	12	ppa_cf	10	on-focus	contrastive	-0.933303077	cf	for	1
3453	3453	3453	13	ppa_cf	10	on-focus	contrastive	-0.917381734	cf	for	1
3454	3454	3454	14	ppa_cf	10	on-focus	contrastive	-0.901384172	cf	for	1
3455	3455	3455	15	ppa_cf	10	on-focus	contrastive	-0.885735702	cf	for	1
3456	3456	3456	16	ppa_cf	10	on-focus	contrastive	-0.870701992	cf	for	1
3457	3457	3457	17	ppa_cf	10	on-focus	contrastive	-0.856585995	cf	for	1
3458	3458	3458	18	ppa_cf	10	on-focus	contrastive	-0.84321719	cf	for	1
3459	3459	3459	19	ppa_cf	10	on-focus	contrastive	-0.83099941	cf	for	1
3460	3460	3460	20	ppa_cf	10	on-focus	contrastive	-0.819127867	cf	for	1
3481	3481	3481	1	ta_cf	10	on-focus	contrastive	-1.249037578	cf	len	1
3482	3482	3482	2	ta_cf	10	on-focus	contrastive	-1.255316919	cf	len	1
3483	3483	3483	3	ta_cf	10	on-focus	contrastive	-1.26472644	cf	len	1
3484	3484	3484	4	ta_cf	10	on-focus	contrastive	-1.280824411	cf	len	1
3485	3485	3485	5	ta_cf	10	on-focus	contrastive	-1.300139493	cf	len	1
3486	3486	3486	6	ta_cf	10	on-focus	contrastive	-1.321155093	cf	len	1
3487	3487	3487	7	ta_cf	10	on-focus	contrastive	-1.343041286	cf	len	1
3488	3488	3488	8	ta_cf	10	on-focus	contrastive	-1.363864638	cf	len	1
3489	3489	3489	9	ta_cf	10	on-focus	contrastive	-1.380976046	cf	len	1
3490	3490	3490	10	ta_cf	10	on-focus	contrastive	-1.39477674	cf	len	1
3491	3491	3491	11	ta_cf	10	on-focus	contrastive	-1.40584181	cf	len	1
3492	3492	3492	12	ta_cf	10	on-focus	contrastive	-1.41479053	cf	len	1
3493	3493	3493	13	ta_cf	10	on-focus	contrastive	-1.422742851	cf	len	1
3494	3494	3494	14	ta_cf	10	on-focus	contrastive	-1.429854157	cf	len	1
3495	3495	3495	15	ta_cf	10	on-focus	contrastive	-1.43641955	cf	len	1
3496	3496	3496	16	ta_cf	10	on-focus	contrastive	-1.442357231	cf	len	1
3497	3497	3497	17	ta_cf	10	on-focus	contrastive	-1.446207127	cf	len	1
3498	3498	3498	18	ta_cf	10	on-focus	contrastive	-1.448306844	cf	len	1
3499	3499	3499	19	ta_cf	10	on-focus	contrastive	-1.446969508	cf	len	1
3500	3500	3500	20	ta_cf	10	on-focus	contrastive	-1.442313406	cf	len	1
3521	3521	3521	1	tha_cf	10	on-focus	contrastive	-0.984956012	cf	asp	1
3522	3522	3522	2	tha_cf	10	on-focus	contrastive	-0.939519698	cf	asp	1
3523	3523	3523	3	tha_cf	10	on-focus	contrastive	-0.894900909	cf	asp	1
3524	3524	3524	4	tha_cf	10	on-focus	contrastive	-0.85941279	cf	asp	1
3525	3525	3525	5	tha_cf	10	on-focus	contrastive	-0.834078451	cf	asp	1
3526	3526	3526	6	tha_cf	10	on-focus	contrastive	-0.810749132	cf	asp	1
3527	3527	3527	7	tha_cf	10	on-focus	contrastive	-0.79860627	cf	asp	1
3528	3528	3528	8	tha_cf	10	on-focus	contrastive	-0.789410466	cf	asp	1
3529	3529	3529	9	tha_cf	10	on-focus	contrastive	-0.786800632	cf	asp	1
3530	3530	3530	10	tha_cf	10	on-focus	contrastive	-0.791126896	cf	asp	1
3531	3531	3531	11	tha_cf	10	on-focus	contrastive	-0.796219134	cf	asp	1
3532	3532	3532	12	tha_cf	10	on-focus	contrastive	-0.800650897	cf	asp	1
3533	3533	3533	13	tha_cf	10	on-focus	contrastive	-0.803451886	cf	asp	1
3534	3534	3534	14	tha_cf	10	on-focus	contrastive	-0.805293043	cf	asp	1
3535	3535	3535	15	tha_cf	10	on-focus	contrastive	-0.806763521	cf	asp	1
3536	3536	3536	16	tha_cf	10	on-focus	contrastive	-0.807185443	cf	asp	1
3537	3537	3537	17	tha_cf	10	on-focus	contrastive	-0.807243055	cf	asp	1
3538	3538	3538	18	tha_cf	10	on-focus	contrastive	-0.806911867	cf	asp	1
3539	3539	3539	19	tha_cf	10	on-focus	contrastive	-0.804978855	cf	asp	1
3540	3540	3540	20	tha_cf	10	on-focus	contrastive	-0.803047381	cf	asp	1
3561	3561	3561	1	tta_cf	10	on-focus	contrastive	-0.936304839	cf	for	1
3562	3562	3562	2	tta_cf	10	on-focus	contrastive	-0.923599941	cf	for	1
3563	3563	3563	3	tta_cf	10	on-focus	contrastive	-0.913145887	cf	for	1
3564	3564	3564	4	tta_cf	10	on-focus	contrastive	-0.90346979	cf	for	1
3565	3565	3565	5	tta_cf	10	on-focus	contrastive	-0.896923907	cf	for	1
3566	3566	3566	6	tta_cf	10	on-focus	contrastive	-0.889053877	cf	for	1
3567	3567	3567	7	tta_cf	10	on-focus	contrastive	-0.885028556	cf	for	1
3568	3568	3568	8	tta_cf	10	on-focus	contrastive	-0.878188671	cf	for	1
3569	3569	3569	9	tta_cf	10	on-focus	contrastive	-0.869907441	cf	for	1
3570	3570	3570	10	tta_cf	10	on-focus	contrastive	-0.860612016	cf	for	1
3571	3571	3571	11	tta_cf	10	on-focus	contrastive	-0.849844213	cf	for	1
3572	3572	3572	12	tta_cf	10	on-focus	contrastive	-0.837945959	cf	for	1
3573	3573	3573	13	tta_cf	10	on-focus	contrastive	-0.825732779	cf	for	1
3574	3574	3574	14	tta_cf	10	on-focus	contrastive	-0.813234797	cf	for	1
3575	3575	3575	15	tta_cf	10	on-focus	contrastive	-0.799065599	cf	for	1
3576	3576	3576	16	tta_cf	10	on-focus	contrastive	-0.783615245	cf	for	1
3577	3577	3577	17	tta_cf	10	on-focus	contrastive	-0.766944332	cf	for	1
3578	3578	3578	18	tta_cf	10	on-focus	contrastive	-0.750426667	cf	for	1
3579	3579	3579	19	tta_cf	10	on-focus	contrastive	-0.732694376	cf	for	1
3580	3580	3580	20	tta_cf	10	on-focus	contrastive	-0.716158879	cf	for	1
3601	3601	3601	1	ka_cf	11	on-focus	contrastive	-0.983876326	cf	len	1
3602	3602	3602	2	ka_cf	11	on-focus	contrastive	-1.030333484	cf	len	1
3603	3603	3603	3	ka_cf	11	on-focus	contrastive	-1.077413144	cf	len	1
3604	3604	3604	4	ka_cf	11	on-focus	contrastive	-1.110218055	cf	len	1
3605	3605	3605	5	ka_cf	11	on-focus	contrastive	-1.142190114	cf	len	1
3606	3606	3606	6	ka_cf	11	on-focus	contrastive	-1.159867503	cf	len	1
3607	3607	3607	7	ka_cf	11	on-focus	contrastive	-1.175561545	cf	len	1
3608	3608	3608	8	ka_cf	11	on-focus	contrastive	-1.177990525	cf	len	1
3609	3609	3609	9	ka_cf	11	on-focus	contrastive	-1.180244429	cf	len	1
3610	3610	3610	10	ka_cf	11	on-focus	contrastive	-1.181942637	cf	len	1
3611	3611	3611	11	ka_cf	11	on-focus	contrastive	-1.183357947	cf	len	1
3612	3612	3612	12	ka_cf	11	on-focus	contrastive	-1.184301967	cf	len	1
3613	3613	3613	13	ka_cf	11	on-focus	contrastive	-1.184832652	cf	len	1
3614	3614	3614	14	ka_cf	11	on-focus	contrastive	-1.18450462	cf	len	1
3615	3615	3615	15	ka_cf	11	on-focus	contrastive	-1.183542915	cf	len	1
3616	3616	3616	16	ka_cf	11	on-focus	contrastive	-1.180687668	cf	len	1
3617	3617	3617	17	ka_cf	11	on-focus	contrastive	-1.175580345	cf	len	1
3618	3618	3618	18	ka_cf	11	on-focus	contrastive	-1.16426114	cf	len	1
3619	3619	3619	19	ka_cf	11	on-focus	contrastive	-1.148493399	cf	len	1
3620	3620	3620	20	ka_cf	11	on-focus	contrastive	-1.122434429	cf	len	1
3641	3641	3641	1	kha_cf	11	on-focus	contrastive	-0.232869041	cf	asp	1
3642	3642	3642	2	kha_cf	11	on-focus	contrastive	-0.166929847	cf	asp	1
3643	3643	3643	3	kha_cf	11	on-focus	contrastive	-0.108466943	cf	asp	1
3644	3644	3644	4	kha_cf	11	on-focus	contrastive	-0.075371413	cf	asp	1
3645	3645	3645	5	kha_cf	11	on-focus	contrastive	-0.055724933	cf	asp	1
3646	3646	3646	6	kha_cf	11	on-focus	contrastive	-0.048646038	cf	asp	1
3647	3647	3647	7	kha_cf	11	on-focus	contrastive	-0.056622556	cf	asp	1
3648	3648	3648	8	kha_cf	11	on-focus	contrastive	-0.067194904	cf	asp	1
3649	3649	3649	9	kha_cf	11	on-focus	contrastive	-0.082500603	cf	asp	1
3650	3650	3650	10	kha_cf	11	on-focus	contrastive	-0.093418144	cf	asp	1
3651	3651	3651	11	kha_cf	11	on-focus	contrastive	-0.099640307	cf	asp	1
3652	3652	3652	12	kha_cf	11	on-focus	contrastive	-0.103713077	cf	asp	1
3653	3653	3653	13	kha_cf	11	on-focus	contrastive	-0.102737314	cf	asp	1
3654	3654	3654	14	kha_cf	11	on-focus	contrastive	-0.101441073	cf	asp	1
3655	3655	3655	15	kha_cf	11	on-focus	contrastive	-0.100203405	cf	asp	1
3656	3656	3656	16	kha_cf	11	on-focus	contrastive	-0.099662166	cf	asp	1
3657	3657	3657	17	kha_cf	11	on-focus	contrastive	-0.101533768	cf	asp	1
3658	3658	3658	18	kha_cf	11	on-focus	contrastive	-0.105924373	cf	asp	1
3659	3659	3659	19	kha_cf	11	on-focus	contrastive	-0.111714239	cf	asp	1
3660	3660	3660	20	kha_cf	11	on-focus	contrastive	-0.118644394	cf	asp	1
3681	3681	3681	1	kka_cf	11	on-focus	contrastive	-0.193672016	cf	for	1
3682	3682	3682	2	kka_cf	11	on-focus	contrastive	-0.156081243	cf	for	1
3683	3683	3683	3	kka_cf	11	on-focus	contrastive	-0.119655248	cf	for	1
3684	3684	3684	4	kka_cf	11	on-focus	contrastive	-0.0841647	cf	for	1
3685	3685	3685	5	kka_cf	11	on-focus	contrastive	-0.050553751	cf	for	1
3686	3686	3686	6	kka_cf	11	on-focus	contrastive	-0.018444461	cf	for	1
3687	3687	3687	7	kka_cf	11	on-focus	contrastive	0.011950822	cf	for	1
3688	3688	3688	8	kka_cf	11	on-focus	contrastive	0.045686533	cf	for	1
3689	3689	3689	9	kka_cf	11	on-focus	contrastive	0.0815242	cf	for	1
3690	3690	3690	10	kka_cf	11	on-focus	contrastive	0.117867948	cf	for	1
3691	3691	3691	11	kka_cf	11	on-focus	contrastive	0.151283352	cf	for	1
3692	3692	3692	12	kka_cf	11	on-focus	contrastive	0.180265682	cf	for	1
3693	3693	3693	13	kka_cf	11	on-focus	contrastive	0.203479157	cf	for	1
3694	3694	3694	14	kka_cf	11	on-focus	contrastive	0.219898532	cf	for	1
3695	3695	3695	15	kka_cf	11	on-focus	contrastive	0.231231461	cf	for	1
3696	3696	3696	16	kka_cf	11	on-focus	contrastive	0.236154955	cf	for	1
3697	3697	3697	17	kka_cf	11	on-focus	contrastive	0.236717494	cf	for	1
3698	3698	3698	18	kka_cf	11	on-focus	contrastive	0.232925894	cf	for	1
3699	3699	3699	19	kka_cf	11	on-focus	contrastive	0.227828879	cf	for	1
3700	3700	3700	20	kka_cf	11	on-focus	contrastive	0.22551496	cf	for	1
3721	3721	3721	1	pa_cf	11	on-focus	contrastive	-0.548018757	cf	len	1
3722	3722	3722	2	pa_cf	11	on-focus	contrastive	-0.663187242	cf	len	1
3723	3723	3723	3	pa_cf	11	on-focus	contrastive	-0.751771174	cf	len	1
3724	3724	3724	4	pa_cf	11	on-focus	contrastive	-0.808656169	cf	len	1
3725	3725	3725	5	pa_cf	11	on-focus	contrastive	-0.832917287	cf	len	1
3726	3726	3726	6	pa_cf	11	on-focus	contrastive	-0.840669172	cf	len	1
3727	3727	3727	7	pa_cf	11	on-focus	contrastive	-0.844247971	cf	len	1
3728	3728	3728	8	pa_cf	11	on-focus	contrastive	-0.846553401	cf	len	1
3729	3729	3729	9	pa_cf	11	on-focus	contrastive	-0.847636697	cf	len	1
3730	3730	3730	10	pa_cf	11	on-focus	contrastive	-0.843802463	cf	len	1
3731	3731	3731	11	pa_cf	11	on-focus	contrastive	-0.836796036	cf	len	1
3732	3732	3732	12	pa_cf	11	on-focus	contrastive	-0.825654434	cf	len	1
3733	3733	3733	13	pa_cf	11	on-focus	contrastive	-0.810426731	cf	len	1
3734	3734	3734	14	pa_cf	11	on-focus	contrastive	-0.79295906	cf	len	1
3735	3735	3735	15	pa_cf	11	on-focus	contrastive	-0.773955852	cf	len	1
3736	3736	3736	16	pa_cf	11	on-focus	contrastive	-0.755602303	cf	len	1
3737	3737	3737	17	pa_cf	11	on-focus	contrastive	-0.739801404	cf	len	1
3738	3738	3738	18	pa_cf	11	on-focus	contrastive	-0.72555004	cf	len	1
3739	3739	3739	19	pa_cf	11	on-focus	contrastive	-0.712674919	cf	len	1
3740	3740	3740	20	pa_cf	11	on-focus	contrastive	-0.699641077	cf	len	1
3761	3761	3761	1	pha_cf	11	on-focus	contrastive	0.416873833	cf	asp	1
3762	3762	3762	2	pha_cf	11	on-focus	contrastive	0.439823643	cf	asp	1
3763	3763	3763	3	pha_cf	11	on-focus	contrastive	0.451842295	cf	asp	1
3764	3764	3764	4	pha_cf	11	on-focus	contrastive	0.449670604	cf	asp	1
3765	3765	3765	5	pha_cf	11	on-focus	contrastive	0.435556081	cf	asp	1
3766	3766	3766	6	pha_cf	11	on-focus	contrastive	0.41709898	cf	asp	1
3767	3767	3767	7	pha_cf	11	on-focus	contrastive	0.392186179	cf	asp	1
3768	3768	3768	8	pha_cf	11	on-focus	contrastive	0.374069705	cf	asp	1
3769	3769	3769	9	pha_cf	11	on-focus	contrastive	0.362331314	cf	asp	1
3770	3770	3770	10	pha_cf	11	on-focus	contrastive	0.357041005	cf	asp	1
3771	3771	3771	11	pha_cf	11	on-focus	contrastive	0.355994708	cf	asp	1
3772	3772	3772	12	pha_cf	11	on-focus	contrastive	0.359859355	cf	asp	1
3773	3773	3773	13	pha_cf	11	on-focus	contrastive	0.364614793	cf	asp	1
3774	3774	3774	14	pha_cf	11	on-focus	contrastive	0.370624345	cf	asp	1
3775	3775	3775	15	pha_cf	11	on-focus	contrastive	0.37526045	cf	asp	1
3776	3776	3776	16	pha_cf	11	on-focus	contrastive	0.37824949	cf	asp	1
3777	3777	3777	17	pha_cf	11	on-focus	contrastive	0.375872085	cf	asp	1
3778	3778	3778	18	pha_cf	11	on-focus	contrastive	0.367166645	cf	asp	1
3779	3779	3779	19	pha_cf	11	on-focus	contrastive	0.352271899	cf	asp	1
3780	3780	3780	20	pha_cf	11	on-focus	contrastive	0.329869716	cf	asp	1
3801	3801	3801	1	ppa_cf	11	on-focus	contrastive	-0.419582064	cf	for	1
3802	3802	3802	2	ppa_cf	11	on-focus	contrastive	-0.298984749	cf	for	1
3803	3803	3803	3	ppa_cf	11	on-focus	contrastive	-0.207600743	cf	for	1
3804	3804	3804	4	ppa_cf	11	on-focus	contrastive	-0.145343011	cf	for	1
3805	3805	3805	5	ppa_cf	11	on-focus	contrastive	-0.107184178	cf	for	1
3806	3806	3806	6	ppa_cf	11	on-focus	contrastive	-0.063781921	cf	for	1
3807	3807	3807	7	ppa_cf	11	on-focus	contrastive	-0.013250664	cf	for	1
3808	3808	3808	8	ppa_cf	11	on-focus	contrastive	0.043252871	cf	for	1
3809	3809	3809	9	ppa_cf	11	on-focus	contrastive	0.1007996	cf	for	1
3810	3810	3810	10	ppa_cf	11	on-focus	contrastive	0.153873814	cf	for	1
3811	3811	3811	11	ppa_cf	11	on-focus	contrastive	0.196262786	cf	for	1
3812	3812	3812	12	ppa_cf	11	on-focus	contrastive	0.225869102	cf	for	1
3813	3813	3813	13	ppa_cf	11	on-focus	contrastive	0.244728174	cf	for	1
3814	3814	3814	14	ppa_cf	11	on-focus	contrastive	0.256385376	cf	for	1
3815	3815	3815	15	ppa_cf	11	on-focus	contrastive	0.2652202	cf	for	1
3816	3816	3816	16	ppa_cf	11	on-focus	contrastive	0.273588311	cf	for	1
3817	3817	3817	17	ppa_cf	11	on-focus	contrastive	0.281185826	cf	for	1
3818	3818	3818	18	ppa_cf	11	on-focus	contrastive	0.286702375	cf	for	1
3819	3819	3819	19	ppa_cf	11	on-focus	contrastive	0.289619907	cf	for	1
3820	3820	3820	20	ppa_cf	11	on-focus	contrastive	0.289962533	cf	for	1
3841	3841	3841	1	ta_cf	11	on-focus	contrastive	-0.875879107	cf	len	1
3842	3842	3842	2	ta_cf	11	on-focus	contrastive	-0.93476812	cf	len	1
3843	3843	3843	3	ta_cf	11	on-focus	contrastive	-0.983808135	cf	len	1
3844	3844	3844	4	ta_cf	11	on-focus	contrastive	-1.021160424	cf	len	1
3845	3845	3845	5	ta_cf	11	on-focus	contrastive	-1.039185554	cf	len	1
3846	3846	3846	6	ta_cf	11	on-focus	contrastive	-1.048736639	cf	len	1
3847	3847	3847	7	ta_cf	11	on-focus	contrastive	-1.047880413	cf	len	1
3848	3848	3848	8	ta_cf	11	on-focus	contrastive	-1.05074871	cf	len	1
3849	3849	3849	9	ta_cf	11	on-focus	contrastive	-1.055264659	cf	len	1
3850	3850	3850	10	ta_cf	11	on-focus	contrastive	-1.061820969	cf	len	1
3851	3851	3851	11	ta_cf	11	on-focus	contrastive	-1.068120005	cf	len	1
3852	3852	3852	12	ta_cf	11	on-focus	contrastive	-1.073433027	cf	len	1
3853	3853	3853	13	ta_cf	11	on-focus	contrastive	-1.076823487	cf	len	1
3854	3854	3854	14	ta_cf	11	on-focus	contrastive	-1.077814146	cf	len	1
3855	3855	3855	15	ta_cf	11	on-focus	contrastive	-1.077052495	cf	len	1
3856	3856	3856	16	ta_cf	11	on-focus	contrastive	-1.073505348	cf	len	1
3857	3857	3857	17	ta_cf	11	on-focus	contrastive	-1.066531478	cf	len	1
3858	3858	3858	18	ta_cf	11	on-focus	contrastive	-1.056728133	cf	len	1
3859	3859	3859	19	ta_cf	11	on-focus	contrastive	-1.041766465	cf	len	1
3860	3860	3860	20	ta_cf	11	on-focus	contrastive	-1.019196376	cf	len	1
3881	3881	3881	1	tha_cf	11	on-focus	contrastive	0.125356679	cf	asp	1
3882	3882	3882	2	tha_cf	11	on-focus	contrastive	0.286371078	cf	asp	1
3883	3883	3883	3	tha_cf	11	on-focus	contrastive	0.360625607	cf	asp	1
3884	3884	3884	4	tha_cf	11	on-focus	contrastive	0.371176604	cf	asp	1
3885	3885	3885	5	tha_cf	11	on-focus	contrastive	0.344689111	cf	asp	1
3886	3886	3886	6	tha_cf	11	on-focus	contrastive	0.327124794	cf	asp	1
3887	3887	3887	7	tha_cf	11	on-focus	contrastive	0.321825413	cf	asp	1
3888	3888	3888	8	tha_cf	11	on-focus	contrastive	0.322687382	cf	asp	1
3889	3889	3889	9	tha_cf	11	on-focus	contrastive	0.32483815	cf	asp	1
3890	3890	3890	10	tha_cf	11	on-focus	contrastive	0.325221418	cf	asp	1
3891	3891	3891	11	tha_cf	11	on-focus	contrastive	0.322434814	cf	asp	1
3892	3892	3892	12	tha_cf	11	on-focus	contrastive	0.316434478	cf	asp	1
3893	3893	3893	13	tha_cf	11	on-focus	contrastive	0.308716679	cf	asp	1
3894	3894	3894	14	tha_cf	11	on-focus	contrastive	0.301356607	cf	asp	1
3895	3895	3895	15	tha_cf	11	on-focus	contrastive	0.294971924	cf	asp	1
3896	3896	3896	16	tha_cf	11	on-focus	contrastive	0.288954283	cf	asp	1
3897	3897	3897	17	tha_cf	11	on-focus	contrastive	0.280934104	cf	asp	1
3898	3898	3898	18	tha_cf	11	on-focus	contrastive	0.267633551	cf	asp	1
3899	3899	3899	19	tha_cf	11	on-focus	contrastive	0.247239158	cf	asp	1
3900	3900	3900	20	tha_cf	11	on-focus	contrastive	0.216851741	cf	asp	1
3921	3921	3921	1	tta_cf	11	on-focus	contrastive	-0.0317429	cf	for	1
3922	3922	3922	2	tta_cf	11	on-focus	contrastive	-0.106408015	cf	for	1
3923	3923	3923	3	tta_cf	11	on-focus	contrastive	-0.156653453	cf	for	1
3924	3924	3924	4	tta_cf	11	on-focus	contrastive	-0.17688063	cf	for	1
3925	3925	3925	5	tta_cf	11	on-focus	contrastive	-0.163013222	cf	for	1
3926	3926	3926	6	tta_cf	11	on-focus	contrastive	-0.133203127	cf	for	1
3927	3927	3927	7	tta_cf	11	on-focus	contrastive	-0.089846878	cf	for	1
3928	3928	3928	8	tta_cf	11	on-focus	contrastive	-0.040491087	cf	for	1
3929	3929	3929	9	tta_cf	11	on-focus	contrastive	0.008607629	cf	for	1
3930	3930	3930	10	tta_cf	11	on-focus	contrastive	0.053338837	cf	for	1
3931	3931	3931	11	tta_cf	11	on-focus	contrastive	0.092518305	cf	for	1
3932	3932	3932	12	tta_cf	11	on-focus	contrastive	0.126425346	cf	for	1
3933	3933	3933	13	tta_cf	11	on-focus	contrastive	0.153782049	cf	for	1
3934	3934	3934	14	tta_cf	11	on-focus	contrastive	0.174315846	cf	for	1
3935	3935	3935	15	tta_cf	11	on-focus	contrastive	0.188083445	cf	for	1
3936	3936	3936	16	tta_cf	11	on-focus	contrastive	0.196372271	cf	for	1
3937	3937	3937	17	tta_cf	11	on-focus	contrastive	0.198006106	cf	for	1
3938	3938	3938	18	tta_cf	11	on-focus	contrastive	0.19091491	cf	for	1
3939	3939	3939	19	tta_cf	11	on-focus	contrastive	0.173438571	cf	for	1
3940	3940	3940	20	tta_cf	11	on-focus	contrastive	0.143062914	cf	for	1
3961	3961	3961	1	ka_cf	12	on-focus	contrastive	-0.894599514	cf	len	1
3962	3962	3962	2	ka_cf	12	on-focus	contrastive	-0.965804221	cf	len	1
3963	3963	3963	3	ka_cf	12	on-focus	contrastive	-1.039145436	cf	len	1
3964	3964	3964	4	ka_cf	12	on-focus	contrastive	-1.097872568	cf	len	1
3965	3965	3965	5	ka_cf	12	on-focus	contrastive	-1.150220712	cf	len	1
3966	3966	3966	6	ka_cf	12	on-focus	contrastive	-1.189140086	cf	len	1
3967	3967	3967	7	ka_cf	12	on-focus	contrastive	-1.221402827	cf	len	1
3968	3968	3968	8	ka_cf	12	on-focus	contrastive	-1.236313275	cf	len	1
3969	3969	3969	9	ka_cf	12	on-focus	contrastive	-1.250557831	cf	len	1
3970	3970	3970	10	ka_cf	12	on-focus	contrastive	-1.255224809	cf	len	1
3971	3971	3971	11	ka_cf	12	on-focus	contrastive	-1.25898154	cf	len	1
3972	3972	3972	12	ka_cf	12	on-focus	contrastive	-1.262584454	cf	len	1
3973	3973	3973	13	ka_cf	12	on-focus	contrastive	-1.263798042	cf	len	1
3974	3974	3974	14	ka_cf	12	on-focus	contrastive	-1.261507417	cf	len	1
3975	3975	3975	15	ka_cf	12	on-focus	contrastive	-1.257088226	cf	len	1
3976	3976	3976	16	ka_cf	12	on-focus	contrastive	-1.242800194	cf	len	1
3977	3977	3977	17	ka_cf	12	on-focus	contrastive	-1.227397427	cf	len	1
3978	3978	3978	18	ka_cf	12	on-focus	contrastive	-1.199677379	cf	len	1
3979	3979	3979	19	ka_cf	12	on-focus	contrastive	-1.170085018	cf	len	1
[truncated: 20,701 more rows]
