# Supplementary material for: The f0 perturbation effects in focus marking: Evidence from Korean and Japanese
Source: PLoS One. 2023 Mar 23;18(3):e0283139. doi: 10.1371/journal.pone.0283139 (PMC10035888; doi:10.1371/journal.pone.0283139)
Supplement: S5 File — Trimmed log-normalization data of both syllables in Korean disyllables. (CSV) [file pone.0283139.s005.csv]

	X	No.	Target	Time	F0	Subject	Trial	Focus_position	Focus_type	Syllable	Repetition	logF0
185601	3261	3261	kha3	1	269.0994996	1	1	neutral focus	no_focus	disyllable	1	0.995186353601822
185602	3262	3262	kha3	2	273.0150251	1	1	neutral focus	no_focus	disyllable	1	1.03165502867662
185603	3263	3263	kha3	3	276.9305506	1	1	neutral focus	no_focus	disyllable	1	1.06760438367949
185604	3264	3264	kha3	4	280.846076	1	1	neutral focus	no_focus	disyllable	1	1.10304900070073
185605	3265	3265	kha3	5	284.7616015	1	1	neutral focus	no_focus	disyllable	1	1.1380028587793
185606	3266	3266	kha3	6	287.7895116	1	1	neutral focus	no_focus	disyllable	1	1.16470500575734
185607	3267	3267	kha3	7	290.1396967	1	1	neutral focus	no_focus	disyllable	1	1.18523757227422
185608	3268	3268	kha3	8	292.4898818	1	1	neutral focus	no_focus	disyllable	1	1.20560449029245
185609	3269	3269	kha3	9	294.8400668	1	1	neutral focus	no_focus	disyllable	1	1.22580841035074
185610	3270	3270	kha3	10	296.9927182	1	1	neutral focus	no_focus	disyllable	1	1.24417337182349
185611	3271	3271	kha3	11	297.8697173	1	1	neutral focus	no_focus	disyllable	1	1.25161719995808
185612	3272	3272	kha3	12	298.7467164	1	1	neutral focus	no_focus	disyllable	1	1.25903914388157
185613	3273	3273	kha3	13	299.6237155	1	1	neutral focus	no_focus	disyllable	1	1.26643933189224
185614	3274	3274	kha3	14	300.5007146	1	1	neutral focus	no_focus	disyllable	1	1.27381789116342
185615	3275	3275	kha3	15	300.4841703	1	1	neutral focus	no_focus	disyllable	1	1.27367889645485
185616	3276	3276	kha3	16	300.0867346	1	1	neutral focus	no_focus	disyllable	1	1.27033759184308
185617	3277	3277	kha3	17	299.6892989	1	1	neutral focus	no_focus	disyllable	1	1.26699185906461
185618	3278	3278	kha3	18	299.2918632	1	1	neutral focus	no_focus	disyllable	1	1.26364168636676
185619	3279	3279	kha3	19	299.0594057	1	1	neutral focus	no_focus	disyllable	1	1.26168013001866
185620	3280	3280	kha3	20	299.2771649	1	1	neutral focus	no_focus	disyllable	1	1.26351770218332
185621	3281	3281	le3	1	299.6490266	1	1	neutral focus	no_focus	disyllable	1	1.26665258723261
185622	3282	3282	le3	2	301.2481027	1	1	neutral focus	no_focus	disyllable	1	1.28008900344381
185623	3283	3283	le3	3	303.5655533	1	1	neutral focus	no_focus	disyllable	1	1.29943559407473
185624	3284	3284	le3	4	306.396899	1	1	neutral focus	no_focus	disyllable	1	1.32287282700418
185625	3285	3285	le3	5	309.0924987	1	1	neutral focus	no_focus	disyllable	1	1.34498599777665
185626	3286	3286	le3	6	311.534176	1	1	neutral focus	no_focus	disyllable	1	1.36485030797887
185627	3287	3287	le3	7	313.6515915	1	1	neutral focus	no_focus	disyllable	1	1.38195093701013
185628	3288	3288	le3	8	315.2185503	1	1	neutral focus	no_focus	disyllable	1	1.39453181414969
185629	3289	3289	le3	9	316.0149495	1	1	neutral focus	no_focus	disyllable	1	1.40090203408039
185630	3290	3290	le3	10	316.6286491	1	1	neutral focus	no_focus	disyllable	1	1.40579993819129
185631	3291	3291	le3	11	317.1650854	1	1	neutral focus	no_focus	disyllable	1	1.41007343850805
185632	3292	3292	le3	12	317.6299444	1	1	neutral focus	no_focus	disyllable	1	1.41377087925955
185633	3293	3293	le3	13	318.0329454	1	1	neutral focus	no_focus	disyllable	1	1.41697193136921
185634	3294	3294	le3	14	318.3236168	1	1	neutral focus	no_focus	disyllable	1	1.41927822832419
185635	3295	3295	le3	15	318.2355143	1	1	neutral focus	no_focus	disyllable	1	1.41857941222332
185636	3296	3296	le3	16	317.3288732	1	1	neutral focus	no_focus	disyllable	1	1.41137680780986
185637	3297	3297	le3	17	314.7090696	1	1	neutral focus	no_focus	disyllable	1	1.39044814451668
185638	3298	3298	le3	18	308.7507034	1	1	neutral focus	no_focus	disyllable	1	1.34219280263415
185639	3299	3299	le3	19	298.3304302	1	1	neutral focus	no_focus	disyllable	1	1.25551888132861
185640	3300	3300	le3	20	285.1323083	1	1	neutral focus	no_focus	disyllable	1	1.14128721321041
185661	3321	3321	pa3	1	201.437288	1	1	neutral focus	no_focus	disyllable	1	0.264069799701328
185662	3322	3322	pa3	2	200.359705	1	1	neutral focus	no_focus	disyllable	1	0.250528557366013
185663	3323	3323	pa3	3	199.2821219	1	1	neutral focus	no_focus	disyllable	1	0.23691428895971
185664	3324	3324	pa3	4	198.2045389	1	1	neutral focus	no_focus	disyllable	1	0.223226205124868
185665	3325	3325	pa3	5	197.0646052	1	1	neutral focus	no_focus	disyllable	1	0.208664866429469
185666	3326	3326	pa3	6	195.8931873	1	1	neutral focus	no_focus	disyllable	1	0.193613336134437
185667	3327	3327	pa3	7	194.7217694	1	1	neutral focus	no_focus	disyllable	1	0.178471529022781
185668	3328	3328	pa3	8	193.597325	1	1	neutral focus	no_focus	disyllable	1	0.16385097352801
185669	3329	3329	pa3	9	192.5687086	1	1	neutral focus	no_focus	disyllable	1	0.150401855033323
185670	3330	3330	pa3	10	191.5400922	1	1	neutral focus	no_focus	disyllable	1	0.136880704605063
185671	3331	3331	pa3	11	190.5114758	1	1	neutral focus	no_focus	disyllable	1	0.123286746497038
185672	3332	3332	pa3	12	189.6870171	1	1	neutral focus	no_focus	disyllable	1	0.112337792906176
185673	3333	3333	pa3	13	188.8639119	1	1	neutral focus	no_focus	disyllable	1	0.101359239131515
185674	3334	3334	pa3	14	188.0408066	1	1	neutral focus	no_focus	disyllable	1	0.0903327327262244
185675	3335	3335	pa3	15	187.6828788	1	1	neutral focus	no_focus	disyllable	1	0.0855227844211875
185676	3336	3336	pa3	16	187.5668526	1	1	neutral focus	no_focus	disyllable	1	0.0839616183198605
185677	3337	3337	pa3	17	187.4508264	1	1	neutral focus	no_focus	disyllable	1	0.0823994862044368
185678	3338	3338	pa3	18	187.5035495	1	1	neutral focus	no_focus	disyllable	1	0.0831094495615526
185679	3339	3339	pa3	19	187.9110079	1	1	neutral focus	no_focus	disyllable	1	0.0885895151552005
185680	3340	3340	pa3	20	188.3184664	1	1	neutral focus	no_focus	disyllable	1	0.0940577122033035
185681	3341	3341	li3	1	189.1787475	1	1	neutral focus	no_focus	disyllable	1	0.105564147584764
185682	3342	3342	li3	2	191.6005482	1	1	neutral focus	no_focus	disyllable	1	0.137677404228687
185683	3343	3343	li3	3	194.6589104	1	1	neutral focus	no_focus	disyllable	1	0.177656437282066
185684	3344	3344	li3	4	198.3161175	1	1	neutral focus	no_focus	disyllable	1	0.224646990646873
185685	3345	3345	li3	5	202.4833476	1	1	neutral focus	no_focus	disyllable	1	0.277145795708828
185686	3346	3346	li3	6	206.4863519	1	1	neutral focus	no_focus	disyllable	1	0.326568011661593
185687	3347	3347	li3	7	210.3658731	1	1	neutral focus	no_focus	disyllable	1	0.373559799104302
185688	3348	3348	li3	8	214.1901432	1	1	neutral focus	no_focus	disyllable	1	0.419041712282252
185689	3349	3349	li3	9	217.886103	1	1	neutral focus	no_focus	disyllable	1	0.46223247370569
185690	3350	3350	li3	10	221.4778175	1	1	neutral focus	no_focus	disyllable	1	0.503508750074038
185691	3351	3351	li3	11	224.9103502	1	1	neutral focus	no_focus	disyllable	1	0.542334869759106
185692	3352	3352	li3	12	227.6752351	1	1	neutral focus	no_focus	disyllable	1	0.573180607502464
185693	3353	3353	li3	13	229.7764734	1	1	neutral focus	no_focus	disyllable	1	0.596373052146367
185694	3354	3354	li3	14	230.5992971	1	1	neutral focus	no_focus	disyllable	1	0.605397241843204
185695	3355	3355	li3	15	230.0762245	1	1	neutral focus	no_focus	disyllable	1	0.599664261648578
185696	3356	3356	li3	16	230.1691549	1	1	neutral focus	no_focus	disyllable	1	0.600683748890384
185697	3357	3357	li3	17	232.912016	1	1	neutral focus	no_focus	disyllable	1	0.630590221443146
185698	3358	3358	li3	18	238.6026995	1	1	neutral focus	no_focus	disyllable	1	0.691530395247559
185699	3359	3359	li3	19	246.3985167	1	1	neutral focus	no_focus	disyllable	1	0.772695554676558
185700	3360	3360	li3	20	256.9493754	1	1	neutral focus	no_focus	disyllable	1	0.878546951006371
185721	3381	3381	ta3	1	234.9610633	1	1	neutral focus	no_focus	disyllable	1	0.652702837385694
185722	3382	3382	ta3	2	229.9643664	1	1	neutral focus	no_focus	disyllable	1	0.598436582967878
185723	3383	3383	ta3	3	224.9676696	1	1	neutral focus	no_focus	disyllable	1	0.542978179730641
185724	3384	3384	ta3	4	219.9709728	1	1	neutral focus	no_focus	disyllable	1	0.486274068233868
185725	3385	3385	ta3	5	215.6595006	1	1	neutral focus	no_focus	disyllable	1	0.436301123842616
185726	3386	3386	ta3	6	212.2268995	1	1	neutral focus	no_focus	disyllable	1	0.395795288688157
185727	3387	3387	ta3	7	208.7942983	1	1	neutral focus	no_focus	disyllable	1	0.354628932201382
185728	3388	3388	ta3	8	205.3616972	1	1	neutral focus	no_focus	disyllable	1	0.312780157250912
185729	3389	3389	ta3	9	203.7844569	1	1	neutral focus	no_focus	disyllable	1	0.293316028744147
185730	3390	3390	ta3	10	202.4693817	1	1	neutral focus	no_focus	disyllable	1	0.276971663937503
185731	3391	3391	ta3	11	201.1543065	1	1	neutral focus	no_focus	disyllable	1	0.260520792892147
185732	3392	3392	ta3	12	200.3655563	1	1	neutral focus	no_focus	disyllable	1	0.250602283093137
185733	3393	3393	ta3	13	200.7251336	1	1	neutral focus	no_focus	disyllable	1	0.255128790362013
185734	3394	3394	ta3	14	201.0847109	1	1	neutral focus	no_focus	disyllable	1	0.259647196136343
185735	3395	3395	ta3	15	201.4442881	1	1	neutral focus	no_focus	disyllable	1	0.264157528111037
185736	3396	3396	ta3	16	202.2101727	1	1	neutral focus	no_focus	disyllable	1	0.273737572512525
185737	3397	3397	ta3	17	203.1097754	1	1	neutral focus	no_focus	disyllable	1	0.284943992766025
185738	3398	3398	ta3	18	204.0093781	1	1	neutral focus	no_focus	disyllable	1	0.296100887671876
185739	3399	3399	ta3	19	204.8151909	1	1	neutral focus	no_focus	disyllable	1	0.306052905756273
185740	3400	3400	ta3	20	205.2224109	1	1	neutral focus	no_focus	disyllable	1	0.311067305788305
185741	3401	3401	li3	1	210.2326062	1	1	neutral focus	no_focus	disyllable	1	0.371959990486722
185742	3402	3402	li3	2	213.2616654	1	1	neutral focus	no_focus	disyllable	1	0.408074443978321
185743	3403	3403	li3	3	216.2447066	1	1	neutral focus	no_focus	disyllable	1	0.443142366915675
185744	3404	3404	li3	4	219.1059846	1	1	neutral focus	no_focus	disyllable	1	0.476327265187936
185745	3405	3405	li3	5	221.8768949	1	1	neutral focus	no_focus	disyllable	1	0.508053597858634
185746	3406	3406	li3	6	224.5734326	1	1	neutral focus	no_focus	disyllable	1	0.538550241982049
185747	3407	3407	li3	7	226.9537963	1	1	neutral focus	no_focus	disyllable	1	0.565168327556866
185748	3408	3408	li3	8	229.2839212	1	1	neutral focus	no_focus	disyllable	1	0.590955588269251
185749	3409	3409	li3	9	231.7799809	1	1	neutral focus	no_focus	disyllable	1	0.618290111906738
185750	3410	3410	li3	10	234.2442203	1	1	neutral focus	no_focus	disyllable	1	0.644988921256284
185751	3411	3411	li3	11	236.6545956	1	1	neutral focus	no_focus	disyllable	1	0.67083378714437
185752	3412	3412	li3	12	238.4401268	1	1	neutral focus	no_focus	disyllable	1	0.689809701082661
185753	3413	3413	li3	13	239.8827125	1	1	neutral focus	no_focus	disyllable	1	0.705037433655525
185754	3414	3414	li3	14	240.1920826	1	1	neutral focus	no_focus	disyllable	1	0.7082911741516
185755	3415	3415	li3	15	240.0128594	1	1	neutral focus	no_focus	disyllable	1	0.706406739670887
185756	3416	3416	li3	16	238.2155251	1	1	neutral focus	no_focus	disyllable	1	0.687430551520657
185757	3417	3417	li3	17	235.3765192	1	1	neutral focus	no_focus	disyllable	1	0.657162774973192
185758	3418	3418	li3	18	231.3555794	1	1	neutral focus	no_focus	disyllable	1	0.613663294895799
185759	3419	3419	li3	19	226.6033947	1	1	neutral focus	no_focus	disyllable	1	0.561267582830393
185760	3420	3420	li3	20	221.6827569	1	1	neutral focus	no_focus	disyllable	1	0.505843701200909
185761	3421	3421	ta3	1	211.7728237	1	1	neutral focus	no_focus	disyllable	2	0.390388039679191
185762	3422	3422	ta3	2	209.1620847	1	1	neutral focus	no_focus	disyllable	2	0.35907195187011
185763	3423	3423	ta3	3	206.5513457	1	1	neutral focus	no_focus	disyllable	2	0.327362514882322
185764	3424	3424	ta3	4	203.9406068	1	1	neutral focus	no_focus	disyllable	2	0.295249722711817
185765	3425	3425	ta3	5	201.9879011	1	1	neutral focus	no_focus	disyllable	2	0.270961037208591
185766	3426	3426	ta3	6	200.274754	1	1	neutral focus	no_focus	disyllable	2	0.249457941632635
185767	3427	3427	ta3	7	198.561607	1	1	neutral focus	no_focus	disyllable	2	0.227770117846904
185768	3428	3428	ta3	8	197.1711769	1	1	neutral focus	no_focus	disyllable	2	0.210029761560283
185769	3429	3429	ta3	9	196.1502298	1	1	neutral focus	no_focus	disyllable	2	0.196923764943803
185770	3430	3430	ta3	10	195.1292826	1	1	neutral focus	no_focus	disyllable	2	0.183749373011442
185771	3431	3431	ta3	11	194.272262	1	1	neutral focus	no_focus	disyllable	2	0.172636976935877
185772	3432	3432	ta3	12	194.0737058	1	1	neutral focus	no_focus	disyllable	2	0.170055441384688
185773	3433	3433	ta3	13	193.8751495	1	1	neutral focus	no_focus	disyllable	2	0.167471262018187
185774	3434	3434	ta3	14	193.6765933	1	1	neutral focus	no_focus	disyllable	2	0.164884436023933
185775	3435	3435	ta3	15	194.0642318	1	1	neutral focus	no_focus	disyllable	2	0.169932198825919
185776	3436	3436	ta3	16	194.4943438	1	1	neutral focus	no_focus	disyllable	2	0.175521257364911
185777	3437	3437	ta3	17	194.9244557	1	1	neutral focus	no_focus	disyllable	2	0.181097968398945
185778	3438	3438	ta3	18	195.6345393	1	1	neutral focus	no_focus	disyllable	2	0.190277842738913
185779	3439	3439	ta3	19	196.4853141	1	1	neutral focus	no_focus	disyllable	2	0.201232779817523
185780	3440	3440	ta3	20	197.3360889	1	1	neutral focus	no_focus	disyllable	2	0.212140384712598
185781	3441	3441	li3	1	202.1901058	1	1	neutral focus	no_focus	disyllable	2	0.27348702951978
185782	3442	3442	li3	2	205.1860061	1	1	neutral focus	no_focus	disyllable	2	0.310619431829518
185783	3443	3443	li3	3	208.1519479	1	1	neutral focus	no_focus	disyllable	2	0.346850255990185
185784	3444	3444	li3	4	211.0290535	1	1	neutral focus	no_focus	disyllable	2	0.381505938113266
185785	3445	3445	li3	5	213.8602226	1	1	neutral focus	no_focus	disyllable	2	0.415150113427763
185786	3446	3446	li3	6	216.6462519	1	1	neutral focus	no_focus	disyllable	2	0.447825856690549
185787	3447	3447	li3	7	219.2355437	1	1	neutral focus	no_focus	disyllable	2	0.477819608479294
185788	3448	3448	li3	8	221.7602661	1	1	neutral focus	no_focus	disyllable	2	0.506726229931308
185789	3449	3449	li3	9	224.1416388	1	1	neutral focus	no_focus	disyllable	2	0.533691550764969
185790	3450	3450	li3	10	226.4993287	1	1	neutral focus	no_focus	disyllable	2	0.560107936342757
185791	3451	3451	li3	11	228.7899404	1	1	neutral focus	no_focus	disyllable	2	0.58551071035368
185792	3452	3452	li3	12	230.6814659	1	1	neutral focus	no_focus	disyllable	2	0.606296646280194
185793	3453	3453	li3	13	232.1943178	1	1	neutral focus	no_focus	disyllable	2	0.622799039111756
185794	3454	3454	li3	14	232.2897023	1	1	neutral focus	no_focus	disyllable	2	0.623835899913215
185795	3455	3455	li3	15	231.9631215	1	1	neutral focus	no_focus	disyllable	2	0.620284091053755
185796	3456	3456	li3	16	232.3505499	1	1	neutral focus	no_focus	disyllable	2	0.624497110875495
185797	3457	3457	li3	17	232.9484518	1	1	neutral focus	no_focus	disyllable	2	0.630985120295807
185798	3458	3458	li3	18	234.1163245	1	1	neutral focus	no_focus	disyllable	2	0.643610158920512
185799	3459	3459	li3	19	236.150022	1	1	neutral focus	no_focus	disyllable	2	0.665445429677669
185800	3460	3460	li3	20	238.9769718	1	1	neutral focus	no_focus	disyllable	2	0.695487297870327
185821	3481	3481	tta3	1	290.298433	1	1	neutral focus	no_focus	disyllable	1	1.18661838172178
185822	3482	3482	tta3	2	287.2464185	1	1	neutral focus	no_focus	disyllable	1	1.15993638425684
185823	3483	3483	tta3	3	284.1946253	1	1	neutral focus	no_focus	disyllable	1	1.13297133490424
185824	3484	3484	tta3	4	281.151023	1	1	neutral focus	no_focus	disyllable	1	1.10578870539631
185825	3485	3485	tta3	5	278.1202241	1	1	neutral focus	no_focus	disyllable	1	1.07842642429857
185826	3486	3486	tta3	6	275.3199496	1	1	neutral focus	no_focus	disyllable	1	1.05287900412418
185827	3487	3487	tta3	7	272.5535218	1	1	neutral focus	no_focus	disyllable	1	1.02738393585393
185828	3488	3488	tta3	8	270.1820826	1	1	neutral focus	no_focus	disyllable	1	1.00532219060794
185829	3489	3489	tta3	9	268.0233651	1	1	neutral focus	no_focus	disyllable	1	0.985070397975313
185830	3490	3490	tta3	10	267.6733047	1	1	neutral focus	no_focus	disyllable	1	0.981770978603387
185831	3491	3491	tta3	11	267.3497051	1	1	neutral focus	no_focus	disyllable	1	0.978717119550333
185832	3492	3492	tta3	12	267.2007994	1	1	neutral focus	no_focus	disyllable	1	0.977310631618877
185833	3493	3493	tta3	13	267.0182212	1	1	neutral focus	no_focus	disyllable	1	0.975585020178998
185834	3494	3494	tta3	14	266.6560008	1	1	neutral focus	no_focus	disyllable	1	0.972158051249995
185835	3495	3495	tta3	15	266.3534144	1	1	neutral focus	no_focus	disyllable	1	0.96929170936152
185836	3496	3496	tta3	16	266.3150053	1	1	neutral focus	no_focus	disyllable	1	0.968927634576184
185837	3497	3497	tta3	17	266.3410522	1	1	neutral focus	no_focus	disyllable	1	0.969174535430534
185838	3498	3498	tta3	18	266.6088885	1	1	neutral focus	no_focus	disyllable	1	0.971711979481802
185839	3499	3499	tta3	19	267.0084001	1	1	neutral focus	no_focus	disyllable	1	0.97549216403478
185840	3500	3500	tta3	20	267.8323429	1	1	neutral focus	no_focus	disyllable	1	0.983270493653865
185841	3501	3501	li3	1	272.5669013	1	1	neutral focus	no_focus	disyllable	1	1.02750786140268
185842	3502	3502	li3	2	275.1877405	1	1	neutral focus	no_focus	disyllable	1	1.05166642137037
185843	3503	3503	li3	3	277.7164411	1	1	neutral focus	no_focus	disyllable	1	1.07475855091191
185844	3504	3504	li3	4	280.0771298	1	1	neutral focus	no_focus	disyllable	1	1.09612740481443
185845	3505	3505	li3	5	282.1177865	1	1	neutral focus	no_focus	disyllable	1	1.11445469948654
185846	3506	3506	li3	6	283.9645797	1	1	neutral focus	no_focus	disyllable	1	1.13092697512743
185847	3507	3507	li3	7	284.8803044	1	1	neutral focus	no_focus	disyllable	1	1.13905499706614
185848	3508	3508	li3	8	285.6847948	1	1	neutral focus	no_focus	disyllable	1	1.14617416718586
185849	3509	3509	li3	9	286.3335767	1	1	neutral focus	no_focus	disyllable	1	1.15190083977879
185850	3510	3510	li3	10	286.8845199	1	1	neutral focus	no_focus	disyllable	1	1.15675373023553
185851	3511	3511	li3	11	287.3845152	1	1	neutral focus	no_focus	disyllable	1	1.16114979469807
185852	3512	3512	li3	12	287.7315048	1	1	neutral focus	no_focus	disyllable	1	1.16419610729122
185853	3513	3513	li3	13	287.8618625	1	1	neutral focus	no_focus	disyllable	1	1.16533960246474
185854	3514	3514	li3	14	287.7568003	1	1	neutral focus	no_focus	disyllable	1	1.16441803942364
185855	3515	3515	li3	15	287.1026835	1	1	neutral focus	no_focus	disyllable	1	1.15867281219181
185856	3516	3516	li3	16	286.1290312	1	1	neutral focus	no_focus	disyllable	1	1.15009675790417
185857	3517	3517	li3	17	284.2467704	1	1	neutral focus	no_focus	disyllable	1	1.13343450576472
185858	3518	3518	li3	18	281.8631492	1	1	neutral focus	no_focus	disyllable	1	1.11217503440812
185859	3519	3519	li3	19	279.0554287	1	1	neutral focus	no_focus	disyllable	1	1.08690120231946
185860	3520	3520	li3	20	275.992499	1	1	neutral focus	no_focus	disyllable	1	1.05903842706275
185861	3521	3521	ppa3	1	268.5936147	1	1	neutral focus	no_focus	disyllable	1	0.990435946935802
185862	3522	3522	ppa3	2	266.891914	1	1	neutral focus	no_focus	disyllable	1	0.974390555338433
185863	3523	3523	ppa3	3	265.202775	1	1	neutral focus	no_focus	disyllable	1	0.958362112081851
185864	3524	3524	ppa3	4	264.1902896	1	1	neutral focus	no_focus	disyllable	1	0.948705506984713
185865	3525	3525	ppa3	5	263.1958965	1	1	neutral focus	no_focus	disyllable	1	0.939185368044068
185866	3526	3526	ppa3	6	262.6797371	1	1	neutral focus	no_focus	disyllable	1	0.934229561417636
185867	3527	3527	ppa3	7	262.1915605	1	1	neutral focus	no_focus	disyllable	1	0.929533457708101
185868	3528	3528	ppa3	8	262.1871704	1	1	neutral focus	no_focus	disyllable	1	0.929491186684469
185869	3529	3529	ppa3	9	262.1931505	1	1	neutral focus	no_focus	disyllable	1	0.92954876719105
185870	3530	3530	ppa3	10	262.3310044	1	1	neutral focus	no_focus	disyllable	1	0.930875755187663
185871	3531	3531	ppa3	11	262.4933375	1	1	neutral focus	no_focus	disyllable	1	0.93243748732111
185872	3532	3532	ppa3	12	262.8998069	1	1	neutral focus	no_focus	disyllable	1	0.93634370967919
185873	3533	3533	ppa3	13	263.3253067	1	1	neutral focus	no_focus	disyllable	1	0.940426351729406
185874	3534	3534	ppa3	14	263.9057979	1	1	neutral focus	no_focus	disyllable	1	0.945985499416069
185875	3535	3535	ppa3	15	264.4880111	1	1	neutral focus	no_focus	disyllable	1	0.951548869141199
185876	3536	3536	ppa3	16	265.0819993	1	1	neutral focus	no_focus	disyllable	1	0.957212149172143
185877	3537	3537	ppa3	17	265.6737046	1	1	neutral focus	no_focus	disyllable	1	0.962841060264772
185878	3538	3538	ppa3	18	266.2520358	1	1	neutral focus	no_focus	disyllable	1	0.968330641380722
185879	3539	3539	ppa3	19	266.8167475	1	1	neutral focus	no_focus	disyllable	1	0.973679450718136
185880	3540	3540	ppa3	20	267.3120514	1	1	neutral focus	no_focus	disyllable	1	0.978361535757526
185881	3541	3541	ne3	1	268.7904277	1	1	neutral focus	no_focus	disyllable	1	0.992285140846997
185882	3542	3542	ne3	2	269.9808643	1	1	neutral focus	no_focus	disyllable	1	1.00344133210122
185883	3543	3543	ne3	3	271.3037382	1	1	neutral focus	no_focus	disyllable	1	1.01578110194329
185884	3544	3544	ne3	4	272.8792514	1	1	neutral focus	no_focus	disyllable	1	1.03039922849582
185885	3545	3545	ne3	5	274.8040545	1	1	neutral focus	no_focus	disyllable	1	1.04814406548944
185886	3546	3546	ne3	6	277.040508	1	1	neutral focus	no_focus	disyllable	1	1.06860657540247
185887	3547	3547	ne3	7	279.518526	1	1	neutral focus	no_focus	disyllable	1	1.09108725883064
185888	3548	3548	ne3	8	282.087788	1	1	neutral focus	no_focus	disyllable	1	1.11418624195838
185889	3549	3549	ne3	9	284.3953204	1	1	neutral focus	no_focus	disyllable	1	1.13475351271214
185890	3550	3550	ne3	10	285.985545	1	1	neutral focus	no_focus	disyllable	1	1.14883044640547
185891	3551	3551	ne3	11	286.9205998	1	1	neutral focus	no_focus	disyllable	1	1.15707120874076
185892	3552	3552	ne3	12	287.3063363	1	1	neutral focus	no_focus	disyllable	1	1.16046293395636
185893	3553	3553	ne3	13	287.4643328	1	1	neutral focus	no_focus	disyllable	1	1.16185085991846
185894	3554	3554	ne3	14	287.7103276	1	1	neutral focus	no_focus	disyllable	1	1.16401029239458
185895	3555	3555	ne3	15	288.0560669	1	1	neutral focus	no_focus	disyllable	1	1.16704219961678
185896	3556	3556	ne3	16	288.0688254	1	1	neutral focus	no_focus	disyllable	1	1.16715401367187
185897	3557	3557	ne3	17	288.1908021	1	1	neutral focus	no_focus	disyllable	1	1.16822275378949
185898	3558	3558	ne3	18	288.7322312	1	1	neutral focus	no_focus	disyllable	1	1.17296121427308
185899	3559	3559	ne3	19	288.2953593	1	1	neutral focus	no_focus	disyllable	1	1.16913850706926
185900	3560	3560	ne3	20	287.031264	1	1	neutral focus	no_focus	disyllable	1	1.15804472924642
186021	3681	3681	ka3	1	192.8389538	1	1	neutral focus	no_focus	disyllable	1	0.153942245277411
186022	3682	3682	ka3	2	192.7616685	1	1	neutral focus	no_focus	disyllable	1	0.152930263722632
186023	3683	3683	ka3	3	192.6843832	1	1	neutral focus	no_focus	disyllable	1	0.151917876345558
186024	3684	3684	ka3	4	192.5278183	1	1	neutral focus	no_focus	disyllable	1	0.149865732431413
186025	3685	3685	ka3	5	192.2993207	1	1	neutral focus	no_focus	disyllable	1	0.14686774766409
186026	3686	3686	ka3	6	192.0726214	1	1	neutral focus	no_focus	disyllable	1	0.143889834898987
186027	3687	3687	ka3	7	191.8811341	1	1	neutral focus	no_focus	disyllable	1	0.141371725977327
186028	3688	3688	ka3	8	191.6896468	1	1	neutral focus	no_focus	disyllable	1	0.138851102860204
186029	3689	3689	ka3	9	191.340572	1	1	neutral focus	no_focus	disyllable	1	0.134249607382699
186030	3690	3690	ka3	10	190.8740065	1	1	neutral focus	no_focus	disyllable	1	0.128086226461967
186031	3691	3691	ka3	11	190.4024493	1	1	neutral focus	no_focus	disyllable	1	0.121841577444523
186032	3692	3692	ka3	12	189.8845165	1	1	neutral focus	no_focus	disyllable	1	0.114964947353498
186033	3693	3693	ka3	13	189.3665836	1	1	neutral focus	no_focus	disyllable	1	0.108069533456711
186034	3694	3694	ka3	14	189.2676332	1	1	neutral focus	no_focus	disyllable	1	0.106750028196548
186035	3695	3695	ka3	15	189.4238792	1	1	neutral focus	no_focus	disyllable	1	0.108833256086332
186036	3696	3696	ka3	16	189.669625	1	1	neutral focus	no_focus	disyllable	1	0.112106310626
186037	3697	3697	ka3	17	190.4398715	1	1	neutral focus	no_focus	disyllable	1	0.122337709780812
186038	3698	3698	ka3	18	191.210118	1	1	neutral focus	no_focus	disyllable	1	0.132527810777366
186039	3699	3699	ka3	19	192.675797	1	1	neutral focus	no_focus	disyllable	1	0.151805377624802
186040	3700	3700	ka3	20	194.4839107	1	1	neutral focus	no_focus	disyllable	1	0.17538583154706
186041	3701	3701	lu3	1	203.7429082	1	1	neutral focus	no_focus	disyllable	1	0.292801257729689
186042	3702	3702	lu3	2	207.9911616	1	1	neutral focus	no_focus	disyllable	1	0.344899424420619
186043	3703	3703	lu3	3	212.1726701	1	1	neutral focus	no_focus	disyllable	1	0.395150119992222
186044	3704	3704	lu3	4	216.1897463	1	1	neutral focus	no_focus	disyllable	1	0.442500651859174
186045	3705	3705	lu3	5	219.7800251	1	1	neutral focus	no_focus	disyllable	1	0.484081661914451
186046	3706	3706	lu3	6	223.0579738	1	1	neutral focus	no_focus	disyllable	1	0.521456440201786
186047	3707	3707	lu3	7	225.4704726	1	1	neutral focus	no_focus	disyllable	1	0.548614248739585
186048	3708	3708	lu3	8	227.7445399	1	1	neutral focus	no_focus	disyllable	1	0.573948967689373
186049	3709	3709	lu3	9	229.9930077	1	1	neutral focus	no_focus	disyllable	1	0.598750987328545
186050	3710	3710	lu3	10	232.0566026	1	1	neutral focus	no_focus	disyllable	1	0.621301278047598
186051	3711	3711	lu3	11	233.8883004	1	1	neutral focus	no_focus	disyllable	1	0.641150108208981
186052	3712	3712	lu3	12	235.090149	1	1	neutral focus	no_focus	disyllable	1	0.654089422035326
186053	3713	3713	lu3	13	236.0385774	1	1	neutral focus	no_focus	disyllable	1	0.664253757058841
186054	3714	3714	lu3	14	235.9076266	1	1	neutral focus	no_focus	disyllable	1	0.662852786238583
186055	3715	3715	lu3	15	236.3360931	1	1	neutral focus	no_focus	disyllable	1	0.667433827674911
186056	3716	3716	lu3	16	238.0112506	1	1	neutral focus	no_focus	disyllable	1	0.685264774243149
186057	3717	3717	lu3	17	241.06513	1	1	neutral focus	no_focus	disyllable	1	0.717450731125565
186058	3718	3718	lu3	18	245.0440963	1	1	neutral focus	no_focus	disyllable	1	0.758780170703455
186059	3719	3719	lu3	19	251.8597478	1	1	neutral focus	no_focus	disyllable	1	0.828039084624446
186060	3720	3720	lu3	20	257.7802073	1	1	neutral focus	no_focus	disyllable	1	0.886696767524432
186061	3721	3721	pha3	1	276.0688273	1	1	neutral focus	no_focus	disyllable	1	1.05973651749871
186062	3722	3722	pha3	2	280.9820544	1	1	neutral focus	no_focus	disyllable	1	1.10427102509344
186063	3723	3723	pha3	3	285.8952816	1	1	neutral focus	no_focus	disyllable	1	1.14803351750694
186064	3724	3724	pha3	4	290.8085087	1	1	neutral focus	no_focus	disyllable	1	1.19105030366037
186065	3725	3725	pha3	5	294.4266459	1	1	neutral focus	no_focus	disyllable	1	1.222266039622
186066	3726	3726	pha3	6	298.0322942	1	1	neutral focus	no_focus	disyllable	1	1.25299471838655
186067	3727	3727	pha3	7	301.6379426	1	1	neutral focus	no_focus	disyllable	1	1.28335386323941
186068	3728	3728	pha3	8	303.7754016	1	1	neutral focus	no_focus	disyllable	1	1.30118015573801
186069	3729	3729	pha3	9	305.8842685	1	1	neutral focus	no_focus	disyllable	1	1.31864548814647
186070	3730	3730	pha3	10	307.9931355	1	1	neutral focus	no_focus	disyllable	1	1.33599082232605
186071	3731	3731	pha3	11	308.9248019	1	1	neutral focus	no_focus	disyllable	1	1.34361594412894
186072	3732	3732	pha3	12	309.8217424	1	1	neutral focus	no_focus	disyllable	1	1.35093516026685
186073	3733	3733	pha3	13	310.7186828	1	1	neutral focus	no_focus	disyllable	1	1.35823321690456
186074	3734	3734	pha3	14	311.8691978	1	1	neutral focus	no_focus	disyllable	1	1.36756373022433
186075	3735	3735	pha3	15	313.0297854	1	1	neutral focus	no_focus	disyllable	1	1.37694112128319
186076	3736	3736	pha3	16	314.190373	1	1	neutral focus	no_focus	disyllable	1	1.38628380902926
186077	3737	3737	pha3	17	315.5700374	1	1	neutral focus	no_focus	disyllable	1	1.39734526302674
186078	3738	3738	pha3	18	316.9606886	1	1	neutral focus	no_focus	disyllable	1	1.4084459717677
186079	3739	3739	pha3	19	318.3513398	1	1	neutral focus	no_focus	disyllable	1	1.41949808308674
186080	3740	3740	pha3	20	318.8139407	1	1	neutral focus	no_focus	disyllable	1	1.42316387548967
186081	3741	3741	li3	1	323.2932625	1	1	neutral focus	no_focus	disyllable	1	1.45838678174625
186082	3742	3742	li3	2	325.3381155	1	1	neutral focus	no_focus	disyllable	1	1.47430443344959
186083	3743	3743	li3	3	327.1969114	1	1	neutral focus	no_focus	disyllable	1	1.48868720133711
186084	3744	3744	li3	4	328.6452554	1	1	neutral focus	no_focus	disyllable	1	1.49983750037271
186085	3745	3745	li3	5	329.8353189	1	1	neutral focus	no_focus	disyllable	1	1.50896267240388
186086	3746	3746	li3	6	330.8696324	1	1	neutral focus	no_focus	disyllable	1	1.5168668812468
186087	3747	3747	li3	7	331.5035176	1	1	neutral focus	no_focus	disyllable	1	1.52169882026908
186088	3748	3748	li3	8	332.1377632	1	1	neutral focus	no_focus	disyllable	1	1.52652426807454
186089	3749	3749	li3	9	332.8566614	1	1	neutral focus	no_focus	disyllable	1	1.53198263819917
186090	3750	3750	li3	10	333.4568335	1	1	neutral focus	no_focus	disyllable	1	1.53653053635775
186091	3751	3751	li3	11	333.9635503	1	1	neutral focus	no_focus	disyllable	1	1.54036389400669
186092	3752	3752	li3	12	333.0363744	1	1	neutral focus	no_focus	disyllable	1	1.5333453011612
186093	3753	3753	li3	13	331.5635444	1	1	neutral focus	no_focus	disyllable	1	1.52215590967783
186094	3754	3754	li3	14	328.6025673	1	1	neutral focus	no_focus	disyllable	1	1.49950956286647
186095	3755	3755	li3	15	323.1261212	1	1	neutral focus	no_focus	disyllable	1	1.45708126383503
186096	3756	3756	li3	16	315.0862623	1	1	neutral focus	no_focus	disyllable	1	1.39347211337007
186097	3757	3757	li3	17	303.1983731	1	1	neutral focus	no_focus	disyllable	1	1.2963801596032
186098	3758	3758	li3	18	290.1104217	1	1	neutral focus	no_focus	disyllable	1	1.18498283348143
186099	3759	3759	li3	19	274.9448476	1	1	neutral focus	no_focus	disyllable	1	1.04943716048269
186100	3760	3760	li3	20	266.294526	1	1	neutral focus	no_focus	disyllable	1	0.968733492533794
186101	3761	3761	ka3	1	237.2602031	1	1	neutral focus	no_focus	disyllable	2	0.677285939752881
186102	3762	3762	ka3	2	229.3417459	1	1	neutral focus	no_focus	disyllable	2	0.591592190936794
186103	3763	3763	ka3	3	221.4232886	1	1	neutral focus	no_focus	disyllable	2	0.502887118029071
186104	3764	3764	ka3	4	214.4450998	1	1	neutral focus	no_focus	disyllable	2	0.42204496482637
186105	3765	3765	ka3	5	209.4735858	1	1	neutral focus	no_focus	disyllable	2	0.362828914320403
186106	3766	3766	ka3	6	204.5020718	1	1	neutral focus	no_focus	disyllable	2	0.302190454572249
186107	3767	3767	ka3	7	201.0078368	1	1	neutral focus	no_focus	disyllable	2	0.258681884713082
186108	3768	3768	ka3	8	198.3513304	1	1	neutral focus	no_focus	disyllable	2	0.225095207985423
186109	3769	3769	ka3	9	195.6948241	1	1	neutral focus	no_focus	disyllable	2	0.191055662211522
186110	3770	3770	ka3	10	195.1376473	1	1	neutral focus	no_focus	disyllable	2	0.183857591642943
186111	3771	3771	ka3	11	194.6743461	1	1	neutral focus	no_focus	disyllable	2	0.17785661615842
186112	3772	3772	ka3	12	194.3293143	1	1	neutral focus	no_focus	disyllable	2	0.173378256491308
186113	3773	3773	ka3	13	194.2941178	1	1	neutral focus	no_focus	disyllable	2	0.172920974691001
186114	3774	3774	ka3	14	194.2589214	1	1	neutral focus	no_focus	disyllable	2	0.172463611345889
186115	3775	3775	ka3	15	194.601761	1	1	neutral focus	no_focus	disyllable	2	0.176915153376676
186116	3776	3776	ka3	16	195.2015687	1	1	neutral focus	no_focus	disyllable	2	0.1846844241005
186117	3777	3777	ka3	17	195.8013764	1	1	neutral focus	no_focus	disyllable	2	0.192429858299387
186118	3778	3778	ka3	18	197.1196687	1	1	neutral focus	no_focus	disyllable	2	0.209370173019701
186119	3779	3779	ka3	19	198.5052258	1	1	neutral focus	no_focus	disyllable	2	0.227053175676602
186120	3780	3780	ka3	20	199.7639245	1	1	neutral focus	no_focus	disyllable	2	0.243010496699404
186121	3781	3781	lu3	1	205.6691296	1	1	neutral focus	no_focus	disyllable	2	0.316556650752999
186122	3782	3782	lu3	2	209.4996961	1	1	neutral focus	no_focus	disyllable	2	0.363143572447702
186123	3783	3783	lu3	3	213.2400275	1	1	neutral focus	no_focus	disyllable	2	0.407818286068786
186124	3784	3784	lu3	4	216.6611854	1	1	neutral focus	no_focus	disyllable	2	0.447999868564142
186125	3785	3785	lu3	5	219.7697202	1	1	neutral focus	no_focus	disyllable	2	0.48396328986442
186126	3786	3786	lu3	6	222.481672	1	1	neutral focus	no_focus	disyllable	2	0.514925476305003
186127	3787	3787	lu3	7	224.6840081	1	1	neutral focus	no_focus	disyllable	2	0.53979297278146
186128	3788	3788	lu3	8	226.6252282	1	1	neutral focus	no_focus	disyllable	2	0.561510814125136
186129	3789	3789	lu3	9	228.2082778	1	1	neutral focus	no_focus	disyllable	2	0.579084272857221
186130	3790	3790	lu3	10	229.7205661	1	1	neutral focus	no_focus	disyllable	2	0.595758725683671
186131	3791	3791	lu3	11	231.0333518	1	1	neutral focus	no_focus	disyllable	2	0.610144703813641
186132	3792	3792	lu3	12	232.152114	1	1	neutral focus	no_focus	disyllable	2	0.622340134032224
186133	3793	3793	lu3	13	232.8631289	1	1	neutral focus	no_focus	disyllable	2	0.630060275724999
186134	3794	3794	lu3	14	233.1547678	1	1	neutral focus	no_focus	disyllable	2	0.633220051991768
186135	3795	3795	lu3	15	233.0932012	1	1	neutral focus	no_focus	disyllable	2	0.632553334821349
186136	3796	3796	lu3	16	234.1405402	1	1	neutral focus	no_focus	disyllable	2	0.643871270598161
186137	3797	3797	lu3	17	235.5318893	1	1	neutral focus	no_focus	disyllable	2	0.658828657740902
186138	3798	3798	lu3	18	238.9723483	1	1	neutral focus	no_focus	disyllable	2	0.695438454858766
186139	3799	3799	lu3	19	243.0262451	1	1	neutral focus	no_focus	disyllable	2	0.737905356717498
186140	3800	3800	lu3	20	249.3402135	1	1	neutral focus	no_focus	disyllable	2	0.802657056288372
186161	3821	3821	tha3	1	301.0144187	1	1	neutral focus	no_focus	disyllable	1	1.2781299035473
186162	3822	3822	tha3	2	300.7359389	1	1	neutral focus	no_focus	disyllable	1	1.27579326900617
186163	3823	3823	tha3	3	300.4574592	1	1	neutral focus	no_focus	disyllable	1	1.27345447059218
186164	3824	3824	tha3	4	300.1789794	1	1	neutral focus	no_focus	disyllable	1	1.27111350261103
186165	3825	3825	tha3	5	300.0709843	1	1	neutral focus	no_focus	disyllable	1	1.2702050854433
186166	3826	3826	tha3	6	299.9638852	1	1	neutral focus	no_focus	disyllable	1	1.26930388217753
186167	3827	3827	tha3	7	299.8567862	1	1	neutral focus	no_focus	disyllable	1	1.26840235793062
186168	3828	3828	tha3	8	299.964137	1	1	neutral focus	no_focus	disyllable	1	1.26930600136802
186169	3829	3829	tha3	9	300.0737539	1	1	neutral focus	no_focus	disyllable	1	1.27022838643836
186170	3830	3830	tha3	10	300.1833709	1	1	neutral focus	no_focus	disyllable	1	1.27115043546408
186171	3831	3831	tha3	11	300.6293653	1	1	neutral focus	no_focus	disyllable	1	1.27489847164852
186172	3832	3832	tha3	12	301.08072	1	1	neutral focus	no_focus	disyllable	1	1.27868589785452
186173	3833	3833	tha3	13	301.5320746	1	1	neutral focus	no_focus	disyllable	1	1.2824676496854
186174	3834	3834	tha3	14	302.1410694	1	1	neutral focus	no_focus	disyllable	1	1.28756125507197
186175	3835	3835	tha3	15	302.7534314	1	1	neutral focus	no_focus	disyllable	1	1.29267268209757
186176	3836	3836	tha3	16	303.3657934	1	1	neutral focus	no_focus	disyllable	1	1.29777378097096
186177	3837	3837	tha3	17	304.0695173	1	1	neutral focus	no_focus	disyllable	1	1.30362324239112
186178	3838	3838	tha3	18	304.7756938	1	1	neutral focus	no_focus	disyllable	1	1.30947949742333
186179	3839	3839	tha3	19	305.4818702	1	1	neutral focus	no_focus	disyllable	1	1.31532219816049
186180	3840	3840	tha3	20	305.8081069	1	1	neutral focus	no_focus	disyllable	1	1.31801682729822
186181	3841	3841	lu3	1	308.1053328	1	1	neutral focus	no_focus	disyllable	1	1.336910309555
186182	3842	3842	lu3	2	309.3063005	1	1	neutral focus	no_focus	disyllable	1	1.34673164369344
186183	3843	3843	lu3	3	310.499307	1	1	neutral focus	no_focus	disyllable	1	1.35645018903414
186184	3844	3844	lu3	4	311.6284064	1	1	neutral focus	no_focus	disyllable	1	1.36561379751553
186185	3845	3845	lu3	5	312.7563872	1	1	neutral focus	no_focus	disyllable	1	1.37473523492031
186186	3846	3846	lu3	6	313.8804374	1	1	neutral focus	no_focus	disyllable	1	1.38379222058211
186187	3847	3847	lu3	7	314.8984439	1	1	neutral focus	no_focus	disyllable	1	1.39196681856466
186188	3848	3848	lu3	8	315.7033975	1	1	neutral focus	no_focus	disyllable	1	1.39841191275017
186189	3849	3849	lu3	9	316.2242754	1	1	neutral focus	no_focus	disyllable	1	1.40257372108556
186190	3850	3850	lu3	10	316.388119	1	1	neutral focus	no_focus	disyllable	1	1.40388141232698
186191	3851	3851	lu3	11	315.8383636	1	1	neutral focus	no_focus	disyllable	1	1.39949094904099
186192	3852	3852	lu3	12	314.7138311	1	1	neutral focus	no_focus	disyllable	1	1.39048634023382
186193	3853	3853	lu3	13	312.7151644	1	1	neutral focus	no_focus	disyllable	1	1.37440246554879
186194	3854	3854	lu3	14	310.2754515	1	1	neutral focus	no_focus	disyllable	1	1.35462945228317
186195	3855	3855	lu3	15	306.6596793	1	1	neutral focus	no_focus	disyllable	1	1.32503706837095
186196	3856	3856	lu3	16	302.7033014	1	1	neutral focus	no_focus	disyllable	1	1.2922546323047
186197	3857	3857	lu3	17	298.3020054	1	1	neutral focus	no_focus	disyllable	1	1.25527833209472
186198	3858	3858	lu3	18	293.8435755	1	1	neutral focus	no_focus	disyllable	1	1.21726157420755
186199	3859	3859	lu3	19	289.9917016	1	1	neutral focus	no_focus	disyllable	1	1.18394951731345
186200	3860	3860	lu3	20	286.5553894	1	1	neutral focus	no_focus	disyllable	1	1.15385576159044
186261	3921	3921	kha3	1	284.5629807	1	1	neutral focus	no_focus	disyllable	2	1.13624137670359
186262	3922	3922	kha3	2	285.6103649	1	1	neutral focus	no_focus	disyllable	2	1.14551635742502
186263	3923	3923	kha3	3	286.657749	1	1	neutral focus	no_focus	disyllable	2	1.15475738643132
186264	3924	3924	kha3	4	287.7051332	1	1	neutral focus	no_focus	disyllable	2	1.1639647131332
186265	3925	3925	kha3	5	288.5931057	1	1	neutral focus	no_focus	disyllable	2	1.171744469333
186266	3926	3926	kha3	6	289.1856443	1	1	neutral focus	no_focus	disyllable	2	1.1769225481218
186267	3927	3927	kha3	7	289.7781828	1	1	neutral focus	no_focus	disyllable	2	1.18209002705701
186268	3928	3928	kha3	8	290.3707213	1	1	neutral focus	no_focus	disyllable	2	1.18724695031479
186269	3929	3929	kha3	9	290.856261	1	1	neutral focus	no_focus	disyllable	2	1.19146481360572
186270	3930	3930	kha3	10	291.2961509	1	1	neutral focus	no_focus	disyllable	2	1.19528004420047
186271	3931	3931	kha3	11	291.7360407	1	1	neutral focus	no_focus	disyllable	2	1.19908951684795
186272	3932	3932	kha3	12	292.1609822	1	1	neutral focus	no_focus	disyllable	2	1.20276408564031
186273	3933	3933	kha3	13	292.3101732	1	1	neutral focus	no_focus	disyllable	2	1.20405290773133
186274	3934	3934	kha3	14	292.4593641	1	1	neutral focus	no_focus	disyllable	2	1.20534107133027
186275	3935	3935	kha3	15	292.6085551	1	1	neutral focus	no_focus	disyllable	2	1.20662857883477
186276	3936	3936	kha3	16	292.9193991	1	1	neutral focus	no_focus	disyllable	2	1.20930903257049
186277	3937	3937	kha3	17	293.4708158	1	1	neutral focus	no_focus	disyllable	2	1.21405698925488
186278	3938	3938	kha3	18	294.0222324	1	1	neutral focus	no_focus	disyllable	2	1.21879603228021
186279	3939	3939	kha3	19	294.5736491	1	1	neutral focus	no_focus	disyllable	2	1.22352619676464
186280	3940	3940	kha3	20	295.0732234	1	1	neutral focus	no_focus	disyllable	2	1.2278040079632
186281	3941	3941	le3	1	298.3478528	1	1	neutral focus	no_focus	disyllable	2	1.25566631142677
186282	3942	3942	le3	2	300.7002142	1	1	neutral focus	no_focus	disyllable	2	1.27549335794712
186283	3943	3943	le3	3	302.9052764	1	1	neutral focus	no_focus	disyllable	2	1.29393854292123
186284	3944	3944	le3	4	304.8653003	1	1	neutral focus	no_focus	disyllable	2	1.31022162535027
186285	3945	3945	le3	5	306.4575213	1	1	neutral focus	no_focus	disyllable	2	1.32337227296817
186286	3946	3946	le3	6	307.8316444	1	1	neutral focus	no_focus	disyllable	2	1.33466677087256
186287	3947	3947	le3	7	308.5412991	1	1	neutral focus	no_focus	disyllable	2	1.34047999582147
186288	3948	3948	le3	8	309.0378106	1	1	neutral focus	no_focus	disyllable	2	1.34453928721874
186289	3949	3949	le3	9	309.322675	1	1	neutral focus	no_focus	disyllable	2	1.34686528823018
186290	3950	3950	le3	10	309.4602122	1	1	neutral focus	no_focus	disyllable	2	1.34798755295231
186291	3951	3951	le3	11	309.5440911	1	1	neutral focus	no_focus	disyllable	2	1.34867173627028
186292	3952	3952	le3	12	309.5302491	1	1	neutral focus	no_focus	disyllable	2	1.34855884263408
186293	3953	3953	le3	13	309.4218619	1	1	neutral focus	no_focus	disyllable	2	1.34767467548846
186294	3954	3954	le3	14	309.2545092	1	1	neutral focus	no_focus	disyllable	2	1.34630888958934
186295	3955	3955	le3	15	308.2438207	1	1	neutral focus	no_focus	disyllable	2	1.33804479375861
186296	3956	3956	le3	16	307.224759	1	1	neutral focus	no_focus	disyllable	2	1.32968475271226
186297	3957	3957	le3	17	306.1919755	1	1	neutral focus	no_focus	disyllable	2	1.32118380193388
186298	3958	3958	le3	18	304.4163756	1	1	neutral focus	no_focus	disyllable	2	1.30650140312714
186299	3959	3959	le3	19	302.2722233	1	1	neutral focus	no_focus	disyllable	2	1.28865687678127
186300	3960	3960	le3	20	299.2787959	1	1	neutral focus	no_focus	disyllable	2	1.26353146041508
186301	3961	3961	kka3	1	293.4732815	1	1	neutral focus	no_focus	disyllable	1	1.21407820004837
186302	3962	3962	kka3	2	290.0014154	1	1	neutral focus	no_focus	disyllable	1	1.18403408018805
186303	3963	3963	kka3	3	286.6416706	1	1	neutral focus	no_focus	disyllable	1	1.15461578268385
186304	3964	3964	kka3	4	283.9084946	1	1	neutral focus	no_focus	disyllable	1	1.13042830925987
186305	3965	3965	kka3	5	281.501367	1	1	neutral focus	no_focus	disyllable	1	1.1089326001015
186306	3966	3966	kka3	6	279.8422452	1	1	neutral focus	no_focus	disyllable	1	1.09400932416138
186307	3967	3967	kka3	7	278.4819175	1	1	neutral focus	no_focus	disyllable	1	1.08170744667417
186308	3968	3968	kka3	8	277.4789788	1	1	neutral focus	no_focus	disyllable	1	1.07259900599395
186309	3969	3969	kka3	9	277.3395298	1	1	neutral focus	no_focus	disyllable	1	1.0713299584504
186310	3970	3970	kka3	10	277.758826	1	1	neutral focus	no_focus	disyllable	1	1.07514381617855
186311	3971	3971	kka3	11	278.4608275	1	1	neutral focus	no_focus	disyllable	1	1.08151625038944
186312	3972	3972	kka3	12	279.2526338	1	1	neutral focus	no_focus	disyllable	1	1.08868463894276
186313	3973	3973	kka3	13	280.1085851	1	1	neutral focus	no_focus	disyllable	1	1.09641091927977
186314	3974	3974	kka3	14	280.9513275	1	1	neutral focus	no_focus	disyllable	1	1.10399493721777
186315	3975	3975	kka3	15	281.5015322	1	1	neutral focus	no_focus	disyllable	1	1.10893408163962
186316	3976	3976	kka3	16	281.9838423	1	1	neutral focus	no_focus	disyllable	1	1.11325580769386
186317	3977	3977	kka3	17	282.2171852	1	1	neutral focus	no_focus	disyllable	1	1.11534401765461
186318	3978	3978	kka3	18	282.4497304	1	1	neutral focus	no_focus	disyllable	1	1.11742337189037
186319	3979	3979	kka3	19	282.6808943	1	1	neutral focus	no_focus	disyllable	1	1.11948867887868
186320	3980	3980	kka3	20	282.9759585	1	1	neutral focus	no_focus	disyllable	1	1.122122443299
186321	3981	3981	lak3	1	283.5523695	1	1	neutral focus	no_focus	disyllable	1	1.12725961639331
186322	3982	3982	lak3	2	284.869989	1	1	neutral focus	no_focus	disyllable	1	1.13896358259822
186323	3983	3983	lak3	3	286.4814186	1	1	neutral focus	no_focus	disyllable	1	1.15320399631421
186324	3984	3984	lak3	4	288.4288905	1	1	neutral focus	no_focus	disyllable	1	1.17030754328878
186325	3985	3985	lak3	5	290.4079953	1	1	neutral focus	no_focus	disyllable	1	1.18757099785472
186326	3986	3986	lak3	6	292.3053229	1	1	neutral focus	no_focus	disyllable	1	1.20401101760225
186327	3987	3987	lak3	7	294.0762713	1	1	neutral focus	no_focus	disyllable	1	1.21925998085704
186328	3988	3988	lak3	8	295.370501	1	1	neutral focus	no_focus	disyllable	1	1.23034613431059
186329	3989	3989	lak3	9	296.4412459	1	1	neutral focus	no_focus	disyllable	1	1.23948129786174
186330	3990	3990	lak3	10	297.2113831	1	1	neutral focus	no_focus	disyllable	1	1.24603141957201
186331	3991	3991	lak3	11	297.8536673	1	1	neutral focus	no_focus	disyllable	1	1.25148116710446
186332	3992	3992	lak3	12	298.4355237	1	1	neutral focus	no_focus	disyllable	1	1.2564080522308
186333	3993	3993	lak3	13	298.9392002	1	1	neutral focus	no_focus	disyllable	1	1.26066519650458
186334	3994	3994	lak3	14	299.2792128	1	1	neutral focus	no_focus	disyllable	1	1.26353497714543
186335	3995	3995	lak3	15	299.4207835	1	1	neutral focus	no_focus	disyllable	1	1.2647289035363
186336	3996	3996	lak3	16	299.0024837	1	1	neutral focus	no_focus	disyllable	1	1.26119957021252
186337	3997	3997	lak3	17	299.2101543	1	1	neutral focus	no_focus	disyllable	1	1.26295237225768
186338	3998	3998	lak3	18	299.7069419	1	1	neutral focus	no_focus	disyllable	1	1.26714047721067
186339	3999	3999	lak3	19	300.0277498	1	1	neutral focus	no_focus	disyllable	1	1.26984132024208
186340	4000	4000	lak3	20	300.3178264	1	1	neutral focus	no_focus	disyllable	1	1.27228095513038
186341	4001	4001	tha3	1	302.7049505	1	1	neutral focus	no_focus	disyllable	2	1.29226838576808
186342	4002	4002	tha3	2	302.3969808	1	1	neutral focus	no_focus	disyllable	2	1.28969862373475
186343	4003	4003	tha3	3	302.0890112	1	1	neutral focus	no_focus	disyllable	2	1.28712624408445
186344	4004	4004	tha3	4	301.7810416	1	1	neutral focus	no_focus	disyllable	2	1.28455124064161
186345	4005	4005	tha3	5	301.5522005	1	1	neutral focus	no_focus	disyllable	2	1.28263614612399
186346	4006	4006	tha3	6	301.3799468	1	1	neutral focus	no_focus	disyllable	2	1.28119365366717
186347	4007	4007	tha3	7	301.2076931	1	1	neutral focus	no_focus	disyllable	2	1.27975033651811
186348	4008	4008	tha3	8	301.1159833	1	1	neutral focus	no_focus	disyllable	2	1.27898156154857
186349	4009	4009	tha3	9	301.4286644	1	1	neutral focus	no_focus	disyllable	2	1.28160170975223
186350	4010	4010	tha3	10	301.7413456	1	1	neutral focus	no_focus	disyllable	2	1.2842191422418
186351	4011	4011	tha3	11	302.0540268	1	1	neutral focus	no_focus	disyllable	2	1.28683386380606
186352	4012	4012	tha3	12	302.397378	1	1	neutral focus	no_focus	disyllable	2	1.28970193973785
186353	4013	4013	tha3	13	302.7509996	1	1	neutral focus	no_focus	disyllable	2	1.29265240415221
186354	4014	4014	tha3	14	303.1046212	1	1	neutral focus	no_focus	disyllable	2	1.29559942435264
186355	4015	4015	tha3	15	303.6962407	1	1	neutral focus	no_focus	disyllable	2	1.30052219779166
186356	4016	4016	tha3	16	304.7663255	1	1	neutral focus	no_focus	disyllable	2	1.30940189584396
186357	4017	4017	tha3	17	305.8364102	1	1	neutral focus	no_focus	disyllable	2	1.31825046956334
186358	4018	4018	tha3	18	306.9064949	1	1	neutral focus	no_focus	disyllable	2	1.32706813719614
186359	4019	4019	tha3	19	307.3267688	1	1	neutral focus	no_focus	disyllable	2	1.33052285498311
186360	4020	4020	tha3	20	307.6868568	1	1	neutral focus	no_focus	disyllable	2	1.33347907927
186361	4021	4021	lu3	1	311.4861057	1	1	neutral focus	no_focus	disyllable	2	1.36446073567966
186362	4022	4022	lu3	2	312.809751	1	1	neutral focus	no_focus	disyllable	2	1.37516594688533
186363	4023	4023	lu3	3	314.1333964	1	1	neutral focus	no_focus	disyllable	2	1.38582595561026
186364	4024	4024	lu3	4	315.2866529	1	1	neutral focus	no_focus	disyllable	2	1.39507718062729
186365	4025	4025	lu3	5	316.3291846	1	1	neutral focus	no_focus	disyllable	2	1.403411114929
186366	4026	4026	lu3	6	317.3037873	1	1	neutral focus	no_focus	disyllable	2	1.41117722612334
186367	4027	4027	lu3	7	318.0262639	1	1	neutral focus	no_focus	disyllable	2	1.41691889303841
186368	4028	4028	lu3	8	318.7487405	1	1	neutral focus	no_focus	disyllable	2	1.42264753110176
186369	4029	4029	lu3	9	318.9874612	1	1	neutral focus	no_focus	disyllable	2	1.42453753390676
186370	4030	4030	lu3	10	319.1188107	1	1	neutral focus	no_focus	disyllable	2	1.42557685283489
186371	4031	4031	lu3	11	318.8464834	1	1	neutral focus	no_focus	disyllable	2	1.42342155360732
186372	4032	4032	lu3	12	318.0268473	1	1	neutral focus	no_focus	disyllable	2	1.41692352416298
186373	4033	4033	lu3	13	317.1776288	1	1	neutral focus	no_focus	disyllable	2	1.41017327854562
186374	4034	4034	lu3	14	315.3913501	1	1	neutral focus	no_focus	disyllable	2	1.39591536740834
186375	4035	4035	lu3	15	313.6050713	1	1	neutral focus	no_focus	disyllable	2	1.38157647332163
186376	4036	4036	lu3	16	311.1748594	1	1	neutral focus	no_focus	disyllable	2	1.3619368713071
186377	4037	4037	lu3	17	308.3772582	1	1	neutral focus	no_focus	disyllable	2	1.33913742334613
186378	4038	4038	lu3	18	305.4065539	1	1	neutral focus	no_focus	disyllable	2	1.31469969651581
186379	4039	4039	lu3	19	301.8961383	1	1	neutral focus	no_focus	disyllable	2	1.28551389756394
186380	4040	4040	lu3	20	298.3857227	1	1	neutral focus	no_focus	disyllable	2	1.25598673695177
186381	4041	4041	pha3	1	291.5875358	1	1	neutral focus	no_focus	disyllable	2	1.19780409794224
186382	4042	4042	pha3	2	290.2258467	1	1	neutral focus	no_focus	disyllable	2	1.18598706441767
186383	4043	4043	pha3	3	288.8641575	1	1	neutral focus	no_focus	disyllable	2	1.17411445598126
186384	4044	4044	pha3	4	287.5024683	1	1	neutral focus	no_focus	disyllable	2	1.16218574831225
186385	4045	4045	pha3	5	286.9794732	1	1	neutral focus	no_focus	disyllable	2	1.15758916878467
186386	4046	4046	pha3	6	286.5322696	1	1	neutral focus	no_focus	disyllable	2	1.15365206843464
186387	4047	4047	pha3	7	286.0850659	1	1	neutral focus	no_focus	disyllable	2	1.14970881759384
186388	4048	4048	pha3	8	286.2965516	1	1	neutral focus	no_focus	disyllable	2	1.15157437565172
186389	4049	4049	pha3	9	286.638914	1	1	neutral focus	no_focus	disyllable	2	1.15459150429079
186390	4050	4050	pha3	10	286.9812763	1	1	neutral focus	no_focus	disyllable	2	1.15760503053243
186391	4051	4051	pha3	11	287.6286009	1	1	neutral focus	no_focus	disyllable	2	1.16329307035621
186392	4052	4052	pha3	12	288.3768417	1	1	neutral focus	no_focus	disyllable	2	1.16985193189664
186393	4053	4053	pha3	13	289.1250824	1	1	neutral focus	no_focus	disyllable	2	1.17639379655715
186394	4054	4054	pha3	14	290.1183781	1	1	neutral focus	no_focus	disyllable	2	1.18505206928665
186395	4055	4055	pha3	15	291.2332016	1	1	neutral focus	no_focus	disyllable	2	1.19473442893427
186396	4056	4056	pha3	16	292.3480251	1	1	neutral focus	no_focus	disyllable	2	1.20437979579362
186397	4057	4057	pha3	17	293.5500998	1	1	neutral focus	no_focus	disyllable	2	1.21473892805329
186398	4058	4058	pha3	18	294.8139163	1	1	neutral focus	no_focus	disyllable	2	1.22558448865169
186399	4059	4059	pha3	19	296.0777327	1	1	neutral focus	no_focus	disyllable	2	1.23638365464538
186400	4060	4060	pha3	20	296.951219	1	1	neutral focus	no_focus	disyllable	2	1.24382058878874
186401	4061	4061	li3	1	301.0474819	1	1	neutral focus	no_focus	disyllable	2	1.27840718266237
186402	4062	4062	li3	2	302.4515946	1	1	neutral focus	no_focus	disyllable	2	1.29015452327543
186403	4063	4063	li3	3	303.8557074	1	1	neutral focus	no_focus	disyllable	2	1.30184745452434
186404	4064	4064	li3	4	304.4655063	1	1	neutral focus	no_focus	disyllable	2	1.30690881466271
186405	4065	4065	li3	5	305.0650144	1	1	neutral focus	no_focus	disyllable	2	1.31187488834092
186406	4066	4066	li3	6	305.0404639	1	1	neutral focus	no_focus	disyllable	2	1.31167171401057
186407	4067	4067	li3	7	304.9995309	1	1	neutral focus	no_focus	disyllable	2	1.31133292548919
186408	4068	4068	li3	8	304.4819406	1	1	neutral focus	no_focus	disyllable	2	1.30704507981837
186409	4069	4069	li3	9	303.9453313	1	1	neutral focus	no_focus	disyllable	2	1.3025919735899
186410	4070	4070	li3	10	303.2697271	1	1	neutral focus	no_focus	disyllable	2	1.29697421067505
186411	4071	4071	li3	11	302.5866285	1	1	neutral focus	no_focus	disyllable	2	1.29128139226131
186412	4072	4072	li3	12	301.2901984	1	1	neutral focus	no_focus	disyllable	2	1.28044175301769
186413	4073	4073	li3	13	299.9518661	1	1	neutral focus	no_focus	disyllable	2	1.26920272537255
186414	4074	4074	li3	14	298.0703648	1	1	neutral focus	no_focus	disyllable	2	1.25331718301476
186415	4075	4075	li3	15	296.1437162	1	1	neutral focus	no_focus	disyllable	2	1.23694620919019
186416	4076	4076	li3	16	293.45914	1	1	neutral focus	no_focus	disyllable	2	1.21395654761572
186417	4077	4077	li3	17	290.7000339	1	1	neutral focus	no_focus	disyllable	2	1.1901084440272
186418	4078	4078	li3	18	287.4425493	1	1	neutral focus	no_focus	disyllable	2	1.16165954731902
186419	4079	4079	li3	19	284.1282583	1	1	neutral focus	no_focus	disyllable	2	1.13238171726819
186420	4080	4080	li3	20	283.7390908	1	1	neutral focus	no_focus	disyllable	2	1.12892150171521
186421	4081	4081	ppa3	1	278.2319242	1	1	neutral focus	no_focus	disyllable	2	1.0794401424393
186422	4082	4082	ppa3	2	275.7360171	1	1	neutral focus	no_focus	disyllable	2	1.05669125599916
186423	4083	4083	ppa3	3	273.2686196	1	1	neutral focus	no_focus	disyllable	2	1.03399890711095
186424	4084	4084	ppa3	4	271.4082471	1	1	neutral focus	no_focus	disyllable	2	1.01675339523486
186425	4085	4085	ppa3	5	269.6172438	1	1	neutral focus	no_focus	disyllable	2	1.00003888464555
186426	4086	4086	ppa3	6	268.5300583	1	1	neutral focus	no_focus	disyllable	2	0.989838501265777
186427	4087	4087	ppa3	7	267.4910599	1	1	neutral focus	no_focus	disyllable	2	0.980051560895303
186428	4088	4088	ppa3	8	266.7619358	1	1	neutral focus	no_focus	disyllable	2	0.97316078418926
186429	4089	4089	ppa3	9	266.1483442	1	1	neutral focus	no_focus	disyllable	2	0.967347267555044
186430	4090	4090	ppa3	10	266.0630807	1	1	neutral focus	no_focus	disyllable	2	0.966538372116137
186431	4091	4091	ppa3	11	266.0990814	1	1	neutral focus	no_focus	disyllable	2	0.966879942630664
186432	4092	4092	ppa3	12	266.5544603	1	1	neutral focus	no_focus	disyllable	2	0.971196540682867
186433	4093	4093	ppa3	13	267.0862584	1	1	neutral focus	no_focus	disyllable	2	0.97622820181236
186434	4094	4094	ppa3	14	267.8255593	1	1	neutral focus	no_focus	disyllable	2	0.983206551665762
186435	4095	4095	ppa3	15	268.5844041	1	1	neutral focus	no_focus	disyllable	2	0.990349373807891
186436	4096	4096	ppa3	16	269.3859437	1	1	neutral focus	no_focus	disyllable	2	0.997872188884338
186437	4097	4097	ppa3	17	270.1651692	1	1	neutral focus	no_focus	disyllable	2	1.00516414901691
186438	4098	4098	ppa3	18	270.904531	1	1	neutral focus	no_focus	disyllable	2	1.01206364688166
186439	4099	4099	ppa3	19	271.6456916	1	1	neutral focus	no_focus	disyllable	2	1.01896105729475
186440	4100	4100	ppa3	20	272.3895087	1	1	neutral focus	no_focus	disyllable	2	1.02586429532476
186441	4101	4101	ne3	1	274.5220485	1	1	neutral focus	no_focus	disyllable	2	1.04555202625916
186442	4102	4102	ne3	2	276.4874323	1	1	neutral focus	no_focus	disyllable	2	1.0635616053258
186443	4103	4103	ne3	3	278.699441	1	1	neutral focus	no_focus	disyllable	2	1.08367861198037
186444	4104	4104	ne3	4	281.2348651	1	1	neutral focus	no_focus	disyllable	2	1.10654143874353
186445	4105	4105	ne3	5	284.0910552	1	1	neutral focus	no_focus	disyllable	2	1.13205113728055
186446	4106	4106	ne3	6	287.1788361	1	1	neutral focus	no_focus	disyllable	2	1.15934234724193
186447	4107	4107	ne3	7	290.4037365	1	1	neutral focus	no_focus	disyllable	2	1.18753397539363
186448	4108	4108	ne3	8	293.692035	1	1	neutral focus	no_focus	disyllable	2	1.21595928347156
186449	4109	4109	ne3	9	296.367513	1	1	neutral focus	no_focus	disyllable	2	1.23885329716446
186450	4110	4110	ne3	10	298.152892	1	1	neutral focus	no_focus	disyllable	2	1.25401606141911
186451	4111	4111	ne3	11	299.1858416	1	1	neutral focus	no_focus	disyllable	2	1.26274722867652
186452	4112	4112	ne3	12	299.5842142	1	1	neutral focus	no_focus	disyllable	2	1.2661064828917
186453	4113	4113	ne3	13	299.6455251	1	1	neutral focus	no_focus	disyllable	2	1.26662308687903
186454	4114	4114	ne3	14	299.6259283	1	1	neutral focus	no_focus	disyllable	2	1.2664579762659
186455	4115	4115	ne3	15	299.5499106	1	1	neutral focus	no_focus	disyllable	2	1.26581739555791
186456	4116	4116	ne3	16	299.1727174	1	1	neutral focus	no_focus	disyllable	2	1.26263648351716
186457	4117	4117	ne3	17	298.6377391	1	1	neutral focus	no_focus	disyllable	2	1.2581180677022
186458	4118	4118	ne3	18	298.8986112	1	1	neutral focus	no_focus	disyllable	2	1.26032239841499
186459	4119	4119	ne3	19	299.6775897	1	1	neutral focus	no_focus	disyllable	2	1.26689322023808
186460	4120	4120	ne3	20	301.2732034	1	1	neutral focus	no_focus	disyllable	2	1.2802993458533
186481	4141	4141	pa3	1	236.7129615	1	1	neutral focus	no_focus	disyllable	2	0.671456336974942
186482	4142	4142	pa3	2	227.7967883	1	1	neutral focus	no_focus	disyllable	2	0.57452807444836
186483	4143	4143	pa3	3	218.8806151	1	1	neutral focus	no_focus	disyllable	2	0.473729213565417
186484	4144	4144	pa3	4	211.314261	1	1	neutral focus	no_focus	disyllable	2	0.38491558028507
186485	4145	4145	pa3	5	204.9141132	1	1	neutral focus	no_focus	disyllable	2	0.307271925129674
186486	4146	4146	pa3	6	198.721999	1	1	neutral focus	no_focus	disyllable	2	0.229808546438575
186487	4147	4147	pa3	7	195.172512	1	1	neutral focus	no_focus	disyllable	2	0.184308605097784
186488	4148	4148	pa3	8	191.6230249	1	1	neutral focus	no_focus	disyllable	2	0.137973541965938
186489	4149	4149	pa3	9	189.5308529	1	1	neutral focus	no_focus	disyllable	2	0.11025854568028
186490	4150	4150	pa3	10	188.3725004	1	1	neutral focus	no_focus	disyllable	2	0.0947819735963703
186491	4151	4151	pa3	11	187.270372	1	1	neutral focus	no_focus	disyllable	2	0.0799679952003651
186492	4152	4152	pa3	12	186.4972356	1	1	neutral focus	no_focus	disyllable	2	0.069523955851426
186493	4153	4153	pa3	13	185.7240993	1	1	neutral focus	no_focus	disyllable	2	0.059036531363459
186494	4154	4154	pa3	14	185.2388133	1	1	neutral focus	no_focus	disyllable	2	0.0524314079359003
186495	4155	4155	pa3	15	184.8874708	1	1	neutral focus	no_focus	disyllable	2	0.0476385527128555
186496	4156	4156	pa3	16	184.6593738	1	1	neutral focus	no_focus	disyllable	2	0.0445220784109146
186497	4157	4157	pa3	17	184.8709715	1	1	neutral focus	no_focus	disyllable	2	0.0474132528948418
186498	4158	4158	pa3	18	185.0825692	1	1	neutral focus	no_focus	disyllable	2	0.0503011201202235
186499	4159	4159	pa3	19	185.8236575	1	1	neutral focus	no_focus	disyllable	2	0.0603894629080069
186500	4160	4160	pa3	20	186.7361768	1	1	neutral focus	no_focus	disyllable	2	0.0727563477103515
186501	4161	4161	li3	1	191.6801603	1	1	neutral focus	no_focus	disyllable	2	0.138726162853533
186502	4162	4162	li3	2	194.4592578	1	1	neutral focus	no_focus	disyllable	2	0.175065798160786
186503	4163	4163	li3	3	197.2413845	1	1	neutral focus	no_focus	disyllable	2	0.210928527930473
186504	4164	4164	li3	4	200.0546653	1	1	neutral focus	no_focus	disyllable	2	0.246682106281622
186505	4165	4165	li3	5	202.8855842	1	1	neutral focus	no_focus	disyllable	2	0.282155876013239
186506	4166	4166	li3	6	205.7983852	1	1	neutral focus	no_focus	disyllable	2	0.318142738641165
186507	4167	4167	li3	7	208.7057685	1	1	neutral focus	no_focus	disyllable	2	0.353558285063672
186508	4168	4168	li3	8	211.5981907	1	1	neutral focus	no_focus	disyllable	2	0.388305378421896
186509	4169	4169	li3	9	214.4110444	1	1	neutral focus	no_focus	disyllable	2	0.421644017086225
186510	4170	4170	li3	10	217.078991	1	1	neutral focus	no_focus	disyllable	2	0.452863472029687
186511	4171	4171	li3	11	219.3835939	1	1	neutral focus	no_focus	disyllable	2	0.479523864583594
186512	4172	4172	li3	12	221.2314986	1	1	neutral focus	no_focus	disyllable	2	0.500699486162675
186513	4173	4173	li3	13	222.4186294	1	1	neutral focus	no_focus	disyllable	2	0.514210017160444
186514	4174	4174	li3	14	223.0237663	1	1	neutral focus	no_focus	disyllable	2	0.521069253609178
186515	4175	4175	li3	15	223.818453	1	1	neutral focus	no_focus	disyllable	2	0.530048825305942
186516	4176	4176	li3	16	224.729162	1	1	neutral focus	no_focus	disyllable	2	0.540300270481072
186517	4177	4177	li3	17	226.3275143	1	1	neutral focus	no_focus	disyllable	2	0.558192177506856
186518	4178	4178	li3	18	228.2082007	1	1	neutral focus	no_focus	disyllable	2	0.579083419940788
186519	4179	4179	li3	19	231.8139597	1	1	neutral focus	no_focus	disyllable	2	0.618660181759289
186520	4180	4180	li3	20	235.8576297	1	1	neutral focus	no_focus	disyllable	2	0.662317691666905
186521	4181	4181	tta3	1	248.4966879	1	1	neutral focus	no_focus	disyllable	2	0.794101957710298
186522	4182	4182	tta3	2	253.0178886	1	1	neutral focus	no_focus	disyllable	2	0.83962124060245
186523	4183	4183	tta3	3	257.5390894	1	1	neutral focus	no_focus	disyllable	2	0.884334296455449
186524	4184	4184	tta3	4	261.0590285	1	1	neutral focus	no_focus	disyllable	2	0.91860510119986
186525	4185	4185	tta3	5	264.2895339	1	1	neutral focus	no_focus	disyllable	2	0.949653686539701
186526	4186	4186	tta3	6	266.5947374	1	1	neutral focus	no_focus	disyllable	2	0.971577977714551
186527	4187	4187	tta3	7	268.1474732	1	1	neutral focus	no_focus	disyllable	2	0.986239117676866
186528	4188	4188	tta3	8	269.2055399	1	1	neutral focus	no_focus	disyllable	2	0.99618097071588
186529	4189	4189	tta3	9	269.2467314	1	1	neutral focus	no_focus	disyllable	2	0.996567225449474
186530	4190	4190	tta3	10	269.2829541	1	1	neutral focus	no_focus	disyllable	2	0.996906838672696
186531	4191	4191	tta3	11	269.2759122	1	1	neutral focus	no_focus	disyllable	2	0.996840819497619
186532	4192	4192	tta3	12	269.2688702	1	1	neutral focus	no_focus	disyllable	2	0.996774797658483
186533	4193	4193	tta3	13	269.9646912	1	1	neutral focus	no_focus	disyllable	2	1.00329009556529
186534	4194	4194	tta3	14	270.7574769	1	1	neutral focus	no_focus	disyllable	2	1.01069288445116
186535	4195	4195	tta3	15	272.0984464	1	1	neutral focus	no_focus	disyllable	2	1.02316524401148
186536	4196	4196	tta3	16	273.7287658	1	1	neutral focus	no_focus	disyllable	2	1.03824631639351
186537	4197	4197	tta3	17	275.6546523	1	1	neutral focus	no_focus	disyllable	2	1.05594619715959
186538	4198	4198	tta3	18	277.9718977	1	1	neutral focus	no_focus	disyllable	2	1.07707968000499
186539	4199	4199	tta3	19	279.9610428	1	1	neutral focus	no_focus	disyllable	2	1.0950808080582
186540	4200	4200	tta3	20	280.6857892	1	1	neutral focus	no_focus	disyllable	2	1.10160775911684
186541	4201	4201	li3	1	287.2252079	1	1	neutral focus	no_focus	disyllable	2	1.15974996198738
186542	4202	4202	li3	2	290.512919	1	1	neutral focus	no_focus	disyllable	2	1.18848294571676
186543	4203	4203	li3	3	293.7410801	1	1	neutral focus	no_focus	disyllable	2	1.21638083495334
186544	4204	4204	li3	4	296.3123762	1	1	neutral focus	no_focus	disyllable	2	1.23838358177716
186545	4205	4205	li3	5	298.7781752	1	1	neutral focus	no_focus	disyllable	2	1.25930497117596
186546	4206	4206	li3	6	300.7148807	1	1	neutral focus	no_focus	disyllable	2	1.27561648842994
186547	4207	4207	li3	7	302.4068457	1	1	neutral focus	no_focus	disyllable	2	1.2897809790392
186548	4208	4208	li3	8	303.3621019	1	1	neutral focus	no_focus	disyllable	2	1.29774306089183
186549	4209	4209	li3	9	304.2867336	1	1	neutral focus	no_focus	disyllable	2	1.30542604374439
186550	4210	4210	li3	10	305.1498831	1	1	neutral focus	no_focus	disyllable	2	1.3125771163803
186551	4211	4211	li3	11	305.8573516	1	1	neutral focus	no_focus	disyllable	2	1.31842332581093
186552	4212	4212	li3	12	306.3459175	1	1	neutral focus	no_focus	disyllable	2	1.32245273172439
186553	4213	4213	li3	13	306.3941927	1	1	neutral focus	no_focus	disyllable	2	1.32285052843924
186554	4214	4214	li3	14	305.9999394	1	1	neutral focus	no_focus	disyllable	2	1.31959997136077
186555	4215	4215	li3	15	304.8892135	1	1	neutral focus	no_focus	disyllable	2	1.31041963943942
186556	4216	4216	li3	16	303.2636	1	1	neutral focus	no_focus	disyllable	2	1.29692320556141
186557	4217	4217	li3	17	300.7844603	1	1	neutral focus	no_focus	disyllable	2	1.27620055210096
186558	4218	4218	li3	18	297.8753039	1	1	neutral focus	no_focus	disyllable	2	1.25166454784215
186559	4219	4219	li3	19	294.3015563	1	1	neutral focus	no_focus	disyllable	2	1.22119323709034
186560	4220	4220	li3	20	290.5040262	1	1	neutral focus	no_focus	disyllable	2	1.18840566642266
186601	4261	4261	kka3	1	285.5077611	1	1	neutral focus	no_focus	disyllable	2	1.14460926628249
186602	4262	4262	kka3	2	282.6677891	1	1	neutral focus	no_focus	disyllable	2	1.11937163716064
186603	4263	4263	kka3	3	279.8278171	1	1	neutral focus	no_focus	disyllable	2	1.09387916028091
186604	4264	4264	kka3	4	277.5527859	1	1	neutral focus	no_focus	disyllable	2	1.07327042514626
186605	4265	4265	kka3	5	275.3155043	1	1	neutral focus	no_focus	disyllable	2	1.0528382426085
186606	4266	4266	kka3	6	273.6827456	1	1	neutral focus	no_focus	disyllable	2	1.03782184542044
186607	4267	4267	kka3	7	272.1365612	1	1	neutral focus	no_focus	disyllable	2	1.02351885079827
186608	4268	4268	kka3	8	271.1443467	1	1	neutral focus	no_focus	disyllable	2	1.01429748969558
186609	4269	4269	kka3	9	270.2803123	1	1	neutral focus	no_focus	disyllable	2	1.00623986953948
186610	4270	4270	kka3	10	270.3383663	1	1	neutral focus	no_focus	disyllable	2	1.0067820633101
186611	4271	4271	kka3	11	270.7046715	1	1	neutral focus	no_focus	disyllable	2	1.01020047808858
186612	4272	4272	kka3	12	271.1390481	1	1	neutral focus	no_focus	disyllable	2	1.01424815547753
186613	4273	4273	kka3	13	271.6044639	1	1	neutral focus	no_focus	disyllable	2	1.0185778774398
186614	4274	4274	kka3	14	272.0370587	1	1	neutral focus	no_focus	disyllable	2	1.02259562074601
186615	4275	4275	kka3	15	272.4498927	1	1	neutral focus	no_focus	disyllable	2	1.02642388126365
186616	4276	4276	kka3	16	272.9065705	1	1	neutral focus	no_focus	disyllable	2	1.03065195893878
186617	4277	4277	kka3	17	273.3974805	1	1	neutral focus	no_focus	disyllable	2	1.03518908655472
186618	4278	4278	kka3	18	273.9520547	1	1	neutral focus	no_focus	disyllable	2	1.04030482670048
186619	4279	4279	kka3	19	274.5705697	1	1	neutral focus	no_focus	disyllable	2	1.04599819521487
186620	4280	4280	kka3	20	275.1892201	1	1	neutral focus	no_focus	disyllable	2	1.05167999504696
186621	4281	4281	lak3	1	276.6499942	1	1	neutral focus	no_focus	disyllable	2	1.06504548660004
186622	4282	4282	lak3	2	278.0259883	1	1	neutral focus	no_focus	disyllable	2	1.07757088421445
186623	4283	4283	lak3	3	279.3759975	1	1	neutral focus	no_focus	disyllable	2	1.08979964601704
186624	4284	4284	lak3	4	280.6787238	1	1	neutral focus	no_focus	disyllable	2	1.10154421062926
186625	4285	4285	lak3	5	281.8115182	1	1	neutral focus	no_focus	disyllable	2	1.11171255176267
186626	4286	4286	lak3	6	282.8568828	1	1	neutral focus	no_focus	disyllable	2	1.12105989563935
186627	4287	4287	lak3	7	283.6419488	1	1	neutral focus	no_focus	disyllable	2	1.128057040235
186628	4288	4288	lak3	8	284.3425835	1	1	neutral focus	no_focus	disyllable	2	1.13428532949074
186629	4289	4289	lak3	9	284.925963	1	1	neutral focus	no_focus	disyllable	2	1.1394595811464
186630	4290	4290	lak3	10	285.4836976	1	1	neutral focus	no_focus	disyllable	2	1.14439648050158
186631	4291	4291	lak3	11	286.0406939	1	1	neutral focus	no_focus	disyllable	2	1.14931722819773
186632	4292	4292	lak3	12	286.6439073	1	1	neutral focus	no_focus	disyllable	2	1.15463548195424
186633	4293	4293	lak3	13	287.1930462	1	1	neutral focus	no_focus	disyllable	2	1.15946726304458
186634	4294	4294	lak3	14	287.6842107	1	1	neutral focus	no_focus	disyllable	2	1.1637811163016
186635	4295	4295	lak3	15	287.7621001	1	1	neutral focus	no_focus	disyllable	2	1.16446453517927
186636	4296	4296	lak3	16	287.8407685	1	1	neutral focus	no_focus	disyllable	2	1.1651546014342
186637	4297	4297	lak3	17	288.2609831	1	1	neutral focus	no_focus	disyllable	2	1.16883746337558
186638	4298	4298	lak3	18	288.4754308	1	1	neutral focus	no_focus	disyllable	2	1.17071486617018
186639	4299	4299	lak3	19	288.5191736	1	1	neutral focus	no_focus	disyllable	2	1.17109764529738
186640	4300	4300	lak3	20	288.3850997	1	1	neutral focus	no_focus	disyllable	2	1.16992422414028
1081	6441	6441	kha_cpsf	1	265.2063902	1	3	post-focus	contrastive	disyllable	1	0.958396526048101
1082	6442	6442	kha_cpsf	2	265.7450732	1	3	post-focus	contrastive	disyllable	1	0.963519144587888
1083	6443	6443	kha_cpsf	3	266.2837562	1	3	post-focus	contrastive	disyllable	1	0.968631389744661
1084	6444	6444	kha_cpsf	4	266.8350809	1	3	post-focus	contrastive	disyllable	1	0.973852910354827
1085	6445	6445	kha_cpsf	5	267.4873275	1	3	post-focus	contrastive	disyllable	1	0.98001633473043
1086	6446	6446	kha_cpsf	6	268.1395741	1	3	post-focus	contrastive	disyllable	1	0.986164748371658
1087	6447	6447	kha_cpsf	7	268.7354388	1	3	post-focus	contrastive	disyllable	1	0.991768618535736
1088	6448	6448	kha_cpsf	8	269.1344387	1	3	post-focus	contrastive	disyllable	1	0.995514112171458
1089	6449	6449	kha_cpsf	9	269.5334387	1	3	post-focus	contrastive	disyllable	1	0.999254058047868
1090	6450	6450	kha_cpsf	10	270.0203157	1	3	post-focus	contrastive	disyllable	1	1.00381020872259
1091	6451	6451	kha_cpsf	11	270.6824568	1	3	post-focus	contrastive	disyllable	1	1.00999329898632
1092	6452	6452	kha_cpsf	12	271.3445979	1	3	post-focus	contrastive	disyllable	1	1.01616128268948
1093	6453	6453	kha_cpsf	13	271.9201613	1	3	post-focus	contrastive	disyllable	1	1.02151056129789
1094	6454	6454	kha_cpsf	14	272.3878649	1	3	post-focus	contrastive	disyllable	1	1.02584906029403
1095	6455	6455	kha_cpsf	15	272.8555685	1	3	post-focus	contrastive	disyllable	1	1.03018011625658
1096	6456	6456	kha_cpsf	16	273.2808314	1	3	post-focus	contrastive	disyllable	1	1.03411172127786
1097	6457	6457	kha_cpsf	17	273.6722839	1	3	post-focus	contrastive	disyllable	1	1.03772534114175
1098	6458	6458	kha_cpsf	18	274.0637364	1	3	post-focus	contrastive	disyllable	1	1.0413337958861
1099	6459	6459	kha_cpsf	19	274.4296361	1	3	post-focus	contrastive	disyllable	1	1.04470204460678
1100	6460	6460	kha_cpsf	20	274.7828306	1	3	post-focus	contrastive	disyllable	1	1.0479490800191
1101	6461	6461	le_cpsf	1	275.2819895	1	3	post-focus	contrastive	disyllable	1	1.05253090491875
1102	6462	6462	le_cpsf	2	276.2222706	1	3	post-focus	contrastive	disyllable	1	1.0611393096201
1103	6463	6463	le_cpsf	3	277.1969916	1	3	post-focus	contrastive	disyllable	1	1.07003213820125
1104	6464	6464	le_cpsf	4	278.3279333	1	3	post-focus	contrastive	disyllable	1	1.0803111339934
1105	6465	6465	le_cpsf	5	279.310315	1	3	post-focus	contrastive	disyllable	1	1.08920604441419
1106	6466	6466	le_cpsf	6	280.0300399	1	3	post-focus	contrastive	disyllable	1	1.09570291227945
1107	6467	6467	le_cpsf	7	280.5155113	1	3	post-focus	contrastive	disyllable	1	1.10007577927767
1108	6468	6468	le_cpsf	8	280.8029575	1	3	post-focus	contrastive	disyllable	1	1.10266137545976
1109	6469	6469	le_cpsf	9	280.7641117	1	3	post-focus	contrastive	disyllable	1	1.10231210982354
1110	6470	6470	le_cpsf	10	280.5999667	1	3	post-focus	contrastive	disyllable	1	1.10083573553956
1111	6471	6471	le_cpsf	11	280.1829362	1	3	post-focus	contrastive	disyllable	1	1.09708093774267
1112	6472	6472	le_cpsf	12	279.742714	1	3	post-focus	contrastive	disyllable	1	1.09311126151699
1113	6473	6473	le_cpsf	13	279.3453413	1	3	post-focus	contrastive	disyllable	1	1.08952260984174
1114	6474	6474	le_cpsf	14	278.5853063	1	3	post-focus	contrastive	disyllable	1	1.08264453237947
1115	6475	6475	le_cpsf	15	276.8165104	1	3	post-focus	contrastive	disyllable	1	1.06656455937997
1116	6476	6476	le_cpsf	16	274.387762	1	3	post-focus	contrastive	disyllable	1	1.04431680490662
1117	6477	6477	le_cpsf	17	271.136183	1	3	post-focus	contrastive	disyllable	1	1.01422147869572
1118	6478	6478	le_cpsf	18	266.4968807	1	3	post-focus	contrastive	disyllable	1	0.970651143330934
1119	6479	6479	le_cpsf	19	261.0274693	1	3	post-focus	contrastive	disyllable	1	0.91829989247492
1120	6480	6480	le_cpsf	20	259.9557767	1	3	post-focus	contrastive	disyllable	1	0.907913600976696
1121	6481	6481	ka_cpsf	1	245.1241744	1	3	post-focus	contrastive	disyllable	1	0.759605034017483
1122	6482	6482	ka_cpsf	2	237.4237883	1	3	post-focus	contrastive	disyllable	1	0.679025954227259
1123	6483	6483	ka_cpsf	3	229.726194	1	3	post-focus	contrastive	disyllable	1	0.595820573532494
1124	6484	6484	ka_cpsf	4	222.0576328	1	3	post-focus	contrastive	disyllable	1	0.510109222199659
1125	6485	6485	ka_cpsf	5	214.6321997	1	3	post-focus	contrastive	disyllable	1	0.424246630971078
1126	6486	6486	ka_cpsf	6	208.3494416	1	3	post-focus	contrastive	disyllable	1	0.349244399857697
1127	6487	6487	ka_cpsf	7	202.6892013	1	3	post-focus	contrastive	disyllable	1	0.279711060032212
1128	6488	6488	ka_cpsf	8	198.7719658	1	3	post-focus	contrastive	disyllable	1	0.230443240478635
1129	6489	6489	ka_cpsf	9	195.298815	1	3	post-focus	contrastive	disyllable	1	0.185941799764258
1130	6490	6490	ka_cpsf	10	192.6471966	1	3	post-focus	contrastive	disyllable	1	0.151430611263366
1131	6491	6491	ka_cpsf	11	190.643175	1	3	post-focus	contrastive	disyllable	1	0.125031344418828
1132	6492	6492	ka_cpsf	12	189.468049	1	3	post-focus	contrastive	disyllable	1	0.109421860482519
1133	6493	6493	ka_cpsf	13	188.7310737	1	3	post-focus	contrastive	disyllable	1	0.0995829641383635
1134	6494	6494	ka_cpsf	14	188.388418	1	3	post-focus	contrastive	disyllable	1	0.0949952904455715
1135	6495	6495	ka_cpsf	15	188.2593034	1	3	post-focus	contrastive	disyllable	1	0.0932644643010547
1136	6496	6496	ka_cpsf	16	188.2644081	1	3	post-focus	contrastive	disyllable	1	0.093332917116143
1137	6497	6497	ka_cpsf	17	188.4901734	1	3	post-focus	contrastive	disyllable	1	0.0963585213668088
1138	6498	6498	ka_cpsf	18	188.8097134	1	3	post-focus	contrastive	disyllable	1	0.100634662984441
1139	6499	6499	ka_cpsf	19	189.2928259	1	3	post-focus	contrastive	disyllable	1	0.107086038725279
1140	6500	6500	ka_cpsf	20	189.8195538	1	3	post-focus	contrastive	disyllable	1	0.11410110948511
186641	6501	6501	lu_cpsf	1	191.1617614	1	3	post-focus	no_focus	disyllable	1	0.131889277943068
186642	6502	6502	lu_cpsf	2	191.8349844	1	3	post-focus	no_focus	disyllable	1	0.140764469352244
186643	6503	6503	lu_cpsf	3	192.4841259	1	3	post-focus	no_focus	disyllable	1	0.149292744968032
186644	6504	6504	lu_cpsf	4	192.8804688	1	3	post-focus	no_focus	disyllable	1	0.154485679464278
186645	6505	6505	lu_cpsf	5	193.2099095	1	3	post-focus	no_focus	disyllable	1	0.158793938412232
186646	6506	6506	lu_cpsf	6	193.2216432	1	3	post-focus	no_focus	disyllable	1	0.158947250296168
186647	6507	6507	lu_cpsf	7	193.1266978	1	3	post-focus	no_focus	disyllable	1	0.157706431666032
186648	6508	6508	lu_cpsf	8	192.7295777	1	3	post-focus	no_focus	disyllable	1	0.152509944314015
186649	6509	6509	lu_cpsf	9	192.1547573	1	3	post-focus	no_focus	disyllable	1	0.144969174567836
186650	6510	6510	lu_cpsf	10	191.2468523	1	3	post-focus	no_focus	disyllable	1	0.133012767081649
186651	6511	6511	lu_cpsf	11	190.1393667	1	3	post-focus	no_focus	disyllable	1	0.118350952177005
186652	6512	6512	lu_cpsf	12	188.7725192	1	3	post-focus	no_focus	disyllable	1	0.100137295839422
186653	6513	6513	lu_cpsf	13	187.3451646	1	3	post-focus	no_focus	disyllable	1	0.0809760549432456
186654	6514	6514	lu_cpsf	14	185.8623687	1	3	post-focus	no_focus	disyllable	1	0.0609153273697342
186655	6515	6515	lu_cpsf	15	186.0987496	1	3	post-focus	no_focus	disyllable	1	0.064124021468555
186656	6516	6516	lu_cpsf	16	187.4397416	1	3	post-focus	no_focus	disyllable	1	0.0822501941248043
186657	6517	6517	lu_cpsf	17	191.0732604	1	3	post-focus	no_focus	disyllable	1	0.130720233210331
186658	6518	6518	lu_cpsf	18	195.70909	1	3	post-focus	no_focus	disyllable	1	0.191239691705196
186659	6519	6519	lu_cpsf	19	203.0591823	1	3	post-focus	no_focus	disyllable	1	0.284315069031512
186660	6520	6520	lu_cpsf	20	211.1625317	1	3	post-focus	no_focus	disyllable	1	0.38310223697085
93801	6521	6521	ppa_npsf	1	233.3491898	1	3	post-focus	narrow	disyllable	1	0.6353243319509
93802	6522	6522	ppa_npsf	2	240.4646071	1	3	post-focus	narrow	disyllable	1	0.711153928130189
93803	6523	6523	ppa_npsf	3	247.5800245	1	3	post-focus	narrow	disyllable	1	0.784772101178105
93804	6524	6524	ppa_npsf	4	252.6808241	1	3	post-focus	narrow	disyllable	1	0.836255856407745
93805	6525	6525	ppa_npsf	5	257.195646	1	3	post-focus	narrow	disyllable	1	0.880965419237566
93806	6526	6526	ppa_npsf	6	260.2866153	1	3	post-focus	narrow	disyllable	1	0.911124479794191
93807	6527	6527	ppa_npsf	7	262.2095566	1	3	post-focus	narrow	disyllable	1	0.929706729636872
93808	6528	6528	ppa_npsf	8	263.3815757	1	3	post-focus	narrow	disyllable	1	0.94096575506212
93809	6529	6529	ppa_npsf	9	262.987047	1	3	post-focus	narrow	disyllable	1	0.937181310827798
93810	6530	6530	ppa_npsf	10	262.6047706	1	3	post-focus	narrow	disyllable	1	0.933508975009924
93811	6531	6531	ppa_npsf	11	262.3343759	1	3	post-focus	narrow	disyllable	1	0.930908200665569
93812	6532	6532	ppa_npsf	12	262.0639811	1	3	post-focus	narrow	disyllable	1	0.928304743291039
93813	6533	6533	ppa_npsf	13	261.8123317	1	3	post-focus	narrow	disyllable	1	0.925879358831733
93814	6534	6534	ppa_npsf	14	261.5633999	1	3	post-focus	narrow	disyllable	1	0.923477871769737
93815	6535	6535	ppa_npsf	15	261.2981731	1	3	post-focus	narrow	disyllable	1	0.920916667969111
93816	6536	6536	ppa_npsf	16	261.0240966	1	3	post-focus	narrow	disyllable	1	0.918267272942617
93817	6537	6537	ppa_npsf	17	260.7234916	1	3	post-focus	narrow	disyllable	1	0.91535823612507
93818	6538	6538	ppa_npsf	18	260.3866595	1	3	post-focus	narrow	disyllable	1	0.912094632399662
93819	6539	6539	ppa_npsf	19	260.049785	1	3	post-focus	narrow	disyllable	1	0.908826392577637
93820	6540	6540	ppa_npsf	20	259.7127378	1	3	post-focus	narrow	disyllable	1	0.905552237521161
93821	6541	6541	ne_npsf	1	259.2334274	1	3	post-focus	narrow	disyllable	1	0.900888779317013
93822	6542	6542	ne_npsf	2	258.8385109	1	3	post-focus	narrow	disyllable	1	0.897039949446941
93823	6543	6543	ne_npsf	3	258.6780698	1	3	post-focus	narrow	disyllable	1	0.89547462345714
93824	6544	6544	ne_npsf	4	258.7706143	1	3	post-focus	narrow	disyllable	1	0.896377642172134
93825	6545	6545	ne_npsf	5	259.1733328	1	3	post-focus	narrow	disyllable	1	0.900303479734324
93826	6546	6546	ne_npsf	6	259.9077494	1	3	post-focus	narrow	disyllable	1	0.90744714329962
93827	6547	6547	ne_npsf	7	260.7457522	1	3	post-focus	narrow	disyllable	1	0.915573773002749
93828	6548	6548	ne_npsf	8	261.6108583	1	3	post-focus	narrow	disyllable	1	0.923935887239068
93829	6549	6549	ne_npsf	9	262.352488	1	3	post-focus	narrow	disyllable	1	0.93108249450473
93830	6550	6550	ne_npsf	10	262.8119799	1	3	post-focus	narrow	disyllable	1	0.935500192837635
93831	6551	6551	ne_npsf	11	263.1051385	1	3	post-focus	narrow	disyllable	1	0.938314676920174
93832	6552	6552	ne_npsf	12	263.2555904	1	3	post-focus	narrow	disyllable	1	0.939757880604187
93833	6553	6553	ne_npsf	13	263.2578027	1	3	post-focus	narrow	disyllable	1	0.93977909584747
93834	6554	6554	ne_npsf	14	263.2252775	1	3	post-focus	narrow	disyllable	1	0.93946717171374
93835	6555	6555	ne_npsf	15	263.132623	1	3	post-focus	narrow	disyllable	1	0.938578382459336
93836	6556	6556	ne_npsf	16	263.0161112	1	3	post-focus	narrow	disyllable	1	0.937460297490688
93837	6557	6557	ne_npsf	17	263.8507425	1	3	post-focus	narrow	disyllable	1	0.945458779524586
93838	6558	6558	ne_npsf	18	265.3774488	1	3	post-focus	narrow	disyllable	1	0.960024338366331
93839	6559	6559	ne_npsf	19	267.4569909	1	3	post-focus	narrow	disyllable	1	0.97973000150435
93840	6560	6560	ne_npsf	20	270.0252606	1	3	post-focus	narrow	disyllable	1	1.00385644049254
93841	6561	6561	tta_nf	1	274.9180798	1	3	on-focus	narrow	disyllable	1	1.04919136626653
93842	6562	6562	tta_nf	2	276.2681674	1	3	on-focus	narrow	disyllable	1	1.06155875079558
93843	6563	6563	tta_nf	3	277.618255	1	3	on-focus	narrow	disyllable	1	1.07386584455699
93844	6564	6564	tta_nf	4	278.1733354	1	3	on-focus	narrow	disyllable	1	1.07890847899808
93845	6565	6565	tta_nf	5	278.5887145	1	3	on-focus	narrow	disyllable	1	1.08267541738145
93846	6566	6566	tta_nf	6	278.6494068	1	3	on-focus	narrow	disyllable	1	1.08322534584431
93847	6567	6567	tta_nf	7	278.5588714	1	3	on-focus	narrow	disyllable	1	1.08240496730939
93848	6568	6568	tta_nf	8	278.2213577	1	3	on-focus	narrow	disyllable	1	1.07934426512299
93849	6569	6569	tta_nf	9	277.6830904	1	3	on-focus	narrow	disyllable	1	1.0744553623136
93850	6570	6570	tta_nf	10	277.2917861	1	3	on-focus	narrow	disyllable	1	1.07089532303974
93851	6571	6571	tta_nf	11	277.1189518	1	3	on-focus	narrow	disyllable	1	1.069321297641
93852	6572	6572	tta_nf	12	276.9388084	1	3	on-focus	narrow	disyllable	1	1.06767966208999
93853	6573	6573	tta_nf	13	276.7370503	1	3	on-focus	narrow	disyllable	1	1.06583978491909
93854	6574	6574	tta_nf	14	276.4988729	1	3	on-focus	narrow	disyllable	1	1.06366606480242
93855	6575	6575	tta_nf	15	275.9443578	1	3	on-focus	narrow	disyllable	1	1.05859803352593
93856	6576	6576	tta_nf	16	275.3898427	1	3	on-focus	narrow	disyllable	1	1.05351980770044
93857	6577	6577	tta_nf	17	275.3602771	1	3	on-focus	narrow	disyllable	1	1.05324876013109
93858	6578	6578	tta_nf	18	275.3561493	1	3	on-focus	narrow	disyllable	1	1.05321091552091
93859	6579	6579	tta_nf	19	275.8183711	1	3	on-focus	narrow	disyllable	1	1.05744514911409
93860	6580	6580	tta_nf	20	276.3940476	1	3	on-focus	narrow	disyllable	1	1.06270878585027
93861	6581	6581	li_nf	1	280.8481184	1	3	on-focus	narrow	disyllable	1	1.1030673599233
93862	6582	6582	li_nf	2	285.1870539	1	3	on-focus	narrow	disyllable	1	1.14177188140978
93863	6583	6583	li_nf	3	289.3894782	1	3	on-focus	narrow	disyllable	1	1.17870136030784
93864	6584	6584	li_nf	4	293.1582109	1	3	on-focus	narrow	disyllable	1	1.21136641059066
93865	6585	6585	li_nf	5	296.5868674	1	3	on-focus	narrow	disyllable	1	1.24072113216139
93866	6586	6586	li_nf	6	299.6453566	1	3	on-focus	narrow	disyllable	1	1.26662166724744
93867	6587	6587	li_nf	7	301.8711504	1	3	on-focus	narrow	disyllable	1	1.28530493254066
93868	6588	6588	li_nf	8	303.7702595	1	3	on-focus	narrow	disyllable	1	1.30113742159347
93869	6589	6589	li_nf	9	304.4547199	1	3	on-focus	narrow	disyllable	1	1.30681937512589
93870	6590	6590	li_nf	10	305.075932	1	3	on-focus	narrow	disyllable	1	1.31196523465254
93871	6591	6591	li_nf	11	305.6583884	1	3	on-focus	narrow	disyllable	1	1.31678054904248
93872	6592	6592	li_nf	12	306.1175492	1	3	on-focus	narrow	disyllable	1	1.32057008396902
93873	6593	6593	li_nf	13	306.4175086	1	3	on-focus	narrow	disyllable	1	1.32304263338895
93874	6594	6594	li_nf	14	306.2130115	1	3	on-focus	narrow	disyllable	1	1.32135723738075
93875	6595	6595	li_nf	15	305.7665761	1	3	on-focus	narrow	disyllable	1	1.31767395356293
93876	6596	6596	li_nf	16	303.5074361	1	3	on-focus	narrow	disyllable	1	1.29895222685626
93877	6597	6597	li_nf	17	300.7689343	1	3	on-focus	narrow	disyllable	1	1.27607023577718
93878	6598	6598	li_nf	18	296.3277798	1	3	on-focus	narrow	disyllable	1	1.23851481523661
93879	6599	6599	li_nf	19	291.2946985	1	3	on-focus	narrow	disyllable	1	1.1952674568014
93880	6600	6600	li_nf	20	285.3515047	1	3	on-focus	narrow	disyllable	1	1.14322722126188
93881	6601	6601	kha_npsf	1	271.5739027	1	3	post-focus	narrow	disyllable	1	1.01829379698232
93882	6602	6602	kha_npsf	2	269.4466635	1	3	post-focus	narrow	disyllable	1	0.998441159561978
93883	6603	6603	kha_npsf	3	267.3194242	1	3	post-focus	narrow	disyllable	1	0.978431164948562
93884	6604	6604	kha_npsf	4	265.192185	1	3	post-focus	narrow	disyllable	1	0.95826130060163
93885	6605	6605	kha_npsf	5	263.0649457	1	3	post-focus	narrow	disyllable	1	0.937928989449662
93886	6606	6606	kha_npsf	6	261.6823595	1	3	post-focus	narrow	disyllable	1	0.924625780094246
93887	6607	6607	kha_npsf	7	260.3420561	1	3	post-focus	narrow	disyllable	1	0.911662148585371
93888	6608	6608	kha_npsf	8	259.0017526	1	3	post-focus	narrow	disyllable	1	0.898631603678651
93889	6609	6609	kha_npsf	9	257.6614492	1	3	post-focus	narrow	disyllable	1	0.885533452989558
93890	6610	6610	kha_npsf	10	257.1232083	1	3	post-focus	narrow	disyllable	1	0.880254294756368
93891	6611	6611	kha_npsf	11	256.6815359	1	3	post-focus	narrow	disyllable	1	0.875914035438537
93892	6612	6612	kha_npsf	12	256.2398635	1	3	post-focus	narrow	disyllable	1	0.871566301393784
93893	6613	6613	kha_npsf	13	255.7981911	1	3	post-focus	narrow	disyllable	1	0.867211066831969
93894	6614	6614	kha_npsf	14	256.0143629	1	3	post-focus	narrow	disyllable	1	0.869343628262747
93895	6615	6615	kha_npsf	15	256.3569519	1	3	post-focus	narrow	disyllable	1	0.87271962556835
93896	6616	6616	kha_npsf	16	256.6995409	1	3	post-focus	narrow	disyllable	1	0.876091114287079
93897	6617	6617	kha_npsf	17	257.04213	1	3	post-focus	narrow	disyllable	1	0.87945810742731
93898	6618	6618	kha_npsf	18	257.603335	1	3	post-focus	narrow	disyllable	1	0.884963990366913
93899	6619	6619	kha_npsf	19	258.2243888	1	3	post-focus	narrow	disyllable	1	0.891043074768346
93900	6620	6620	kha_npsf	20	258.8454425	1	3	post-focus	narrow	disyllable	1	0.897107554975044
93901	6621	6621	le_npsf	1	259.9773251	1	3	post-focus	narrow	disyllable	1	0.908122858451905
93902	6622	6622	le_npsf	2	262.2959387	1	3	post-focus	narrow	disyllable	1	0.930538277283911
93903	6623	6623	le_npsf	3	264.5662827	1	3	post-focus	narrow	disyllable	1	0.952295863619018
93904	6624	6624	le_npsf	4	266.6299258	1	3	post-focus	narrow	disyllable	1	0.971911175964836
93905	6625	6625	le_npsf	5	268.4130425	1	3	post-focus	narrow	disyllable	1	0.988738154258796
93906	6626	6626	le_npsf	6	269.735784	1	3	post-focus	narrow	disyllable	1	1.00114858560498
93907	6627	6627	le_npsf	7	270.5608194	1	3	post-focus	narrow	disyllable	1	1.00885858073158
93908	6628	6628	le_npsf	8	271.0072294	1	3	post-focus	narrow	disyllable	1	1.01302050716078
93909	6629	6629	le_npsf	9	270.8460192	1	3	post-focus	narrow	disyllable	1	1.01151831923082
93910	6630	6630	le_npsf	10	270.490033	1	3	post-focus	narrow	disyllable	1	1.00819800112388
93911	6631	6631	le_npsf	11	269.8730608	1	3	post-focus	narrow	disyllable	1	1.00243307793899
93912	6632	6632	le_npsf	12	269.2426764	1	3	post-focus	narrow	disyllable	1	0.996529204136201
93913	6633	6633	le_npsf	13	268.6206797	1	3	post-focus	narrow	disyllable	1	0.990690321622554
93914	6634	6634	le_npsf	14	268.0028395	1	3	post-focus	narrow	disyllable	1	0.984877057287215
93915	6635	6635	le_npsf	15	267.3936245	1	3	post-focus	narrow	disyllable	1	0.979131810391337
93916	6636	6636	le_npsf	16	266.5661777	1	3	post-focus	narrow	disyllable	1	0.971307514156611
93917	6637	6637	le_npsf	17	265.5328113	1	3	post-focus	narrow	disyllable	1	0.961501875876261
93918	6638	6638	le_npsf	18	264.2559851	1	3	post-focus	narrow	disyllable	1	0.949333201312161
93919	6639	6639	le_npsf	19	262.8767108	1	3	post-focus	narrow	disyllable	1	0.936121915121273
93920	6640	6640	le_npsf	20	261.261069	1	3	post-focus	narrow	disyllable	1	0.920558159194753
1141	6641	6641	ppa_cpf	1	256.301105	1	3	pre-focus	contrastive	disyllable	1	0.872169597686082
1142	6642	6642	ppa_cpf	2	255.2805208	1	3	pre-focus	contrastive	disyllable	1	0.862096851308469
1143	6643	6643	ppa_cpf	3	254.2599366	1	3	pre-focus	contrastive	disyllable	1	0.851983754402871
1144	6644	6644	ppa_cpf	4	253.4503586	1	3	pre-focus	contrastive	disyllable	1	0.84393263039499
1145	6645	6645	ppa_cpf	5	252.768071	1	3	pre-focus	contrastive	disyllable	1	0.837127394106819
1146	6646	6646	ppa_cpf	6	252.1701697	1	3	pre-focus	contrastive	disyllable	1	0.831148720314934
1147	6647	6647	ppa_cpf	7	251.8288876	1	3	pre-focus	contrastive	disyllable	1	0.827729734706778
1148	6648	6648	ppa_cpf	8	251.4876056	1	3	pre-focus	contrastive	disyllable	1	0.824306113501199
1149	6649	6649	ppa_cpf	9	251.5089194	1	3	pre-focus	contrastive	disyllable	1	0.824520062038532
1150	6650	6650	ppa_cpf	10	251.5838425	1	3	pre-focus	contrastive	disyllable	1	0.825271998410202
1151	6651	6651	ppa_cpf	11	251.68921	1	3	pre-focus	contrastive	disyllable	1	0.826329099268107
1152	6652	6652	ppa_cpf	12	251.8256459	1	3	pre-focus	contrastive	disyllable	1	0.827697236941802
1153	6653	6653	ppa_cpf	13	251.9676138	1	3	pre-focus	contrastive	disyllable	1	0.829120061121406
1154	6654	6654	ppa_cpf	14	252.1506704	1	3	pre-focus	contrastive	disyllable	1	0.830953499767489
1155	6655	6655	ppa_cpf	15	252.333727	1	3	pre-focus	contrastive	disyllable	1	0.832785607854783
1156	6656	6656	ppa_cpf	16	252.49276	1	3	pre-focus	contrastive	disyllable	1	0.834376198971807
1157	6657	6657	ppa_cpf	17	252.6434567	1	3	pre-focus	contrastive	disyllable	1	0.835882489231554
1158	6658	6658	ppa_cpf	18	252.7607011	1	3	pre-focus	contrastive	disyllable	1	0.837053785408698
1159	6659	6659	ppa_cpf	19	252.8200283	1	3	pre-focus	contrastive	disyllable	1	0.837646269592906
1160	6660	6660	ppa_cpf	20	252.8793554	1	3	pre-focus	contrastive	disyllable	1	0.838238613761707
1161	6661	6661	ne_cpf	1	252.9337383	1	3	pre-focus	contrastive	disyllable	1	0.838781471105115
1162	6662	6662	ne_cpf	2	253.0674142	1	3	pre-focus	contrastive	disyllable	1	0.840115345822297
1163	6663	6663	ne_cpf	3	253.3404692	1	3	pre-focus	contrastive	disyllable	1	0.842837816041015
1164	6664	6664	ne_cpf	4	253.7215373	1	3	pre-focus	contrastive	disyllable	1	0.846632320134774
1165	6665	6665	ne_cpf	5	254.2561975	1	3	pre-focus	contrastive	disyllable	1	0.851946628607759
1166	6666	6666	ne_cpf	6	254.9998052	1	3	pre-focus	contrastive	disyllable	1	0.859319241817154
1167	6667	6667	ne_cpf	7	255.9452185	1	3	pre-focus	contrastive	disyllable	1	0.868661706171756
1168	6668	6668	ne_cpf	8	257.0706776	1	3	pre-focus	contrastive	disyllable	1	0.879738472946122
1169	6669	6669	ne_cpf	9	258.3053199	1	3	pre-focus	contrastive	disyllable	1	0.891834178733692
1170	6670	6670	ne_cpf	10	259.3621323	1	3	pre-focus	contrastive	disyllable	1	0.902141861965878
1171	6671	6671	ne_cpf	11	260.0909328	1	3	pre-focus	contrastive	disyllable	1	0.909225821205569
1172	6672	6672	ne_cpf	12	260.4584594	1	3	pre-focus	contrastive	disyllable	1	0.91279066352921
1173	6673	6673	ne_cpf	13	260.498756	1	3	pre-focus	contrastive	disyllable	1	0.913181216339967
1174	6674	6674	ne_cpf	14	260.2650989	1	3	pre-focus	contrastive	disyllable	1	0.910915781380178
1175	6675	6675	ne_cpf	15	260.0277006	1	3	pre-focus	contrastive	disyllable	1	0.908611989521533
1176	6676	6676	ne_cpf	16	259.8619104	1	3	pre-focus	contrastive	disyllable	1	0.907001858745497
1177	6677	6677	ne_cpf	17	258.4171098	1	3	pre-focus	contrastive	disyllable	1	0.892926520855411
1178	6678	6678	ne_cpf	18	253.949606	1	3	pre-focus	contrastive	disyllable	1	0.848900600106211
1179	6679	6679	ne_cpf	19	246.1298246	1	3	pre-focus	contrastive	disyllable	1	0.769941090460157
1180	6680	6680	ne_cpf	20	234.4929277	1	3	pre-focus	contrastive	disyllable	1	0.647667921757574
1181	6681	6681	ta_cpf	1	212.0818085	1	3	pre-focus	contrastive	disyllable	1	0.394068767286762
1182	6682	6682	ta_cpf	2	209.510225	1	3	pre-focus	contrastive	disyllable	1	0.363270446296572
1183	6683	6683	ta_cpf	3	206.9386414	1	3	pre-focus	contrastive	disyllable	1	0.332091753474005
1184	6684	6684	ta_cpf	4	204.3670578	1	3	pre-focus	contrastive	disyllable	1	0.300523176961815
1185	6685	6685	ta_cpf	5	201.7954742	1	3	pre-focus	contrastive	disyllable	1	0.268554842307113
1186	6686	6686	ta_cpf	6	199.2238907	1	3	pre-focus	contrastive	disyllable	1	0.236176496377243
1187	6687	6687	ta_cpf	7	197.2174408	1	3	pre-focus	contrastive	disyllable	1	0.210622047318696
1188	6688	6688	ta_cpf	8	195.7199208	1	3	pre-focus	contrastive	disyllable	1	0.191379399599223
1189	6689	6689	ta_cpf	9	194.2224008	1	3	pre-focus	contrastive	disyllable	1	0.171988952933756
1190	6690	6690	ta_cpf	10	192.7248809	1	3	pre-focus	contrastive	disyllable	1	0.152448420618547
1191	6691	6691	ta_cpf	11	191.2273609	1	3	pre-focus	contrastive	disyllable	1	0.13275545848595
1192	6692	6692	ta_cpf	12	189.7886628	1	3	pre-focus	contrastive	disyllable	1	0.113690234421554
1193	6693	6693	ta_cpf	13	189.4152379	1	3	pre-focus	contrastive	disyllable	1	0.10871808653179
1194	6694	6694	ta_cpf	14	189.0418131	1	3	pre-focus	contrastive	disyllable	1	0.103736127899573
1195	6695	6695	ta_cpf	15	188.6683883	1	3	pre-focus	contrastive	disyllable	1	0.0987443183916804
1196	6696	6696	ta_cpf	16	188.2949634	1	3	pre-focus	contrastive	disyllable	1	0.0937426176337183
1197	6697	6697	ta_cpf	17	187.9215386	1	3	pre-focus	contrastive	disyllable	1	0.0887309890383738
1198	6698	6698	ta_cpf	18	187.8660712	1	3	pre-focus	contrastive	disyllable	1	0.0879857273853399
1199	6699	6699	ta_cpf	19	188.0422775	1	3	pre-focus	contrastive	disyllable	1	0.0903524802555898
1200	6700	6700	ta_cpf	20	188.2184839	1	3	pre-focus	contrastive	disyllable	1	0.0927170177234707
1201	6701	6701	li_cpf	1	192.2704306	1	3	pre-focus	contrastive	disyllable	1	0.146488443732319
1202	6702	6702	li_cpf	2	194.3402304	1	3	pre-focus	contrastive	disyllable	1	0.173520064387487
1203	6703	6703	li_cpf	3	196.4100303	1	3	pre-focus	contrastive	disyllable	1	0.200265308552406
1204	6704	6704	li_cpf	4	198.1917043	1	3	pre-focus	contrastive	disyllable	1	0.223062724522831
1205	6705	6705	li_cpf	5	199.9525421	1	3	pre-focus	contrastive	disyllable	1	0.245393055496669
1206	6706	6706	li_cpf	6	201.3399416	1	3	pre-focus	contrastive	disyllable	1	0.262849494637589
1207	6707	6707	li_cpf	7	202.6691193	1	3	pre-focus	contrastive	disyllable	1	0.279460921100302
1208	6708	6708	li_cpf	8	203.5301033	1	3	pre-focus	contrastive	disyllable	1	0.290163047188323
1209	6709	6709	li_cpf	9	204.2723381	1	3	pre-focus	contrastive	disyllable	1	0.299352833028931
1210	6710	6710	li_cpf	10	204.6409544	1	3	pre-focus	contrastive	disyllable	1	0.303904357110126
1211	6711	6711	li_cpf	11	204.8715528	1	3	pre-focus	contrastive	disyllable	1	0.306747525520311
1212	6712	6712	li_cpf	12	204.8057284	1	3	pre-focus	contrastive	disyllable	1	0.305936268529615
1213	6713	6713	li_cpf	13	204.5891004	1	3	pre-focus	contrastive	disyllable	1	0.303264580786699
1214	6714	6714	li_cpf	14	205.5598523	1	3	pre-focus	contrastive	disyllable	1	0.315214937617166
1215	6715	6715	li_cpf	15	207.337603	1	3	pre-focus	contrastive	disyllable	1	0.336954197563357
1216	6716	6716	li_cpf	16	210.1615149	1	3	pre-focus	contrastive	disyllable	1	0.371106156877197
1217	6717	6717	li_cpf	17	213.9209173	1	3	pre-focus	contrastive	disyllable	1	0.415866491953087
1218	6718	6718	li_cpf	18	218.7547476	1	3	pre-focus	contrastive	disyllable	1	0.472277053027531
1219	6719	6719	li_cpf	19	224.8474058	1	3	pre-focus	contrastive	disyllable	1	0.541628240103989
1220	6720	6720	li_cpf	20	228.5522228	1	3	pre-focus	contrastive	disyllable	1	0.58288628905018
93921	6721	6721	pha_npsf	1	245.68138	1	3	post-focus	narrow	disyllable	1	0.76533721125376
93922	6722	6722	pha_npsf	2	249.5424658	1	3	post-focus	narrow	disyllable	1	0.804704012191587
93923	6723	6723	pha_npsf	3	253.4035516	1	3	post-focus	narrow	disyllable	1	0.843466356150851
93924	6724	6724	pha_npsf	4	257.2646373	1	3	post-focus	narrow	disyllable	1	0.881642524046815
93925	6725	6725	pha_npsf	5	259.7976516	1	3	post-focus	narrow	disyllable	1	0.90637751019134
93926	6726	6726	pha_npsf	6	262.1562546	1	3	post-focus	narrow	disyllable	1	0.929193487199671
93927	6727	6727	pha_npsf	7	264.5148577	1	3	post-focus	narrow	disyllable	1	0.951805107819311
93928	6728	6728	pha_npsf	8	265.9095239	1	3	post-focus	narrow	disyllable	1	0.96508092361622
93929	6729	6729	pha_npsf	9	267.0127327	1	3	post-focus	narrow	disyllable	1	0.97553312814931
93930	6730	6730	pha_npsf	10	268.1159415	1	3	post-focus	narrow	disyllable	1	0.985942236517618
93931	6731	6731	pha_npsf	11	268.5366993	1	3	post-focus	narrow	disyllable	1	0.989900934901804
93932	6732	6732	pha_npsf	12	268.5928086	1	3	post-focus	narrow	disyllable	1	0.990428370284274
93933	6733	6733	pha_npsf	13	268.648918	1	3	post-focus	narrow	disyllable	1	0.990955696436204
93934	6734	6734	pha_npsf	14	268.9040051	1	3	post-focus	narrow	disyllable	1	0.993351662824374
93935	6735	6735	pha_npsf	15	269.3315689	1	3	post-focus	narrow	disyllable	1	0.997362564734201
93936	6736	6736	pha_npsf	16	269.7591328	1	3	post-focus	narrow	disyllable	1	1.00136710532144
93937	6737	6737	pha_npsf	17	270.2955647	1	3	post-focus	narrow	disyllable	1	1.00638233019711
93938	6738	6738	pha_npsf	18	270.9825915	1	3	post-focus	narrow	disyllable	1	1.01279098428415
93939	6739	6739	pha_npsf	19	271.6696183	1	3	post-focus	narrow	disyllable	1	1.01918341095428
93940	6740	6740	pha_npsf	20	272.2419422	1	3	post-focus	narrow	disyllable	1	1.02449625628704
93941	6741	6741	li_npsf	1	274.3896059	1	3	post-focus	narrow	disyllable	1	1.04433376993506
93942	6742	6742	li_npsf	2	274.9931516	1	3	post-focus	narrow	disyllable	1	1.04988064941647
93943	6743	6743	li_npsf	3	275.5966972	1	3	post-focus	narrow	disyllable	1	1.055415367213
93944	6744	6744	li_npsf	4	275.9680327	1	3	post-focus	narrow	disyllable	1	1.05881462004895
93945	6745	6745	li_npsf	5	276.2442033	1	3	post-focus	narrow	disyllable	1	1.06133975663372
93946	6746	6746	li_npsf	6	276.3974133	1	3	post-focus	narrow	disyllable	1	1.06273952752315
93947	6747	6747	li_npsf	7	276.3798544	1	3	post-focus	narrow	disyllable	1	1.06257914370407
93948	6748	6748	li_npsf	8	276.3184295	1	3	post-focus	narrow	disyllable	1	1.06201800559573
93949	6749	6749	li_npsf	9	275.9579727	1	3	post-focus	narrow	disyllable	1	1.05872258981134
93950	6750	6750	li_npsf	10	275.5975159	1	3	post-focus	narrow	disyllable	1	1.05542286673461
93951	6751	6751	li_npsf	11	274.6436159	1	3	post-focus	narrow	disyllable	1	1.04666973122268
93952	6752	6752	li_npsf	12	273.5743471	1	3	post-focus	narrow	disyllable	1	1.03682174110954
93953	6753	6753	li_npsf	13	273.3943223	1	3	post-focus	narrow	disyllable	1	1.03515992363153
93954	6754	6754	li_npsf	14	273.9520805	1	3	post-focus	narrow	disyllable	1	1.04030506445487
93955	6755	6755	li_npsf	15	274.6383873	1	3	post-focus	narrow	disyllable	1	1.04662166904235
93956	6756	6756	li_npsf	16	275.6985742	1	3	post-focus	narrow	disyllable	1	1.05634841804653
93957	6757	6757	li_npsf	17	276.7587611	1	3	post-focus	narrow	disyllable	1	1.0660378349471
93958	6758	6758	li_npsf	18	278.4226675	1	3	post-focus	narrow	disyllable	1	1.08117026525424
93959	6759	6759	li_npsf	19	280.1083645	1	3	post-focus	narrow	disyllable	1	1.09640893106781
93960	6760	6760	li_npsf	20	280.6600428	1	3	post-focus	narrow	disyllable	1	1.10137617998036
93961	6761	6761	tha_npf	1	288.6439252	1	3	pre-focus	narrow	disyllable	1	1.17218898761252
93962	6762	6762	tha_npf	2	289.0440651	1	3	pre-focus	narrow	disyllable	1	1.17568628054087
93963	6763	6763	tha_npf	3	289.444205	1	3	pre-focus	narrow	disyllable	1	1.17917873531792
93964	6764	6764	tha_npf	4	289.8443449	1	3	pre-focus	narrow	disyllable	1	1.18266636531136
93965	6765	6765	tha_npf	5	290.2444847	1	3	pre-focus	narrow	disyllable	1	1.18614918296376
93966	6766	6766	tha_npf	6	290.4032119	1	3	pre-focus	narrow	disyllable	1	1.18752941492049
93967	6767	6767	tha_npf	7	290.5305533	1	3	pre-focus	narrow	disyllable	1	1.18863618249712
93968	6768	6768	tha_npf	8	290.6578946	1	3	pre-focus	narrow	disyllable	1	1.18974246420816
93969	6769	6769	tha_npf	9	290.7852359	1	3	pre-focus	narrow	disyllable	1	1.19084826134781
93970	6770	6770	tha_npf	10	290.7036811	1	3	pre-focus	narrow	disyllable	1	1.19014011746449
93971	6771	6771	tha_npf	11	290.5596924	1	3	pre-focus	narrow	disyllable	1	1.18888937215905
93972	6772	6772	tha_npf	12	290.4157037	1	3	pre-focus	narrow	disyllable	1	1.1876380068852
93973	6773	6773	tha_npf	13	290.2717151	1	3	pre-focus	narrow	disyllable	1	1.18638602189775
93974	6774	6774	tha_npf	14	289.7404257	1	3	pre-focus	narrow	disyllable	1	1.18176106586633
93975	6775	6775	tha_npf	15	289.0049988	1	3	pre-focus	narrow	disyllable	1	1.17534504756059
93976	6776	6776	tha_npf	16	288.269572	1	3	pre-focus	narrow	disyllable	1	1.16891268256296
93977	6777	6777	tha_npf	17	287.5341452	1	3	pre-focus	narrow	disyllable	1	1.16246388648437
93978	6778	6778	tha_npf	18	287.1898268	1	3	pre-focus	narrow	disyllable	1	1.15943896301573
93979	6779	6779	tha_npf	19	287.1789511	1	3	pre-focus	narrow	disyllable	1	1.15934335818977
93980	6780	6780	tha_npf	20	287.1680753	1	3	pre-focus	narrow	disyllable	1	1.15924774886398
93981	6781	6781	lu_npf	1	287.0429234	1	3	pre-focus	narrow	disyllable	1	1.1581472759259
93982	6782	6782	lu_npf	2	286.9885371	1	3	pre-focus	narrow	disyllable	1	1.15766890228633
93983	6783	6783	lu_npf	3	286.9260423	1	3	pre-focus	narrow	disyllable	1	1.15711909556242
93984	6784	6784	lu_npf	4	286.706266	1	3	pre-focus	narrow	disyllable	1	1.15518463137065
93985	6785	6785	lu_npf	5	286.4634627	1	3	pre-focus	narrow	disyllable	1	1.15304575941848
93986	6786	6786	lu_npf	6	286.0088444	1	3	pre-focus	narrow	disyllable	1	1.14903611424627
93987	6787	6787	lu_npf	7	285.5096144	1	3	pre-focus	narrow	disyllable	1	1.14462565367372
93988	6788	6788	lu_npf	8	284.7516798	1	3	pre-focus	narrow	disyllable	1	1.137914896666
93989	6789	6789	lu_npf	9	283.9397947	1	3	pre-focus	narrow	disyllable	1	1.13070661798616
93990	6790	6790	lu_npf	10	282.9067515	1	3	pre-focus	narrow	disyllable	1	1.1215049432147
93991	6791	6791	lu_npf	11	281.769669	1	3	pre-focus	narrow	disyllable	1	1.11133762702736
93992	6792	6792	lu_npf	12	280.3122057	1	3	pre-focus	narrow	disyllable	1	1.0982454327852
93993	6793	6793	lu_npf	13	278.7648337	1	3	pre-focus	narrow	disyllable	1	1.08427089004776
93994	6794	6794	lu_npf	14	277.0017244	1	3	pre-focus	narrow	disyllable	1	1.06825313298484
93995	6795	6795	lu_npf	15	274.4456654	1	3	pre-focus	narrow	disyllable	1	1.04484949783618
93996	6796	6796	lu_npf	16	270.372002	1	3	pre-focus	narrow	disyllable	1	1.00709614975471
93997	6797	6797	lu_npf	17	265.4369762	1	3	pre-focus	narrow	disyllable	1	0.960590561513772
93998	6798	6798	lu_npf	18	259.1671505	1	3	pre-focus	narrow	disyllable	1	0.900243258678384
93999	6799	6799	lu_npf	19	252.165605	1	3	pre-focus	narrow	disyllable	1	0.831103021400397
94000	6800	6800	lu_npf	20	244.2374498	1	3	pre-focus	narrow	disyllable	1	0.750456052643245
1221	6801	6801	pa_cpsf	1	220.8807657	1	3	post-focus	contrastive	disyllable	1	0.49669397953425
1222	6802	6802	pa_cpsf	2	215.7244262	1	3	post-focus	contrastive	disyllable	1	0.437061039574852
1223	6803	6803	pa_cpsf	3	210.5680867	1	3	post-focus	contrastive	disyllable	1	0.375985346970678
1224	6804	6804	pa_cpsf	4	205.4988468	1	3	post-focus	contrastive	disyllable	1	0.314465598213021
1225	6805	6805	pa_cpsf	5	201.7620211	1	3	post-focus	contrastive	disyllable	1	0.268136295173696
1226	6806	6806	pa_cpsf	6	198.0251955	1	3	post-focus	contrastive	disyllable	1	0.220940860051629
1227	6807	6807	pa_cpsf	7	194.4355463	1	3	post-focus	contrastive	disyllable	1	0.174757947345329
1228	6808	6808	pa_cpsf	8	191.8980309	1	3	post-focus	contrastive	disyllable	1	0.14159402445582
1229	6809	6809	pa_cpsf	9	189.3605156	1	3	post-focus	contrastive	disyllable	1	0.107988636420533
1230	6810	6810	pa_cpsf	10	187.1269452	1	3	post-focus	contrastive	disyllable	1	0.0780337522524918
1231	6811	6811	pa_cpsf	11	186.2406191	1	3	post-focus	contrastive	disyllable	1	0.0660478374185163
1232	6812	6812	pa_cpsf	12	185.3542931	1	3	post-focus	contrastive	disyllable	1	0.0540047462565409
1233	6813	6813	pa_cpsf	13	184.5616436	1	3	post-focus	contrastive	disyllable	1	0.0431856189092738
1234	6814	6814	pa_cpsf	14	184.0569927	1	3	post-focus	contrastive	disyllable	1	0.0362732412911495
1235	6815	6815	pa_cpsf	15	183.5523417	1	3	post-focus	contrastive	disyllable	1	0.0293418837699733
1236	6816	6816	pa_cpsf	16	183.1808868	1	3	post-focus	contrastive	disyllable	1	0.0242277816203807
1237	6817	6817	pa_cpsf	17	183.1103903	1	3	post-focus	contrastive	disyllable	1	0.0232560319440807
1238	6818	6818	pa_cpsf	18	183.0398938	1	3	post-focus	contrastive	disyllable	1	0.0222839080774246
1239	6819	6819	pa_cpsf	19	183.0516782	1	3	post-focus	contrastive	disyllable	1	0.0224464371902333
1240	6820	6820	pa_cpsf	20	183.2046782	1	3	post-focus	contrastive	disyllable	1	0.0245556466255601
1241	6821	6821	li_cpsf	1	184.4598662	1	3	post-focus	contrastive	disyllable	1	0.0417930615208676
1242	6822	6822	li_cpsf	2	185.4106797	1	3	post-focus	contrastive	disyllable	1	0.0547726214419982
1243	6823	6823	li_cpsf	3	186.3614932	1	3	post-focus	contrastive	disyllable	1	0.0676857901932141
1244	6824	6824	li_cpsf	4	187.2940899	1	3	post-focus	contrastive	disyllable	1	0.0802877102533414
1245	6825	6825	li_cpsf	5	188.2260533	1	3	post-focus	contrastive	disyllable	1	0.0928185429288394
1246	6826	6826	li_cpsf	6	188.9975838	1	3	post-focus	contrastive	disyllable	1	0.103145401436866
1247	6827	6827	li_cpsf	7	189.7575589	1	3	post-focus	contrastive	disyllable	1	0.113276460042642
1248	6828	6828	li_cpsf	8	190.1935506	1	3	post-focus	contrastive	disyllable	1	0.11907026825782
1249	6829	6829	li_cpsf	9	190.5932316	1	3	post-focus	contrastive	disyllable	1	0.124369894207417
1250	6830	6830	li_cpsf	10	190.6699206	1	3	post-focus	contrastive	disyllable	1	0.125385491808548
1251	6831	6831	li_cpsf	11	190.6964703	1	3	post-focus	contrastive	disyllable	1	0.125736996092182
1252	6832	6832	li_cpsf	12	190.4486569	1	3	post-focus	contrastive	disyllable	1	0.122454169856234
1253	6833	6833	li_cpsf	13	190.145456	1	3	post-focus	contrastive	disyllable	1	0.118431800645583
1254	6834	6834	li_cpsf	14	191.9420266	1	3	post-focus	contrastive	disyllable	1	0.142172750941102
1255	6835	6835	li_cpsf	15	194.2686717	1	3	post-focus	contrastive	disyllable	1	0.172590320949058
1256	6836	6836	li_cpsf	16	198.0661665	1	3	post-focus	contrastive	disyllable	1	0.221463129491581
1257	6837	6837	li_cpsf	17	202.3158795	1	3	post-focus	contrastive	disyllable	1	0.275056952400374
1258	6838	6838	li_cpsf	18	208.132789	1	3	post-focus	contrastive	disyllable	1	0.346617878796204
1259	6839	6839	li_cpsf	19	214.5256711	1	3	post-focus	contrastive	disyllable	1	0.422993309249668
1260	6840	6840	li_cpsf	20	216.4695954	1	3	post-focus	contrastive	disyllable	1	0.445766464832627
94001	6841	6841	kka_npf	1	234.0285337	1	3	pre-focus	narrow	disyllable	1	0.642663306761207
94002	6842	6842	kka_npf	2	238.3882846	1	3	pre-focus	narrow	disyllable	1	0.689260748641985
94003	6843	6843	kka_npf	3	242.7480354	1	3	pre-focus	narrow	disyllable	1	0.735013670145943
94004	6844	6844	kka_npf	4	245.9412306	1	3	pre-focus	narrow	disyllable	1	0.768005945543223
94005	6845	6845	kka_npf	5	248.5123615	1	3	pre-focus	narrow	disyllable	1	0.794261185139367
94006	6846	6846	kka_npf	6	250.5816726	1	3	pre-focus	narrow	disyllable	1	0.815195527259381
94007	6847	6847	kka_npf	7	251.5043571	1	3	pre-focus	narrow	disyllable	1	0.824474267065086
94008	6848	6848	kka_npf	8	252.4270415	1	3	pre-focus	narrow	disyllable	1	0.833719027560978
94009	6849	6849	kka_npf	9	251.6965003	1	3	pre-focus	narrow	disyllable	1	0.826402222930886
94010	6850	6850	kka_npf	10	250.8910075	1	3	pre-focus	narrow	disyllable	1	0.818310075903246
94011	6851	6851	kka_npf	11	250.3408086	1	3	pre-focus	narrow	disyllable	1	0.812767716539339
94012	6852	6852	kka_npf	12	249.9546279	1	3	pre-focus	narrow	disyllable	1	0.80887029366062
94013	6853	6853	kka_npf	13	249.4935476	1	3	pre-focus	narrow	disyllable	1	0.804209072821039
94014	6854	6854	kka_npf	14	248.82045	1	3	pre-focus	narrow	disyllable	1	0.797389005846991
94015	6855	6855	kka_npf	15	248.1473524	1	3	pre-focus	narrow	disyllable	1	0.790550464531963
94016	6856	6856	kka_npf	16	247.1042738	1	3	pre-focus	narrow	disyllable	1	0.779916255634067
94017	6857	6857	kka_npf	17	246.0260548	1	3	pre-focus	narrow	disyllable	1	0.768876502063134
94018	6858	6858	kka_npf	18	244.9197392	1	3	pre-focus	narrow	disyllable	1	0.757498666634748
94019	6859	6859	kka_npf	19	243.791833	1	3	pre-focus	narrow	disyllable	1	0.745845752342453
94020	6860	6860	kka_npf	20	242.8252167	1	3	pre-focus	narrow	disyllable	1	0.735816217666667
94021	6861	6861	lak_npf	1	242.2289875	1	3	pre-focus	narrow	disyllable	1	0.729609862756208
94022	6862	6862	lak_npf	2	243.3500077	1	3	pre-focus	narrow	disyllable	1	0.741266351209157
94023	6863	6863	lak_npf	3	245.38373	1	3	pre-focus	narrow	disyllable	1	0.76227679653988
94024	6864	6864	lak_npf	4	248.0430477	1	3	pre-focus	narrow	disyllable	1	0.78948908930427
94025	6865	6865	lak_npf	5	251.0040273	1	3	pre-focus	narrow	disyllable	1	0.819447061760177
94026	6866	6866	lak_npf	6	253.355901	1	3	pre-focus	narrow	disyllable	1	0.842991589793727
94027	6867	6867	lak_npf	7	255.1514438	1	3	pre-focus	narrow	disyllable	1	0.860820046736835
94028	6868	6868	lak_npf	8	256.3904766	1	3	pre-focus	narrow	disyllable	1	0.87304974784371
94029	6869	6869	lak_npf	9	256.9945563	1	3	pre-focus	narrow	disyllable	1	0.878990817698131
94030	6870	6870	lak_npf	10	257.2773935	1	3	pre-focus	narrow	disyllable	1	0.881767697975633
94031	6871	6871	lak_npf	11	257.4396673	1	3	pre-focus	narrow	disyllable	1	0.88335951548338
94032	6872	6872	lak_npf	12	257.5282182	1	3	pre-focus	narrow	disyllable	1	0.884227728429631
94033	6873	6873	lak_npf	13	257.588306	1	3	pre-focus	narrow	disyllable	1	0.884816699880431
94034	6874	6874	lak_npf	14	257.6483306	1	3	pre-focus	narrow	disyllable	1	0.885404914697353
94035	6875	6875	lak_npf	15	257.6243553	1	3	pre-focus	narrow	disyllable	1	0.885169983685664
94036	6876	6876	lak_npf	16	257.222415	1	3	pre-focus	narrow	disyllable	1	0.881228161151992
94037	6877	6877	lak_npf	17	254.1853556	1	3	pre-focus	narrow	disyllable	1	0.851243131061946
94038	6878	6878	lak_npf	18	248.8071712	1	3	pre-focus	narrow	disyllable	1	0.797254274773015
94039	6879	6879	lak_npf	19	241.3663441	1	3	pre-focus	narrow	disyllable	1	0.720603216934998
94040	6880	6880	lak_npf	20	232.2199817	1	3	pre-focus	narrow	disyllable	1	0.623078056000337
94041	6881	6881	ka_nf	1	215.5702117	1	3	on-focus	narrow	disyllable	1	0.435255676357591
94042	6882	6882	ka_nf	2	212.3139602	1	3	on-focus	narrow	disyllable	1	0.396830707582602
94043	6883	6883	ka_nf	3	209.0577088	1	3	on-focus	narrow	disyllable	1	0.357811840068319
94044	6884	6884	ka_nf	4	205.8014574	1	3	on-focus	narrow	disyllable	1	0.318180425305958
94045	6885	6885	ka_nf	5	202.5452059	1	3	on-focus	narrow	disyllable	1	0.277916922448227
94046	6886	6886	ka_nf	6	200.1339996	1	3	on-focus	narrow	disyllable	1	0.247683049949396
94047	6887	6887	ka_nf	7	197.7988073	1	3	on-focus	narrow	disyllable	1	0.218053073248035
94048	6888	6888	ka_nf	8	195.463615	1	3	on-focus	narrow	disyllable	1	0.188071202714557
94049	6889	6889	ka_nf	9	193.1284226	1	3	on-focus	narrow	disyllable	1	0.157728978102692
94050	6890	6890	ka_nf	10	191.7153601	1	3	on-focus	narrow	disyllable	1	0.139189723524533
94051	6891	6891	ka_nf	11	190.4845911	1	3	on-focus	narrow	disyllable	1	0.122930461017509
94052	6892	6892	ka_nf	12	189.2538222	1	3	on-focus	narrow	disyllable	1	0.106565803417559
94053	6893	6893	ka_nf	13	188.0230533	1	3	on-focus	narrow	disyllable	1	0.0900943740784595
94054	6894	6894	ka_nf	14	187.7231921	1	3	on-focus	narrow	disyllable	1	0.0860649856288295
94055	6895	6895	ka_nf	15	187.7296523	1	3	on-focus	narrow	disyllable	1	0.0861518624625917
94056	6896	6896	ka_nf	16	187.7361125	1	3	on-focus	narrow	disyllable	1	0.0862387363067769
94057	6897	6897	ka_nf	17	187.7425727	1	3	on-focus	narrow	disyllable	1	0.0863256071615939
94058	6898	6898	ka_nf	18	187.8877142	1	3	on-focus	narrow	disyllable	1	0.0882765495585757
94059	6899	6899	ka_nf	19	188.1011971	1	3	on-focus	narrow	disyllable	1	0.0911433768060124
94060	6900	6900	ka_nf	20	188.31468	1	3	on-focus	narrow	disyllable	1	0.0940069522313946
94061	6901	6901	lu_nf	1	189.488246	1	3	on-focus	narrow	disyllable	1	0.109690958910163
94062	6902	6902	lu_nf	2	192.2262532	1	3	on-focus	narrow	disyllable	1	0.145908319541141
94063	6903	6903	lu_nf	3	195.4515901	1	3	on-focus	narrow	disyllable	1	0.187915888097431
94064	6904	6904	lu_nf	4	199.1163867	1	3	on-focus	narrow	disyllable	1	0.234813847907601
94065	6905	6905	lu_nf	5	202.8434941	1	3	on-focus	narrow	disyllable	1	0.281632085962642
94066	6906	6906	lu_nf	6	206.546174	1	3	on-focus	narrow	disyllable	1	0.327299303664572
94067	6907	6907	lu_nf	7	210.1789463	1	3	on-focus	narrow	disyllable	1	0.37131554135955
94068	6908	6908	lu_nf	8	213.3942867	1	3	on-focus	narrow	disyllable	1	0.409643899115802
94069	6909	6909	lu_nf	9	216.4533877	1	3	on-focus	narrow	disyllable	1	0.44557743769097
94070	6910	6910	lu_nf	10	219.4334692	1	3	on-focus	narrow	disyllable	1	0.480097737113373
94071	6911	6911	lu_nf	11	222.4583029	1	3	on-focus	narrow	disyllable	1	0.514660288235726
94072	6912	6912	lu_nf	12	225.2573665	1	3	on-focus	narrow	disyllable	1	0.54622701496303
94073	6913	6913	lu_nf	13	227.787247	1	3	on-focus	narrow	disyllable	1	0.57442233124217
94074	6914	6914	lu_nf	14	229.7250335	1	3	on-focus	narrow	disyllable	1	0.595807820333134
94075	6915	6915	lu_nf	15	230.9352413	1	3	on-focus	narrow	disyllable	1	0.609072403422398
94076	6916	6916	lu_nf	16	231.2765068	1	3	on-focus	narrow	disyllable	1	0.612800309009593
94077	6917	6917	lu_nf	17	229.9965831	1	3	on-focus	narrow	disyllable	1	0.598790232845286
94078	6918	6918	lu_nf	18	227.2388695	1	3	on-focus	narrow	disyllable	1	0.568337382368455
94079	6919	6919	lu_nf	19	223.5891388	1	3	on-focus	narrow	disyllable	1	0.527460963638828
94080	6920	6920	lu_nf	20	218.8699561	1	3	on-focus	narrow	disyllable	1	0.47360627074816
94081	6921	6921	ta_nf	1	209.1194141	1	3	on-focus	narrow	disyllable	1	0.358556873259467
94082	6922	6922	ta_nf	2	207.0083995	1	3	on-focus	narrow	disyllable	1	0.332942623617749
94083	6923	6923	ta_nf	3	204.8973848	1	3	on-focus	narrow	disyllable	1	0.307065822427573
94084	6924	6924	ta_nf	4	202.7863701	1	3	on-focus	narrow	disyllable	1	0.28092103273648
94085	6925	6925	ta_nf	5	200.822875	1	3	on-focus	narrow	disyllable	1	0.256357797789299
94086	6926	6926	ta_nf	6	199.0877617	1	3	on-focus	narrow	disyllable	1	0.234450892613049
94087	6927	6927	ta_nf	7	197.3526484	1	3	on-focus	narrow	disyllable	1	0.212352223706934
94088	6928	6928	ta_nf	8	195.6175352	1	3	on-focus	narrow	disyllable	1	0.190058405455912
94089	6929	6929	ta_nf	9	194.4753899	1	3	on-focus	narrow	disyllable	1	0.175275222759673
94090	6930	6930	ta_nf	10	193.4957614	1	3	on-focus	narrow	disyllable	1	0.162526216898406
94091	6931	6931	ta_nf	11	192.5161329	1	3	on-focus	narrow	disyllable	1	0.149712501409466
94092	6932	6932	ta_nf	12	191.6966164	1	3	on-focus	narrow	disyllable	1	0.138942890610564
94093	6933	6933	ta_nf	13	191.6199116	1	3	on-focus	narrow	disyllable	1	0.137932525311628
94094	6934	6934	ta_nf	14	191.5432068	1	3	on-focus	narrow	disyllable	1	0.136921755485918
94095	6935	6935	ta_nf	15	191.466502	1	3	on-focus	narrow	disyllable	1	0.135910580809375
94096	6936	6936	ta_nf	16	191.6910129	1	3	on-focus	narrow	disyllable	1	0.138869094291344
94097	6937	6937	ta_nf	17	192.1429718	1	3	on-focus	narrow	disyllable	1	0.144814330841477
94098	6938	6938	ta_nf	18	192.5949307	1	3	on-focus	narrow	disyllable	1	0.150745599414822
94099	6939	6939	ta_nf	19	193.0468895	1	3	on-focus	narrow	disyllable	1	0.156662964183673
94100	6940	6940	ta_nf	20	193.4239343	1	3	on-focus	narrow	disyllable	1	0.161588911928739
94101	6941	6941	li_nf	1	197.1730855	1	3	on-focus	narrow	disyllable	1	0.210054198837365
94102	6942	6942	li_nf	2	200.1889471	1	3	on-focus	narrow	disyllable	1	0.248376078099574
94103	6943	6943	li_nf	3	203.2807827	1	3	on-focus	narrow	disyllable	1	0.28706862852418
94104	6944	6944	li_nf	4	206.6876157	1	3	on-focus	narrow	disyllable	1	0.329027507952546
94105	6945	6945	li_nf	5	210.1660141	1	3	on-focus	narrow	disyllable	1	0.371160202544608
94106	6946	6946	li_nf	6	213.7569893	1	3	on-focus	narrow	disyllable	1	0.413931185405487
94107	6947	6947	li_nf	7	217.2340031	1	3	on-focus	narrow	disyllable	1	0.454665560944339
94108	6948	6948	li_nf	8	220.6294921	1	3	on-focus	narrow	disyllable	1	0.493820424423961
94109	6949	6949	li_nf	9	223.737733	1	3	on-focus	narrow	disyllable	1	0.529138184696023
94110	6950	6950	li_nf	10	226.7636688	1	3	on-focus	narrow	disyllable	1	0.563052535969257
94111	6951	6951	li_nf	11	228.9731496	1	3	on-focus	narrow	disyllable	1	0.58753149460891
94112	6952	6952	li_nf	12	230.9676626	1	3	on-focus	narrow	disyllable	1	0.609426802965183
94113	6953	6953	li_nf	13	232.0015277	1	3	on-focus	narrow	disyllable	1	0.620702046384246
94114	6954	6954	li_nf	14	232.6133796	1	3	on-focus	narrow	disyllable	1	0.627351207307573
94115	6955	6955	li_nf	15	232.4757957	1	3	on-focus	narrow	disyllable	1	0.625857571154876
94116	6956	6956	li_nf	16	232.5744184	1	3	on-focus	narrow	disyllable	1	0.626928327029774
94117	6957	6957	li_nf	17	232.862762	1	3	on-focus	narrow	disyllable	1	0.630056298036684
94118	6958	6958	li_nf	18	234.2807582	1	3	on-focus	narrow	disyllable	1	0.645382674599551
94119	6959	6959	li_nf	19	236.0775349	1	3	on-focus	narrow	disyllable	1	0.664670391989238
94120	6960	6960	li_nf	20	239.4215696	1	3	on-focus	narrow	disyllable	1	0.700179654450965
94121	6961	6961	tta_nf	1	251.2033671	1	3	on-focus	narrow	disyllable	2	0.821451184695218
94122	6962	6962	tta_nf	2	254.560407	1	3	on-focus	narrow	disyllable	2	0.854965363458071
94123	6963	6963	tta_nf	3	257.7754168	1	3	on-focus	narrow	disyllable	2	0.886649851766627
94124	6964	6964	tta_nf	4	259.1953269	1	3	on-focus	narrow	disyllable	2	0.90051771002602
94125	6965	6965	tta_nf	5	260.4020557	1	3	on-focus	narrow	disyllable	2	0.912243899947768
94126	6966	6966	tta_nf	6	260.3681896	1	3	on-focus	narrow	disyllable	2	0.91191555340748
94127	6967	6967	tta_nf	7	260.1077002	1	3	on-focus	narrow	disyllable	2	0.909388567061383
94128	6968	6968	tta_nf	8	259.0435396	1	3	on-focus	narrow	disyllable	2	0.899038877863088
94129	6969	6969	tta_nf	9	258.0948693	1	3	on-focus	narrow	disyllable	2	0.889776501656102
94130	6970	6970	tta_nf	10	257.4244984	1	3	on-focus	narrow	disyllable	2	0.883210759363361
94131	6971	6971	tta_nf	11	256.9768972	1	3	on-focus	narrow	disyllable	2	0.878817340264967
94132	6972	6972	tta_nf	12	256.9141916	1	3	on-focus	narrow	disyllable	2	0.878201243876339
94133	6973	6973	tta_nf	13	256.8238709	1	3	on-focus	narrow	disyllable	2	0.877313558683256
94134	6974	6974	tta_nf	14	256.6983922	1	3	on-focus	narrow	disyllable	2	0.876079817214339
94135	6975	6975	tta_nf	15	256.9729845	1	3	on-focus	narrow	disyllable	2	0.878778901519955
94136	6976	6976	tta_nf	16	257.627008	1	3	on-focus	narrow	disyllable	2	0.885195978241901
94137	6977	6977	tta_nf	17	258.6133833	1	3	on-focus	narrow	disyllable	2	0.894843242073197
94138	6978	6978	tta_nf	18	259.8340197	1	3	on-focus	narrow	disyllable	2	0.906730887305682
94139	6979	6979	tta_nf	19	261.548106	1	3	on-focus	narrow	disyllable	2	0.923330254423428
94140	6980	6980	tta_nf	20	263.5165311	1	3	on-focus	narrow	disyllable	2	0.942258988895807
94141	6981	6981	li_nf	1	270.844392	1	3	on-focus	narrow	disyllable	2	1.01150315210786
94142	6982	6982	li_nf	2	274.0130179	1	3	on-focus	narrow	disyllable	2	1.04086655758151
94143	6983	6983	li_nf	3	277.1299375	1	3	on-focus	narrow	disyllable	2	1.06942137511236
94144	6984	6984	li_nf	4	279.9339523	1	3	on-focus	narrow	disyllable	2	1.09483650783953
94145	6985	6985	li_nf	5	282.569596	1	3	on-focus	narrow	disyllable	2	1.1184945080661
94146	6986	6986	li_nf	6	284.7799681	1	3	on-focus	narrow	disyllable	2	1.13816568215713
94147	6987	6987	li_nf	7	286.5163565	1	3	on-focus	narrow	disyllable	2	1.15351185916197
94148	6988	6988	li_nf	8	287.6126151	1	3	on-focus	narrow	disyllable	2	1.16315275739196
94149	6989	6989	li_nf	9	288.6433342	1	3	on-focus	narrow	disyllable	2	1.172183818584
94150	6990	6990	li_nf	10	289.6240532	1	3	on-focus	narrow	disyllable	2	1.18074689314443
94151	6991	6991	li_nf	11	289.8601699	1	3	on-focus	narrow	disyllable	2	1.1828041974377
94152	6992	6992	li_nf	12	289.7907623	1	3	on-focus	narrow	disyllable	2	1.18219961725027
94153	6993	6993	li_nf	13	288.7799982	1	3	on-focus	narrow	disyllable	2	1.17337883322781
94154	6994	6994	li_nf	14	287.6042466	1	3	on-focus	narrow	disyllable	2	1.16307930102717
94155	6995	6995	li_nf	15	285.2886628	1	3	on-focus	narrow	disyllable	2	1.14267118848817
94156	6996	6996	li_nf	16	282.8272147	1	3	on-focus	narrow	disyllable	2	1.12079508880805
94157	6997	6997	li_nf	17	279.4811625	1	3	on-focus	narrow	disyllable	2	1.09074977776914
94158	6998	6998	li_nf	18	276.3263829	1	3	on-focus	narrow	disyllable	2	1.06209066973729
94159	6999	6999	li_nf	19	273.6725772	1	3	on-focus	narrow	disyllable	2	1.03772804674703
94160	7000	7000	li_nf	20	272.1269005	1	3	on-focus	narrow	disyllable	2	1.0234292291687
1261	7001	7001	pha_cpf	1	268.9001773	1	3	pre-focus	contrastive	disyllable	1	0.993315726100491
1262	7002	7002	pha_cpf	2	268.5959104	1	3	pre-focus	contrastive	disyllable	1	0.990457524430504
1263	7003	7003	pha_cpf	3	268.2916435	1	3	pre-focus	contrastive	disyllable	1	0.987596083138581
1264	7004	7004	pha_cpf	4	267.9873766	1	3	pre-focus	contrastive	disyllable	1	0.984731394872505
1265	7005	7005	pha_cpf	5	268.0058271	1	3	pre-focus	contrastive	disyllable	1	0.984905199876916
1266	7006	7006	pha_cpf	6	268.2804317	1	3	pre-focus	contrastive	disyllable	1	0.987490581137964
1267	7007	7007	pha_cpf	7	268.5550363	1	3	pre-focus	contrastive	disyllable	1	0.990073317425821
1268	7008	7008	pha_cpf	8	268.8396375	1	3	pre-focus	contrastive	disyllable	1	0.992747289268424
1269	7009	7009	pha_cpf	9	269.2011778	1	3	pre-focus	contrastive	disyllable	1	0.996140063627648
1270	7010	7010	pha_cpf	10	269.5627182	1	3	pre-focus	contrastive	disyllable	1	0.999528285444461
1271	7011	7011	pha_cpf	11	269.9242586	1	3	pre-focus	contrastive	disyllable	1	1.00291196598599
1272	7012	7012	pha_cpf	12	270.4117713	1	3	pre-focus	contrastive	disyllable	1	1.00746746066969
1273	7013	7013	pha_cpf	13	270.9606362	1	3	pre-focus	contrastive	disyllable	1	1.01258643451091
1274	7014	7014	pha_cpf	14	271.5095011	1	3	pre-focus	contrastive	disyllable	1	1.01769504971008
1275	7015	7015	pha_cpf	15	272.0671031	1	3	pre-focus	contrastive	disyllable	1	1.02287442211891
1276	7016	7016	pha_cpf	16	272.6539594	1	3	pre-focus	contrastive	disyllable	1	1.02831407504785
1277	7017	7017	pha_cpf	17	273.2408156	1	3	pre-focus	contrastive	disyllable	1	1.03374203140309
1278	7018	7018	pha_cpf	18	273.8276718	1	3	pre-focus	contrastive	disyllable	1	1.03915834229762
1279	7019	7019	pha_cpf	19	274.1548556	1	3	pre-focus	contrastive	disyllable	1	1.0421730037836
1280	7020	7020	pha_cpf	20	274.4119564	1	3	pre-focus	contrastive	disyllable	1	1.04453939938999
1281	7021	7021	li_cpf	1	276.1286254	1	3	pre-focus	contrastive	disyllable	1	1.06028328967686
1282	7022	7022	li_cpf	2	277.3042409	1	3	pre-focus	contrastive	disyllable	1	1.07100871269216
1283	7023	7023	li_cpf	3	278.4798564	1	3	pre-focus	contrastive	disyllable	1	1.08168876193266
1284	7024	7024	li_cpf	4	279.2930204	1	3	pre-focus	contrastive	disyllable	1	1.08904972230094
1285	7025	7025	li_cpf	5	280.0230186	1	3	pre-focus	contrastive	disyllable	1	1.09563961256129
1286	7026	7026	li_cpf	6	280.5294858	1	3	pre-focus	contrastive	disyllable	1	1.1002015420215
1287	7027	7027	li_cpf	7	280.9028267	1	3	pre-focus	contrastive	disyllable	1	1.10355908553512
1288	7028	7028	li_cpf	8	281.1169065	1	3	pre-focus	contrastive	disyllable	1	1.10548234362056
1289	7029	7029	li_cpf	9	281.1283793	1	3	pre-focus	contrastive	disyllable	1	1.10558537203591
1290	7030	7030	li_cpf	10	281.0148206	1	3	pre-focus	contrastive	disyllable	1	1.10456540326101
1291	7031	7031	li_cpf	11	280.5330291	1	3	pre-focus	contrastive	disyllable	1	1.10023342875927
1292	7032	7032	li_cpf	12	280.002185	1	3	pre-focus	contrastive	disyllable	1	1.09545178030771
1293	7033	7033	li_cpf	13	278.7865892	1	3	pre-focus	contrastive	disyllable	1	1.08446790426191
1294	7034	7034	li_cpf	14	277.5709934	1	3	pre-focus	contrastive	disyllable	1	1.07343603032265
1295	7035	7035	li_cpf	15	274.7742095	1	3	pre-focus	contrastive	disyllable	1	1.04786987306242
1296	7036	7036	li_cpf	16	271.7622506	1	3	pre-focus	contrastive	disyllable	1	1.02004406926772
1297	7037	7037	li_cpf	17	267.4858597	1	3	pre-focus	contrastive	disyllable	1	0.980002481588379
1298	7038	7038	li_cpf	18	262.6508644	1	3	pre-focus	contrastive	disyllable	1	0.933952058138869
1299	7039	7039	li_cpf	19	256.8484578	1	3	pre-focus	contrastive	disyllable	1	0.877555233291948
1300	7040	7040	li_cpf	20	250.1051841	1	3	pre-focus	contrastive	disyllable	1	0.810390456544274
1301	7041	7041	ka_cpsf	1	229.0460013	1	3	post-focus	contrastive	disyllable	2	0.588334594333315
1302	7042	7042	ka_cpsf	2	224.1357492	1	3	post-focus	contrastive	disyllable	2	0.533625214290396
1303	7043	7043	ka_cpsf	3	219.225497	1	3	post-focus	contrastive	disyllable	2	0.477703915809319
1304	7044	7044	ka_cpsf	4	214.4747008	1	3	post-focus	contrastive	disyllable	2	0.422393417425405
1305	7045	7045	ka_cpsf	5	210.5622174	1	3	post-focus	contrastive	disyllable	2	0.375914977670103
1306	7046	7046	ka_cpsf	6	206.6497339	1	3	post-focus	contrastive	disyllable	2	0.328564765464124
1307	7047	7047	ka_cpsf	7	203.1589486	1	3	post-focus	contrastive	disyllable	2	0.285555115589346
1308	7048	7048	ka_cpsf	8	200.5658179	1	3	post-focus	contrastive	disyllable	2	0.253124259940111
1309	7049	7049	ka_cpsf	9	197.9726871	1	3	post-focus	contrastive	disyllable	2	0.220271361959502
1310	7050	7050	ka_cpsf	10	195.807787	1	3	post-focus	contrastive	disyllable	2	0.192512511419722
1311	7051	7051	ka_cpsf	11	194.1078501	1	3	post-focus	contrastive	disyllable	2	0.170499557710533
1312	7052	7052	ka_cpsf	12	192.4079131	1	3	post-focus	contrastive	disyllable	2	0.148292969640856
1313	7053	7053	ka_cpsf	13	191.062792	1	3	post-focus	contrastive	disyllable	2	0.130581916160908
1314	7054	7054	ka_cpsf	14	189.9179052	1	3	post-focus	contrastive	disyllable	2	0.115408816748779
1315	7055	7055	ka_cpsf	15	188.7730184	1	3	post-focus	contrastive	disyllable	2	0.100143971875195
1316	7056	7056	ka_cpsf	16	188.0521998	1	3	post-focus	contrastive	disyllable	2	0.0904856877985436
1317	7057	7057	ka_cpsf	17	187.43802	1	3	post-focus	contrastive	disyllable	2	0.0822270065143432
1318	7058	7058	ka_cpsf	18	186.8238402	1	3	post-focus	contrastive	disyllable	2	0.0739412194795948
1319	7059	7059	ka_cpsf	19	186.5952328	1	3	post-focus	contrastive	disyllable	2	0.0708501607112361
1320	7060	7060	ka_cpsf	20	186.383162	1	3	post-focus	contrastive	disyllable	2	0.0679793096241758
1321	7061	7061	lu_cpsf	1	187.1135239	1	3	post-focus	contrastive	disyllable	2	0.0778526777688671
1322	7062	7062	lu_cpsf	2	187.4958554	1	3	post-focus	contrastive	disyllable	2	0.0830058541147043
1323	7063	7063	lu_cpsf	3	187.8781869	1	3	post-focus	contrastive	disyllable	2	0.0881485330750852
1324	7064	7064	lu_cpsf	4	188.2062012	1	3	post-focus	contrastive	disyllable	2	0.092552266302559
1325	7065	7065	lu_cpsf	5	188.5005984	1	3	post-focus	contrastive	disyllable	2	0.0964981449452128
1326	7066	7066	lu_cpsf	6	188.7428798	1	3	post-focus	contrastive	disyllable	2	0.0997408825938775
1327	7067	7067	lu_cpsf	7	188.8158889	1	3	post-focus	contrastive	disyllable	2	0.100717233332468
1328	7068	7068	lu_cpsf	8	188.888898	1	3	post-focus	contrastive	disyllable	2	0.101693206620242
1329	7069	7069	lu_cpsf	9	188.5092618	1	3	post-focus	contrastive	disyllable	2	0.096614169277588
1330	7070	7070	lu_cpsf	10	188.0516869	1	3	post-focus	contrastive	disyllable	2	0.0904788022539131
1331	7071	7071	lu_cpsf	11	187.4613946	1	3	post-focus	contrastive	disyllable	2	0.0825418124018689
1332	7072	7072	lu_cpsf	12	186.7219283	1	3	post-focus	contrastive	disyllable	2	0.0725637102794696
1333	7073	7073	lu_cpsf	13	186.2201083	1	3	post-focus	contrastive	disyllable	2	0.0657697921345806
1334	7074	7074	lu_cpsf	14	188.1655274	1	3	post-focus	contrastive	disyllable	2	0.0920066200500755
1335	7075	7075	lu_cpsf	15	190.1109464	1	3	post-focus	contrastive	disyllable	2	0.117973577722353
1336	7076	7076	lu_cpsf	16	193.7966255	1	3	post-focus	contrastive	disyllable	2	0.166448554007801
1337	7077	7077	lu_cpsf	17	198.2062511	1	3	post-focus	contrastive	disyllable	2	0.223248013456645
1338	7078	7078	lu_cpsf	18	203.4537611	1	3	post-focus	contrastive	disyllable	2	0.289215936135193
1339	7079	7079	lu_cpsf	19	210.4501071	1	3	post-focus	contrastive	disyllable	2	0.374570467363836
1340	7080	7080	lu_cpsf	20	217.446453	1	3	post-focus	contrastive	disyllable	2	0.457133303619467
94161	7081	7081	tha_npsf	1	240.7406465	1	3	post-focus	narrow	disyllable	1	0.714050299075439
94162	7082	7082	tha_npsf	2	244.9172905	1	3	post-focus	narrow	disyllable	1	0.757473426167614
94163	7083	7083	tha_npsf	3	249.0939344	1	3	post-focus	narrow	disyllable	1	0.800162270710143
94164	7084	7084	tha_npsf	4	253.2705784	1	3	post-focus	narrow	disyllable	1	0.84214125564525
94165	7085	7085	tha_npsf	5	256.859258	1	3	post-focus	narrow	disyllable	1	0.877661385523682
94166	7086	7086	tha_npsf	6	259.3399873	1	3	post-focus	narrow	disyllable	1	0.901926300522865
94167	7087	7087	tha_npsf	7	261.8207165	1	3	post-focus	narrow	disyllable	1	0.925960208655858
94168	7088	7088	tha_npsf	8	264.3014458	1	3	post-focus	narrow	disyllable	1	0.949767468840448
94169	7089	7089	tha_npsf	9	265.791946	1	3	post-focus	narrow	disyllable	1	0.963964391382782
94170	7090	7090	tha_npsf	10	266.8445751	1	3	post-focus	narrow	disyllable	1	0.97394273409784
94171	7091	7091	tha_npsf	11	267.8972042	1	3	post-focus	narrow	disyllable	1	0.983881792352601
94172	7092	7092	tha_npsf	12	268.8950136	1	3	post-focus	narrow	disyllable	1	0.993267246670105
94173	7093	7093	tha_npsf	13	268.5800103	1	3	post-focus	narrow	disyllable	1	0.990308074148462
94174	7094	7094	tha_npsf	14	268.265007	1	3	post-focus	narrow	disyllable	1	0.987345428932491
94175	7095	7095	tha_npsf	15	267.9500036	1	3	post-focus	narrow	disyllable	1	0.984379301919781
94176	7096	7096	tha_npsf	16	267.8087796	1	3	post-focus	narrow	disyllable	1	0.983048379813403
94177	7097	7097	tha_npsf	17	267.943076	1	3	post-focus	narrow	disyllable	1	0.984314031249163
94178	7098	7098	tha_npsf	18	268.0773725	1	3	post-focus	narrow	disyllable	1	0.985579049425322
94179	7099	7099	tha_npsf	19	268.2116689	1	3	post-focus	narrow	disyllable	1	0.986843433093229
94180	7100	7100	tha_npsf	20	268.3886348	1	3	post-focus	narrow	disyllable	1	0.98850857829682
94181	7101	7101	lu_npsf	1	269.7791334	1	3	post-focus	narrow	disyllable	1	1.00155427443887
94182	7102	7102	lu_npsf	2	270.5702489	1	3	post-focus	narrow	disyllable	1	1.00894656390369
94183	7103	7103	lu_npsf	3	271.3613644	1	3	post-focus	narrow	disyllable	1	1.0163172707077
94184	7104	7104	lu_npsf	4	271.828224	1	3	post-focus	narrow	disyllable	1	1.02065685754784
94185	7105	7105	lu_npsf	5	272.2830715	1	3	post-focus	narrow	disyllable	1	1.02487762661852
94186	7106	7106	lu_npsf	6	272.4450154	1	3	post-focus	narrow	disyllable	1	1.02637868733038
94187	7107	7107	lu_npsf	7	272.5844232	1	3	post-focus	narrow	disyllable	1	1.02767014609108
94188	7108	7108	lu_npsf	8	272.1947008	1	3	post-focus	narrow	disyllable	1	1.02405814057034
94189	7109	7109	lu_npsf	9	271.7414683	1	3	post-focus	narrow	disyllable	1	1.01985100384073
94190	7110	7110	lu_npsf	10	270.9080244	1	3	post-focus	narrow	disyllable	1	1.01209620150472
94191	7111	7111	lu_npsf	11	270.0111968	1	3	post-focus	narrow	disyllable	1	1.00372495040269
94192	7112	7112	lu_npsf	12	269.0262314	1	3	post-focus	narrow	disyllable	1	0.994498897159566
94193	7113	7113	lu_npsf	13	268.0221009	1	3	post-focus	narrow	disyllable	1	0.985058490283692
94194	7114	7114	lu_npsf	14	265.6401549	1	3	post-focus	narrow	disyllable	1	0.96252223633034
94195	7115	7115	lu_npsf	15	262.882344	1	3	post-focus	narrow	disyllable	1	0.936176013198513
94196	7116	7116	lu_npsf	16	258.8103053	1	3	post-focus	narrow	disyllable	1	0.89676483491067
94197	7117	7117	lu_npsf	17	254.3000723	1	3	post-focus	narrow	disyllable	1	0.852382230299657
94198	7118	7118	lu_npsf	18	248.3312687	1	3	post-focus	narrow	disyllable	1	0.792420858568257
94199	7119	7119	lu_npsf	19	241.7788713	1	3	post-focus	narrow	disyllable	1	0.724914320257245
94200	7120	7120	lu_npsf	20	239.6605319	1	3	post-focus	narrow	disyllable	1	0.702698101938484
1341	7121	7121	pa_cpf	1	221.7410253	1	3	pre-focus	contrastive	disyllable	1	0.506507180738671
1342	7122	7122	pa_cpf	2	218.2474138	1	3	pre-focus	contrastive	disyllable	1	0.466415349792293
1343	7123	7123	pa_cpf	3	214.7538023	1	3	pre-focus	contrastive	disyllable	1	0.425676540005183
1344	7124	7124	pa_cpf	4	211.2601908	1	3	pre-focus	contrastive	disyllable	1	0.384269527264087
1345	7125	7125	pa_cpf	5	207.7665792	1	3	pre-focus	contrastive	disyllable	1	0.342172024415711
1346	7126	7126	pa_cpf	6	204.9342921	1	3	pre-focus	contrastive	disyllable	1	0.307520517421858
1347	7127	7127	pa_cpf	7	202.4729068	1	3	pre-focus	contrastive	disyllable	1	0.277015617261925
1348	7128	7128	pa_cpf	8	200.0115216	1	3	pre-focus	contrastive	disyllable	1	0.24613760492994
1349	7129	7129	pa_cpf	9	197.5501363	1	3	pre-focus	contrastive	disyllable	1	0.214877237481878
1350	7130	7130	pa_cpf	10	195.4250714	1	3	pre-focus	contrastive	disyllable	1	0.187573336568234
1351	7131	7131	pa_cpf	11	194.159044	1	3	pre-focus	contrastive	disyllable	1	0.17116529253688
1352	7132	7132	pa_cpf	12	192.8930165	1	3	pre-focus	contrastive	disyllable	1	0.15464990669593
1353	7133	7133	pa_cpf	13	191.626989	1	3	pre-focus	contrastive	disyllable	1	0.138025766652527
1354	7134	7134	pa_cpf	14	190.3609616	1	3	pre-focus	contrastive	disyllable	1	0.1212914319354
1355	7135	7135	pa_cpf	15	190.2633976	1	3	pre-focus	contrastive	disyllable	1	0.119997216878179
1356	7136	7136	pa_cpf	16	190.2646387	1	3	pre-focus	contrastive	disyllable	1	0.120013684600512
1357	7137	7137	pa_cpf	17	190.2658797	1	3	pre-focus	contrastive	disyllable	1	0.120030150888575
1358	7138	7138	pa_cpf	18	190.2671208	1	3	pre-focus	contrastive	disyllable	1	0.120046618396081
1359	7139	7139	pa_cpf	19	190.3481509	1	3	pre-focus	contrastive	disyllable	1	0.121121532080037
1360	7140	7140	pa_cpf	20	190.4911862	1	3	pre-focus	contrastive	disyllable	1	0.123017866251796
1361	7141	7141	li_cpf	1	192.1773803	1	3	pre-focus	contrastive	disyllable	1	0.145266380117453
1362	7142	7142	li_cpf	2	193.2748287	1	3	pre-focus	contrastive	disyllable	1	0.159642052416796
1363	7143	7143	li_cpf	3	194.3613186	1	3	pre-focus	contrastive	disyllable	1	0.173793992535216
1364	7144	7144	li_cpf	4	195.3941167	1	3	pre-focus	contrastive	disyllable	1	0.187173424838911
1365	7145	7145	li_cpf	5	196.393357	1	3	pre-focus	contrastive	disyllable	1	0.200050990003332
1366	7146	7146	li_cpf	6	197.3271678	1	3	pre-focus	contrastive	disyllable	1	0.21202625331582
1367	7147	7147	li_cpf	7	198.162163	1	3	pre-focus	contrastive	disyllable	1	0.222686402249342
1368	7148	7148	li_cpf	8	198.901653	1	3	pre-focus	contrastive	disyllable	1	0.232089824011406
1369	7149	7149	li_cpf	9	199.6064032	1	3	pre-focus	contrastive	disyllable	1	0.241019012178363
1370	7150	7150	li_cpf	10	200.2946564	1	3	pre-focus	contrastive	disyllable	1	0.24970880721932
1371	7151	7151	li_cpf	11	200.6290351	1	3	pre-focus	contrastive	disyllable	1	0.253919857288674
1372	7152	7152	li_cpf	12	200.8880114	1	3	pre-focus	contrastive	disyllable	1	0.257176495497218
1373	7153	7153	li_cpf	13	200.4695897	1	3	pre-focus	contrastive	disyllable	1	0.251912733010203
1374	7154	7154	li_cpf	14	200.6131319	1	3	pre-focus	contrastive	disyllable	1	0.253719736883426
1375	7155	7155	li_cpf	15	203.2072217	1	3	pre-focus	contrastive	disyllable	1	0.286154908136695
1376	7156	7156	li_cpf	16	206.6173492	1	3	pre-focus	contrastive	disyllable	1	0.328169105156588
1377	7157	7157	li_cpf	17	211.503361	1	3	pre-focus	contrastive	disyllable	1	0.387173725664891
1378	7158	7158	li_cpf	18	217.7269202	1	3	pre-focus	contrastive	disyllable	1	0.460387421224505
1379	7159	7159	li_cpf	19	225.1579474	1	3	pre-focus	contrastive	disyllable	1	0.54511254053866
1380	7160	7160	li_cpf	20	227.4364056	1	3	pre-focus	contrastive	disyllable	1	0.570530988160739
1381	7161	7161	kka_cpsf	1	246.5182677	1	3	post-focus	contrastive	disyllable	1	0.773922199896041
1382	7162	7162	kka_cpsf	2	250.4321939	1	3	post-focus	contrastive	disyllable	1	0.813689117921503
1383	7163	7163	kka_cpsf	3	254.34612	1	3	post-focus	contrastive	disyllable	1	0.852839324347733
1384	7164	7164	kka_cpsf	4	257.9498399	1	3	post-focus	contrastive	disyllable	1	0.888357502451833
1385	7165	7165	kka_cpsf	5	260.0708228	1	3	post-focus	contrastive	disyllable	1	0.90903061794264
1386	7166	7166	kka_cpsf	6	262.1918058	1	3	post-focus	contrastive	disyllable	1	0.929535819611118
1387	7167	7167	kka_cpsf	7	263.7619608	1	3	post-focus	contrastive	disyllable	1	0.944609165569286
1388	7168	7168	kka_cpsf	8	264.2910944	1	3	post-focus	contrastive	disyllable	1	0.94966859270559
1389	7169	7169	kka_cpsf	9	264.8202281	1	3	post-focus	contrastive	disyllable	1	0.954717901508132
1390	7170	7170	kka_cpsf	10	264.3328249	1	3	post-focus	contrastive	disyllable	1	0.950067177015499
1391	7171	7171	kka_cpsf	11	262.9034842	1	3	post-focus	contrastive	disyllable	1	0.936379021424355
1392	7172	7172	kka_cpsf	12	261.4741436	1	3	post-focus	contrastive	disyllable	1	0.922616244490253
1393	7173	7173	kka_cpsf	13	260.3174527	1	3	post-focus	contrastive	disyllable	1	0.911423557208515
1394	7174	7174	kka_cpsf	14	259.2820802	1	3	post-focus	contrastive	disyllable	1	0.901362540539671
1395	7175	7175	kka_cpsf	15	258.2467076	1	3	post-focus	contrastive	disyllable	1	0.89126126647481
1396	7176	7176	kka_cpsf	16	257.1009356	1	3	post-focus	contrastive	disyllable	1	0.880035602289314
1397	7177	7177	kka_cpsf	17	255.9379449	1	3	post-focus	contrastive	disyllable	1	0.86858996111411
1398	7178	7178	kka_cpsf	18	254.7745023	1	3	post-focus	contrastive	disyllable	1	0.857087714093485
1399	7179	7179	kka_cpsf	19	253.5996503	1	3	post-focus	contrastive	disyllable	1	0.845419244678711
1400	7180	7180	kka_cpsf	20	252.4247984	1	3	post-focus	contrastive	disyllable	1	0.8336965940054
1401	7181	7181	lak_cpsf	1	249.6235507	1	3	post-focus	contrastive	disyllable	1	0.805524190725558
1402	7182	7182	lak_cpsf	2	249.5388259	1	3	post-focus	contrastive	disyllable	1	0.804667188139018
1403	7183	7183	lak_cpsf	3	250.2236539	1	3	post-focus	contrastive	disyllable	1	0.811586000499261
1404	7184	7184	lak_cpsf	4	251.412778	1	3	post-focus	contrastive	disyllable	1	0.823554848300631
1405	7185	7185	lak_cpsf	5	252.7044622	1	3	post-focus	contrastive	disyllable	1	0.836492014804665
1406	7186	7186	lak_cpsf	6	253.3471637	1	3	post-focus	contrastive	disyllable	1	0.84290452609032
1407	7187	7187	lak_cpsf	7	253.3865354	1	3	post-focus	contrastive	disyllable	1	0.843296825632377
1408	7188	7188	lak_cpsf	8	252.7736428	1	3	post-focus	contrastive	disyllable	1	0.837183042412077
1409	7189	7189	lak_cpsf	9	251.1421032	1	3	post-focus	contrastive	disyllable	1	0.820835418884646
1410	7190	7190	lak_cpsf	10	249.0396614	1	3	post-focus	contrastive	disyllable	1	0.799612158332142
1411	7191	7191	lak_cpsf	11	246.6184136	1	3	post-focus	contrastive	disyllable	1	0.774947566791007
1412	7192	7192	lak_cpsf	12	243.9341527	1	3	post-focus	contrastive	disyllable	1	0.747319090907618
1413	7193	7193	lak_cpsf	13	240.8180928	1	3	post-focus	contrastive	disyllable	1	0.714862315528633
1414	7194	7194	lak_cpsf	14	237.2403297	1	3	post-focus	contrastive	disyllable	1	0.677074469692314
1415	7195	7195	lak_cpsf	15	233.2365647	1	3	post-focus	contrastive	disyllable	1	0.634105574895184
1416	7196	7196	lak_cpsf	16	228.8156229	1	3	post-focus	contrastive	disyllable	1	0.585794083975861
1417	7197	7197	lak_cpsf	17	223.4073987	1	3	post-focus	contrastive	disyllable	1	0.525408100259117
1418	7198	7198	lak_cpsf	18	217.4859492	1	3	post-focus	contrastive	disyllable	1	0.457591811675872
1419	7199	7199	lak_cpsf	19	211.2087285	1	3	post-focus	contrastive	disyllable	1	0.383654480906937
1420	7200	7200	lak_cpsf	20	205.2764011	1	3	post-focus	contrastive	disyllable	1	0.31173137975345
94201	7201	7201	ta_npsf	1	195.3945336	1	3	post-focus	narrow	disyllable	1	0.187178811298093
94202	7202	7202	ta_npsf	2	193.8723692	1	3	post-focus	narrow	disyllable	1	0.16743505806019
94203	7203	7203	ta_npsf	3	192.3502048	1	3	post-focus	narrow	disyllable	1	0.147535676693238
94204	7204	7204	ta_npsf	4	190.8280405	1	3	post-focus	narrow	disyllable	1	0.127478195568653
94205	7205	7205	ta_npsf	5	189.4402295	1	3	post-focus	narrow	disyllable	1	0.109051155309076
94206	7206	7206	ta_npsf	6	188.3863132	1	3	post-focus	narrow	disyllable	1	0.0949670843816108
94207	7207	7207	ta_npsf	7	187.3323968	1	3	post-focus	narrow	disyllable	1	0.0808039981571553
94208	7208	7208	ta_npsf	8	186.2784805	1	3	post-focus	narrow	disyllable	1	0.066561007756711
94209	7209	7209	ta_npsf	9	185.524342	1	3	post-focus	narrow	disyllable	1	0.0563197700626453
94210	7210	7210	ta_npsf	10	184.992818	1	3	post-focus	narrow	disyllable	1	0.0490766068662496
94211	7211	7211	ta_npsf	11	184.4612941	1	3	post-focus	narrow	disyllable	1	0.0418126039095917
94212	7212	7212	ta_npsf	12	183.9297701	1	3	post-focus	narrow	disyllable	1	0.0345276381787204
94213	7213	7213	ta_npsf	13	183.8390963	1	3	post-focus	narrow	disyllable	1	0.0332827788321232
94214	7214	7214	ta_npsf	14	183.8197224	1	3	post-focus	narrow	disyllable	1	0.0330167152176438
94215	7215	7215	ta_npsf	15	183.8003485	1	3	post-focus	narrow	disyllable	1	0.0327506235595914
94216	7216	7216	ta_npsf	16	183.8163745	1	3	post-focus	narrow	disyllable	1	0.0329707353464077
94217	7217	7217	ta_npsf	17	184.0366574	1	3	post-focus	narrow	disyllable	1	0.0359943045782955
94218	7218	7218	ta_npsf	18	184.2569402	1	3	post-focus	narrow	disyllable	1	0.0390142555389702
94219	7219	7219	ta_npsf	19	184.4772231	1	3	post-focus	narrow	disyllable	1	0.0420305996133053
94220	7220	7220	ta_npsf	20	184.6722364	1	3	post-focus	narrow	disyllable	1	0.0446979216621141
94221	7221	7221	li_npsf	1	186.5337737	1	3	post-focus	narrow	disyllable	1	0.0700185106796405
94222	7222	7222	li_npsf	2	187.0200936	1	3	post-focus	narrow	disyllable	1	0.0765917957854194
94223	7223	7223	li_npsf	3	187.5052672	1	3	post-focus	narrow	disyllable	1	0.0831325765592563
94224	7224	7224	li_npsf	4	187.6571989	1	3	post-focus	narrow	disyllable	1	0.0851773371158505
94225	7225	7225	li_npsf	5	187.8064018	1	3	post-focus	narrow	disyllable	1	0.0871837618205309
94226	7226	7226	li_npsf	6	187.5602979	1	3	post-focus	narrow	disyllable	1	0.0838733941173528
94227	7227	7227	li_npsf	7	187.30815	1	3	post-focus	narrow	disyllable	1	0.0804772199602138
94228	7228	7228	li_npsf	8	186.474284	1	3	post-focus	narrow	disyllable	1	0.0692132490808934
94229	7229	7229	li_npsf	9	185.6384725	1	3	post-focus	narrow	disyllable	1	0.0578723382900502
94230	7230	7230	li_npsf	10	184.6627087	1	3	post-focus	narrow	disyllable	1	0.0445676706540507
94231	7231	7231	li_npsf	11	183.6880194	1	3	post-focus	narrow	disyllable	1	0.0312072817701479
94232	7232	7232	li_npsf	12	182.7749413	1	3	post-focus	narrow	disyllable	1	0.018626948128557
94233	7233	7233	li_npsf	13	181.8733001	1	3	post-focus	narrow	disyllable	1	0.00614236831901813
94234	7234	7234	li_npsf	14	181.5163219	1	3	post-focus	narrow	disyllable	1	0.00118235623152434
94235	7235	7235	li_npsf	15	181.1787658	1	3	post-focus	narrow	disyllable	1	-0.00351677779943279
94236	7236	7236	li_npsf	16	181.6312418	1	3	post-focus	narrow	disyllable	1	0.00278016771827584
94237	7237	7237	li_npsf	17	182.1083238	1	3	post-focus	narrow	disyllable	1	0.00940257911484687
94238	7238	7238	li_npsf	18	183.4581142	1	3	post-focus	narrow	disyllable	1	0.0280455624578455
94239	7239	7239	li_npsf	19	184.8169204	1	3	post-focus	narrow	disyllable	1	0.0466750381198308
94240	7240	7240	li_npsf	20	186.4589612	1	3	post-focus	narrow	disyllable	1	0.0690057957306052
94241	7241	7241	pa_npsf	1	190.1208953	1	3	post-focus	narrow	disyllable	1	0.118105689033454
94242	7242	7242	pa_npsf	2	190.3329741	1	3	post-focus	narrow	disyllable	1	0.120920237404646
94243	7243	7243	pa_npsf	3	190.5450528	1	3	post-focus	narrow	disyllable	1	0.123731650081801
94244	7244	7244	pa_npsf	4	190.7223671	1	3	post-focus	narrow	disyllable	1	0.126079809173238
94245	7245	7245	pa_npsf	5	190.4669296	1	3	post-focus	narrow	disyllable	1	0.122696377252305
94246	7246	7246	pa_npsf	6	190.2114921	1	3	post-focus	narrow	disyllable	1	0.119308404723857
94247	7247	7247	pa_npsf	7	189.9182358	1	3	post-focus	narrow	disyllable	1	0.115413211355182
94248	7248	7248	pa_npsf	8	189.4085031	1	3	post-focus	narrow	disyllable	1	0.108628322792706
94249	7249	7249	pa_npsf	9	188.8987704	1	3	post-focus	narrow	disyllable	1	0.101825150237356
94250	7250	7250	pa_npsf	10	188.4100291	1	3	post-focus	narrow	disyllable	1	0.0952848788640628
94251	7251	7251	pa_npsf	11	187.9943947	1	3	post-focus	narrow	disyllable	1	0.0897095516338618
94252	7252	7252	pa_npsf	12	187.5787602	1	3	post-focus	narrow	disyllable	1	0.0841218829869148
94253	7253	7253	pa_npsf	13	187.2202414	1	3	post-focus	narrow	disyllable	1	0.0792921061845288
94254	7254	7254	pa_npsf	14	186.9966312	1	3	post-focus	narrow	disyllable	1	0.0762750616783308
94255	7255	7255	pa_npsf	15	186.7730209	1	3	post-focus	narrow	disyllable	1	0.0732544058854043
94256	7256	7256	pa_npsf	16	186.6294336	1	3	post-focus	narrow	disyllable	1	0.0713128392417268
94257	7257	7257	pa_npsf	17	186.6210546	1	3	post-focus	narrow	disyllable	1	0.0711994934955025
94258	7258	7258	pa_npsf	18	186.6126756	1	3	post-focus	narrow	disyllable	1	0.0710861426601134
94259	7259	7259	pa_npsf	19	186.646438	1	3	post-focus	narrow	disyllable	1	0.0715428482336332
94260	7260	7260	pa_npsf	20	186.7325125	1	3	post-focus	narrow	disyllable	1	0.072706808367067
94261	7261	7261	li_npsf	1	187.387899	1	3	post-focus	narrow	disyllable	1	0.0815518514410136
94262	7262	7262	li_npsf	2	188.0304461	1	3	post-focus	narrow	disyllable	1	0.0901936337292313
94263	7263	7263	li_npsf	3	188.6729932	1	3	post-focus	narrow	disyllable	1	0.0988059351985507
94264	7264	7264	li_npsf	4	189.4112045	1	3	post-focus	narrow	disyllable	1	0.108664328367717
94265	7265	7265	li_npsf	5	190.1643307	1	3	post-focus	narrow	disyllable	1	0.11868238616824
94266	7266	7266	li_npsf	6	190.8602892	1	3	post-focus	narrow	disyllable	1	0.127904791541988
94267	7267	7267	li_npsf	7	191.5351289	1	3	post-focus	narrow	disyllable	1	0.136815286209963
94268	7268	7268	li_npsf	8	191.9663244	1	3	post-focus	narrow	disyllable	1	0.142492311236757
94269	7269	7269	li_npsf	9	192.2319237	1	3	post-focus	narrow	disyllable	1	0.145982790281699
94270	7270	7270	li_npsf	10	192.2521299	1	3	post-focus	narrow	disyllable	1	0.146248140674867
94271	7271	7271	li_npsf	11	191.9848175	1	3	post-focus	narrow	disyllable	1	0.1427355020555
94272	7272	7272	li_npsf	12	191.5895925	1	3	post-focus	narrow	disyllable	1	0.137533046770931
94273	7273	7273	li_npsf	13	190.9294222	1	3	post-focus	narrow	disyllable	1	0.128819061832291
94274	7274	7274	li_npsf	14	190.7582912	1	3	post-focus	narrow	disyllable	1	0.126555283196009
94275	7275	7275	li_npsf	15	192.6623759	1	3	post-focus	narrow	disyllable	1	0.151629520690194
94276	7276	7276	li_npsf	16	194.7179944	1	3	post-focus	narrow	disyllable	1	0.178422586079515
94277	7277	7277	li_npsf	17	199.3361352	1	3	post-focus	narrow	disyllable	1	0.237598447808616
94278	7278	7278	li_npsf	18	203.9542759	1	3	post-focus	narrow	disyllable	1	0.295418924552799
94279	7279	7279	li_npsf	19	211.2125821	1	3	post-focus	narrow	disyllable	1	0.383700541999341
94280	7280	7280	li_npsf	20	218.6975014	1	3	post-focus	narrow	disyllable	1	0.471616314802489
1421	7281	7281	kka_cf	1	242.0253452	1	3	on-focus	contrastive	disyllable	1	0.727486579554152
1422	7282	7282	kka_cf	2	249.8885869	1	3	on-focus	contrastive	disyllable	1	0.808203190094584
1423	7283	7283	kka_cf	3	257.6754191	1	3	on-focus	contrastive	disyllable	1	0.885670325270116
1424	7284	7284	kka_cf	4	262.8522318	1	3	on-focus	contrastive	disyllable	1	0.935886819139642
1425	7285	7285	kka_cf	5	267.8853612	1	3	on-focus	contrastive	disyllable	1	0.983770186602175
1426	7286	7286	kka_cf	6	270.5363442	1	3	on-focus	contrastive	disyllable	1	1.00863019739568
1427	7287	7287	kka_cf	7	272.9841732	1	3	on-focus	contrastive	disyllable	1	1.03136972765261
1428	7288	7288	kka_cf	8	273.2543062	1	3	on-focus	contrastive	disyllable	1	1.03386667167735
1429	7289	7289	kka_cf	9	273.5939053	1	3	on-focus	contrastive	disyllable	1	1.03700221792204
1430	7290	7290	kka_cf	10	274.4746168	1	3	on-focus	contrastive	disyllable	1	1.04511579939716
1431	7291	7291	kka_cf	11	275.3857029	1	3	on-focus	contrastive	disyllable	1	1.0534818571455
1432	7292	7292	kka_cf	12	276.4799986	1	3	on-focus	contrastive	disyllable	1	1.06349372891057
1433	7293	7293	kka_cf	13	277.5514566	1	3	on-focus	contrastive	disyllable	1	1.07325833415581
1434	7294	7294	kka_cf	14	278.511929	1	3	on-focus	contrastive	disyllable	1	1.08197949792406
1435	7295	7295	kka_cf	15	279.4776157	1	3	on-focus	contrastive	disyllable	1	1.09071773940458
1436	7296	7296	kka_cf	16	280.4642772	1	3	on-focus	contrastive	disyllable	1	1.09961464721658
1437	7297	7297	kka_cf	17	281.5069221	1	3	on-focus	contrastive	disyllable	1	1.10898241858604
1438	7298	7298	kka_cf	18	282.7396186	1	3	on-focus	contrastive	disyllable	1	1.12001307528881
1439	7299	7299	kka_cf	19	284.0809207	1	3	on-focus	contrastive	disyllable	1	1.13196107645203
1440	7300	7300	kka_cf	20	285.7378826	1	3	on-focus	contrastive	disyllable	1	1.14664325124836
1441	7301	7301	lak_cf	1	291.7408342	1	3	on-focus	contrastive	disyllable	1	1.19913099720667
1442	7302	7302	lak_cf	2	295.0053115	1	3	on-focus	contrastive	disyllable	1	1.22722290982198
1443	7303	7303	lak_cf	3	298.2386638	1	3	on-focus	contrastive	disyllable	1	1.25474221161942
1444	7304	7304	lak_cf	4	301.4066372	1	3	on-focus	contrastive	disyllable	1	1.28141721923905
1445	7305	7305	lak_cf	5	304.3332068	1	3	on-focus	contrastive	disyllable	1	1.30581158408022
1446	7306	7306	lak_cf	6	307.1269408	1	3	on-focus	contrastive	disyllable	1	1.32888082680149
1447	7307	7307	lak_cf	7	309.3323138	1	3	on-focus	contrastive	disyllable	1	1.34694395437542
1448	7308	7308	lak_cf	8	311.4241717	1	3	on-focus	contrastive	disyllable	1	1.36395872026242
1449	7309	7309	lak_cf	9	313.2864971	1	3	on-focus	contrastive	disyllable	1	1.37901062115915
1450	7310	7310	lak_cf	10	315.0526384	1	3	on-focus	contrastive	disyllable	1	1.39320269623427
1451	7311	7311	lak_cf	11	316.7579618	1	3	on-focus	contrastive	disyllable	1	1.40683076505313
1452	7312	7312	lak_cf	12	318.2967254	1	3	on-focus	contrastive	disyllable	1	1.41906495019565
1453	7313	7313	lak_cf	13	319.7195835	1	3	on-focus	contrastive	disyllable	1	1.43032509434516
1454	7314	7314	lak_cf	14	320.8418172	1	3	on-focus	contrastive	disyllable	1	1.43917087987159
1455	7315	7315	lak_cf	15	321.6275861	1	3	on-focus	contrastive	disyllable	1	1.44534615089016
1456	7316	7316	lak_cf	16	322.1699162	1	3	on-focus	contrastive	disyllable	1	1.4495994697739
1457	7317	7317	lak_cf	17	320.711819	1	3	on-focus	contrastive	disyllable	1	1.43814778055616
1458	7318	7318	lak_cf	18	318.4665069	1	3	on-focus	contrastive	disyllable	1	1.42041120051048
1459	7319	7319	lak_cf	19	314.2550192	1	3	on-focus	contrastive	disyllable	1	1.38680319339994
1460	7320	7320	lak_cf	20	312.3434474	1	3	on-focus	contrastive	disyllable	1	1.37139981251102
94281	7321	7321	kka_npf	1	301.528583	1	3	pre-focus	narrow	disyllable	2	1.28243841644838
94282	7322	7322	kka_npf	2	294.378833	1	3	pre-focus	narrow	disyllable	2	1.22185603697153
94283	7323	7323	kka_npf	3	287.2474651	1	3	pre-focus	narrow	disyllable	2	1.15994558258164
94284	7324	7324	kka_npf	4	281.2319745	1	3	pre-focus	narrow	disyllable	2	1.10651549070735
94285	7325	7325	kka_npf	5	275.2780482	1	3	pre-focus	narrow	disyllable	2	1.05249475991882
94286	7326	7326	kka_npf	6	271.161942	1	3	pre-focus	narrow	disyllable	2	1.01446130914254
94287	7327	7327	kka_npf	7	267.1383505	1	3	pre-focus	narrow	disyllable	2	0.976720537590471
94288	7328	7328	kka_npf	8	264.9250898	1	3	pre-focus	narrow	disyllable	2	0.955717356388199
94289	7329	7329	kka_npf	9	262.8331063	1	3	pre-focus	narrow	disyllable	2	0.935703122862978
94290	7330	7330	kka_npf	10	262.490674	1	3	pre-focus	narrow	disyllable	2	0.932411870806216
94291	7331	7331	kka_npf	11	262.1858241	1	3	pre-focus	narrow	disyllable	2	0.92947822340307
94292	7332	7332	kka_npf	12	262.30719	1	3	pre-focus	narrow	disyllable	2	0.930646566509607
94293	7333	7333	kka_npf	13	262.426531	1	3	pre-focus	narrow	disyllable	2	0.931794889674668
94294	7334	7334	kka_npf	14	262.5270725	1	3	pre-focus	narrow	disyllable	2	0.932761915036508
94295	7335	7335	kka_npf	15	262.6196415	1	3	pre-focus	narrow	disyllable	2	0.933651932123129
94296	7336	7336	kka_npf	16	262.6499065	1	3	pre-focus	narrow	disyllable	2	0.933942850981736
94297	7337	7337	kka_npf	17	262.6821354	1	3	pre-focus	narrow	disyllable	2	0.934252610751376
94298	7338	7338	kka_npf	18	262.7275472	1	3	pre-focus	narrow	disyllable	2	0.93468901007175
94299	7339	7339	kka_npf	19	262.7975397	1	3	pre-focus	narrow	disyllable	2	0.935361477844066
94300	7340	7340	kka_npf	20	263.0114767	1	3	pre-focus	narrow	disyllable	2	0.93741581308581
94301	7341	7341	lak_npf	1	264.3359868	1	3	pre-focus	narrow	disyllable	2	0.950097374993206
94302	7342	7342	lak_npf	2	265.4665862	1	3	pre-focus	narrow	disyllable	2	0.960872163807756
94303	7343	7343	lak_npf	3	266.6518877	1	3	pre-focus	narrow	disyllable	2	0.97211911046691
94304	7344	7344	lak_npf	4	267.9467094	1	3	pre-focus	narrow	disyllable	2	0.984348264737303
94305	7345	7345	lak_npf	5	269.1432676	1	3	pre-focus	narrow	disyllable	2	0.995596928052165
94306	7346	7346	lak_npf	6	270.29059	1	3	pre-focus	narrow	disyllable	2	1.00633586632523
94307	7347	7347	lak_npf	7	271.1420573	1	3	pre-focus	narrow	disyllable	2	1.01427617366265
94308	7348	7348	lak_npf	8	271.9006065	1	3	pre-focus	narrow	disyllable	2	1.02132900512897
94309	7349	7349	lak_npf	9	272.4729498	1	3	pre-focus	narrow	disyllable	2	1.0266375215198
94310	7350	7350	lak_npf	10	272.9750896	1	3	pre-focus	narrow	disyllable	2	1.03128572148297
94311	7351	7351	lak_npf	11	273.4419415	1	3	pre-focus	narrow	disyllable	2	1.03559960514778
94312	7352	7352	lak_npf	12	273.9273663	1	3	pre-focus	narrow	disyllable	2	1.04007730575838
94313	7353	7353	lak_npf	13	274.3779293	1	3	pre-focus	narrow	disyllable	2	1.04422633601756
94314	7354	7354	lak_npf	14	274.7581962	1	3	pre-focus	narrow	disyllable	2	1.04772274315815
94315	7355	7355	lak_npf	15	275.2111654	1	3	pre-focus	narrow	disyllable	2	1.05188131008292
94316	7356	7356	lak_npf	16	275.7007945	1	3	pre-focus	narrow	disyllable	2	1.05636874904999
94317	7357	7357	lak_npf	17	276.2119187	1	3	pre-focus	narrow	disyllable	2	1.06104469615691
94318	7358	7358	lak_npf	18	276.7394993	1	3	pre-focus	narrow	disyllable	2	1.06586212593821
94319	7359	7359	lak_npf	19	277.3002518	1	3	pre-focus	narrow	disyllable	2	1.07097239611076
94320	7360	7360	lak_npf	20	277.4898273	1	3	pre-focus	narrow	disyllable	2	1.07269770540031
94321	7361	7361	ppa_nf	1	278.9800261	1	3	on-focus	narrow	disyllable	1	1.0862189611059
94322	7362	7362	ppa_nf	2	279.5697217	1	3	on-focus	narrow	disyllable	1	1.09154960423313
94323	7363	7363	ppa_nf	3	280.1367623	1	3	on-focus	narrow	disyllable	1	1.09666486037969
94324	7364	7364	ppa_nf	4	280.5866572	1	3	on-focus	narrow	disyllable	1	1.10071598765508
94325	7365	7365	ppa_nf	5	280.9900094	1	3	on-focus	narrow	disyllable	1	1.1043424975776
94326	7366	7366	ppa_nf	6	281.2962999	1	3	on-focus	narrow	disyllable	1	1.10709285718005
94327	7367	7367	ppa_nf	7	281.4935028	1	3	on-focus	narrow	disyllable	1	1.10886207178257
94328	7368	7368	ppa_nf	8	281.5754049	1	3	on-focus	narrow	disyllable	1	1.10959649587268
94329	7369	7369	ppa_nf	9	281.7194241	1	3	on-focus	narrow	disyllable	1	1.11088741209722
94330	7370	7370	ppa_nf	10	281.8971553	1	3	on-focus	narrow	disyllable	1	1.11247959643568
94331	7371	7371	ppa_nf	11	282.1833755	1	3	on-focus	narrow	disyllable	1	1.11504155810496
94332	7372	7372	ppa_nf	12	282.495001	1	3	on-focus	narrow	disyllable	1	1.11782796986891
94333	7373	7373	ppa_nf	13	282.8973282	1	3	on-focus	narrow	disyllable	1	1.12142085205091
94334	7374	7374	ppa_nf	14	283.3101485	1	3	on-focus	narrow	disyllable	1	1.12510213282079
94335	7375	7375	ppa_nf	15	283.7739298	1	3	on-focus	narrow	disyllable	1	1.12923146001584
94336	7376	7376	ppa_nf	16	284.3005871	1	3	on-focus	narrow	disyllable	1	1.13391243526644
94337	7377	7377	ppa_nf	17	284.9764915	1	3	on-focus	narrow	disyllable	1	1.13990724218665
94338	7378	7378	ppa_nf	18	285.7243003	1	3	on-focus	narrow	disyllable	1	1.14652324627551
94339	7379	7379	ppa_nf	19	286.5570423	1	3	on-focus	narrow	disyllable	1	1.15387032356173
94340	7380	7380	ppa_nf	20	287.5495498	1	3	on-focus	narrow	disyllable	1	1.16259913508846
94341	7381	7381	ne_nf	1	288.9961983	1	3	on-focus	narrow	disyllable	1	1.1752681713391
94342	7382	7382	ne_nf	2	291.5122833	1	3	on-focus	narrow	disyllable	1	1.19715248237954
94343	7383	7383	ne_nf	3	294.219594	1	3	on-focus	narrow	disyllable	1	1.22049005875054
94344	7384	7384	ne_nf	4	297.0826848	1	3	on-focus	narrow	disyllable	1	1.24493800503948
94345	7385	7385	ne_nf	5	300.124082	1	3	on-focus	narrow	disyllable	1	1.270651765651
94346	7386	7386	ne_nf	6	303.1967868	1	3	on-focus	narrow	disyllable	1	1.29636695142201
94347	7387	7387	ne_nf	7	306.1333338	1	3	on-focus	narrow	disyllable	1	1.32070025597
94348	7388	7388	ne_nf	8	308.9630791	1	3	on-focus	narrow	disyllable	1	1.34392872767911
94349	7389	7389	ne_nf	9	311.6361222	1	3	on-focus	narrow	disyllable	1	1.36567630355343
94350	7390	7390	ne_nf	10	313.4557967	1	3	on-focus	narrow	disyllable	1	1.3803745143457
94351	7391	7391	ne_nf	11	314.7040255	1	3	on-focus	narrow	disyllable	1	1.39040768121344
94352	7392	7392	ne_nf	12	315.4157303	1	3	on-focus	narrow	disyllable	1	1.39611051092398
94353	7393	7393	ne_nf	13	315.6377187	1	3	on-focus	narrow	disyllable	1	1.3978866524747
94354	7394	7394	ne_nf	14	315.5704936	1	3	on-focus	narrow	disyllable	1	1.39734891260457
94355	7395	7395	ne_nf	15	315.4313712	1	3	on-focus	narrow	disyllable	1	1.39623569556476
94356	7396	7396	ne_nf	16	315.0988452	1	3	on-focus	narrow	disyllable	1	1.39357292857319
94357	7397	7397	ne_nf	17	313.8428707	1	3	on-focus	narrow	disyllable	1	1.38349005276141
94358	7398	7398	ne_nf	18	307.0617364	1	3	on-focus	narrow	disyllable	1	1.32834479751459
94359	7399	7399	ne_nf	19	294.9277275	1	3	on-focus	narrow	disyllable	1	1.22655888720811
94360	7400	7400	ne_nf	20	277.5680653	1	3	on-focus	narrow	disyllable	1	1.07340939870544
94361	7401	7401	pa_npsf	1	239.1231102	1	3	post-focus	narrow	disyllable	2	0.697030628457338
94362	7402	7402	pa_npsf	2	230.753788	1	3	post-focus	narrow	disyllable	2	0.607088005524425
94363	7403	7403	pa_npsf	3	222.3844658	1	3	post-focus	narrow	disyllable	2	0.513822215871227
94364	7404	7404	pa_npsf	4	215.2695897	1	3	post-focus	narrow	disyllable	2	0.431732629388417
94365	7405	7405	pa_npsf	5	209.5746525	1	3	post-focus	narrow	disyllable	2	0.364046662515886
94366	7406	7406	pa_npsf	6	203.8797153	1	3	post-focus	narrow	disyllable	2	0.294495844429282
94367	7407	7407	pa_npsf	7	200.6175003	1	3	post-focus	narrow	disyllable	2	0.253774708908552
94368	7408	7408	pa_npsf	8	197.5157535	1	3	post-focus	narrow	disyllable	2	0.214437812110921
94369	7409	7409	pa_npsf	9	195.3268067	1	3	post-focus	narrow	disyllable	2	0.186303610933706
94370	7410	7410	pa_npsf	10	194.4668251	1	3	post-focus	narrow	disyllable	2	0.175164037922869
94371	7411	7411	pa_npsf	11	193.6068435	1	3	post-focus	narrow	disyllable	2	0.16397509356896
94372	7412	7412	pa_npsf	12	192.8168183	1	3	post-focus	narrow	disyllable	2	0.153652442248006
94373	7413	7413	pa_npsf	13	192.0366738	1	3	post-focus	narrow	disyllable	2	0.143417305857974
94374	7414	7414	pa_npsf	14	191.3220468	1	3	post-focus	narrow	disyllable	2	0.134005174130365
94375	7415	7415	pa_npsf	15	190.7316437	1	3	post-focus	narrow	disyllable	2	0.126202598343589
94376	7416	7416	pa_npsf	16	190.1412406	1	3	post-focus	narrow	disyllable	2	0.118375832479281
94377	7417	7417	pa_npsf	17	189.7891429	1	3	post-focus	narrow	disyllable	2	0.113696620648017
94378	7418	7418	pa_npsf	18	189.4913694	1	3	post-focus	narrow	disyllable	2	0.109732571541151
94379	7419	7419	pa_npsf	19	189.2807985	1	3	post-focus	narrow	disyllable	2	0.10692562747571
94380	7420	7420	pa_npsf	20	189.290707	1	3	post-focus	narrow	disyllable	2	0.107057779375738
94381	7421	7421	li_npsf	1	189.3775779	1	3	post-focus	narrow	disyllable	2	0.10821610007134
94382	7422	7422	li_npsf	2	189.6569567	1	3	post-focus	narrow	disyllable	2	0.111937686977388
94383	7423	7423	li_npsf	3	189.9363355	1	3	post-focus	narrow	disyllable	2	0.115653795742058
94384	7424	7424	li_npsf	4	190.2957953	1	3	post-focus	narrow	disyllable	2	0.120427055448687
94385	7425	7425	li_npsf	5	190.6860959	1	3	post-focus	narrow	disyllable	2	0.125599650232433
94386	7426	7426	li_npsf	6	191.0467774	1	3	post-focus	narrow	disyllable	2	0.130370303522628
94387	7427	7427	li_npsf	7	191.3703559	1	3	post-focus	narrow	disyllable	2	0.134642545466292
94388	7428	7428	li_npsf	8	191.6302643	1	3	post-focus	narrow	disyllable	2	0.138068915989063
94389	7429	7429	li_npsf	9	191.5699986	1	3	post-focus	narrow	disyllable	2	0.137274847740866
94390	7430	7430	li_npsf	10	191.5097329	1	3	post-focus	narrow	disyllable	2	0.136480529648705
94391	7431	7431	li_npsf	11	191.0895777	1	3	post-focus	narrow	disyllable	2	0.130935815591735
94392	7432	7432	li_npsf	12	190.6239547	1	3	post-focus	narrow	disyllable	2	0.124776811347768
94393	7433	7433	li_npsf	13	191.5501152	1	3	post-focus	narrow	disyllable	2	0.137012806820119
94394	7434	7434	li_npsf	14	193.3668863	1	3	post-focus	narrow	disyllable	2	0.160844218214988
94395	7435	7435	li_npsf	15	195.9496332	1	3	post-focus	narrow	disyllable	2	0.194340670204029
94396	7436	7436	li_npsf	16	200.0753038	1	3	post-focus	narrow	disyllable	2	0.246942535956951
94397	7437	7437	li_npsf	17	204.3301428	1	3	post-focus	narrow	disyllable	2	0.300067124682189
94398	7438	7438	li_npsf	18	210.8608457	1	3	post-focus	narrow	disyllable	2	0.379492860839578
94399	7439	7439	li_npsf	19	217.3915487	1	3	post-focus	narrow	disyllable	2	0.456495785856459
94400	7440	7440	li_npsf	20	218.8719542	1	3	post-focus	narrow	disyllable	2	0.473629317647816
1461	7441	7441	tta_cpsf	1	239.0676562	1	3	post-focus	contrastive	disyllable	1	0.696445103900381
1462	7442	7442	tta_cpsf	2	244.0151966	1	3	post-focus	contrastive	disyllable	1	0.748157698930217
1463	7443	7443	tta_cpsf	3	248.9627369	1	3	post-focus	contrastive	disyllable	1	0.798832244413042
1464	7444	7444	tta_cpsf	4	252.97369	1	3	post-focus	contrastive	disyllable	1	0.839180199926067
1465	7445	7445	tta_cpsf	5	255.3394618	1	3	post-focus	contrastive	disyllable	1	0.862679669521932
1466	7446	7446	tta_cpsf	6	257.7052337	1	3	post-focus	contrastive	disyllable	1	0.885962413661091
1467	7447	7447	tta_cpsf	7	258.4770606	1	3	post-focus	contrastive	disyllable	1	0.89351212854473
1468	7448	7448	tta_cpsf	8	258.6459221	1	3	post-focus	contrastive	disyllable	1	0.895160861195134
1469	7449	7449	tta_cpsf	9	258.6337665	1	3	post-focus	contrastive	disyllable	1	0.895042212109765
1470	7450	7450	tta_cpsf	10	256.7528137	1	3	post-focus	contrastive	disyllable	1	0.876614978577545
1471	7451	7451	tta_cpsf	11	254.8718609	1	3	post-focus	contrastive	disyllable	1	0.858052250924682
1472	7452	7452	tta_cpsf	12	253.1239217	1	3	post-focus	contrastive	disyllable	1	0.840678989718228
1473	7453	7453	tta_cpsf	13	251.5378478	1	3	post-focus	contrastive	disyllable	1	0.824810417147446
1474	7454	7454	tta_cpsf	14	249.9517739	1	3	post-focus	contrastive	disyllable	1	0.808841468038414
1475	7455	7455	tta_cpsf	15	248.719039	1	3	post-focus	contrastive	disyllable	1	0.79635987419524
1476	7456	7456	tta_cpsf	16	247.5671234	1	3	post-focus	contrastive	disyllable	1	0.78464054662614
1477	7457	7457	tta_cpsf	17	246.4584151	1	3	post-focus	contrastive	disyllable	1	0.773309186359232
1478	7458	7458	tta_cpsf	18	245.5511372	1	3	post-focus	contrastive	disyllable	1	0.763998521167708
1479	7459	7459	tta_cpsf	19	244.6438594	1	3	post-focus	contrastive	disyllable	1	0.754653391621564
1480	7460	7460	tta_cpsf	20	244.1103265	1	3	post-focus	contrastive	disyllable	1	0.749141707654819
1481	7461	7461	li_cpsf	1	242.500034	1	3	post-focus	contrastive	disyllable	1	0.732433170676612
1482	7462	7462	li_cpsf	2	242.258361	1	3	post-focus	contrastive	disyllable	1	0.729915979212934
1483	7463	7463	li_cpsf	3	242.0186367	1	3	post-focus	contrastive	disyllable	1	0.727416602763716
1484	7464	7464	li_cpsf	4	241.7942628	1	3	post-focus	contrastive	disyllable	1	0.725075026298135
1485	7465	7465	li_cpsf	5	241.5355985	1	3	post-focus	contrastive	disyllable	1	0.722372895753869
1486	7466	7466	li_cpsf	6	241.1590227	1	3	post-focus	contrastive	disyllable	1	0.718433827953274
1487	7467	7467	li_cpsf	7	240.658107	1	3	post-focus	contrastive	disyllable	1	0.713184593336496
1488	7468	7468	li_cpsf	8	239.913601	1	3	post-focus	contrastive	disyllable	1	0.705362486022272
1489	7469	7469	li_cpsf	9	238.8213415	1	3	post-focus	contrastive	disyllable	1	0.693842687677093
1490	7470	7470	li_cpsf	10	237.3050656	1	3	post-focus	contrastive	disyllable	1	0.677763250201715
1491	7471	7471	li_cpsf	11	235.4193089	1	3	post-focus	contrastive	disyllable	1	0.657621677085864
1492	7472	7472	li_cpsf	12	233.2470416	1	3	post-focus	contrastive	disyllable	1	0.634218974053956
1493	7473	7473	li_cpsf	13	230.7008534	1	3	post-focus	contrastive	disyllable	1	0.606508811544756
1494	7474	7474	li_cpsf	14	227.9753574	1	3	post-focus	contrastive	disyllable	1	0.576506282531117
1495	7475	7475	li_cpsf	15	226.6902659	1	3	post-focus	contrastive	disyllable	1	0.562235213445371
1496	7476	7476	li_cpsf	16	225.791451	1	3	post-focus	contrastive	disyllable	1	0.552205622545566
1497	7477	7477	li_cpsf	17	226.9750898	1	3	post-focus	contrastive	disyllable	1	0.565405177154933
1498	7478	7478	li_cpsf	18	228.4244131	1	3	post-focus	contrastive	disyllable	1	0.581474131180711
1499	7479	7479	li_cpsf	19	232.5359625	1	3	post-focus	contrastive	disyllable	1	0.626510861743648
1500	7480	7480	li_cpsf	20	236.1292683	1	3	post-focus	contrastive	disyllable	1	0.665223553818088
1501	7481	7481	kka_cpf	1	249.0472676	1	3	pre-focus	contrastive	disyllable	1	0.79968926217357
1502	7482	7482	kka_cpf	2	253.7143988	1	3	pre-focus	contrastive	disyllable	1	0.846561290568364
1503	7483	7483	kka_cpf	3	258.3815299	1	3	pre-focus	contrastive	disyllable	1	0.892578907237364
1504	7484	7484	kka_cpf	4	261.6192377	1	3	pre-focus	contrastive	disyllable	1	0.924016747218398
1505	7485	7485	kka_cpf	5	264.6393399	1	3	pre-focus	contrastive	disyllable	1	0.952992894463133
1506	7486	7486	kka_cpf	6	266.4832604	1	3	pre-focus	contrastive	disyllable	1	0.970522113815575
1507	7487	7487	kka_cpf	7	267.9047679	1	3	pre-focus	contrastive	disyllable	1	0.983953068367066
1508	7488	7488	kka_cpf	8	268.3319671	1	3	pre-focus	contrastive	disyllable	1	0.98797548804407
1509	7489	7489	kka_cpf	9	268.1062866	1	3	pre-focus	contrastive	disyllable	1	0.985851325527631
1510	7490	7490	kka_cpf	10	267.9620704	1	3	pre-focus	contrastive	disyllable	1	0.9844929892304
1511	7491	7491	kka_cpf	11	267.9091598	1	3	pre-focus	contrastive	disyllable	1	0.983994454215676
1512	7492	7492	kka_cpf	12	267.9070027	1	3	pre-focus	contrastive	disyllable	1	0.983974127468325
1513	7493	7493	kka_cpf	13	268.003631	1	3	pre-focus	contrastive	disyllable	1	0.984884513088198
1514	7494	7494	kka_cpf	14	268.0887658	1	3	pre-focus	contrastive	disyllable	1	0.985686340493862
1515	7495	7495	kka_cpf	15	268.1299444	1	3	pre-focus	contrastive	disyllable	1	0.98607408266202
1516	7496	7496	kka_cpf	16	268.1789447	1	3	pre-focus	contrastive	disyllable	1	0.986535397225067
1517	7497	7497	kka_cpf	17	268.3241903	1	3	pre-focus	contrastive	disyllable	1	0.987902320541165
1518	7498	7498	kka_cpf	18	268.469436	1	3	pre-focus	contrastive	disyllable	1	0.989268505073453
1519	7499	7499	kka_cpf	19	268.7952757	1	3	pre-focus	contrastive	disyllable	1	0.992330674062484
1520	7500	7500	kka_cpf	20	269.1320235	1	3	pre-focus	contrastive	disyllable	1	0.99549145690372
1521	7501	7501	lak_cpf	1	270.4155335	1	3	pre-focus	contrastive	disyllable	1	1.00750258408099
1522	7502	7502	lak_cpf	2	271.4318991	1	3	pre-focus	contrastive	disyllable	1	1.01697338847276
1523	7503	7503	lak_cpf	3	272.4440108	1	3	pre-focus	contrastive	disyllable	1	1.02636937842679
1524	7504	7504	lak_cpf	4	273.4380839	1	3	pre-focus	contrastive	disyllable	1	1.03556398968828
1525	7505	7505	lak_cpf	5	274.370449	1	3	pre-focus	contrastive	disyllable	1	1.04415750896275
1526	7506	7506	lak_cpf	6	275.2028338	1	3	pre-focus	contrastive	disyllable	1	1.05180488210664
1527	7507	7507	lak_cpf	7	275.9478404	1	3	pre-focus	contrastive	disyllable	1	1.05862989477231
1528	7508	7508	lak_cpf	8	276.6275917	1	3	pre-focus	contrastive	disyllable	1	1.0648410461494
1529	7509	7509	lak_cpf	9	277.1738379	1	3	pre-focus	contrastive	disyllable	1	1.06982125914364
1530	7510	7510	lak_cpf	10	277.6786829	1	3	pre-focus	contrastive	disyllable	1	1.0744152913526
1531	7511	7511	lak_cpf	11	278.1434409	1	3	pre-focus	contrastive	disyllable	1	1.07863715852996
1532	7512	7512	lak_cpf	12	278.586579	1	3	pre-focus	contrastive	disyllable	1	1.08265606559133
1533	7513	7513	lak_cpf	13	278.9135463	1	3	pre-focus	contrastive	disyllable	1	1.08561730023442
1534	7514	7514	lak_cpf	14	279.0134934	1	3	pre-focus	contrastive	disyllable	1	1.08652179532147
1535	7515	7515	lak_cpf	15	278.6643334	1	3	pre-focus	contrastive	disyllable	1	1.08336057631651
1536	7516	7516	lak_cpf	16	276.6066583	1	3	pre-focus	contrastive	disyllable	1	1.06464999742891
1537	7517	7517	lak_cpf	17	273.0130035	1	3	pre-focus	contrastive	disyllable	1	1.03163633504361
1538	7518	7518	lak_cpf	18	267.1691788	1	3	pre-focus	contrastive	disyllable	1	0.977011858530656
1539	7519	7519	lak_cpf	19	260.4390165	1	3	pre-focus	contrastive	disyllable	1	0.912602202217429
1540	7520	7520	lak_cpf	20	251.0992263	1	3	pre-focus	contrastive	disyllable	1	0.820404372158047
1541	7521	7521	pa_cpf	1	221.6330119	1	3	pre-focus	contrastive	disyllable	2	0.505277136285188
1542	7522	7522	pa_cpf	2	216.2664259	1	3	pre-focus	contrastive	disyllable	2	0.443395915946076
1543	7523	7523	pa_cpf	3	210.89984	1	3	pre-focus	contrastive	disyllable	2	0.379959679765619
1544	7524	7524	pa_cpf	4	205.9008422	1	3	pre-focus	contrastive	disyllable	2	0.319399274862683
1545	7525	7525	pa_cpf	5	202.4924122	1	3	pre-focus	contrastive	disyllable	2	0.27725880991416
1546	7526	7526	pa_cpf	6	199.0839821	1	3	pre-focus	contrastive	disyllable	2	0.234402964666396
1547	7527	7527	pa_cpf	7	196.3635682	1	3	pre-focus	contrastive	disyllable	2	0.199668039558739
1548	7528	7528	pa_cpf	8	194.7876817	1	3	pre-focus	contrastive	disyllable	2	0.179325930303688
1549	7529	7529	pa_cpf	9	193.2117952	1	3	pre-focus	contrastive	disyllable	2	0.158818577493443
1550	7530	7530	pa_cpf	10	192.4826557	1	3	pre-focus	contrastive	disyllable	2	0.149273462324085
1551	7531	7531	pa_cpf	11	192.4103199	1	3	pre-focus	contrastive	disyllable	2	0.148324548597846
1552	7532	7532	pa_cpf	12	192.337984	1	3	pre-focus	contrastive	disyllable	2	0.147375276752094
1553	7533	7533	pa_cpf	13	192.1929269	1	3	pre-focus	contrastive	disyllable	2	0.145470600466482
1554	7534	7534	pa_cpf	14	192.0237438	1	3	pre-focus	contrastive	disyllable	2	0.143247320155149
1555	7535	7535	pa_cpf	15	191.8545607	1	3	pre-focus	contrastive	disyllable	2	0.141022080152426
1556	7536	7536	pa_cpf	16	191.6796515	1	3	pre-focus	contrastive	disyllable	2	0.138719461632555
1557	7537	7537	pa_cpf	17	191.5043678	1	3	pre-focus	contrastive	disyllable	2	0.136409804075109
1558	7538	7538	pa_cpf	18	191.3478544	1	3	pre-focus	contrastive	disyllable	2	0.134345689512583
1559	7539	7539	pa_cpf	19	191.321152	1	3	pre-focus	contrastive	disyllable	2	0.133993366971764
1560	7540	7540	pa_cpf	20	191.2944496	1	3	pre-focus	contrastive	disyllable	2	0.133640995254397
1561	7541	7541	li_cpf	1	192.1342848	1	3	pre-focus	contrastive	disyllable	2	0.144700190659661
1562	7542	7542	li_cpf	2	192.9210956	1	3	pre-focus	contrastive	disyllable	2	0.155017373824127
1563	7543	7543	li_cpf	3	193.7079064	1	3	pre-focus	contrastive	disyllable	2	0.16529256482786
1564	7544	7544	li_cpf	4	194.7115927	1	3	pre-focus	contrastive	disyllable	2	0.178339585754311
1565	7545	7545	li_cpf	5	195.7784079	1	3	pre-focus	contrastive	disyllable	2	0.192133698715381
1566	7546	7546	li_cpf	6	196.8483391	1	3	pre-focus	contrastive	disyllable	2	0.205892812597316
1567	7547	7547	li_cpf	7	197.9208292	1	3	pre-focus	contrastive	disyllable	2	0.219609983632563
1568	7548	7548	li_cpf	8	198.7768162	1	3	pre-focus	contrastive	disyllable	2	0.230504843292203
1569	7549	7549	li_cpf	9	199.1803226	1	3	pre-focus	contrastive	disyllable	2	0.235624345050692
1570	7550	7550	li_cpf	10	199.5060892	1	3	pre-focus	contrastive	disyllable	2	0.239749959483476
1571	7551	7551	li_cpf	11	199.1177305	1	3	pre-focus	contrastive	disyllable	2	0.234830885553699
1572	7552	7552	li_cpf	12	198.7293718	1	3	pre-focus	contrastive	disyllable	2	0.229902208103586
1573	7553	7553	li_cpf	13	200.8369525	1	3	pre-focus	contrastive	disyllable	2	0.256534760009649
1574	7554	7554	li_cpf	14	203.3085606	1	3	pre-focus	contrastive	disyllable	2	0.287413579072155
1575	7555	7555	li_cpf	15	207.5407325	1	3	pre-focus	contrastive	disyllable	2	0.339426295642577
1576	7556	7556	li_cpf	16	212.7323685	1	3	pre-focus	contrastive	disyllable	2	0.401800950120998
1577	7557	7557	li_cpf	17	219.3815852	1	3	pre-focus	contrastive	disyllable	2	0.47950074945332
1578	7558	7558	li_cpf	18	228.0288196	1	3	pre-focus	contrastive	disyllable	2	0.577098241257903
1579	7559	7559	li_cpf	19	234.9833779	1	3	pre-focus	contrastive	disyllable	2	0.652942585947025
1580	7560	7560	li_cpf	20	235.0097242	1	3	pre-focus	contrastive	disyllable	2	0.653225621876127
1581	7561	7561	kha_cf	1	262.4886773	1	3	on-focus	contrastive	disyllable	1	0.932392667145869
1582	7562	7562	kha_cf	2	266.5212458	1	3	on-focus	contrastive	disyllable	1	0.970881945369277
1583	7563	7563	kha_cf	3	270.5538142	1	3	on-focus	contrastive	disyllable	1	1.00879321581969
1584	7564	7564	kha_cf	4	274.5863827	1	3	on-focus	contrastive	disyllable	1	1.04614358409951
1585	7565	7565	kha_cf	5	278.6189511	1	3	on-focus	contrastive	disyllable	1	1.08294940396225
1586	7566	7566	kha_cf	6	282.6515196	1	3	on-focus	contrastive	disyllable	1	1.11922632772797
1587	7567	7567	kha_cf	7	286.1414572	1	3	on-focus	contrastive	disyllable	1	1.15020639143955
1588	7568	7568	kha_cf	8	289.33246	1	3	on-focus	contrastive	disyllable	1	1.17820390166753
1589	7569	7569	kha_cf	9	292.5234628	1	3	on-focus	contrastive	disyllable	1	1.20589431891476
1590	7570	7570	kha_cf	10	295.7144656	1	3	on-focus	contrastive	disyllable	1	1.23328430690465
1591	7571	7571	kha_cf	11	298.9054684	1	3	on-focus	contrastive	disyllable	1	1.26038031478874
1592	7572	7572	kha_cf	12	301.8335502	1	3	on-focus	contrastive	disyllable	1	1.2849904626873
1593	7573	7573	kha_cf	13	304.1165968	1	3	on-focus	contrastive	disyllable	1	1.3040140911727
1594	7574	7574	kha_cf	14	306.3996435	1	3	on-focus	contrastive	disyllable	1	1.32289544011697
1595	7575	7575	kha_cf	15	308.6826902	1	3	on-focus	contrastive	disyllable	1	1.34163662116354
1596	7576	7576	kha_cf	16	310.9657368	1	3	on-focus	contrastive	disyllable	1	1.36023969927992
1597	7577	7577	kha_cf	17	313.2487835	1	3	on-focus	contrastive	disyllable	1	1.37870669654108
1598	7578	7578	kha_cf	18	313.8553835	1	3	on-focus	contrastive	disyllable	1	1.38359070350838
1599	7579	7579	kha_cf	19	314.3442145	1	3	on-focus	contrastive	disyllable	1	1.38751963623899
1600	7580	7580	kha_cf	20	314.8330455	1	3	on-focus	contrastive	disyllable	1	1.39144246390189
1601	7581	7581	le_cf	1	320.4891703	1	3	on-focus	contrastive	disyllable	1	1.43639454844066
1602	7582	7582	le_cf	2	323.8399425	1	3	on-focus	contrastive	disyllable	1	1.46265211555011
1603	7583	7583	le_cf	3	327.0566892	1	3	on-focus	contrastive	disyllable	1	1.48760505976391
1604	7584	7584	le_cf	4	329.4459879	1	3	on-focus	contrastive	disyllable	1	1.50598098786223
1605	7585	7585	le_cf	5	331.5371415	1	3	on-focus	contrastive	disyllable	1	1.52195486824357
1606	7586	7586	le_cf	6	332.857023	1	3	on-focus	contrastive	disyllable	1	1.53198538074792
1607	7587	7587	le_cf	7	333.7151243	1	3	on-focus	contrastive	disyllable	1	1.53848525653138
1608	7588	7588	le_cf	8	333.9307658	1	3	on-focus	contrastive	disyllable	1	1.54011605238772
1609	7589	7589	le_cf	9	334.1043479	1	3	on-focus	contrastive	disyllable	1	1.54142800780511
1610	7590	7590	le_cf	10	334.244558	1	3	on-focus	contrastive	disyllable	1	1.54248723588178
1611	7591	7591	le_cf	11	334.3706839	1	3	on-focus	contrastive	disyllable	1	1.54343968422516
1612	7592	7592	le_cf	12	334.4906867	1	3	on-focus	contrastive	disyllable	1	1.54434556009151
1613	7593	7593	le_cf	13	334.116218	1	3	on-focus	contrastive	disyllable	1	1.54151769861795
1614	7594	7594	le_cf	14	333.6450138	1	3	on-focus	contrastive	disyllable	1	1.5379548165837
1615	7595	7595	le_cf	15	328.7055645	1	3	on-focus	contrastive	disyllable	1	1.50030073291347
1616	7596	7596	le_cf	16	323.120451	1	3	on-focus	contrastive	disyllable	1	1.45703696283345
1617	7597	7597	le_cf	17	313.4271068	1	3	on-focus	contrastive	disyllable	1	1.3801434377137
1618	7598	7598	le_cf	18	302.494277	1	3	on-focus	contrastive	disyllable	1	1.29051076577958
1619	7599	7599	le_cf	19	287.9318876	1	3	on-focus	contrastive	disyllable	1	1.16595364748438
1620	7600	7600	le_cf	20	279.0920981	1	3	on-focus	contrastive	disyllable	1	1.08723291969434
94401	7601	7601	pa_npf	1	244.9404804	1	3	pre-focus	narrow	disyllable	1	0.757712450599302
94402	7602	7602	pa_npf	2	237.7642879	1	3	pre-focus	narrow	disyllable	1	0.682643920932833
94403	7603	7603	pa_npf	3	230.5880953	1	3	pre-focus	narrow	disyllable	1	0.605274604196542
94404	7604	7604	pa_npf	4	223.4119028	1	3	pre-focus	narrow	disyllable	1	0.525458996946699
94405	7605	7605	pa_npf	5	216.9059047	1	3	pre-focus	narrow	disyllable	1	0.450849740719908
94406	7606	7606	pa_npf	6	211.7875331	1	3	pre-focus	narrow	disyllable	1	0.390563384552577
94407	7607	7607	pa_npf	7	206.6691614	1	3	pre-focus	narrow	disyllable	1	0.328802091332144
94408	7608	7608	pa_npf	8	201.5507897	1	3	pre-focus	narrow	disyllable	1	0.265491878297815
94409	7609	7609	pa_npf	9	198.1979306	1	3	pre-focus	narrow	disyllable	1	0.223142033285199
94410	7610	7610	pa_npf	10	195.7900473	1	3	pre-focus	narrow	disyllable	1	0.192283783378871
94411	7611	7611	pa_npf	11	193.382164	1	3	pre-focus	narrow	disyllable	1	0.161043671935603
94412	7612	7612	pa_npf	12	190.9742807	1	3	pre-focus	narrow	disyllable	1	0.129412129570775
94413	7613	7613	pa_npf	13	191.0434929	1	3	pre-focus	narrow	disyllable	1	0.130326900826583
94414	7614	7614	pa_npf	14	191.1709031	1	3	pre-focus	narrow	disyllable	1	0.132010003434439
94415	7615	7615	pa_npf	15	191.2983133	1	3	pre-focus	narrow	disyllable	1	0.133691984673843
94416	7616	7616	pa_npf	16	191.5873136	1	3	pre-focus	narrow	disyllable	1	0.137503017875202
94417	7617	7617	pa_npf	17	192.2485066	1	3	pre-focus	narrow	disyllable	1	0.146200561089732
94418	7618	7618	pa_npf	18	192.9096996	1	3	pre-focus	narrow	disyllable	1	0.154868242466109
94419	7619	7619	pa_npf	19	193.5708926	1	3	pre-focus	narrow	disyllable	1	0.16350626635608
94420	7620	7620	pa_npf	20	194.0644786	1	3	pre-focus	narrow	disyllable	1	0.169935409400818
94421	7621	7621	li_npf	1	199.1037212	1	3	pre-focus	narrow	disyllable	1	0.234653260098274
94422	7622	7622	li_npf	2	201.6423575	1	3	pre-focus	narrow	disyllable	1	0.266638560482937
94423	7623	7623	li_npf	3	204.1586646	1	3	pre-focus	narrow	disyllable	1	0.297947581835746
94424	7624	7624	li_npf	4	206.3010321	1	3	pre-focus	narrow	disyllable	1	0.32430123435311
94425	7625	7625	li_npf	5	208.3959219	1	3	pre-focus	narrow	disyllable	1	0.349807533621986
94426	7626	7626	li_npf	6	210.1170044	1	3	pre-focus	narrow	disyllable	1	0.370571421766289
94427	7627	7627	li_npf	7	211.6791847	1	3	pre-focus	narrow	disyllable	1	0.389271520989802
94428	7628	7628	li_npf	8	212.4602747	1	3	pre-focus	narrow	disyllable	1	0.398569879997315
94429	7629	7629	li_npf	9	213.0948774	1	3	pre-focus	narrow	disyllable	1	0.406099270201374
94430	7630	7630	li_npf	10	213.226054	1	3	pre-focus	narrow	disyllable	1	0.407652848505929
94431	7631	7631	li_npf	11	213.1640216	1	3	pre-focus	narrow	disyllable	1	0.40691829249086
94432	7632	7632	li_npf	12	212.609437	1	3	pre-focus	narrow	disyllable	1	0.400341670415409
94433	7633	7633	li_npf	13	211.9734499	1	3	pre-focus	narrow	disyllable	1	0.392778575235934
94434	7634	7634	li_npf	14	211.1780953	1	3	pre-focus	narrow	disyllable	1	0.383288300228448
94435	7635	7635	li_npf	15	211.0967757	1	3	pre-focus	narrow	disyllable	1	0.382315970820388
94436	7636	7636	li_npf	16	212.1116652	1	3	pre-focus	narrow	disyllable	1	0.394424145862539
94437	7637	7637	li_npf	17	214.2798263	1	3	pre-focus	narrow	disyllable	1	0.420098538672163
94438	7638	7638	li_npf	18	217.8530503	1	3	pre-focus	narrow	disyllable	1	0.461849478112053
94439	7639	7639	li_npf	19	222.8222644	1	3	pre-focus	narrow	disyllable	1	0.518787295379539
94440	7640	7640	li_npf	20	229.1481673	1	3	pre-focus	narrow	disyllable	1	0.589460417703815
94441	7641	7641	ppa_npf	1	247.7431952	1	3	pre-focus	narrow	disyllable	1	0.786435387151464
94442	7642	7642	ppa_npf	2	253.6605055	1	3	pre-focus	narrow	disyllable	1	0.846024976466604
94443	7643	7643	ppa_npf	3	259.5778158	1	3	pre-focus	narrow	disyllable	1	0.904240382694224
94444	7644	7644	ppa_npf	4	263.7193701	1	3	pre-focus	narrow	disyllable	1	0.944201483974119
94445	7645	7645	ppa_npf	5	267.625147	1	3	pre-focus	narrow	disyllable	1	0.981316740908921
94446	7646	7646	ppa_npf	6	269.9127219	1	3	pre-focus	narrow	disyllable	1	1.00280406326717
94447	7647	7647	ppa_npf	7	271.7047894	1	3	pre-focus	narrow	disyllable	1	1.01951022460789
94448	7648	7648	ppa_npf	8	272.4266701	1	3	pre-focus	narrow	disyllable	1	1.02620868925752
94449	7649	7649	ppa_npf	9	272.5681361	1	3	pre-focus	narrow	disyllable	1	1.02751929824002
94450	7650	7650	ppa_npf	10	272.6812142	1	3	pre-focus	narrow	disyllable	1	1.02856641900525
94451	7651	7651	ppa_npf	11	272.7692338	1	3	pre-focus	narrow	disyllable	1	1.02938119366124
94452	7652	7652	ppa_npf	12	272.8683302	1	3	pre-focus	narrow	disyllable	1	1.03029818881617
94453	7653	7653	ppa_npf	13	272.9831094	1	3	pre-focus	narrow	disyllable	1	1.0313598896533
94454	7654	7654	ppa_npf	14	273.1072249	1	3	pre-focus	narrow	disyllable	1	1.03250744848313
94455	7655	7655	ppa_npf	15	273.2534684	1	3	pre-focus	narrow	disyllable	1	1.0338589313838
94456	7656	7656	ppa_npf	16	273.4061719	1	3	pre-focus	narrow	disyllable	1	1.03526934149038
94457	7657	7657	ppa_npf	17	273.5884018	1	3	pre-focus	narrow	disyllable	1	1.03695143468918
94458	7658	7658	ppa_npf	18	273.7694692	1	3	pre-focus	narrow	disyllable	1	1.03862168797074
94459	7659	7659	ppa_npf	19	273.9330369	1	3	pre-focus	narrow	disyllable	1	1.04012956613327
94460	7660	7660	ppa_npf	20	274.0966047	1	3	pre-focus	narrow	disyllable	1	1.04163654511889
94461	7661	7661	ne_npf	1	274.4963998	1	3	pre-focus	narrow	disyllable	1	1.04531614586753
94462	7662	7662	ne_npf	2	274.8317187	1	3	pre-focus	narrow	disyllable	1	1.04839819584547
94463	7663	7663	ne_npf	3	275.1505853	1	3	pre-focus	narrow	disyllable	1	1.05132554000109
94464	7664	7664	ne_npf	4	275.4876748	1	3	pre-focus	narrow	disyllable	1	1.05441649238537
94465	7665	7665	ne_npf	5	275.958769	1	3	pre-focus	narrow	disyllable	1	1.05872987459347
94466	7666	7666	ne_npf	6	276.5337477	1	3	pre-focus	narrow	disyllable	1	1.06398446578358
94467	7667	7667	ne_npf	7	277.1602616	1	3	pre-focus	narrow	disyllable	1	1.0696976008494
94468	7668	7668	ne_npf	8	277.8233866	1	3	pre-focus	narrow	disyllable	1	1.07573053854844
94469	7669	7669	ne_npf	9	278.5626396	1	3	pre-focus	narrow	disyllable	1	1.08243911783858
94470	7670	7670	ne_npf	10	279.1583428	1	3	pre-focus	narrow	disyllable	1	1.08783206958575
94471	7671	7671	ne_npf	11	279.5901141	1	3	pre-focus	narrow	disyllable	1	1.09173374323843
94472	7672	7672	ne_npf	12	279.7625376	1	3	pre-focus	narrow	disyllable	1	1.09329015387099
94473	7673	7673	ne_npf	13	279.7979516	1	3	pre-focus	narrow	disyllable	1	1.09360970574023
94474	7674	7674	ne_npf	14	279.7108756	1	3	pre-focus	narrow	disyllable	1	1.0928239185377
94475	7675	7675	ne_npf	15	279.4707268	1	3	pre-focus	narrow	disyllable	1	1.09065551057569
94476	7676	7676	ne_npf	16	278.7675539	1	3	pre-focus	narrow	disyllable	1	1.08429552457063
94477	7677	7677	ne_npf	17	277.9313464	1	3	pre-focus	narrow	disyllable	1	1.07671136535487
94478	7678	7678	ne_npf	18	276.9852747	1	3	pre-focus	narrow	disyllable	1	1.06810320875409
94479	7679	7679	ne_npf	19	275.7874165	1	3	pre-focus	narrow	disyllable	1	1.05716180786604
94480	7680	7680	ne_npf	20	274.5064879	1	3	pre-focus	narrow	disyllable	1	1.04540892454336
1621	7681	7681	tha_cpf	1	273.3122051	1	3	pre-focus	contrastive	disyllable	1	1.03440153241126
1622	7682	7682	tha_cpf	2	273.5551094	1	3	pre-focus	contrastive	disyllable	1	1.03664420918094
1623	7683	7683	tha_cpf	3	273.7980136	1	3	pre-focus	contrastive	disyllable	1	1.03888489451868
1624	7684	7684	tha_cpf	4	274.0409178	1	3	pre-focus	contrastive	disyllable	1	1.04112359287843
1625	7685	7685	tha_cpf	5	274.4452999	1	3	pre-focus	contrastive	disyllable	1	1.0448461357045
1626	7686	7686	tha_cpf	6	275.0013929	1	3	pre-focus	contrastive	disyllable	1	1.04995630670315
1627	7687	7687	tha_cpf	7	275.557486	1	3	pre-focus	contrastive	disyllable	1	1.05505615553585
1628	7688	7688	tha_cpf	8	276.124265	1	3	pre-focus	contrastive	disyllable	1	1.06024342376031
1629	7689	7689	tha_cpf	9	277.0230184	1	3	pre-focus	contrastive	disyllable	1	1.06844719543447
1630	7690	7690	tha_cpf	10	277.9217718	1	3	pre-focus	contrastive	disyllable	1	1.07662439444509
1631	7691	7691	tha_cpf	11	278.8205253	1	3	pre-focus	contrastive	disyllable	1	1.08477519328387
1632	7692	7692	tha_cpf	12	279.6692285	1	3	pre-focus	contrastive	disyllable	1	1.09244800222591
1633	7693	7693	tha_cpf	13	280.4764454	1	3	pre-focus	contrastive	disyllable	1	1.09972417461944
1634	7694	7694	tha_cpf	14	281.2836622	1	3	pre-focus	contrastive	disyllable	1	1.10697943520585
1635	7695	7695	tha_cpf	15	282.0829464	1	3	pre-focus	contrastive	disyllable	1	1.11414291165075
1636	7696	7696	tha_cpf	16	282.7629772	1	3	pre-focus	contrastive	disyllable	1	1.12022163269994
1637	7697	7697	tha_cpf	17	283.443008	1	3	pre-focus	contrastive	disyllable	1	1.12628575227324
1638	7698	7698	tha_cpf	18	284.1230388	1	3	pre-focus	contrastive	disyllable	1	1.13233534034996
1639	7699	7699	tha_cpf	19	284.5556864	1	3	pre-focus	contrastive	disyllable	1	1.13617666330473
1640	7700	7700	tha_cpf	20	284.8076914	1	3	pre-focus	contrastive	disyllable	1	1.13841143456033
1641	7701	7701	lu_cpf	1	286.7478992	1	3	pre-focus	contrastive	disyllable	1	1.15555119933014
1642	7702	7702	lu_cpf	2	287.6261831	1	3	pre-focus	contrastive	disyllable	1	1.16327184897953
1643	7703	7703	lu_cpf	3	288.5044671	1	3	pre-focus	contrastive	disyllable	1	1.1709689599377
1644	7704	7704	lu_cpf	4	289.2645945	1	3	pre-focus	contrastive	disyllable	1	1.17761167732201
1645	7705	7705	lu_cpf	5	290.0144963	1	3	pre-focus	contrastive	disyllable	1	1.18414795066451
1646	7706	7706	lu_cpf	6	290.6658572	1	3	pre-focus	contrastive	disyllable	1	1.18981162345449
1647	7707	7707	lu_cpf	7	291.2985464	1	3	pre-focus	contrastive	disyllable	1	1.19530080495185
1648	7708	7708	lu_cpf	8	291.5355335	1	3	pre-focus	contrastive	disyllable	1	1.19735382510347
1649	7709	7709	lu_cpf	9	291.6482827	1	3	pre-focus	contrastive	disyllable	1	1.19832998605503
1650	7710	7710	lu_cpf	10	291.3223199	1	3	pre-focus	contrastive	disyllable	1	1.19550683023044
1651	7711	7711	lu_cpf	11	290.7912343	1	3	pre-focus	contrastive	disyllable	1	1.19090033787511
1652	7712	7712	lu_cpf	12	289.8472879	1	3	pre-focus	contrastive	disyllable	1	1.18269199873708
1653	7713	7713	lu_cpf	13	288.6301084	1	3	pre-focus	contrastive	disyllable	1	1.17206813977921
1654	7714	7714	lu_cpf	14	287.3264644	1	3	pre-focus	contrastive	disyllable	1	1.16063979239606
1655	7715	7715	lu_cpf	15	285.9436779	1	3	pre-focus	contrastive	disyllable	1	1.14846083614998
1656	7716	7716	lu_cpf	16	284.490619	1	3	pre-focus	contrastive	disyllable	1	1.13559932646954
1657	7717	7717	lu_cpf	17	282.9490099	1	3	pre-focus	contrastive	disyllable	1	1.12188201212711
1658	7718	7718	lu_cpf	18	281.4340727	1	3	pre-focus	contrastive	disyllable	1	1.10832902250493
1659	7719	7719	lu_cpf	19	279.9659784	1	3	pre-focus	contrastive	disyllable	1	1.09512531440515
[truncated: 88,601 more rows]
