# Supplementary material for: The f0 perturbation effects in focus marking: Evidence from Korean and Japanese
Source: PLoS One. 2023 Mar 23;18(3):e0283139. doi: 10.1371/journal.pone.0283139 (PMC10035888; doi:10.1371/journal.pone.0283139)
Supplement: S6 File — Japanese raw f0 data and log-normalized data for each speaker. (CSV) [file pone.0283139.s006.csv]

	rowLabel	NormalizedTime	F0	Syllable	Pitch	Location	Subject_label	Subject	Gender	Block	Focus	Focusposition	logF0
1	do	1	225.4177925	mono	NA	NA	F1_1	1	Female	Block_1	No_Focus	NA	0.058773029
2	do	2	226.310236	mono	NA	NA	F1_1	1	Female	Block_1	No_Focus	NA	0.080825163
3	do	3	227.2026796	mono	NA	NA	F1_1	1	Female	Block_1	No_Focus	NA	0.102790509
4	do	4	228.0951231	mono	NA	NA	F1_1	1	Female	Block_1	No_Focus	NA	0.124669742
5	do	5	229.08393	mono	NA	NA	F1_1	1	Female	Block_1	No_Focus	NA	0.148811684
6	do	6	230.5229219	mono	NA	NA	F1_1	1	Female	Block_1	No_Focus	NA	0.183759468
7	do	7	231.9619138	mono	NA	NA	F1_1	1	Female	Block_1	No_Focus	NA	0.218489775
8	do	8	233.4009057	mono	NA	NA	F1_1	1	Female	Block_1	No_Focus	NA	0.253005294
9	do	9	235.0783754	mono	NA	NA	F1_1	1	Female	Block_1	No_Focus	NA	0.292973304
10	do	10	237.19366	mono	NA	NA	F1_1	1	Female	Block_1	No_Focus	NA	0.34296822
11	do	11	239.3089445	mono	NA	NA	F1_1	1	Female	Block_1	No_Focus	NA	0.392519254
12	do	12	241.424229	mono	NA	NA	F1_1	1	Female	Block_1	No_Focus	NA	0.441634222
13	do	13	243.8480533	mono	NA	NA	F1_1	1	Female	Block_1	No_Focus	NA	0.497386886
14	do	14	246.5466574	mono	NA	NA	F1_1	1	Female	Block_1	No_Focus	NA	0.558811742
15	do	15	249.2452614	mono	NA	NA	F1_1	1	Female	Block_1	No_Focus	NA	0.61956791
16	do	16	251.9438654	mono	NA	NA	F1_1	1	Female	Block_1	No_Focus	NA	0.679669793
17	do	17	254.684487	mono	NA	NA	F1_1	1	Female	Block_1	No_Focus	NA	0.740052167
18	do	18	257.4426693	mono	NA	NA	F1_1	1	Female	Block_1	No_Focus	NA	0.80016895
19	do	19	260.2008516	mono	NA	NA	F1_1	1	Female	Block_1	No_Focus	NA	0.859645074
20	do	20	262.9590338	mono	NA	NA	F1_1	1	Female	Block_1	No_Focus	NA	0.918494049
21	te	1	272.8805935	mono	NA	NA	F1_1	1	Female	Block_1	No_Focus	NA	1.125194358
22	te	2	275.4680253	mono	NA	NA	F1_1	1	Female	Block_1	No_Focus	NA	1.177864167
23	te	3	278.0554572	mono	NA	NA	F1_1	1	Female	Block_1	No_Focus	NA	1.230041564
24	te	4	280.5261721	mono	NA	NA	F1_1	1	Female	Block_1	No_Focus	NA	1.279414071
25	te	5	282.677284	mono	NA	NA	F1_1	1	Female	Block_1	No_Focus	NA	1.322047098
26	te	6	284.8283959	mono	NA	NA	F1_1	1	Female	Block_1	No_Focus	NA	1.364356923
27	te	7	286.886952	mono	NA	NA	F1_1	1	Female	Block_1	No_Focus	NA	1.404548135
28	te	8	288.8650645	mono	NA	NA	F1_1	1	Female	Block_1	No_Focus	NA	1.442897978
29	te	9	290.843177	mono	NA	NA	F1_1	1	Female	Block_1	No_Focus	NA	1.4809861
30	te	10	292.6418396	mono	NA	NA	F1_1	1	Female	Block_1	No_Focus	NA	1.515394759
31	te	11	294.3963411	mono	NA	NA	F1_1	1	Female	Block_1	No_Focus	NA	1.548755451
32	te	12	295.9823476	mono	NA	NA	F1_1	1	Female	Block_1	No_Focus	NA	1.578741669
33	te	13	295.3302057	mono	NA	NA	F1_1	1	Female	Block_1	No_Focus	NA	1.566431287
34	te	14	294.6780638	mono	NA	NA	F1_1	1	Female	Block_1	No_Focus	NA	1.554093691
35	te	15	293.2483872	mono	NA	NA	F1_1	1	Female	Block_1	No_Focus	NA	1.526950429
36	te	16	290.2925446	mono	NA	NA	F1_1	1	Female	Block_1	No_Focus	NA	1.470409875
37	te	17	287.3367021	mono	NA	NA	F1_1	1	Female	Block_1	No_Focus	NA	1.413290655
38	te	18	282.9428727	mono	NA	NA	F1_1	1	Female	Block_1	No_Focus	NA	1.327288302
39	te	19	277.6102656	mono	NA	NA	F1_1	1	Female	Block_1	No_Focus	NA	1.221098634
40	te	20	272.2776586	mono	NA	NA	F1_1	1	Female	Block_1	No_Focus	NA	1.112849264
41	da	1	251.1273756	mono	NA	NA	F1_1	1	Female	Block_1	No_Focus	NA	0.661553555
42	da	2	244.0296513	mono	NA	NA	F1_1	1	Female	Block_1	No_Focus	NA	0.501541651
43	da	3	237.485705	mono	NA	NA	F1_1	1	Female	Block_1	No_Focus	NA	0.349835675
44	da	4	233.6345126	mono	NA	NA	F1_1	1	Female	Block_1	No_Focus	NA	0.258588482
45	da	5	230.9515815	mono	NA	NA	F1_1	1	Female	Block_1	No_Focus	NA	0.194127858
46	da	6	230.5248643	mono	NA	NA	F1_1	1	Female	Block_1	No_Focus	NA	0.183806494
47	da	7	231.8102007	mono	NA	NA	F1_1	1	Female	Block_1	No_Focus	NA	0.214838329
48	da	8	234.7291309	mono	NA	NA	F1_1	1	Female	Block_1	No_Focus	NA	0.284675635
49	da	9	237.4771969	mono	NA	NA	F1_1	1	Female	Block_1	No_Focus	NA	0.349635726
50	da	10	240.1457037	mono	NA	NA	F1_1	1	Female	Block_1	No_Focus	NA	0.41199974
51	da	11	242.895547	mono	NA	NA	F1_1	1	Female	Block_1	No_Focus	NA	0.475543774
52	da	12	245.6584842	mono	NA	NA	F1_1	1	Female	Block_1	No_Focus	NA	0.538669939
53	da	13	248.3824018	mono	NA	NA	F1_1	1	Female	Block_1	No_Focus	NA	0.600213389
54	da	14	251.0919881	mono	NA	NA	F1_1	1	Female	Block_1	No_Focus	NA	0.660767048
55	da	15	253.7420432	mono	NA	NA	F1_1	1	Female	Block_1	No_Focus	NA	0.719361518
56	da	16	256.2683805	mono	NA	NA	F1_1	1	Female	Block_1	No_Focus	NA	0.774653505
57	da	17	258.5791122	mono	NA	NA	F1_1	1	Female	Block_1	No_Focus	NA	0.824751484
58	da	18	260.7394759	mono	NA	NA	F1_1	1	Female	Block_1	No_Focus	NA	0.871186101
59	da	19	262.7692387	mono	NA	NA	F1_1	1	Female	Block_1	No_Focus	NA	0.914464374
60	da	20	263.3699486	mono	NA	NA	F1_1	1	Female	Block_1	No_Focus	NA	0.927208518
61	to	1	266.855922	mono	NA	NA	F1_1	1	Female	Block_1	No_Focus	NA	1.000594951
62	to	2	268.4280285	mono	NA	NA	F1_1	1	Female	Block_1	No_Focus	NA	1.033377699
63	to	3	270.000135	mono	NA	NA	F1_1	1	Female	Block_1	No_Focus	NA	1.065969007
64	to	4	271.8283155	mono	NA	NA	F1_1	1	Female	Block_1	No_Focus	NA	1.103631172
65	to	5	273.7176906	mono	NA	NA	F1_1	1	Female	Block_1	No_Focus	NA	1.142288774
66	to	6	275.7413209	mono	NA	NA	F1_1	1	Female	Block_1	No_Focus	NA	1.183398464
67	to	7	277.8492667	mono	NA	NA	F1_1	1	Female	Block_1	No_Focus	NA	1.225901427
68	to	8	279.8755343	mono	NA	NA	F1_1	1	Female	Block_1	No_Focus	NA	1.266454626
69	to	9	281.7896366	mono	NA	NA	F1_1	1	Female	Block_1	No_Focus	NA	1.304494204
70	to	10	283.5963687	mono	NA	NA	F1_1	1	Female	Block_1	No_Focus	NA	1.340163666
71	to	11	285.0405437	mono	NA	NA	F1_1	1	Female	Block_1	No_Focus	NA	1.368512296
72	to	12	286.4580563	mono	NA	NA	F1_1	1	Female	Block_1	No_Focus	NA	1.396198219
73	to	13	287.1533523	mono	NA	NA	F1_1	1	Female	Block_1	No_Focus	NA	1.409728242
74	to	14	287.8486483	mono	NA	NA	F1_1	1	Female	Block_1	No_Focus	NA	1.423225543
75	to	15	286.1269048	mono	NA	NA	F1_1	1	Female	Block_1	No_Focus	NA	1.38974267
76	to	16	283.9540728	mono	NA	NA	F1_1	1	Female	Block_1	No_Focus	NA	1.347198694
77	to	17	280.0405111	mono	NA	NA	F1_1	1	Female	Block_1	No_Focus	NA	1.269743493
78	to	18	275.1889921	mono	NA	NA	F1_1	1	Female	Block_1	No_Focus	NA	1.172208014
79	to	19	269.1913618	mono	NA	NA	F1_1	1	Female	Block_1	No_Focus	NA	1.049226118
80	to	20	261.8317485	mono	NA	NA	F1_1	1	Female	Block_1	No_Focus	NA	0.894517058
81	teki_LH_1	1	234.7674217	disyllable	LH	1	F1_1	1	Female	Block_1	No_Focus	NA	0.285585985
82	teki_LH_1	2	228.4457991	disyllable	LH	1	F1_1	1	Female	Block_1	No_Focus	NA	0.133243531
83	teki_LH_1	3	222.1241765	disyllable	LH	1	F1_1	1	Female	Block_1	No_Focus	NA	-0.023374291
84	teki_LH_1	4	216.0872507	disyllable	LH	1	F1_1	1	Female	Block_1	No_Focus	NA	-0.17715646
85	teki_LH_1	5	211.2475332	disyllable	LH	1	F1_1	1	Female	Block_1	No_Focus	NA	-0.303576726
86	teki_LH_1	6	206.4078157	disyllable	LH	1	F1_1	1	Female	Block_1	No_Focus	NA	-0.432927124
87	teki_LH_1	7	202.0311116	disyllable	LH	1	F1_1	1	Female	Block_1	No_Focus	NA	-0.552541409
88	teki_LH_1	8	198.396434	disyllable	LH	1	F1_1	1	Female	Block_1	No_Focus	NA	-0.65386259
89	teki_LH_1	9	194.7617565	disyllable	LH	1	F1_1	1	Female	Block_1	No_Focus	NA	-0.757057266
90	teki_LH_1	10	191.8822576	disyllable	LH	1	F1_1	1	Female	Block_1	No_Focus	NA	-0.840187695
91	teki_LH_1	11	189.5578669	disyllable	LH	1	F1_1	1	Female	Block_1	No_Focus	NA	-0.908207361
92	teki_LH_1	12	187.2334762	disyllable	LH	1	F1_1	1	Female	Block_1	No_Focus	NA	-0.977066262
93	teki_LH_1	13	186.1140085	disyllable	LH	1	F1_1	1	Female	Block_1	No_Focus	NA	-1.010535513
94	teki_LH_1	14	185.3575858	disyllable	LH	1	F1_1	1	Female	Block_1	No_Focus	NA	-1.033264805
95	teki_LH_1	15	184.6011631	disyllable	LH	1	F1_1	1	Female	Block_1	No_Focus	NA	-1.056087043
96	teki_LH_1	16	185.4022039	disyllable	LH	1	F1_1	1	Female	Block_1	No_Focus	NA	-1.031921531
97	teki_LH_1	17	186.2671647	disyllable	LH	1	F1_1	1	Female	Block_1	No_Focus	NA	-1.005944662
98	teki_LH_1	18	187.4973806	disyllable	LH	1	F1_1	1	Female	Block_1	No_Focus	NA	-0.969205337
99	teki_LH_1	19	190.7544411	disyllable	LH	1	F1_1	1	Female	Block_1	No_Focus	NA	-0.873087963
100	teki_LH_1	20	194.0115017	disyllable	LH	1	F1_1	1	Female	Block_1	No_Focus	NA	-0.778597941
101	teki_LH_2	1	213.0197934	disyllable	LH	2	F1_1	1	Female	Block_1	No_Focus	NA	-0.2569498
102	teki_LH_2	2	217.2908478	disyllable	LH	2	F1_1	1	Female	Block_1	No_Focus	NA	-0.146156463
103	teki_LH_2	3	221.5619022	disyllable	LH	2	F1_1	1	Female	Block_1	No_Focus	NA	-0.037519815
104	teki_LH_2	4	225.8329566	disyllable	LH	2	F1_1	1	Female	Block_1	No_Focus	NA	0.069042506
105	teki_LH_2	5	229.8512943	disyllable	LH	2	F1_1	1	Female	Block_1	No_Focus	NA	0.167475351
106	teki_LH_2	6	233.6202795	disyllable	LH	2	F1_1	1	Female	Block_1	No_Focus	NA	0.258248472
107	teki_LH_2	7	237.3892648	disyllable	LH	2	F1_1	1	Female	Block_1	No_Focus	NA	0.347568813
108	teki_LH_2	8	241.1381268	disyllable	LH	2	F1_1	1	Female	Block_1	No_Focus	NA	0.435016414
109	teki_LH_2	9	241.9042017	disyllable	LH	2	F1_1	1	Female	Block_1	No_Focus	NA	0.452718839
110	teki_LH_2	10	242.6702765	disyllable	LH	2	F1_1	1	Female	Block_1	No_Focus	NA	0.47036529
111	teki_LH_2	11	243.4363513	disyllable	LH	2	F1_1	1	Female	Block_1	No_Focus	NA	0.487956121
112	teki_LH_2	12	242.4910015	disyllable	LH	2	F1_1	1	Female	Block_1	No_Focus	NA	0.466240708
113	teki_LH_2	13	239.9016831	disyllable	LH	2	F1_1	1	Female	Block_1	No_Focus	NA	0.406325747
114	teki_LH_2	14	237.3123647	disyllable	LH	2	F1_1	1	Female	Block_1	No_Focus	NA	0.345760587
115	teki_LH_2	15	234.6934227	disyllable	LH	2	F1_1	1	Female	Block_1	No_Focus	NA	0.283826552
116	teki_LH_2	16	229.8937983	disyllable	LH	2	F1_1	1	Female	Block_1	No_Focus	NA	0.168507302
117	teki_LH_2	17	225.094174	disyllable	LH	2	F1_1	1	Female	Block_1	No_Focus	NA	0.050754892
118	teki_LH_2	18	220.2945497	disyllable	LH	2	F1_1	1	Female	Block_1	No_Focus	NA	-0.069535572
119	teki_LH_2	19	217.9647114	disyllable	LH	2	F1_1	1	Female	Block_1	No_Focus	NA	-0.128875243
120	teki_LH_2	20	217.944518	disyllable	LH	2	F1_1	1	Female	Block_1	No_Focus	NA	-0.129392326
121	go	1	192.8340718	mono	NA	NA	F1_1	1	Female	Block_1	No_Focus	NA	-0.81257182
122	go	2	181.2936583	mono	NA	NA	F1_1	1	Female	Block_1	No_Focus	NA	-1.156989656
123	go	3	171.4470951	mono	NA	NA	F1_1	1	Female	Block_1	No_Focus	NA	-1.468654805
124	go	4	164.1899659	mono	NA	NA	F1_1	1	Female	Block_1	No_Focus	NA	-1.710039096
125	go	5	160.4474114	mono	NA	NA	F1_1	1	Female	Block_1	No_Focus	NA	-1.838726256
126	go	6	158.4794935	mono	NA	NA	F1_1	1	Female	Block_1	No_Focus	NA	-1.907602221
127	go	7	160.2028552	mono	NA	NA	F1_1	1	Female	Block_1	No_Focus	NA	-1.84723947
128	go	8	161.8061921	mono	NA	NA	F1_1	1	Female	Block_1	No_Focus	NA	-1.791660989
129	go	9	163.3232631	mono	NA	NA	F1_1	1	Female	Block_1	No_Focus	NA	-1.739577616
130	go	10	164.5346698	mono	NA	NA	F1_1	1	Female	Block_1	No_Focus	NA	-1.698334391
131	go	11	165.6991333	mono	NA	NA	F1_1	1	Female	Block_1	No_Focus	NA	-1.658974624
132	go	12	166.7965563	mono	NA	NA	F1_1	1	Female	Block_1	No_Focus	NA	-1.622133236
133	go	13	167.8689204	mono	NA	NA	F1_1	1	Female	Block_1	No_Focus	NA	-1.586366509
134	go	14	168.948878	mono	NA	NA	F1_1	1	Female	Block_1	No_Focus	NA	-1.550576688
135	go	15	170.1062895	mono	NA	NA	F1_1	1	Female	Block_1	No_Focus	NA	-1.512473135
136	go	16	171.2548021	mono	NA	NA	F1_1	1	Female	Block_1	No_Focus	NA	-1.474917963
137	go	17	172.3962973	mono	NA	NA	F1_1	1	Female	Block_1	No_Focus	NA	-1.437840986
138	go	18	173.7671066	mono	NA	NA	F1_1	1	Female	Block_1	No_Focus	NA	-1.393638721
139	go	19	175.4556861	mono	NA	NA	F1_1	1	Female	Block_1	No_Focus	NA	-1.3396667
140	go	20	177.7140988	mono	NA	NA	F1_1	1	Female	Block_1	No_Focus	NA	-1.268287439
141	bo	1	184.4186657	mono	NA	NA	F1_1	1	Female	Block_1	No_Focus	NA	-1.061607225
142	bo	2	190.2582022	mono	NA	NA	F1_1	1	Female	Block_1	No_Focus	NA	-0.887625741
143	bo	3	196.6062881	mono	NA	NA	F1_1	1	Female	Block_1	No_Focus	NA	-0.704449444
144	bo	4	204.3940096	mono	NA	NA	F1_1	1	Female	Block_1	No_Focus	NA	-0.487645744
145	bo	5	212.8070069	mono	NA	NA	F1_1	1	Female	Block_1	No_Focus	NA	-0.26252753
146	bo	6	221.7924026	mono	NA	NA	F1_1	1	Female	Block_1	No_Focus	NA	-0.03171662
147	bo	7	230.8558618	mono	NA	NA	F1_1	1	Female	Block_1	No_Focus	NA	0.191814266
148	bo	8	239.9099503	mono	NA	NA	F1_1	1	Female	Block_1	No_Focus	NA	0.406518071
149	bo	9	248.2930842	mono	NA	NA	F1_1	1	Female	Block_1	No_Focus	NA	0.598206096
150	bo	10	256.391328	mono	NA	NA	F1_1	1	Female	Block_1	No_Focus	NA	0.777330435
151	bo	11	263.8409706	mono	NA	NA	F1_1	1	Female	Block_1	No_Focus	NA	0.937181001
152	bo	12	270.5796002	mono	NA	NA	F1_1	1	Female	Block_1	No_Focus	NA	1.077934047
153	bo	13	276.7735357	mono	NA	NA	F1_1	1	Female	Block_1	No_Focus	NA	1.204251678
154	bo	14	281.8515211	mono	NA	NA	F1_1	1	Female	Block_1	No_Focus	NA	1.305719739
155	bo	15	286.4159333	mono	NA	NA	F1_1	1	Female	Block_1	No_Focus	NA	1.395377477
156	bo	16	288.0836042	mono	NA	NA	F1_1	1	Female	Block_1	No_Focus	NA	1.427779211
157	bo	17	288.7872843	mono	NA	NA	F1_1	1	Female	Block_1	No_Focus	NA	1.441395013
158	bo	18	287.6954751	mono	NA	NA	F1_1	1	Female	Block_1	No_Focus	NA	1.4202549
159	bo	19	285.2658308	mono	NA	NA	F1_1	1	Female	Block_1	No_Focus	NA	1.372921645
160	bo	20	281.9821982	mono	NA	NA	F1_1	1	Female	Block_1	No_Focus	NA	1.308306729
161	pe	1	273.6105361	mono	NA	NA	F1_1	1	Female	Block_1	No_Focus	NA	1.140103485
162	pe	2	272.3107172	mono	NA	NA	F1_1	1	Female	Block_1	No_Focus	NA	1.113526847
163	pe	3	271.0108984	mono	NA	NA	F1_1	1	Female	Block_1	No_Focus	NA	1.08682305
164	pe	4	270.5343549	mono	NA	NA	F1_1	1	Female	Block_1	No_Focus	NA	1.077000725
165	pe	5	270.9501286	mono	NA	NA	F1_1	1	Female	Block_1	No_Focus	NA	1.085571448
166	pe	6	271.3659023	mono	NA	NA	F1_1	1	Female	Block_1	No_Focus	NA	1.094129029
167	pe	7	273.3557424	mono	NA	NA	F1_1	1	Female	Block_1	No_Focus	NA	1.13490383
168	pe	8	275.4115849	mono	NA	NA	F1_1	1	Female	Block_1	No_Focus	NA	1.176720552
169	pe	9	277.9920102	mono	NA	NA	F1_1	1	Female	Block_1	No_Focus	NA	1.228767927
170	pe	10	281.2410773	mono	NA	NA	F1_1	1	Female	Block_1	No_Focus	NA	1.293618986
171	pe	11	284.4901444	mono	NA	NA	F1_1	1	Female	Block_1	No_Focus	NA	1.357725133
172	pe	12	284.9707976	mono	NA	NA	F1_1	1	Female	Block_1	No_Focus	NA	1.367146509
173	pe	13	285.2091243	mono	NA	NA	F1_1	1	Female	Block_1	No_Focus	NA	1.371812106
174	pe	14	284.3118576	mono	NA	NA	F1_1	1	Female	Block_1	No_Focus	NA	1.354226451
175	pe	15	281.7068704	mono	NA	NA	F1_1	1	Female	Block_1	No_Focus	NA	1.302854717
176	pe	16	279.1018832	mono	NA	NA	F1_1	1	Female	Block_1	No_Focus	NA	1.251005727
177	pe	17	274.213942	mono	NA	NA	F1_1	1	Female	Block_1	No_Focus	NA	1.152398092
178	pe	18	269.0125321	mono	NA	NA	F1_1	1	Female	Block_1	No_Focus	NA	1.045517269
179	pe	19	265.673757	mono	NA	NA	F1_1	1	Female	Block_1	No_Focus	NA	0.975816089
180	pe	20	265.6586194	mono	NA	NA	F1_1	1	Female	Block_1	No_Focus	NA	0.975498082
181	deko_HL_1	1	247.1948981	disyllable	HL	1	F1_1	1	Female	Block_1	No_Focus	NA	0.573466655
182	deko_HL_1	2	242.747431	disyllable	HL	1	F1_1	1	Female	Block_1	No_Focus	NA	0.472139447
183	deko_HL_1	3	238.2999638	disyllable	HL	1	F1_1	1	Female	Block_1	No_Focus	NA	0.368938513
184	deko_HL_1	4	237.2104094	disyllable	HL	1	F1_1	1	Female	Block_1	No_Focus	NA	0.343362311
185	deko_HL_1	5	236.7159077	disyllable	HL	1	F1_1	1	Female	Block_1	No_Focus	NA	0.331715595
186	deko_HL_1	6	238.7783803	disyllable	HL	1	F1_1	1	Female	Block_1	No_Focus	NA	0.380131937
187	deko_HL_1	7	241.9422728	disyllable	HL	1	F1_1	1	Female	Block_1	No_Focus	NA	0.453597122
188	deko_HL_1	8	246.8707757	disyllable	HL	1	F1_1	1	Female	Block_1	No_Focus	NA	0.566143962
189	deko_HL_1	9	253.2524099	disyllable	HL	1	F1_1	1	Female	Block_1	No_Focus	NA	0.70858163
190	deko_HL_1	10	259.5339261	disyllable	HL	1	F1_1	1	Female	Block_1	No_Focus	NA	0.845321805
191	deko_HL_1	11	265.6639237	disyllable	HL	1	F1_1	1	Female	Block_1	No_Focus	NA	0.975609515
192	deko_HL_1	12	271.5831126	disyllable	HL	1	F1_1	1	Female	Block_1	No_Focus	NA	1.098594505
193	deko_HL_1	13	276.860786	disyllable	HL	1	F1_1	1	Female	Block_1	No_Focus	NA	1.206010777
194	deko_HL_1	14	282.0434554	disyllable	HL	1	F1_1	1	Female	Block_1	No_Focus	NA	1.309519014
195	deko_HL_1	15	286.3396877	disyllable	HL	1	F1_1	1	Female	Block_1	No_Focus	NA	1.39389157
196	deko_HL_1	16	290.6359199	disyllable	HL	1	F1_1	1	Female	Block_1	No_Focus	NA	1.477007579
197	deko_HL_1	17	293.4954862	disyllable	HL	1	F1_1	1	Female	Block_1	No_Focus	NA	1.531651197
198	deko_HL_1	18	296.2734731	disyllable	HL	1	F1_1	1	Female	Block_1	No_Focus	NA	1.584228446
199	deko_HL_1	19	297.6847631	disyllable	HL	1	F1_1	1	Female	Block_1	No_Focus	NA	1.610750524
200	deko_HL_1	20	298.7452204	disyllable	HL	1	F1_1	1	Female	Block_1	No_Focus	NA	1.630596869
201	deko_HL_2	1	299.2580072	disyllable	HL	2	F1_1	1	Female	Block_1	No_Focus	NA	1.640168364
202	deko_HL_2	2	298.0588703	disyllable	HL	2	F1_1	1	Female	Block_1	No_Focus	NA	1.61775996
203	deko_HL_2	3	296.8597334	disyllable	HL	2	F1_1	1	Female	Block_1	No_Focus	NA	1.595261221
204	deko_HL_2	4	295.2226721	disyllable	HL	2	F1_1	1	Female	Block_1	No_Focus	NA	1.564398781
205	deko_HL_2	5	293.3683423	disyllable	HL	2	F1_1	1	Female	Block_1	No_Focus	NA	1.529232928
206	deko_HL_2	6	291.3243753	disyllable	HL	2	F1_1	1	Female	Block_1	No_Focus	NA	1.490212294
207	deko_HL_2	7	288.9069566	disyllable	HL	2	F1_1	1	Female	Block_1	No_Focus	NA	1.443707301
208	deko_HL_2	8	286.4856517	disyllable	HL	2	F1_1	1	Female	Block_1	No_Focus	NA	1.396735834
209	deko_HL_2	9	283.3166342	disyllable	HL	2	F1_1	1	Female	Block_1	No_Focus	NA	1.334655893
210	deko_HL_2	10	280.1476167	disyllable	HL	2	F1_1	1	Female	Block_1	No_Focus	NA	1.271877642
211	deko_HL_2	11	276.7805713	disyllable	HL	2	F1_1	1	Female	Block_1	No_Focus	NA	1.204393547
212	deko_HL_2	12	273.3175521	disyllable	HL	2	F1_1	1	Female	Block_1	No_Focus	NA	1.134124051
213	deko_HL_2	13	269.3033053	disyllable	HL	2	F1_1	1	Female	Block_1	No_Focus	NA	1.051546523
214	deko_HL_2	14	264.2282763	disyllable	HL	2	F1_1	1	Female	Block_1	No_Focus	NA	0.945367712
215	deko_HL_2	15	259.1441867	disyllable	HL	2	F1_1	1	Female	Block_1	No_Focus	NA	0.836934492
216	deko_HL_2	16	253.192943	disyllable	HL	2	F1_1	1	Female	Block_1	No_Focus	NA	0.707270973
217	deko_HL_2	17	247.2416993	disyllable	HL	2	F1_1	1	Female	Block_1	No_Focus	NA	0.574523211
218	deko_HL_2	18	241.1682727	disyllable	HL	2	F1_1	1	Female	Block_1	No_Focus	NA	0.435714086
219	deko_HL_2	19	235.0370123	disyllable	HL	2	F1_1	1	Female	Block_1	No_Focus	NA	0.291991205
220	deko_HL_2	20	231.0292478	disyllable	HL	2	F1_1	1	Female	Block_1	No_Focus	NA	0.196004386
221	de	1	217.7301093	mono	NA	NA	F1_1	1	Female	Block_1	No_Focus	NA	-0.13488554
222	de	2	215.4975368	mono	NA	NA	F1_1	1	Female	Block_1	No_Focus	NA	-0.192408287
223	de	3	213.2649644	mono	NA	NA	F1_1	1	Female	Block_1	No_Focus	NA	-0.250530086
224	de	4	213.933674	mono	NA	NA	F1_1	1	Female	Block_1	No_Focus	NA	-0.233057611
225	de	5	215.1565187	mono	NA	NA	F1_1	1	Female	Block_1	No_Focus	NA	-0.201247128
226	de	6	218.287295	mono	NA	NA	F1_1	1	Female	Block_1	No_Focus	NA	-0.120621494
227	de	7	222.3189537	mono	NA	NA	F1_1	1	Female	Block_1	No_Focus	NA	-0.018482496
228	de	8	227.4349664	mono	NA	NA	F1_1	1	Female	Block_1	No_Focus	NA	0.108493537
229	de	9	233.5563465	mono	NA	NA	F1_1	1	Female	Block_1	No_Focus	NA	0.25672094
230	de	10	239.6410715	mono	NA	NA	F1_1	1	Female	Block_1	No_Focus	NA	0.400259601
231	de	11	245.6602147	mono	NA	NA	F1_1	1	Female	Block_1	No_Focus	NA	0.538709254
232	de	12	251.6000896	mono	NA	NA	F1_1	1	Female	Block_1	No_Focus	NA	0.672049278
233	de	13	257.219221	mono	NA	NA	F1_1	1	Female	Block_1	No_Focus	NA	0.795322748
234	de	14	262.7052984	mono	NA	NA	F1_1	1	Female	Block_1	No_Focus	NA	0.913106156
235	de	15	264.8042647	mono	NA	NA	F1_1	1	Female	Block_1	No_Focus	NA	0.957520555
236	de	16	266.9032309	mono	NA	NA	F1_1	1	Female	Block_1	No_Focus	NA	1.001584287
237	de	17	265.6763806	mono	NA	NA	F1_1	1	Female	Block_1	No_Focus	NA	0.975871203
238	de	18	263.9849428	mono	NA	NA	F1_1	1	Female	Block_1	No_Focus	NA	0.940225629
239	de	19	259.5017892	mono	NA	NA	F1_1	1	Female	Block_1	No_Focus	NA	0.844630685
240	de	20	253.91709	mono	NA	NA	F1_1	1	Female	Block_1	No_Focus	NA	0.723210345
241	ba	1	231.331995	mono	NA	NA	F1_1	1	Female	Block_1	No_Focus	NA	0.20331317
242	ba	2	224.1691081	mono	NA	NA	F1_1	1	Female	Block_1	No_Focus	NA	0.027771257
243	ba	3	217.0062213	mono	NA	NA	F1_1	1	Female	Block_1	No_Focus	NA	-0.153471809
244	ba	4	212.4548347	mono	NA	NA	F1_1	1	Female	Block_1	No_Focus	NA	-0.271771215
245	ba	5	208.2399942	mono	NA	NA	F1_1	1	Female	Block_1	No_Focus	NA	-0.383605474
246	ba	6	206.6543798	mono	NA	NA	F1_1	1	Female	Block_1	No_Focus	NA	-0.426264262
247	ba	7	205.8466763	mono	NA	NA	F1_1	1	Female	Block_1	No_Focus	NA	-0.44812042
248	ba	8	207.3671977	mono	NA	NA	F1_1	1	Female	Block_1	No_Focus	NA	-0.407046518
249	ba	9	210.1003972	mono	NA	NA	F1_1	1	Female	Block_1	No_Focus	NA	-0.333966081
250	ba	10	213.2208996	mono	NA	NA	F1_1	1	Female	Block_1	No_Focus	NA	-0.251683362
251	ba	11	216.6668864	mono	NA	NA	F1_1	1	Female	Block_1	No_Focus	NA	-0.162205795
252	ba	12	220.3716182	mono	NA	NA	F1_1	1	Female	Block_1	No_Focus	NA	-0.067583421
253	ba	13	224.4204521	mono	NA	NA	F1_1	1	Female	Block_1	No_Focus	NA	0.034025371
254	ba	14	228.6879112	mono	NA	NA	F1_1	1	Female	Block_1	No_Focus	NA	0.13915533
255	ba	15	233.4306924	mono	NA	NA	F1_1	1	Female	Block_1	No_Focus	NA	0.253717505
256	ba	16	238.2390237	mono	NA	NA	F1_1	1	Female	Block_1	No_Focus	NA	0.367511095
257	ba	17	243.3081084	mono	NA	NA	F1_1	1	Female	Block_1	No_Focus	NA	0.485015232
258	ba	18	248.3791332	mono	NA	NA	F1_1	1	Female	Block_1	No_Focus	NA	0.600139944
259	ba	19	253.4705872	mono	NA	NA	F1_1	1	Female	Block_1	No_Focus	NA	0.713387648
260	ba	20	258.5620412	mono	NA	NA	F1_1	1	Female	Block_1	No_Focus	NA	0.824383019
261	to	1	268.7309291	mono	NA	NA	F1_1	1	Female	Block_1	No_Focus	NA	1.039671945
262	to	2	272.4549958	mono	NA	NA	F1_1	1	Female	Block_1	No_Focus	NA	1.116483079
263	to	3	276.1790624	mono	NA	NA	F1_1	1	Female	Block_1	No_Focus	NA	1.192251408
264	to	4	278.9498413	mono	NA	NA	F1_1	1	Female	Block_1	No_Focus	NA	1.247964596
265	to	5	281.6964219	mono	NA	NA	F1_1	1	Female	Block_1	No_Focus	NA	1.302647712
266	to	6	283.6802987	mono	NA	NA	F1_1	1	Female	Block_1	No_Focus	NA	1.341815128
267	to	7	285.6244461	mono	NA	NA	F1_1	1	Female	Block_1	No_Focus	NA	1.379933333
268	to	8	286.9833365	mono	NA	NA	F1_1	1	Female	Block_1	No_Focus	NA	1.40642287
269	to	9	288.2952747	mono	NA	NA	F1_1	1	Female	Block_1	No_Focus	NA	1.431878407
270	to	10	289.4574903	mono	NA	NA	F1_1	1	Female	Block_1	No_Focus	NA	1.454332298
271	to	11	290.6032505	mono	NA	NA	F1_1	1	Female	Block_1	No_Focus	NA	1.476380196
272	to	12	291.569512	mono	NA	NA	F1_1	1	Female	Block_1	No_Focus	NA	1.494906533
273	to	13	292.510417	mono	NA	NA	F1_1	1	Female	Block_1	No_Focus	NA	1.512887798
274	to	14	290.5110293	mono	NA	NA	F1_1	1	Female	Block_1	No_Focus	NA	1.474608801
275	to	15	287.9987232	mono	NA	NA	F1_1	1	Female	Block_1	No_Focus	NA	1.426134566
276	to	16	283.0605317	mono	NA	NA	F1_1	1	Female	Block_1	No_Focus	NA	1.329608647
277	to	17	277.6138429	mono	NA	NA	F1_1	1	Female	Block_1	No_Focus	NA	1.221170551
278	to	18	270.2355327	mono	NA	NA	F1_1	1	Female	Block_1	No_Focus	NA	1.070832691
279	to	19	262.3802034	mono	NA	NA	F1_1	1	Female	Block_1	No_Focus	NA	0.906195382
280	to	20	260.6104166	mono	NA	NA	F1_1	1	Female	Block_1	No_Focus	NA	0.868422939
281	do	1	240.7752443	mono	NA	NA	F1_1	1	Female	Block_1	No_Focus	NA	0.426611302
282	do	2	236.4373207	mono	NA	NA	F1_1	1	Female	Block_1	No_Focus	NA	0.325143476
283	do	3	232.0993971	mono	NA	NA	F1_1	1	Female	Block_1	No_Focus	NA	0.221796674
284	do	4	229.9498695	mono	NA	NA	F1_1	1	Female	Block_1	No_Focus	NA	0.169868358
285	do	5	229.0874667	mono	NA	NA	F1_1	1	Female	Block_1	No_Focus	NA	0.148897846
286	do	6	228.9929647	mono	NA	NA	F1_1	1	Female	Block_1	No_Focus	NA	0.146595103
287	do	7	231.0917739	mono	NA	NA	F1_1	1	Female	Block_1	No_Focus	NA	0.197514647
288	do	8	233.190583	mono	NA	NA	F1_1	1	Female	Block_1	No_Focus	NA	0.247973815
289	do	9	237.532225	mono	NA	NA	F1_1	1	Female	Block_1	No_Focus	NA	0.350928816
290	do	10	242.1539636	mono	NA	NA	F1_1	1	Female	Block_1	No_Focus	NA	0.45847821
291	do	11	246.5180198	mono	NA	NA	F1_1	1	Female	Block_1	No_Focus	NA	0.558163438
292	do	12	250.6429154	mono	NA	NA	F1_1	1	Female	Block_1	No_Focus	NA	0.650776511
293	do	13	254.7584465	mono	NA	NA	F1_1	1	Female	Block_1	No_Focus	NA	0.741672652
294	do	14	258.8201956	mono	NA	NA	F1_1	1	Female	Block_1	No_Focus	NA	0.829952496
295	do	15	262.8819447	mono	NA	NA	F1_1	1	Female	Block_1	No_Focus	NA	0.916857666
296	do	16	266.8435537	mono	NA	NA	F1_1	1	Female	Block_1	No_Focus	NA	1.000336273
297	do	17	270.7765814	mono	NA	NA	F1_1	1	Female	Block_1	No_Focus	NA	1.081995562
298	do	18	274.6127581	mono	NA	NA	F1_1	1	Female	Block_1	No_Focus	NA	1.160509269
299	do	19	278.3081841	mono	NA	NA	F1_1	1	Female	Block_1	No_Focus	NA	1.235111927
300	do	20	281.8662072	mono	NA	NA	F1_1	1	Female	Block_1	No_Focus	NA	1.306010537
301	ko	1	290.137853	mono	NA	NA	F1_1	1	Female	Block_1	No_Focus	NA	1.46743504
302	ko	2	292.7387722	mono	NA	NA	F1_1	1	Female	Block_1	No_Focus	NA	1.517243082
303	ko	3	295.3396915	mono	NA	NA	F1_1	1	Female	Block_1	No_Focus	NA	1.566610544
304	ko	4	297.377811	mono	NA	NA	F1_1	1	Female	Block_1	No_Focus	NA	1.604992753
305	ko	5	299.1273439	mono	NA	NA	F1_1	1	Female	Block_1	No_Focus	NA	1.637731007
306	ko	6	300.6215893	mono	NA	NA	F1_1	1	Female	Block_1	No_Focus	NA	1.665540925
307	ko	7	301.5784966	mono	NA	NA	F1_1	1	Female	Block_1	No_Focus	NA	1.683277746
308	ko	8	302.5354039	mono	NA	NA	F1_1	1	Female	Block_1	No_Focus	NA	1.700958378
309	ko	9	302.6632077	mono	NA	NA	F1_1	1	Female	Block_1	No_Focus	NA	1.703315555
310	ko	10	302.7767736	mono	NA	NA	F1_1	1	Female	Block_1	No_Focus	NA	1.705409297
311	ko	11	302.5747538	mono	NA	NA	F1_1	1	Female	Block_1	No_Focus	NA	1.701684242
312	ko	12	302.1983988	mono	NA	NA	F1_1	1	Female	Block_1	No_Focus	NA	1.694737973
313	ko	13	300.8212939	mono	NA	NA	F1_1	1	Female	Block_1	No_Focus	NA	1.669247221
314	ko	14	297.1658938	mono	NA	NA	F1_1	1	Female	Block_1	No_Focus	NA	1.601014166
315	ko	15	293.5104937	mono	NA	NA	F1_1	1	Female	Block_1	No_Focus	NA	1.53193657
316	ko	16	287.0467772	mono	NA	NA	F1_1	1	Female	Block_1	No_Focus	NA	1.407656485
317	ko	17	280.4849233	mono	NA	NA	F1_1	1	Female	Block_1	No_Focus	NA	1.278593367
318	ko	18	272.4798215	mono	NA	NA	F1_1	1	Female	Block_1	No_Focus	NA	1.116991594
319	ko	19	263.6171415	mono	NA	NA	F1_1	1	Female	Block_1	No_Focus	NA	0.932444311
320	ko	20	257.3013966	mono	NA	NA	F1_1	1	Female	Block_1	No_Focus	NA	0.797105482
321	ga	1	232.234216	mono	NA	NA	F1_1	1	Female	Block_1	No_Focus	NA	0.225037584
322	ga	2	225.9031922	mono	NA	NA	F1_1	1	Female	Block_1	No_Focus	NA	0.070777983
323	ga	3	219.5721685	mono	NA	NA	F1_1	1	Female	Block_1	No_Focus	NA	-0.087866823
324	ga	4	215.6222385	mono	NA	NA	F1_1	1	Female	Block_1	No_Focus	NA	-0.189179638
325	ga	5	213.2955939	mono	NA	NA	F1_1	1	Female	Block_1	No_Focus	NA	-0.249728582
326	ga	6	211.6039431	mono	NA	NA	F1_1	1	Female	Block_1	No_Focus	NA	-0.294168487
327	ga	7	212.6327063	mono	NA	NA	F1_1	1	Female	Block_1	No_Focus	NA	-0.267100594
328	ga	8	213.6614695	mono	NA	NA	F1_1	1	Female	Block_1	No_Focus	NA	-0.240163345
329	ga	9	217.0636406	mono	NA	NA	F1_1	1	Female	Block_1	No_Focus	NA	-0.151995271
330	ga	10	221.120222	mono	NA	NA	F1_1	1	Female	Block_1	No_Focus	NA	-0.048656667
331	ga	11	225.1507203	mono	NA	NA	F1_1	1	Female	Block_1	No_Focus	NA	0.052156743
332	ga	12	229.138388	mono	NA	NA	F1_1	1	Female	Block_1	No_Focus	NA	0.150138259
333	ga	13	233.1260557	mono	NA	NA	F1_1	1	Female	Block_1	No_Focus	NA	0.24642924
334	ga	14	236.6558295	mono	NA	NA	F1_1	1	Female	Block_1	No_Focus	NA	0.330298951
335	ga	15	240.1729515	mono	NA	NA	F1_1	1	Female	Block_1	No_Focus	NA	0.41263295
336	ga	16	243.5190848	mono	NA	NA	F1_1	1	Female	Block_1	No_Focus	NA	0.489852559
337	ga	17	246.7350298	mono	NA	NA	F1_1	1	Female	Block_1	No_Focus	NA	0.563074284
338	ga	18	249.8930148	mono	NA	NA	F1_1	1	Female	Block_1	No_Focus	NA	0.634053475
339	ga	19	252.7519689	mono	NA	NA	F1_1	1	Female	Block_1	No_Focus	NA	0.697542239
340	ga	20	255.610923	mono	NA	NA	F1_1	1	Female	Block_1	No_Focus	NA	0.760316887
341	ka	1	262.1476825	mono	NA	NA	F1_1	1	Female	Block_1	No_Focus	NA	0.901247267
342	ka	2	263.969654	mono	NA	NA	F1_1	1	Female	Block_1	No_Focus	NA	0.939902391
343	ka	3	265.7916256	mono	NA	NA	F1_1	1	Female	Block_1	No_Focus	NA	0.978291627
344	ka	4	267.6135971	mono	NA	NA	F1_1	1	Female	Block_1	No_Focus	NA	1.016418603
345	ka	5	269.290447	mono	NA	NA	F1_1	1	Female	Block_1	No_Focus	NA	1.051280041
346	ka	6	270.9407198	mono	NA	NA	F1_1	1	Female	Block_1	No_Focus	NA	1.085377642
347	ka	7	272.5909925	mono	NA	NA	F1_1	1	Female	Block_1	No_Focus	NA	1.119268185
348	ka	8	274.1028615	mono	NA	NA	F1_1	1	Female	Block_1	No_Focus	NA	1.150136821
349	ka	9	275.5526714	mono	NA	NA	F1_1	1	Female	Block_1	No_Focus	NA	1.179578856
350	ka	10	277.0024814	mono	NA	NA	F1_1	1	Female	Block_1	No_Focus	NA	1.208866391
351	ka	11	278.2339065	mono	NA	NA	F1_1	1	Female	Block_1	No_Focus	NA	1.233622202
352	ka	12	279.2760018	mono	NA	NA	F1_1	1	Female	Block_1	No_Focus	NA	1.254486401
353	ka	13	280.3180971	mono	NA	NA	F1_1	1	Female	Block_1	No_Focus	NA	1.275272892
354	ka	14	281.2089832	mono	NA	NA	F1_1	1	Female	Block_1	No_Focus	NA	1.292982062
355	ka	15	281.8540394	mono	NA	NA	F1_1	1	Female	Block_1	No_Focus	NA	1.305769605
356	ka	16	282.4990955	mono	NA	NA	F1_1	1	Female	Block_1	No_Focus	NA	1.318527913
357	ka	17	283.1303204	mono	NA	NA	F1_1	1	Female	Block_1	No_Focus	NA	1.330984489
358	ka	18	283.7141904	mono	NA	NA	F1_1	1	Female	Block_1	No_Focus	NA	1.342481865
359	ka	19	284.2980604	mono	NA	NA	F1_1	1	Female	Block_1	No_Focus	NA	1.353955604
360	ka	20	284.8403833	mono	NA	NA	F1_1	1	Female	Block_1	No_Focus	NA	1.364591805
361	teko_HL_1	1	287.561081	disyllable	HL	1	F1_1	1	Female	Block_1	No_Focus	NA	1.417647156
362	teko_HL_1	2	289.2914719	disyllable	HL	1	F1_1	1	Female	Block_1	No_Focus	NA	1.451130364
363	teko_HL_1	3	291.0218629	disyllable	HL	1	F1_1	1	Female	Block_1	No_Focus	NA	1.484413892
364	teko_HL_1	4	292.7522538	disyllable	HL	1	F1_1	1	Female	Block_1	No_Focus	NA	1.517500102
365	teko_HL_1	5	294.9718617	disyllable	HL	1	F1_1	1	Female	Block_1	No_Focus	NA	1.559655305
366	teko_HL_1	6	297.2275993	disyllable	HL	1	F1_1	1	Female	Block_1	No_Focus	NA	1.602172933
367	teko_HL_1	7	299.4833368	disyllable	HL	1	F1_1	1	Female	Block_1	No_Focus	NA	1.6443691
368	teko_HL_1	8	301.4700424	disyllable	HL	1	F1_1	1	Female	Block_1	No_Focus	NA	1.681270316
369	teko_HL_1	9	303.4138421	disyllable	HL	1	F1_1	1	Female	Block_1	No_Focus	NA	1.717139984
370	teko_HL_1	10	305.3576418	disyllable	HL	1	F1_1	1	Female	Block_1	No_Focus	NA	1.752780588
371	teko_HL_1	11	306.9761884	disyllable	HL	1	F1_1	1	Female	Block_1	No_Focus	NA	1.782284821
372	teko_HL_1	12	308.5101846	disyllable	HL	1	F1_1	1	Female	Block_1	No_Focus	NA	1.810104563
373	teko_HL_1	13	310.0441808	disyllable	HL	1	F1_1	1	Female	Block_1	No_Focus	NA	1.837786321
374	teko_HL_1	14	310.6667951	disyllable	HL	1	F1_1	1	Female	Block_1	No_Focus	NA	1.848982664
375	teko_HL_1	15	310.9435523	disyllable	HL	1	F1_1	1	Female	Block_1	No_Focus	NA	1.853952328
376	teko_HL_1	16	311.2203095	disyllable	HL	1	F1_1	1	Female	Block_1	No_Focus	NA	1.858917572
377	teko_HL_1	17	310.7280819	disyllable	HL	1	F1_1	1	Female	Block_1	No_Focus	NA	1.850083558
378	teko_HL_1	18	309.8328459	disyllable	HL	1	F1_1	1	Female	Block_1	No_Focus	NA	1.833980818
379	teko_HL_1	19	308.9376099	disyllable	HL	1	F1_1	1	Female	Block_1	No_Focus	NA	1.817831483
380	teko_HL_1	20	308.5137077	disyllable	HL	1	F1_1	1	Female	Block_1	No_Focus	NA	1.810168297
381	teko_HL_2	1	305.0710383	disyllable	HL	2	F1_1	1	Female	Block_1	No_Focus	NA	1.747539844
382	teko_HL_2	2	302.2845014	disyllable	HL	2	F1_1	1	Female	Block_1	No_Focus	NA	1.696327905
383	teko_HL_2	3	299.4979645	disyllable	HL	2	F1_1	1	Female	Block_1	No_Focus	NA	1.644641689
384	teko_HL_2	4	296.6632824	disyllable	HL	2	F1_1	1	Female	Block_1	No_Focus	NA	1.591566658
385	teko_HL_2	5	293.8055536	disyllable	HL	2	F1_1	1	Female	Block_1	No_Focus	NA	1.537544269
386	teko_HL_2	6	290.9865287	disyllable	HL	2	F1_1	1	Female	Block_1	No_Focus	NA	1.483736231
387	teko_HL_2	7	288.2385834	disyllable	HL	2	F1_1	1	Female	Block_1	No_Focus	NA	1.430780822
388	teko_HL_2	8	285.4810724	disyllable	HL	2	F1_1	1	Female	Block_1	No_Focus	NA	1.37713113
389	teko_HL_2	9	282.4012294	disyllable	HL	2	F1_1	1	Female	Block_1	No_Focus	NA	1.316594134
390	teko_HL_2	10	279.3213864	disyllable	HL	2	F1_1	1	Female	Block_1	No_Focus	NA	1.255393294
391	teko_HL_2	11	276.5035262	disyllable	HL	2	F1_1	1	Female	Block_1	No_Focus	NA	1.198804359
392	teko_HL_2	12	273.7952399	disyllable	HL	2	F1_1	1	Female	Block_1	No_Focus	NA	1.143869767
393	teko_HL_2	13	270.5012388	disyllable	HL	2	F1_1	1	Female	Block_1	No_Focus	NA	1.076317507
394	teko_HL_2	14	266.2571292	disyllable	HL	2	F1_1	1	Female	Block_1	No_Focus	NA	0.988057657
395	teko_HL_2	15	261.9527675	disyllable	HL	2	F1_1	1	Female	Block_1	No_Focus	NA	0.897096034
396	teko_HL_2	16	256.6633837	disyllable	HL	2	F1_1	1	Female	Block_1	No_Focus	NA	0.783249329
397	teko_HL_2	17	251.3739998	disyllable	HL	2	F1_1	1	Female	Block_1	No_Focus	NA	0.667031843
398	teko_HL_2	18	245.6219491	disyllable	HL	2	F1_1	1	Female	Block_1	No_Focus	NA	0.537839845
399	teko_HL_2	19	239.7021568	disyllable	HL	2	F1_1	1	Female	Block_1	No_Focus	NA	0.40168205
400	teko_HL_2	20	236.2037404	disyllable	HL	2	F1_1	1	Female	Block_1	No_Focus	NA	0.319627134
401	go	1	222.5767808	mono	NA	NA	F1_1	1	Female	Block_1	No_Focus	NA	-0.0120138
402	go	2	220.3591365	mono	NA	NA	F1_1	1	Female	Block_1	No_Focus	NA	-0.067899537
403	go	3	218.1414921	mono	NA	NA	F1_1	1	Female	Block_1	No_Focus	NA	-0.124350552
404	go	4	217.5303414	mono	NA	NA	F1_1	1	Female	Block_1	No_Focus	NA	-0.140008523
405	go	5	218.2143744	mono	NA	NA	F1_1	1	Female	Block_1	No_Focus	NA	-0.122486201
406	go	6	219.184889	mono	NA	NA	F1_1	1	Female	Block_1	No_Focus	NA	-0.097719332
407	go	7	222.5391779	mono	NA	NA	F1_1	1	Female	Block_1	No_Focus	NA	-0.012956762
408	go	8	225.8934668	mono	NA	NA	F1_1	1	Female	Block_1	No_Focus	NA	0.070537707
409	go	9	230.4458478	mono	NA	NA	F1_1	1	Female	Block_1	No_Focus	NA	0.18189316
410	go	10	235.6128755	mono	NA	NA	F1_1	1	Female	Block_1	No_Focus	NA	0.305648603
411	go	11	240.6992611	mono	NA	NA	F1_1	1	Female	Block_1	No_Focus	NA	0.42484977
412	go	12	245.4904615	mono	NA	NA	F1_1	1	Female	Block_1	No_Focus	NA	0.534851366
413	go	13	250.281662	mono	NA	NA	F1_1	1	Female	Block_1	No_Focus	NA	0.642726693
414	go	14	252.7300213	mono	NA	NA	F1_1	1	Female	Block_1	No_Focus	NA	0.69705759
415	go	15	254.4715027	mono	NA	NA	F1_1	1	Female	Block_1	No_Focus	NA	0.735382961
416	go	16	255.3016442	mono	NA	NA	F1_1	1	Female	Block_1	No_Focus	NA	0.753559949
417	go	17	254.2116329	mono	NA	NA	F1_1	1	Female	Block_1	No_Focus	NA	0.729680597
418	go	18	253.1216216	mono	NA	NA	F1_1	1	Female	Block_1	No_Focus	NA	0.705698636
419	go	19	250.0675511	mono	NA	NA	F1_1	1	Female	Block_1	No_Focus	NA	0.637950169
420	go	20	246.7341865	mono	NA	NA	F1_1	1	Female	Block_1	No_Focus	NA	0.563055209
421	bo	1	232.3472185	mono	NA	NA	F1_1	1	Female	Block_1	No_Focus	NA	0.227752601
422	bo	2	230.2476945	mono	NA	NA	F1_1	1	Female	Block_1	No_Focus	NA	0.177092117
423	bo	3	228.941753	mono	NA	NA	F1_1	1	Female	Block_1	No_Focus	NA	0.145346823
424	bo	4	230.8948474	mono	NA	NA	F1_1	1	Female	Block_1	No_Focus	NA	0.192756683
425	bo	5	234.1148061	mono	NA	NA	F1_1	1	Female	Block_1	No_Focus	NA	0.270049945
426	bo	6	239.3026731	mono	NA	NA	F1_1	1	Female	Block_1	No_Focus	NA	0.392372994
427	bo	7	246.1043949	mono	NA	NA	F1_1	1	Female	Block_1	No_Focus	NA	0.548791293
428	bo	8	254.0394401	mono	NA	NA	F1_1	1	Female	Block_1	No_Focus	NA	0.725898932
429	bo	9	261.0741125	mono	NA	NA	F1_1	1	Female	Block_1	No_Focus	NA	0.878344312
430	bo	10	267.8596656	mono	NA	NA	F1_1	1	Female	Block_1	No_Focus	NA	1.02154798
431	bo	11	273.4867074	mono	NA	NA	F1_1	1	Female	Block_1	No_Focus	NA	1.137577079
432	bo	12	278.8733172	mono	NA	NA	F1_1	1	Female	Block_1	No_Focus	NA	1.246433339
433	bo	13	283.2424776	mono	NA	NA	F1_1	1	Female	Block_1	No_Focus	NA	1.33319489
434	bo	14	287.0845733	mono	NA	NA	F1_1	1	Female	Block_1	No_Focus	NA	1.408391307
435	bo	15	290.0320698	mono	NA	NA	F1_1	1	Female	Block_1	No_Focus	NA	1.465399836
436	bo	16	290.4364383	mono	NA	NA	F1_1	1	Female	Block_1	No_Focus	NA	1.473175636
437	bo	17	288.8951979	mono	NA	NA	F1_1	1	Female	Block_1	No_Focus	NA	1.443480144
438	bo	18	283.7652052	mono	NA	NA	F1_1	1	Female	Block_1	No_Focus	NA	1.343485308
439	bo	19	277.5166468	mono	NA	NA	F1_1	1	Female	Block_1	No_Focus	NA	1.219216211
440	bo	20	266.9803354	mono	NA	NA	F1_1	1	Female	Block_1	No_Focus	NA	1.003196341
441	teki_LH_1	1	231.0871307	disyllable	LH	1	F1_1	1	Female	Block_1	No_Focus	NA	0.197402509
442	teki_LH_1	2	222.6537307	disyllable	LH	1	F1_1	1	Female	Block_1	No_Focus	NA	-0.010084634
443	teki_LH_1	3	214.2203308	disyllable	LH	1	F1_1	1	Female	Block_1	No_Focus	NA	-0.225584376
444	teki_LH_1	4	206.4965267	disyllable	LH	1	F1_1	1	Female	Block_1	No_Focus	NA	-0.430528985
445	teki_LH_1	5	200.3234878	disyllable	LH	1	F1_1	1	Female	Block_1	No_Focus	NA	-0.599914552
446	teki_LH_1	6	194.1504488	disyllable	LH	1	F1_1	1	Female	Block_1	No_Focus	NA	-0.774602332
447	teki_LH_1	7	189.526374	disyllable	LH	1	F1_1	1	Female	Block_1	No_Focus	NA	-0.909134667
448	teki_LH_1	8	185.8203858	disyllable	LH	1	F1_1	1	Female	Block_1	No_Focus	NA	-1.019347417
449	teki_LH_1	9	182.1143976	disyllable	LH	1	F1_1	1	Female	Block_1	No_Focus	NA	-1.131780531
450	teki_LH_1	10	180.5782938	disyllable	LH	1	F1_1	1	Female	Block_1	No_Focus	NA	-1.179055442
451	teki_LH_1	11	179.1763034	disyllable	LH	1	F1_1	1	Female	Block_1	No_Focus	NA	-1.222555241
452	teki_LH_1	12	178.3149125	disyllable	LH	1	F1_1	1	Female	Block_1	No_Focus	NA	-1.249450895
453	teki_LH_1	13	179.0269399	disyllable	LH	1	F1_1	1	Female	Block_1	No_Focus	NA	-1.227209616
454	teki_LH_1	14	179.7389673	disyllable	LH	1	F1_1	1	Female	Block_1	No_Focus	NA	-1.20505662
455	teki_LH_1	15	181.2755397	disyllable	LH	1	F1_1	1	Female	Block_1	No_Focus	NA	-1.157547458
456	teki_LH_1	16	183.435022	disyllable	LH	1	F1_1	1	Female	Block_1	No_Focus	NA	-1.091454872
457	teki_LH_1	17	185.5945042	disyllable	LH	1	F1_1	1	Female	Block_1	No_Focus	NA	-1.026135826
458	teki_LH_1	18	188.9826549	disyllable	LH	1	F1_1	1	Female	Block_1	No_Focus	NA	-0.925168783
459	teki_LH_1	19	192.5326911	disyllable	LH	1	F1_1	1	Female	Block_1	No_Focus	NA	-0.821301285
460	teki_LH_1	20	195.480873	disyllable	LH	1	F1_1	1	Female	Block_1	No_Focus	NA	-0.73648835
461	teki_LH_2	1	210.3245219	disyllable	LH	2	F1_1	1	Female	Block_1	No_Focus	NA	-0.328015661
462	teki_LH_2	2	214.0126321	disyllable	LH	2	F1_1	1	Female	Block_1	No_Focus	NA	-0.230998149
463	teki_LH_2	3	217.7007423	disyllable	LH	2	F1_1	1	Female	Block_1	No_Focus	NA	-0.135638352
464	teki_LH_2	4	221.2603231	disyllable	LH	2	F1_1	1	Female	Block_1	No_Focus	NA	-0.045121647
465	teki_LH_2	5	224.1438553	disyllable	LH	2	F1_1	1	Female	Block_1	No_Focus	NA	0.027142512
466	teki_LH_2	6	227.0273876	disyllable	LH	2	F1_1	1	Female	Block_1	No_Focus	NA	0.098482936
467	teki_LH_2	7	229.6524238	disyllable	LH	2	F1_1	1	Female	Block_1	No_Focus	NA	0.162644454
468	teki_LH_2	8	231.7268798	disyllable	LH	2	F1_1	1	Female	Block_1	No_Focus	NA	0.212831937
469	teki_LH_2	9	233.8013357	disyllable	LH	2	F1_1	1	Female	Block_1	No_Focus	NA	0.262572127
470	teki_LH_2	10	235.2652564	disyllable	LH	2	F1_1	1	Female	Block_1	No_Focus	NA	0.297408331
471	teki_LH_2	11	236.0657542	disyllable	LH	2	F1_1	1	Female	Block_1	No_Focus	NA	0.316365824
472	teki_LH_2	12	236.8662521	disyllable	LH	2	F1_1	1	Female	Block_1	No_Focus	NA	0.335259143
473	teki_LH_2	13	236.7764494	disyllable	LH	2	F1_1	1	Female	Block_1	No_Focus	NA	0.333142806
474	teki_LH_2	14	236.1836548	disyllable	LH	2	F1_1	1	Female	Block_1	No_Focus	NA	0.319152529
475	teki_LH_2	15	235.5908602	disyllable	LH	2	F1_1	1	Female	Block_1	No_Focus	NA	0.305127093
476	teki_LH_2	16	233.5041522	disyllable	LH	2	F1_1	1	Female	Block_1	No_Focus	NA	0.255473567
477	teki_LH_2	17	231.0410154	disyllable	LH	2	F1_1	1	Female	Block_1	No_Focus	NA	0.196288653
478	teki_LH_2	18	228.5778786	disyllable	LH	2	F1_1	1	Female	Block_1	No_Focus	NA	0.136469373
479	teki_LH_2	19	224.2419356	disyllable	LH	2	F1_1	1	Female	Block_1	No_Focus	NA	0.029584122
480	teki_LH_2	20	219.8248768	disyllable	LH	2	F1_1	1	Female	Block_1	No_Focus	NA	-0.081447211
481	daku_LH_1	1	197.8558611	disyllable	LH	1	F1_1	1	Female	Block_1	No_Focus	NA	-0.669090107
482	daku_LH_1	2	190.3091895	disyllable	LH	1	F1_1	1	Female	Block_1	No_Focus	NA	-0.886130274
483	daku_LH_1	3	183.1549216	disyllable	LH	1	F1_1	1	Female	Block_1	No_Focus	NA	-1.099983509
484	daku_LH_1	4	177.8899629	disyllable	LH	1	F1_1	1	Female	Block_1	No_Focus	NA	-1.262767212
485	daku_LH_1	5	173.4453717	disyllable	LH	1	F1_1	1	Female	Block_1	No_Focus	NA	-1.403981788
486	daku_LH_1	6	170.565512	disyllable	LH	1	F1_1	1	Female	Block_1	No_Focus	NA	-1.4974267
487	daku_LH_1	7	168.9702444	disyllable	LH	1	F1_1	1	Female	Block_1	No_Focus	NA	-1.549870915
488	daku_LH_1	8	168.5802275	disyllable	LH	1	F1_1	1	Female	Block_1	No_Focus	NA	-1.562767991
489	daku_LH_1	9	168.1895052	disyllable	LH	1	F1_1	1	Female	Block_1	No_Focus	NA	-1.575718347
490	daku_LH_1	10	167.7984629	disyllable	LH	1	F1_1	1	Female	Block_1	No_Focus	NA	-1.588709467
491	daku_LH_1	11	167.5314538	disyllable	LH	1	F1_1	1	Female	Block_1	No_Focus	NA	-1.597597388
492	daku_LH_1	12	167.2857097	disyllable	LH	1	F1_1	1	Female	Block_1	No_Focus	NA	-1.60578999
493	daku_LH_1	13	167.0720157	disyllable	LH	1	F1_1	1	Female	Block_1	No_Focus	NA	-1.612923896
494	daku_LH_1	14	167.6803329	disyllable	LH	1	F1_1	1	Female	Block_1	No_Focus	NA	-1.59263991
495	daku_LH_1	15	171.4991961	disyllable	LH	1	F1_1	1	Female	Block_1	No_Focus	NA	-1.466959037
496	daku_LH_1	16	176.7635746	disyllable	LH	1	F1_1	1	Female	Block_1	No_Focus	NA	-1.298218471
497	daku_LH_1	17	184.4287215	disyllable	LH	1	F1_1	1	Female	Block_1	No_Focus	NA	-1.061302915
498	daku_LH_1	18	194.2827058	disyllable	LH	1	F1_1	1	Female	Block_1	No_Focus	NA	-0.770801762
499	daku_LH_1	19	205.9435473	disyllable	LH	1	F1_1	1	Female	Block_1	No_Focus	NA	-0.445494605
500	daku_LH_1	20	210.1394549	disyllable	LH	1	F1_1	1	Female	Block_1	No_Focus	NA	-0.332928659
501	daku_LH_2	1	238.7462801	disyllable	LH	2	F1_1	1	Female	Block_1	No_Focus	NA	0.379381597
502	daku_LH_2	2	246.254537	disyllable	LH	2	F1_1	1	Female	Block_1	No_Focus	NA	0.552195117
503	daku_LH_2	3	253.7627938	disyllable	LH	2	F1_1	1	Female	Block_1	No_Focus	NA	0.719817909
504	daku_LH_2	4	261.2710507	disyllable	LH	2	F1_1	1	Female	Block_1	No_Focus	NA	0.882552729
505	daku_LH_2	5	266.9788666	disyllable	LH	2	F1_1	1	Female	Block_1	No_Focus	NA	1.003165637
506	daku_LH_2	6	272.5264722	disyllable	LH	2	F1_1	1	Female	Block_1	No_Focus	NA	1.117947033
507	daku_LH_2	7	278.0740778	disyllable	LH	2	F1_1	1	Female	Block_1	No_Focus	NA	1.230415299
508	daku_LH_2	8	281.7651529	disyllable	LH	2	F1_1	1	Female	Block_1	No_Focus	NA	1.304009265
509	daku_LH_2	9	285.0935532	disyllable	LH	2	F1_1	1	Female	Block_1	No_Focus	NA	1.369550118
510	daku_LH_2	10	288.4219534	disyllable	LH	2	F1_1	1	Female	Block_1	No_Focus	NA	1.434330218
511	daku_LH_2	11	287.8955717	disyllable	LH	2	F1_1	1	Female	Block_1	No_Focus	NA	1.42413526
512	daku_LH_2	12	286.117365	disyllable	LH	2	F1_1	1	Female	Block_1	No_Focus	NA	1.389556588
513	daku_LH_2	13	284.3391583	disyllable	LH	2	F1_1	1	Female	Block_1	No_Focus	NA	1.354762339
514	daku_LH_2	14	280.9438359	disyllable	LH	2	F1_1	1	Female	Block_1	No_Focus	NA	1.287717294
515	daku_LH_2	15	276.7633142	disyllable	LH	2	F1_1	1	Female	Block_1	No_Focus	NA	1.20404556
516	daku_LH_2	16	272.5827925	disyllable	LH	2	F1_1	1	Female	Block_1	No_Focus	NA	1.119100294
517	daku_LH_2	17	267.166389	disyllable	LH	2	F1_1	1	Female	Block_1	No_Focus	NA	1.00708432
518	daku_LH_2	18	260.8962388	disyllable	LH	2	F1_1	1	Female	Block_1	No_Focus	NA	0.874540559
519	daku_LH_2	19	254.6260886	disyllable	LH	2	F1_1	1	Female	Block_1	No_Focus	NA	0.738772301
520	daku_LH_2	20	251.5403981	disyllable	LH	2	F1_1	1	Female	Block_1	No_Focus	NA	0.670725029
521	ge	1	227.1751578	mono	NA	NA	F1_1	1	Female	Block_1	No_Focus	NA	0.102114416
522	ge	2	222.4990006	mono	NA	NA	F1_1	1	Female	Block_1	No_Focus	NA	-0.013964459
523	ge	3	217.8228434	mono	NA	NA	F1_1	1	Female	Block_1	No_Focus	NA	-0.132509001
524	ge	4	213.7899784	mono	NA	NA	F1_1	1	Female	Block_1	No_Focus	NA	-0.236807571
525	ge	5	212.5185893	mono	NA	NA	F1_1	1	Female	Block_1	No_Focus	NA	-0.270096672
526	ge	6	211.2472001	mono	NA	NA	F1_1	1	Female	Block_1	No_Focus	NA	-0.303585527
527	ge	7	211.0316397	mono	NA	NA	F1_1	1	Female	Block_1	No_Focus	NA	-0.309283443
528	ge	8	212.5543554	mono	NA	NA	F1_1	1	Female	Block_1	No_Focus	NA	-0.26915748
529	ge	9	214.0770711	mono	NA	NA	F1_1	1	Female	Block_1	No_Focus	NA	-0.229317951
530	ge	10	216.9714013	mono	NA	NA	F1_1	1	Female	Block_1	No_Focus	NA	-0.154367396
531	ge	11	220.913976	mono	NA	NA	F1_1	1	Female	Block_1	No_Focus	NA	-0.053864728
532	ge	12	224.8565507	mono	NA	NA	F1_1	1	Female	Block_1	No_Focus	NA	0.044860073
533	ge	13	227.8664011	mono	NA	NA	F1_1	1	Female	Block_1	No_Focus	NA	0.11907054
534	ge	14	230.5748128	mono	NA	NA	F1_1	1	Female	Block_1	No_Focus	NA	0.185015627
535	ge	15	233.2832245	mono	NA	NA	F1_1	1	Female	Block_1	No_Focus	NA	0.250190605
536	ge	16	234.9319621	mono	NA	NA	F1_1	1	Female	Block_1	No_Focus	NA	0.289496185
537	ge	17	236.5186614	mono	NA	NA	F1_1	1	Female	Block_1	No_Focus	NA	0.327063177
538	ge	18	237.9705722	mono	NA	NA	F1_1	1	Female	Block_1	No_Focus	NA	0.361218728
539	ge	19	238.5486155	mono	NA	NA	F1_1	1	Female	Block_1	No_Focus	NA	0.374758974
540	ge	20	239.1266588	mono	NA	NA	F1_1	1	Female	Block_1	No_Focus	NA	0.388266449
541	ta	1	236.4661928	mono	NA	NA	F1_1	1	Female	Block_1	No_Focus	NA	0.325824955
542	ta	2	235.9216396	mono	NA	NA	F1_1	1	Female	Block_1	No_Focus	NA	0.312957633
543	ta	3	235.3770863	mono	NA	NA	F1_1	1	Female	Block_1	No_Focus	NA	0.300060574
544	ta	4	234.832533	mono	NA	NA	F1_1	1	Female	Block_1	No_Focus	NA	0.287133642
545	ta	5	234.2879798	mono	NA	NA	F1_1	1	Female	Block_1	No_Focus	NA	0.274176702
546	ta	6	233.7434265	mono	NA	NA	F1_1	1	Female	Block_1	No_Focus	NA	0.261189609
547	ta	7	233.1988732	mono	NA	NA	F1_1	1	Female	Block_1	No_Focus	NA	0.248172224
548	ta	8	232.6543199	mono	NA	NA	F1_1	1	Female	Block_1	No_Focus	NA	0.235124406
549	ta	9	232.0634278	mono	NA	NA	F1_1	1	Female	Block_1	No_Focus	NA	0.22093169
550	ta	10	231.4664145	mono	NA	NA	F1_1	1	Female	Block_1	No_Focus	NA	0.206555199
551	ta	11	230.8694012	mono	NA	NA	F1_1	1	Female	Block_1	No_Focus	NA	0.192141578
552	ta	12	230.272388	mono	NA	NA	F1_1	1	Female	Block_1	No_Focus	NA	0.17769064
553	ta	13	229.6753747	mono	NA	NA	F1_1	1	Female	Block_1	No_Focus	NA	0.163202184
554	ta	14	229.0783614	mono	NA	NA	F1_1	1	Female	Block_1	No_Focus	NA	0.148676018
555	ta	15	228.4813482	mono	NA	NA	F1_1	1	Female	Block_1	No_Focus	NA	0.134111947
556	ta	16	228.3418834	mono	NA	NA	F1_1	1	Female	Block_1	No_Focus	NA	0.130704236
557	ta	17	228.3416957	mono	NA	NA	F1_1	1	Female	Block_1	No_Focus	NA	0.130699648
558	ta	18	228.3415079	mono	NA	NA	F1_1	1	Female	Block_1	No_Focus	NA	0.130695058
559	ta	19	228.3413202	mono	NA	NA	F1_1	1	Female	Block_1	No_Focus	NA	0.13069047
560	ta	20	228.3411325	mono	NA	NA	F1_1	1	Female	Block_1	No_Focus	NA	0.130685883
561	daki_HL_1	1	224.3906659	disyllable	HL	1	F1_1	1	Female	Block_1	No_Focus	NA	0.033284576
562	daki_HL_1	2	224.6776556	disyllable	HL	1	F1_1	1	Female	Block_1	No_Focus	NA	0.040418037
563	daki_HL_1	3	225.463713	disyllable	HL	1	F1_1	1	Female	Block_1	No_Focus	NA	0.059909846
564	daki_HL_1	4	227.7046683	disyllable	HL	1	F1_1	1	Female	Block_1	No_Focus	NA	0.115107866
565	daki_HL_1	5	231.0245907	disyllable	HL	1	F1_1	1	Female	Block_1	No_Focus	NA	0.195891882
566	daki_HL_1	6	235.377749	disyllable	HL	1	F1_1	1	Female	Block_1	No_Focus	NA	0.300076287
567	daki_HL_1	7	241.2297275	disyllable	HL	1	F1_1	1	Female	Block_1	No_Focus	NA	0.437136077
568	daki_HL_1	8	247.5530577	disyllable	HL	1	F1_1	1	Female	Block_1	No_Focus	NA	0.58154717
569	daki_HL_1	9	254.5133418	disyllable	HL	1	F1_1	1	Female	Block_1	No_Focus	NA	0.736300498
570	daki_HL_1	10	261.4513554	disyllable	HL	1	F1_1	1	Female	Block_1	No_Focus	NA	0.886402921
571	daki_HL_1	11	268.3312588	disyllable	HL	1	F1_1	1	Female	Block_1	No_Focus	NA	1.031365337
572	daki_HL_1	12	274.813561	disyllable	HL	1	F1_1	1	Female	Block_1	No_Focus	NA	1.164588769
573	daki_HL_1	13	280.9467626	disyllable	HL	1	F1_1	1	Female	Block_1	No_Focus	NA	1.287775434
574	daki_HL_1	14	285.8303017	disyllable	HL	1	F1_1	1	Female	Block_1	No_Focus	NA	1.383954269
575	daki_HL_1	15	290.3750518	disyllable	HL	1	F1_1	1	Female	Block_1	No_Focus	NA	1.471995903
576	daki_HL_1	16	294.8676081	disyllable	HL	1	F1_1	1	Female	Block_1	No_Focus	NA	1.557682411
577	daki_HL_1	17	299.0176213	disyllable	HL	1	F1_1	1	Female	Block_1	No_Focus	NA	1.63568345
578	daki_HL_1	18	302.3634543	disyllable	HL	1	F1_1	1	Female	Block_1	No_Focus	NA	1.697785416
579	daki_HL_1	19	304.7742236	disyllable	HL	1	F1_1	1	Female	Block_1	No_Focus	NA	1.742107188
580	daki_HL_1	20	306.4326039	disyllable	HL	1	F1_1	1	Female	Block_1	No_Focus	NA	1.772393289
581	daki_HL_2	1	308.2598882	disyllable	HL	2	F1_1	1	Female	Block_1	No_Focus	NA	1.805574777
582	daki_HL_2	2	305.792014	disyllable	HL	2	F1_1	1	Female	Block_1	No_Focus	NA	1.760714016
583	daki_HL_2	3	303.3241398	disyllable	HL	2	F1_1	1	Female	Block_1	No_Focus	NA	1.715489738
584	daki_HL_2	4	300.1412226	disyllable	HL	2	F1_1	1	Female	Block_1	No_Focus	NA	1.656615759
585	daki_HL_2	5	296.5160167	disyllable	HL	2	F1_1	1	Female	Block_1	No_Focus	NA	1.588795496
586	daki_HL_2	6	292.9195602	disyllable	HL	2	F1_1	1	Female	Block_1	No_Focus	NA	1.520688736
587	daki_HL_2	7	289.4163417	disyllable	HL	2	F1_1	1	Female	Block_1	No_Focus	NA	1.453538852
588	daki_HL_2	8	285.9131232	disyllable	HL	2	F1_1	1	Female	Block_1	No_Focus	NA	1.385571188
589	daki_HL_2	9	282.4216125	disyllable	HL	2	F1_1	1	Female	Block_1	No_Focus	NA	1.316996948
590	daki_HL_2	10	278.9321112	disyllable	HL	2	F1_1	1	Female	Block_1	No_Focus	NA	1.247609851
591	daki_HL_2	11	276.0974198	disyllable	HL	2	F1_1	1	Female	Block_1	No_Focus	NA	1.190601322
592	daki_HL_2	12	273.9971399	disyllable	HL	2	F1_1	1	Female	Block_1	No_Focus	NA	1.14798379
593	daki_HL_2	13	271.916262	disyllable	HL	2	F1_1	1	Female	Block_1	No_Focus	NA	1.105436558
594	daki_HL_2	14	270.0335228	disyllable	HL	2	F1_1	1	Female	Block_1	No_Focus	NA	1.066659109
595	daki_HL_2	15	268.1507836	disyllable	HL	2	F1_1	1	Female	Block_1	No_Focus	NA	1.027610347
596	daki_HL_2	16	266.4666818	disyllable	HL	2	F1_1	1	Female	Block_1	No_Focus	NA	0.992448393
597	daki_HL_2	17	264.8648906	disyllable	HL	2	F1_1	1	Female	Block_1	No_Focus	NA	0.958798169
598	daki_HL_2	18	263.4445798	disyllable	HL	2	F1_1	1	Female	Block_1	No_Focus	NA	0.928789799
599	daki_HL_2	19	262.4014255	disyllable	HL	2	F1_1	1	Female	Block_1	No_Focus	NA	0.906646777
600	daki_HL_2	20	261.3582712	disyllable	HL	2	F1_1	1	Female	Block_1	No_Focus	NA	0.88441555
601	ta	1	261.4398786	mono	NA	NA	F1_1	1	Female	Block_1	No_Focus	NA	0.886157926
602	ta	2	262.8352959	mono	NA	NA	F1_1	1	Female	Block_1	No_Focus	NA	0.915867211
603	ta	3	264.2307131	mono	NA	NA	F1_1	1	Female	Block_1	No_Focus	NA	0.945419182
604	ta	4	265.6261303	mono	NA	NA	F1_1	1	Female	Block_1	No_Focus	NA	0.974815497
605	ta	5	267.3773548	mono	NA	NA	F1_1	1	Female	Block_1	No_Focus	NA	1.011489617
606	ta	6	269.3506208	mono	NA	NA	F1_1	1	Female	Block_1	No_Focus	NA	1.052527006
607	ta	7	271.3238868	mono	NA	NA	F1_1	1	Female	Block_1	No_Focus	NA	1.093264849
608	ta	8	272.9395267	mono	NA	NA	F1_1	1	Female	Block_1	No_Focus	NA	1.126399551
609	ta	9	273.3678977	mono	NA	NA	F1_1	1	Female	Block_1	No_Focus	NA	1.135151997
610	ta	10	273.7962687	mono	NA	NA	F1_1	1	Female	Block_1	No_Focus	NA	1.143890738
611	ta	11	274.2246397	mono	NA	NA	F1_1	1	Female	Block_1	No_Focus	NA	1.152615817
612	ta	12	273.2546966	mono	NA	NA	F1_1	1	Female	Block_1	No_Focus	NA	1.132840414
613	ta	13	272.0326203	mono	NA	NA	F1_1	1	Female	Block_1	No_Focus	NA	1.10782429
614	ta	14	270.8105439	mono	NA	NA	F1_1	1	Female	Block_1	No_Focus	NA	1.082695529
615	ta	15	268.7505516	mono	NA	NA	F1_1	1	Female	Block_1	No_Focus	NA	1.040079454
616	ta	16	265.7186347	mono	NA	NA	F1_1	1	Female	Block_1	No_Focus	NA	0.976758763
617	ta	17	262.6867179	mono	NA	NA	F1_1	1	Female	Block_1	No_Focus	NA	0.912711408
618	ta	18	259.8926913	mono	NA	NA	F1_1	1	Female	Block_1	No_Focus	NA	0.853031417
619	ta	19	259.8826654	mono	NA	NA	F1_1	1	Female	Block_1	No_Focus	NA	0.852816112
620	ta	20	259.8726395	mono	NA	NA	F1_1	1	Female	Block_1	No_Focus	NA	0.852600799
621	deko_HL_1	1	245.0809566	disyllable	HL	1	F1_1	1	Female	Block_1	No_Focus	NA	0.525533781
622	deko_HL_1	2	242.2130721	disyllable	HL	1	F1_1	1	Female	Block_1	No_Focus	NA	0.45984035
623	deko_HL_1	3	239.6269131	disyllable	HL	1	F1_1	1	Female	Block_1	No_Focus	NA	0.399929853
624	deko_HL_1	4	240.8580701	disyllable	HL	1	F1_1	1	Female	Block_1	No_Focus	NA	0.428530835
625	deko_HL_1	5	242.5837698	disyllable	HL	1	F1_1	1	Female	Block_1	No_Focus	NA	0.46837541
626	deko_HL_1	6	247.4126683	disyllable	HL	1	F1_1	1	Female	Block_1	No_Focus	NA	0.578381209
627	deko_HL_1	7	252.9491517	disyllable	HL	1	F1_1	1	Female	Block_1	No_Focus	NA	0.701894566
628	deko_HL_1	8	261.2097837	disyllable	HL	1	F1_1	1	Female	Block_1	No_Focus	NA	0.881243841
629	deko_HL_1	9	269.2998309	disyllable	HL	1	F1_1	1	Female	Block_1	No_Focus	NA	1.051474519
630	deko_HL_1	10	276.9399704	disyllable	HL	1	F1_1	1	Female	Block_1	No_Focus	NA	1.207606775
631	deko_HL_1	11	284.2667113	disyllable	HL	1	F1_1	1	Female	Block_1	No_Focus	NA	1.353340156
632	deko_HL_1	12	290.9948751	disyllable	HL	1	F1_1	1	Female	Block_1	No_Focus	NA	1.483896311
633	deko_HL_1	13	296.8466491	disyllable	HL	1	F1_1	1	Female	Block_1	No_Focus	NA	1.595015227
634	deko_HL_1	14	301.4496005	disyllable	HL	1	F1_1	1	Female	Block_1	No_Focus	NA	1.680891866
635	deko_HL_1	15	304.8676736	disyllable	HL	1	F1_1	1	Female	Block_1	No_Focus	NA	1.743818192
636	deko_HL_1	16	307.0078089	disyllable	HL	1	F1_1	1	Female	Block_1	No_Focus	NA	1.782859675
637	deko_HL_1	17	307.9483424	disyllable	HL	1	F1_1	1	Female	Block_1	No_Focus	NA	1.799931378
638	deko_HL_1	18	307.9067358	disyllable	HL	1	F1_1	1	Female	Block_1	No_Focus	NA	1.799177276
639	deko_HL_1	19	306.9025621	disyllable	HL	1	F1_1	1	Female	Block_1	No_Focus	NA	1.780946079
640	deko_HL_1	20	305.3048296	disyllable	HL	1	F1_1	1	Female	Block_1	No_Focus	NA	1.75181525
641	deko_HL_2	1	302.3002722	disyllable	HL	2	F1_1	1	Female	Block_1	No_Focus	NA	1.696619073
642	deko_HL_2	2	301.2640331	disyllable	HL	2	F1_1	1	Female	Block_1	No_Focus	NA	1.677455203
643	deko_HL_2	3	300.227794	disyllable	HL	2	F1_1	1	Female	Block_1	No_Focus	NA	1.658225302
644	deko_HL_2	4	298.9747624	disyllable	HL	2	F1_1	1	Female	Block_1	No_Focus	NA	1.634883447
645	deko_HL_2	5	297.4130218	disyllable	HL	2	F1_1	1	Female	Block_1	No_Focus	NA	1.605653534
646	deko_HL_2	6	295.8512812	disyllable	HL	2	F1_1	1	Female	Block_1	No_Focus	NA	1.576269728
647	deko_HL_2	7	293.6733345	disyllable	HL	2	F1_1	1	Female	Block_1	No_Focus	NA	1.535032103
648	deko_HL_2	8	291.364757	disyllable	HL	2	F1_1	1	Female	Block_1	No_Focus	NA	1.490985854
649	deko_HL_2	9	288.7650728	disyllable	HL	2	F1_1	1	Female	Block_1	No_Focus	NA	1.440965741
650	deko_HL_2	10	285.2314639	disyllable	HL	2	F1_1	1	Female	Block_1	No_Focus	NA	1.372249236
651	deko_HL_2	11	281.697855	disyllable	HL	2	F1_1	1	Female	Block_1	No_Focus	NA	1.302676105
652	deko_HL_2	12	278.2555362	disyllable	HL	2	F1_1	1	Female	Block_1	No_Focus	NA	1.234056052
653	deko_HL_2	13	274.8623358	disyllable	HL	2	F1_1	1	Female	Block_1	No_Focus	NA	1.165579225
654	deko_HL_2	14	271.526883	disyllable	HL	2	F1_1	1	Female	Block_1	No_Focus	NA	1.097438863
655	deko_HL_2	15	269.0544052	disyllable	HL	2	F1_1	1	Female	Block_1	No_Focus	NA	1.046385919
656	deko_HL_2	16	266.5819274	disyllable	HL	2	F1_1	1	Female	Block_1	No_Focus	NA	0.994861652
657	deko_HL_2	17	264.7997687	disyllable	HL	2	F1_1	1	Female	Block_1	No_Focus	NA	0.957425795
658	deko_HL_2	18	263.7797869	disyllable	HL	2	F1_1	1	Female	Block_1	No_Focus	NA	0.935886625
659	deko_HL_2	19	262.7598051	disyllable	HL	2	F1_1	1	Female	Block_1	No_Focus	NA	0.914264006
660	deko_HL_2	20	262.6479757	disyllable	HL	2	F1_1	1	Female	Block_1	No_Focus	NA	0.911888228
661	te	1	265.0783008	mono	NA	NA	F1_1	1	Female	Block_1	No_Focus	NA	0.963293196
662	te	2	266.3419986	mono	NA	NA	F1_1	1	Female	Block_1	No_Focus	NA	0.989836334
663	te	3	267.6056964	mono	NA	NA	F1_1	1	Female	Block_1	No_Focus	NA	1.016253833
664	te	4	268.8693943	mono	NA	NA	F1_1	1	Female	Block_1	No_Focus	NA	1.042546877
665	te	5	270.3450285	mono	NA	NA	F1_1	1	Female	Block_1	No_Focus	NA	1.073093602
666	te	6	271.9320825	mono	NA	NA	F1_1	1	Female	Block_1	No_Focus	NA	1.105761263
667	te	7	273.5191366	mono	NA	NA	F1_1	1	Female	Block_1	No_Focus	NA	1.138238824
668	te	8	274.8655443	mono	NA	NA	F1_1	1	Female	Block_1	No_Focus	NA	1.165644373
669	te	9	275.6784514	mono	NA	NA	F1_1	1	Female	Block_1	No_Focus	NA	1.182125828
670	te	10	276.4913586	mono	NA	NA	F1_1	1	Female	Block_1	No_Focus	NA	1.198558758
671	te	11	277.3042657	mono	NA	NA	F1_1	1	Female	Block_1	No_Focus	NA	1.214943442
672	te	12	277.0634981	mono	NA	NA	F1_1	1	Female	Block_1	No_Focus	NA	1.210095622
673	te	13	276.785961	mono	NA	NA	F1_1	1	Female	Block_1	No_Focus	NA	1.204502224
674	te	14	276.508424	mono	NA	NA	F1_1	1	Female	Block_1	No_Focus	NA	1.198903217
675	te	15	275.8244207	mono	NA	NA	F1_1	1	Female	Block_1	No_Focus	NA	1.185080166
676	te	16	274.8930932	mono	NA	NA	F1_1	1	Female	Block_1	No_Focus	NA	1.166203716
677	te	17	273.9617657	mono	NA	NA	F1_1	1	Female	Block_1	No_Focus	NA	1.147263205
678	te	18	273.2875433	mono	NA	NA	F1_1	1	Female	Block_1	No_Focus	NA	1.133511247
679	te	19	273.2839445	mono	NA	NA	F1_1	1	Female	Block_1	No_Focus	NA	1.133437752
680	te	20	273.2803458	mono	NA	NA	F1_1	1	Female	Block_1	No_Focus	NA	1.133364258
681	tako_HL_1	1	268.9151527	disyllable	HL	1	F1_1	1	Female	Block_1	No_Focus	NA	1.043496626
682	tako_HL_1	2	269.1648387	disyllable	HL	1	F1_1	1	Female	Block_1	No_Focus	NA	1.048676196
683	tako_HL_1	3	269.4145248	disyllable	HL	1	F1_1	1	Female	Block_1	No_Focus	NA	1.053850966
684	tako_HL_1	4	270.9234557	disyllable	HL	1	F1_1	1	Female	Block_1	No_Focus	NA	1.08502201
685	tako_HL_1	5	273.2819984	disyllable	HL	1	F1_1	1	Female	Block_1	No_Focus	NA	1.133398008
686	tako_HL_1	6	275.9731964	disyllable	HL	1	F1_1	1	Female	Block_1	No_Focus	NA	1.188089695
687	tako_HL_1	7	280.0443018	disyllable	HL	1	F1_1	1	Female	Block_1	No_Focus	NA	1.269819039
688	tako_HL_1	8	284.1154072	disyllable	HL	1	F1_1	1	Female	Block_1	No_Focus	NA	1.350368787
689	tako_HL_1	9	288.8087007	disyllable	HL	1	F1_1	1	Female	Block_1	No_Focus	NA	1.441808888
690	tako_HL_1	10	293.6660264	disyllable	HL	1	F1_1	1	Female	Block_1	No_Focus	NA	1.534893216
691	tako_HL_1	11	298.0624562	disyllable	HL	1	F1_1	1	Female	Block_1	No_Focus	NA	1.617827104
692	tako_HL_1	12	301.7333988	disyllable	HL	1	F1_1	1	Female	Block_1	No_Focus	NA	1.686143653
693	tako_HL_1	13	305.4043413	disyllable	HL	1	F1_1	1	Female	Block_1	No_Focus	NA	1.753634054
694	tako_HL_1	14	307.3206032	disyllable	HL	1	F1_1	1	Female	Block_1	No_Focus	NA	1.788543028
695	tako_HL_1	15	309.2112472	disyllable	HL	1	F1_1	1	Female	Block_1	No_Focus	NA	1.82277264
696	tako_HL_1	16	309.9961703	disyllable	HL	1	F1_1	1	Female	Block_1	No_Focus	NA	1.836922025
697	tako_HL_1	17	309.9893381	disyllable	HL	1	F1_1	1	Female	Block_1	No_Focus	NA	1.836799019
698	tako_HL_1	18	309.7031177	disyllable	HL	1	F1_1	1	Female	Block_1	No_Focus	NA	1.831643519
699	tako_HL_1	19	308.1428731	disyllable	HL	1	F1_1	1	Female	Block_1	No_Focus	NA	1.803455813
700	tako_HL_1	20	306.5826284	disyllable	HL	1	F1_1	1	Female	Block_1	No_Focus	NA	1.775125016
701	tako_HL_2	1	300.146108	disyllable	HL	2	F1_1	1	Female	Block_1	No_Focus	NA	1.656706601
702	tako_HL_2	2	297.294605	disyllable	HL	2	F1_1	1	Female	Block_1	No_Focus	NA	1.603430961
703	tako_HL_2	3	294.443102	disyllable	HL	2	F1_1	1	Female	Block_1	No_Focus	NA	1.549641856
704	tako_HL_2	4	291.5968481	disyllable	HL	2	F1_1	1	Female	Block_1	No_Focus	NA	1.49542976
705	tako_HL_2	5	288.7541926	disyllable	HL	2	F1_1	1	Female	Block_1	No_Focus	NA	1.440755452
706	tako_HL_2	6	285.9422501	disyllable	HL	2	F1_1	1	Female	Block_1	No_Focus	NA	1.38613972
707	tako_HL_2	7	283.2642263	disyllable	HL	2	F1_1	1	Female	Block_1	No_Focus	NA	1.333623414
708	tako_HL_2	8	280.5862025	disyllable	HL	2	F1_1	1	Female	Block_1	No_Focus	NA	1.280608245
709	tako_HL_2	9	278.0109597	disyllable	HL	2	F1_1	1	Female	Block_1	No_Focus	NA	1.22914835
710	tako_HL_2	10	275.4647345	disyllable	HL	2	F1_1	1	Female	Block_1	No_Focus	NA	1.177797494
711	tako_HL_2	11	272.9054705	disyllable	HL	2	F1_1	1	Female	Block_1	No_Focus	NA	1.125703128
712	tako_HL_2	12	270.3242993	disyllable	HL	2	F1_1	1	Female	Block_1	No_Focus	NA	1.072665648
713	tako_HL_2	13	267.743128	disyllable	HL	2	F1_1	1	Female	Block_1	No_Focus	NA	1.019119304
714	tako_HL_2	14	266.4981635	disyllable	HL	2	F1_1	1	Female	Block_1	No_Focus	NA	0.993107728
715	tako_HL_2	15	265.2996722	disyllable	HL	2	F1_1	1	Female	Block_1	No_Focus	NA	0.967952085
716	tako_HL_2	16	264.8553553	disyllable	HL	2	F1_1	1	Female	Block_1	No_Focus	NA	0.958597244
717	tako_HL_2	17	265.0044057	disyllable	HL	2	F1_1	1	Female	Block_1	No_Focus	NA	0.961737164
718	tako_HL_2	18	265.3882203	disyllable	HL	2	F1_1	1	Female	Block_1	No_Focus	NA	0.969814543
719	tako_HL_2	19	267.0722323	disyllable	HL	2	F1_1	1	Female	Block_1	No_Focus	NA	1.005117057
720	tako_HL_2	20	268.7562443	disyllable	HL	2	F1_1	1	Female	Block_1	No_Focus	NA	1.040197671
721	po	1	277.5957886	mono	NA	NA	F1_1	1	Female	Block_1	No_Focus	NA	1.220807582
722	po	2	280.3208252	mono	NA	NA	F1_1	1	Female	Block_1	No_Focus	NA	1.275327207
723	po	3	283.0458619	mono	NA	NA	F1_1	1	Female	Block_1	No_Focus	NA	1.329319397
724	po	4	285.2977454	mono	NA	NA	F1_1	1	Female	Block_1	No_Focus	NA	1.373546
725	po	5	287.317776	mono	NA	NA	F1_1	1	Female	Block_1	No_Focus	NA	1.412923034
726	po	6	288.9896825	mono	NA	NA	F1_1	1	Female	Block_1	No_Focus	NA	1.445305158
727	po	7	289.9926004	mono	NA	NA	F1_1	1	Female	Block_1	No_Focus	NA	1.464640279
728	po	8	290.9774476	mono	NA	NA	F1_1	1	Female	Block_1	No_Focus	NA	1.483562055
729	po	9	290.6318545	mono	NA	NA	F1_1	1	Female	Block_1	No_Focus	NA	1.476929511
730	po	10	290.2862613	mono	NA	NA	F1_1	1	Female	Block_1	No_Focus	NA	1.470289074
731	po	11	289.7585409	mono	NA	NA	F1_1	1	Female	Block_1	No_Focus	NA	1.460133866
732	po	12	289.1468875	mono	NA	NA	F1_1	1	Female	Block_1	No_Focus	NA	1.448340322
733	po	13	287.4388264	mono	NA	NA	F1_1	1	Female	Block_1	No_Focus	NA	1.415273904
734	po	14	283.7444966	mono	NA	NA	F1_1	1	Female	Block_1	No_Focus	NA	1.343077999
735	po	15	279.9853136	mono	NA	NA	F1_1	1	Female	Block_1	No_Focus	NA	1.268643328
736	po	16	273.8711708	mono	NA	NA	F1_1	1	Female	Block_1	No_Focus	NA	1.145417331
737	po	17	267.7570281	mono	NA	NA	F1_1	1	Female	Block_1	No_Focus	NA	1.019409042
738	po	18	260.2872012	mono	NA	NA	F1_1	1	Female	Block_1	No_Focus	NA	0.861496882
739	po	19	252.2306352	mono	NA	NA	F1_1	1	Female	Block_1	No_Focus	NA	0.6860187
740	po	20	247.1380085	mono	NA	NA	F1_1	1	Female	Block_1	No_Focus	NA	0.572182079
741	ba	1	225.1803575	mono	NA	NA	F1_1	1	Female	Block_1	No_Focus	NA	0.052891344
742	ba	2	219.1654437	mono	NA	NA	F1_1	1	Female	Block_1	No_Focus	NA	-0.098214486
743	ba	3	213.1505298	mono	NA	NA	F1_1	1	Female	Block_1	No_Focus	NA	-0.253525595
744	ba	4	211.0709615	mono	NA	NA	F1_1	1	Female	Block_1	No_Focus	NA	-0.308243614
745	ba	5	209.0804151	mono	NA	NA	F1_1	1	Female	Block_1	No_Focus	NA	-0.36112662
746	ba	6	210.5077291	mono	NA	NA	F1_1	1	Female	Block_1	No_Focus	NA	-0.323156291
747	ba	7	212.0932537	mono	NA	NA	F1_1	1	Female	Block_1	No_Focus	NA	-0.281277814
748	ba	8	216.6446378	mono	NA	NA	F1_1	1	Female	Block_1	No_Focus	NA	-0.162778919
749	ba	9	221.4068329	mono	NA	NA	F1_1	1	Female	Block_1	No_Focus	NA	-0.041427316
750	ba	10	225.9262315	mono	NA	NA	F1_1	1	Female	Block_1	No_Focus	NA	0.071347152
751	ba	11	230.4220614	mono	NA	NA	F1_1	1	Female	Block_1	No_Focus	NA	0.181317059
752	ba	12	234.7769066	mono	NA	NA	F1_1	1	Female	Block_1	No_Focus	NA	0.285811462
753	ba	13	239.1142193	mono	NA	NA	F1_1	1	Female	Block_1	No_Focus	NA	0.387976112
754	ba	14	243.2750264	mono	NA	NA	F1_1	1	Female	Block_1	No_Focus	NA	0.484256338
755	ba	15	247.4088218	mono	NA	NA	F1_1	1	Female	Block_1	No_Focus	NA	0.57829444
756	ba	16	251.113252	mono	NA	NA	F1_1	1	Female	Block_1	No_Focus	NA	0.661239663
757	ba	17	254.7390159	mono	NA	NA	F1_1	1	Female	Block_1	No_Focus	NA	0.741246965
758	ba	18	257.9056458	mono	NA	NA	F1_1	1	Female	Block_1	No_Focus	NA	0.810196724
759	ba	19	260.9735543	mono	NA	NA	F1_1	1	Female	Block_1	No_Focus	NA	0.876194237
760	ba	20	261.5862163	mono	NA	NA	F1_1	1	Female	Block_1	No_Focus	NA	0.889280979
761	teko_HL_1	1	267.1678627	disyllable	HL	1	F1_1	1	Female	Block_1	No_Focus	NA	1.007115105
762	teko_HL_1	2	269.2836711	disyllable	HL	1	F1_1	1	Female	Block_1	No_Focus	NA	1.051139608
763	teko_HL_1	3	271.3994795	disyllable	HL	1	F1_1	1	Female	Block_1	No_Focus	NA	1.094819553
764	teko_HL_1	4	273.7046482	disyllable	HL	1	F1_1	1	Female	Block_1	No_Focus	NA	1.142022835
765	teko_HL_1	5	276.1555782	disyllable	HL	1	F1_1	1	Female	Block_1	No_Focus	NA	1.191776817
766	teko_HL_1	6	278.6613279	disyllable	HL	1	F1_1	1	Female	Block_1	No_Focus	NA	1.242189211
767	teko_HL_1	7	281.5336279	disyllable	HL	1	F1_1	1	Female	Block_1	No_Focus	NA	1.299421455
768	teko_HL_1	8	284.4059279	disyllable	HL	1	F1_1	1	Female	Block_1	No_Focus	NA	1.35607275
769	teko_HL_1	9	287.2076904	disyllable	HL	1	F1_1	1	Female	Block_1	No_Focus	NA	1.410784246
770	teko_HL_1	10	289.9785193	disyllable	HL	1	F1_1	1	Female	Block_1	No_Focus	NA	1.464369275
771	teko_HL_1	11	292.4034308	disyllable	HL	1	F1_1	1	Female	Block_1	No_Focus	NA	1.510846143
772	teko_HL_1	12	293.8448194	disyllable	HL	1	F1_1	1	Female	Block_1	No_Focus	NA	1.538290103
773	teko_HL_1	13	295.2862079	disyllable	HL	1	F1_1	1	Female	Block_1	No_Focus	NA	1.565599768
774	teko_HL_1	14	295.9796866	disyllable	HL	1	F1_1	1	Female	Block_1	No_Focus	NA	1.578691493
775	teko_HL_1	15	296.5147891	disyllable	HL	1	F1_1	1	Female	Block_1	No_Focus	NA	1.58877239
776	teko_HL_1	16	296.4810952	disyllable	HL	1	F1_1	1	Female	Block_1	No_Focus	NA	1.588138161
777	teko_HL_1	17	295.5588534	disyllable	HL	1	F1_1	1	Female	Block_1	No_Focus	NA	1.570750526
778	teko_HL_1	18	294.6366116	disyllable	HL	1	F1_1	1	Female	Block_1	No_Focus	NA	1.553308551
779	teko_HL_1	19	292.5984071	disyllable	HL	1	F1_1	1	Female	Block_1	No_Focus	NA	1.514566384
780	teko_HL_1	20	290.5080413	disyllable	HL	1	F1_1	1	Female	Block_1	No_Focus	NA	1.474551397
781	teko_HL_2	1	286.2565001	disyllable	HL	2	F1_1	1	Female	Block_1	No_Focus	NA	1.392269922
782	teko_HL_2	2	283.8300895	disyllable	HL	2	F1_1	1	Female	Block_1	No_Focus	NA	1.344761297
783	teko_HL_2	3	281.403679	disyllable	HL	2	F1_1	1	Female	Block_1	No_Focus	NA	1.296844784
784	teko_HL_2	4	278.9213743	disyllable	HL	2	F1_1	1	Female	Block_1	No_Focus	NA	1.247395016
785	teko_HL_2	5	276.3998198	disyllable	HL	2	F1_1	1	Female	Block_1	No_Focus	NA	1.196710716
786	teko_HL_2	6	273.8899691	disyllable	HL	2	F1_1	1	Female	Block_1	No_Focus	NA	1.145800397
787	teko_HL_2	7	271.4353179	disyllable	HL	2	F1_1	1	Female	Block_1	No_Focus	NA	1.095556485
788	teko_HL_2	8	268.9806666	disyllable	HL	2	F1_1	1	Female	Block_1	No_Focus	NA	1.044856133
789	teko_HL_2	9	266.0846803	disyllable	HL	2	F1_1	1	Female	Block_1	No_Focus	NA	0.984441759
790	teko_HL_2	10	263.0511576	disyllable	HL	2	F1_1	1	Female	Block_1	No_Focus	NA	0.920448947
791	teko_HL_2	11	260.2337293	disyllable	HL	2	F1_1	1	Female	Block_1	No_Focus	NA	0.860350224
792	teko_HL_2	12	257.8178402	disyllable	HL	2	F1_1	1	Female	Block_1	No_Focus	NA	0.808296295
793	teko_HL_2	13	255.4019511	disyllable	HL	2	F1_1	1	Female	Block_1	No_Focus	NA	0.75575229
794	teko_HL_2	14	253.9907712	disyllable	HL	2	F1_1	1	Female	Block_1	No_Focus	NA	0.724829611
795	teko_HL_2	15	252.646751	disyllable	HL	2	F1_1	1	Female	Block_1	No_Focus	NA	0.695218423
796	teko_HL_2	16	252.0334606	disyllable	HL	2	F1_1	1	Female	Block_1	No_Focus	NA	0.681654151
797	teko_HL_2	17	252.0818049	disyllable	HL	2	F1_1	1	Female	Block_1	No_Focus	NA	0.68272459
798	teko_HL_2	18	252.3069172	disyllable	HL	2	F1_1	1	Female	Block_1	No_Focus	NA	0.687706321
799	teko_HL_2	19	253.9295991	disyllable	HL	2	F1_1	1	Female	Block_1	No_Focus	NA	0.723485286
800	teko_HL_2	20	255.5522809	disyllable	HL	2	F1_1	1	Female	Block_1	No_Focus	NA	0.759036338
801	ke	1	264.6368219	mono	NA	NA	F1_1	1	Female	Block_1	No_Focus	NA	0.953990388
802	ke	2	267.5692903	mono	NA	NA	F1_1	1	Female	Block_1	No_Focus	NA	1.015494513
803	ke	3	270.5017588	mono	NA	NA	F1_1	1	Female	Block_1	No_Focus	NA	1.076328236
804	ke	4	273.4342272	mono	NA	NA	F1_1	1	Female	Block_1	No_Focus	NA	1.13650601
805	ke	5	276.3332085	mono	NA	NA	F1_1	1	Female	Block_1	No_Focus	NA	1.19536554
806	ke	6	279.2137161	mono	NA	NA	F1_1	1	Female	Block_1	No_Focus	NA	1.253241544
807	ke	7	282.0942236	mono	NA	NA	F1_1	1	Female	Block_1	No_Focus	NA	1.310523521
808	ke	8	284.1506694	mono	NA	NA	F1_1	1	Female	Block_1	No_Focus	NA	1.351061421
809	ke	9	284.1790993	mono	NA	NA	F1_1	1	Female	Block_1	No_Focus	NA	1.35161979
810	ke	10	284.2075292	mono	NA	NA	F1_1	1	Female	Block_1	No_Focus	NA	1.352178103
811	ke	11	284.2359591	mono	NA	NA	F1_1	1	Female	Block_1	No_Focus	NA	1.35273636
812	ke	12	281.1423964	mono	NA	NA	F1_1	1	Female	Block_1	No_Focus	NA	1.291660381
813	ke	13	277.8260759	mono	NA	NA	F1_1	1	Female	Block_1	No_Focus	NA	1.225435582
814	ke	14	274.5097553	mono	NA	NA	F1_1	1	Female	Block_1	No_Focus	NA	1.158415513
815	ke	15	269.4302339	mono	NA	NA	F1_1	1	Female	Block_1	No_Focus	NA	1.054176379
816	ke	16	263.0626943	mono	NA	NA	F1_1	1	Female	Block_1	No_Focus	NA	0.920693711
817	ke	17	256.6951547	mono	NA	NA	F1_1	1	Female	Block_1	No_Focus	NA	0.783940135
818	ke	18	251.7375453	mono	NA	NA	F1_1	1	Female	Block_1	No_Focus	NA	0.675097522
819	ke	19	251.7114854	mono	NA	NA	F1_1	1	Female	Block_1	No_Focus	NA	0.67451974
820	ke	20	251.6854256	mono	NA	NA	F1_1	1	Female	Block_1	No_Focus	NA	0.673941901
821	deki_LH_1	1	220.5350688	disyllable	LH	1	F1_1	1	Female	Block_1	No_Focus	NA	-0.063445461
822	deki_LH_1	2	207.5670783	disyllable	LH	1	F1_1	1	Female	Block_1	No_Focus	NA	-0.401669546
823	deki_LH_1	3	195.2689089	disyllable	LH	1	F1_1	1	Female	Block_1	No_Focus	NA	-0.742543292
824	deki_LH_1	4	186.5462478	disyllable	LH	1	F1_1	1	Female	Block_1	No_Focus	NA	-0.997588854
825	deki_LH_1	5	179.2230397	disyllable	LH	1	F1_1	1	Female	Block_1	No_Focus	NA	-1.22109967
826	deki_LH_1	6	174.9352485	disyllable	LH	1	F1_1	1	Female	Block_1	No_Focus	NA	-1.356245859
827	deki_LH_1	7	172.773689	disyllable	LH	1	F1_1	1	Female	Block_1	No_Focus	NA	-1.425636884
828	deki_LH_1	8	172.9779201	disyllable	LH	1	F1_1	1	Female	Block_1	No_Focus	NA	-1.419043565
829	deki_LH_1	9	173.0979939	disyllable	LH	1	F1_1	1	Female	Block_1	No_Focus	NA	-1.415170781
830	deki_LH_1	10	173.1688775	disyllable	LH	1	F1_1	1	Female	Block_1	No_Focus	NA	-1.412885807
831	deki_LH_1	11	173.0390924	disyllable	LH	1	F1_1	1	Female	Block_1	No_Focus	NA	-1.417070216
832	deki_LH_1	12	172.8556081	disyllable	LH	1	F1_1	1	Female	Block_1	No_Focus	NA	-1.422991303
833	deki_LH_1	13	172.2900978	disyllable	LH	1	F1_1	1	Female	Block_1	No_Focus	NA	-1.441280086
834	deki_LH_1	14	171.9183203	disyllable	LH	1	F1_1	1	Female	Block_1	No_Focus	NA	-1.453336222
835	deki_LH_1	15	173.3921505	disyllable	LH	1	F1_1	1	Female	Block_1	No_Focus	NA	-1.405694582
836	deki_LH_1	16	175.462012	disyllable	LH	1	F1_1	1	Female	Block_1	No_Focus	NA	-1.339465484
837	deki_LH_1	17	179.2088028	disyllable	LH	1	F1_1	1	Female	Block_1	No_Focus	NA	-1.221543028
838	deki_LH_1	18	184.1015067	disyllable	LH	1	F1_1	1	Female	Block_1	No_Focus	NA	-1.07121366
839	deki_LH_1	19	190.5766283	disyllable	LH	1	F1_1	1	Female	Block_1	No_Focus	NA	-0.878292802
840	deki_LH_1	20	193.8325354	disyllable	LH	1	F1_1	1	Female	Block_1	No_Focus	NA	-0.783748573
841	deki_LH_2	1	211.521043	disyllable	LH	2	F1_1	1	Female	Block_1	No_Focus	NA	-0.296355406
842	deki_LH_2	2	216.8179089	disyllable	LH	2	F1_1	1	Female	Block_1	No_Focus	NA	-0.158317007
843	deki_LH_2	3	222.1147747	disyllable	LH	2	F1_1	1	Female	Block_1	No_Focus	NA	-0.023610524
844	deki_LH_2	4	227.4116405	disyllable	LH	2	F1_1	1	Female	Block_1	No_Focus	NA	0.107921111
845	deki_LH_2	5	231.92973	disyllable	LH	2	F1_1	1	Female	Block_1	No_Focus	NA	0.217715371
846	deki_LH_2	6	236.4432781	disyllable	LH	2	F1_1	1	Female	Block_1	No_Focus	NA	0.325284097
847	deki_LH_2	7	240.9568262	disyllable	LH	2	F1_1	1	Female	Block_1	No_Focus	NA	0.430818698
848	deki_LH_2	8	244.5798252	disyllable	LH	2	F1_1	1	Female	Block_1	No_Focus	NA	0.514110186
849	deki_LH_2	9	248.1923768	disyllable	LH	2	F1_1	1	Female	Block_1	No_Focus	NA	0.595941967
850	deki_LH_2	10	251.8049284	disyllable	LH	2	F1_1	1	Female	Block_1	No_Focus	NA	0.676591214
851	deki_LH_2	11	252.5605845	disyllable	LH	2	F1_1	1	Female	Block_1	No_Focus	NA	0.69331465
852	deki_LH_2	12	253.2656706	disyllable	LH	2	F1_1	1	Female	Block_1	No_Focus	NA	0.708873856
853	deki_LH_2	13	253.9707567	disyllable	LH	2	F1_1	1	Female	Block_1	No_Focus	NA	0.724389805
854	deki_LH_2	14	252.866886	disyllable	LH	2	F1_1	1	Female	Block_1	No_Focus	NA	0.700079165
855	deki_LH_2	15	251.7200681	disyllable	LH	2	F1_1	1	Female	Block_1	No_Focus	NA	0.674710036
856	deki_LH_2	16	250.5732501	disyllable	LH	2	F1_1	1	Female	Block_1	No_Focus	NA	0.649225061
857	deki_LH_2	17	247.3863246	disyllable	LH	2	F1_1	1	Female	Block_1	No_Focus	NA	0.577786924
858	deki_LH_2	18	244.1384936	disyllable	LH	2	F1_1	1	Female	Block_1	No_Focus	NA	0.504030363
859	deki_LH_2	19	240.8906626	disyllable	LH	2	F1_1	1	Female	Block_1	No_Focus	NA	0.429286002
860	deki_LH_2	20	240.7612936	disyllable	LH	2	F1_1	1	Female	Block_1	No_Focus	NA	0.426287922
861	doku_LH_1	1	223.8136704	disyllable	LH	1	F1_1	1	Female	Block_1	No_Focus	NA	0.018915032
862	doku_LH_1	2	216.4105196	disyllable	LH	1	F1_1	1	Female	Block_1	No_Focus	NA	-0.168813378
863	doku_LH_1	3	209.0073687	disyllable	LH	1	F1_1	1	Female	Block_1	No_Focus	NA	-0.363076813
864	doku_LH_1	4	202.7889069	disyllable	LH	1	F1_1	1	Female	Block_1	No_Focus	NA	-0.531646677
865	doku_LH_1	5	196.628586	disyllable	LH	1	F1_1	1	Female	Block_1	No_Focus	NA	-0.703816511
866	doku_LH_1	6	191.8376826	disyllable	LH	1	F1_1	1	Female	Block_1	No_Focus	NA	-0.841484346
867	doku_LH_1	7	187.1881298	disyllable	LH	1	F1_1	1	Female	Block_1	No_Focus	NA	-0.978418111
868	doku_LH_1	8	184.2938649	disyllable	LH	1	F1_1	1	Female	Block_1	No_Focus	NA	-1.065385346
869	doku_LH_1	9	181.6861591	disyllable	LH	1	F1_1	1	Female	Block_1	No_Focus	NA	-1.144919731
870	doku_LH_1	10	179.2962333	disyllable	LH	1	F1_1	1	Female	Block_1	No_Focus	NA	-1.218820866
871	doku_LH_1	11	176.9564403	disyllable	LH	1	F1_1	1	Female	Block_1	No_Focus	NA	-1.292132333
872	doku_LH_1	12	174.9191643	disyllable	LH	1	F1_1	1	Female	Block_1	No_Focus	NA	-1.356759026
873	doku_LH_1	13	172.9742531	disyllable	LH	1	F1_1	1	Female	Block_1	No_Focus	NA	-1.41916188
874	doku_LH_1	14	174.0034429	disyllable	LH	1	F1_1	1	Female	Block_1	No_Focus	NA	-1.386053224
875	doku_LH_1	15	176.1931676	disyllable	LH	1	F1_1	1	Female	Block_1	No_Focus	NA	-1.316257373
876	doku_LH_1	16	181.1030819	disyllable	LH	1	F1_1	1	Female	Block_1	No_Focus	NA	-1.162859564
877	doku_LH_1	17	187.3375006	disyllable	LH	1	F1_1	1	Female	Block_1	No_Focus	NA	-0.973966363
878	doku_LH_1	18	196.2566757	disyllable	LH	1	F1_1	1	Female	Block_1	No_Focus	NA	-0.714382714
879	doku_LH_1	19	206.7815435	disyllable	LH	1	F1_1	1	Female	Block_1	No_Focus	NA	-0.422831045
880	doku_LH_1	20	211.894933	disyllable	LH	1	F1_1	1	Female	Block_1	No_Focus	NA	-0.286498898
881	doku_LH_2	1	242.2839783	disyllable	LH	2	F1_1	1	Female	Block_1	No_Focus	NA	0.461473926
882	doku_LH_2	2	253.2384945	disyllable	LH	2	F1_1	1	Female	Block_1	No_Focus	NA	0.708274961
883	doku_LH_2	3	264.1930107	disyllable	LH	2	F1_1	1	Female	Block_1	No_Focus	NA	0.944622778
884	doku_LH_2	4	273.530887	disyllable	LH	2	F1_1	1	Female	Block_1	No_Focus	NA	1.138478581
885	doku_LH_2	5	282.0523754	disyllable	LH	2	F1_1	1	Female	Block_1	No_Focus	NA	1.30969552
886	doku_LH_2	6	289.5451289	disyllable	LH	2	F1_1	1	Female	Block_1	No_Focus	NA	1.45602181
887	doku_LH_2	7	294.9389266	disyllable	LH	2	F1_1	1	Female	Block_1	No_Focus	NA	1.559032117
888	doku_LH_2	8	300.3327242	disyllable	LH	2	F1_1	1	Female	Block_1	No_Focus	NA	1.660175551
889	doku_LH_2	9	301.8855027	disyllable	LH	2	F1_1	1	Female	Block_1	No_Focus	NA	1.688956356
890	doku_LH_2	10	303.4126371	disyllable	LH	2	F1_1	1	Female	Block_1	No_Focus	NA	1.717117819
891	doku_LH_2	11	304.3039505	disyllable	LH	2	F1_1	1	Female	Block_1	No_Focus	NA	1.73348885
892	doku_LH_2	12	304.8645329	disyllable	LH	2	F1_1	1	Female	Block_1	No_Focus	NA	1.743760696
893	doku_LH_2	13	304.6789198	disyllable	LH	2	F1_1	1	Female	Block_1	No_Focus	NA	1.740361703
894	doku_LH_2	14	302.9241367	disyllable	LH	2	F1_1	1	Female	Block_1	No_Focus	NA	1.708124966
895	doku_LH_2	15	301.1693536	disyllable	LH	2	F1_1	1	Female	Block_1	No_Focus	NA	1.675700945
896	doku_LH_2	16	297.8198212	disyllable	LH	2	F1_1	1	Female	Block_1	No_Focus	NA	1.613282047
897	doku_LH_2	17	294.4488513	disyllable	LH	2	F1_1	1	Female	Block_1	No_Focus	NA	1.549750831
898	doku_LH_2	18	290.4687287	disyllable	LH	2	F1_1	1	Female	Block_1	No_Focus	NA	1.473796097
899	doku_LH_2	19	286.1623159	disyllable	LH	2	F1_1	1	Female	Block_1	No_Focus	NA	1.390433339
900	doku_LH_2	20	283.2109565	disyllable	LH	2	F1_1	1	Female	Block_1	No_Focus	NA	1.332573759
901	pa	1	272.3272309	mono	NA	NA	F1_1	1	Female	Block_1	No_Focus	NA	1.113865288
902	pa	2	269.6535459	mono	NA	NA	F1_1	1	Female	Block_1	No_Focus	NA	1.058800212
903	pa	3	267.1681266	mono	NA	NA	F1_1	1	Female	Block_1	No_Focus	NA	1.007120618
904	pa	4	266.8993681	mono	NA	NA	F1_1	1	Female	Block_1	No_Focus	NA	1.001503514
905	pa	5	266.9123967	mono	NA	NA	F1_1	1	Female	Block_1	No_Focus	NA	1.001775945
906	pa	6	268.4434274	mono	NA	NA	F1_1	1	Female	Block_1	No_Focus	NA	1.033697858
907	pa	7	270.2483561	mono	NA	NA	F1_1	1	Female	Block_1	No_Focus	NA	1.071097521
908	pa	8	272.9456542	mono	NA	NA	F1_1	1	Female	Block_1	No_Focus	NA	1.126524845
909	pa	9	275.4136865	mono	NA	NA	F1_1	1	Female	Block_1	No_Focus	NA	1.17676314
910	pa	10	277.3788181	mono	NA	NA	F1_1	1	Female	Block_1	No_Focus	NA	1.21644369
911	pa	11	279.0395216	mono	NA	NA	F1_1	1	Female	Block_1	No_Focus	NA	1.249758575
912	pa	12	280.226894	mono	NA	NA	F1_1	1	Female	Block_1	No_Focus	NA	1.273456768
913	pa	13	281.0675062	mono	NA	NA	F1_1	1	Female	Block_1	No_Focus	NA	1.290173511
914	pa	14	281.5166202	mono	NA	NA	F1_1	1	Female	Block_1	No_Focus	NA	1.299084288
915	pa	15	280.1501832	mono	NA	NA	F1_1	1	Female	Block_1	No_Focus	NA	1.271928771
916	pa	16	277.2861485	mono	NA	NA	F1_1	1	Female	Block_1	No_Focus	NA	1.214578801
917	pa	17	272.155858	mono	NA	NA	F1_1	1	Female	Block_1	No_Focus	NA	1.110352078
918	pa	18	265.6731491	mono	NA	NA	F1_1	1	Female	Block_1	No_Focus	NA	0.975803319
919	pa	19	256.7749451	mono	NA	NA	F1_1	1	Female	Block_1	No_Focus	NA	0.785674665
920	pa	20	246.863815	mono	NA	NA	F1_1	1	Female	Block_1	No_Focus	NA	0.565986598
921	doku_LH_1	1	219.4986821	disyllable	LH	1	F1_1	1	Female	Block_1	No_Focus	NA	-0.089735003
922	doku_LH_1	2	208.9762677	disyllable	LH	1	F1_1	1	Female	Block_1	No_Focus	NA	-0.363907355
923	doku_LH_1	3	198.5204837	disyllable	LH	1	F1_1	1	Female	Block_1	No_Focus	NA	-0.65037406
924	doku_LH_1	4	191.0464646	disyllable	LH	1	F1_1	1	Female	Block_1	No_Focus	NA	-0.864550531
925	doku_LH_1	5	183.7074061	disyllable	LH	1	F1_1	1	Female	Block_1	No_Focus	NA	-1.083173665
926	doku_LH_1	6	179.3206704	disyllable	LH	1	F1_1	1	Female	Block_1	No_Focus	NA	-1.21806025
927	doku_LH_1	7	175.1379411	disyllable	LH	1	F1_1	1	Female	Block_1	No_Focus	NA	-1.349782988
928	doku_LH_1	8	173.8623611	disyllable	LH	1	F1_1	1	Female	Block_1	No_Focus	NA	-1.390580173
929	doku_LH_1	9	172.6348078	disyllable	LH	1	F1_1	1	Female	Block_1	No_Focus	NA	-1.430124925
930	doku_LH_1	10	171.9085424	disyllable	LH	1	F1_1	1	Female	Block_1	No_Focus	NA	-1.453653655
931	doku_LH_1	11	171.1835721	disyllable	LH	1	F1_1	1	Female	Block_1	No_Focus	NA	-1.477239774
932	doku_LH_1	12	170.4691577	disyllable	LH	1	F1_1	1	Female	Block_1	No_Focus	NA	-1.50058039
933	doku_LH_1	13	169.744999	disyllable	LH	1	F1_1	1	Female	Block_1	No_Focus	NA	-1.524339402
934	doku_LH_1	14	168.9562832	disyllable	LH	1	F1_1	1	Female	Block_1	No_Focus	NA	-1.55033207
935	doku_LH_1	15	168.7914584	disyllable	LH	1	F1_1	1	Female	Block_1	No_Focus	NA	-1.55577931
936	doku_LH_1	16	172.0803911	disyllable	LH	1	F1_1	1	Female	Block_1	No_Focus	NA	-1.448077329
937	doku_LH_1	17	175.9972624	disyllable	LH	1	F1_1	1	Female	Block_1	No_Focus	NA	-1.322466276
938	doku_LH_1	18	182.8772851	disyllable	LH	1	F1_1	1	Female	Block_1	No_Focus	NA	-1.108450005
939	doku_LH_1	19	190.5287638	disyllable	LH	1	F1_1	1	Female	Block_1	No_Focus	NA	-0.879694694
940	doku_LH_1	20	201.3304271	disyllable	LH	1	F1_1	1	Female	Block_1	No_Focus	NA	-0.571931276
941	doku_LH_2	1	239.490163	disyllable	LH	2	F1_1	1	Female	Block_1	No_Focus	NA	0.396743952
942	doku_LH_2	2	245.380754	disyllable	LH	2	F1_1	1	Female	Block_1	No_Focus	NA	0.532356684
943	doku_LH_2	3	251.2713451	disyllable	LH	2	F1_1	1	Female	Block_1	No_Focus	NA	0.664752217
944	doku_LH_2	4	257.1619361	disyllable	LH	2	F1_1	1	Female	Block_1	No_Focus	NA	0.794079662
945	doku_LH_2	5	262.5352273	disyllable	LH	2	F1_1	1	Female	Block_1	No_Focus	NA	0.909491902
946	doku_LH_2	6	266.7404454	disyllable	LH	2	F1_1	1	Female	Block_1	No_Focus	NA	0.998179337
947	doku_LH_2	7	270.9456634	disyllable	LH	2	F1_1	1	Female	Block_1	No_Focus	NA	1.085479473
948	doku_LH_2	8	275.1508814	disyllable	LH	2	F1_1	1	Female	Block_1	No_Focus	NA	1.171435045
949	doku_LH_2	9	277.218665	disyllable	LH	2	F1_1	1	Female	Block_1	No_Focus	NA	1.213220367
950	doku_LH_2	10	277.9419812	disyllable	LH	2	F1_1	1	Female	Block_1	No_Focus	NA	1.227763438
951	doku_LH_2	11	278.6652974	disyllable	LH	2	F1_1	1	Female	Block_1	No_Focus	NA	1.242268712
952	doku_LH_2	12	279.3886136	disyllable	LH	2	F1_1	1	Female	Block_1	No_Focus	NA	1.256736383
953	doku_LH_2	13	276.7064304	disyllable	LH	2	F1_1	1	Female	Block_1	No_Focus	NA	1.202898355
954	doku_LH_2	14	273.7313518	disyllable	LH	2	F1_1	1	Female	Block_1	No_Focus	NA	1.142567316
955	doku_LH_2	15	270.7562733	disyllable	LH	2	F1_1	1	Female	Block_1	No_Focus	NA	1.08157697
956	doku_LH_2	16	267.3772866	disyllable	LH	2	F1_1	1	Female	Block_1	No_Focus	NA	1.011488193
957	doku_LH_2	17	262.6286556	disyllable	LH	2	F1_1	1	Female	Block_1	No_Focus	NA	0.911477677
958	doku_LH_2	18	257.8800247	disyllable	LH	2	F1_1	1	Female	Block_1	No_Focus	NA	0.809642258
959	doku_LH_2	19	253.1313938	disyllable	LH	2	F1_1	1	Female	Block_1	No_Focus	NA	0.705914098
960	doku_LH_2	20	250.911165	disyllable	LH	2	F1_1	1	Female	Block_1	No_Focus	NA	0.65674642
961	toku_LH_1	1	225.6009246	disyllable	LH	1	F1_1	1	Female	Block_1	No_Focus	NA	0.063305305
962	toku_LH_1	2	218.1793666	disyllable	LH	1	F1_1	1	Female	Block_1	No_Focus	NA	-0.123381633
963	toku_LH_1	3	210.7578086	disyllable	LH	1	F1_1	1	Female	Block_1	No_Focus	NA	-0.31653003
964	toku_LH_1	4	203.6113159	disyllable	LH	1	F1_1	1	Female	Block_1	No_Focus	NA	-0.509058516
965	toku_LH_1	5	197.7880632	disyllable	LH	1	F1_1	1	Female	Block_1	No_Focus	NA	-0.671002857
966	toku_LH_1	6	191.9648104	disyllable	LH	1	F1_1	1	Female	Block_1	No_Focus	NA	-0.837787094
967	toku_LH_1	7	186.8315038	disyllable	LH	1	F1_1	1	Female	Block_1	No_Focus	NA	-0.989061136
968	toku_LH_1	8	183.0127648	disyllable	LH	1	F1_1	1	Female	Block_1	No_Focus	NA	-1.104316961
969	toku_LH_1	9	179.1940259	disyllable	LH	1	F1_1	1	Female	Block_1	No_Focus	NA	-1.222003241
970	toku_LH_1	10	176.5029472	disyllable	LH	1	F1_1	1	Female	Block_1	No_Focus	NA	-1.306453479
971	toku_LH_1	11	174.8683507	disyllable	LH	1	F1_1	1	Female	Block_1	No_Focus	NA	-1.358380545
972	toku_LH_1	12	173.2337541	disyllable	LH	1	F1_1	1	Female	Block_1	No_Focus	NA	-1.410795292
973	toku_LH_1	13	172.9947131	disyllable	LH	1	F1_1	1	Female	Block_1	No_Focus	NA	-1.418501772
974	toku_LH_1	14	173.387384	disyllable	LH	1	F1_1	1	Female	Block_1	No_Focus	NA	-1.405848005
975	toku_LH_1	15	173.7800549	disyllable	LH	1	F1_1	1	Female	Block_1	No_Focus	NA	-1.393222863
976	toku_LH_1	16	175.9972508	disyllable	LH	1	F1_1	1	Female	Block_1	No_Focus	NA	-1.322466644
977	toku_LH_1	17	178.510253	disyllable	LH	1	F1_1	1	Female	Block_1	No_Focus	NA	-1.243340304
978	toku_LH_1	18	181.0953984	disyllable	LH	1	F1_1	1	Female	Block_1	No_Focus	NA	-1.163096351
979	toku_LH_1	19	185.8221537	disyllable	LH	1	F1_1	1	Female	Block_1	No_Focus	NA	-1.019294319
980	toku_LH_1	20	190.5489089	disyllable	LH	1	F1_1	1	Female	Block_1	No_Focus	NA	-0.879104626
981	toku_LH_2	1	214.3436083	disyllable	LH	2	F1_1	1	Female	Block_1	No_Focus	NA	-0.222373566
982	toku_LH_2	2	220.0560305	disyllable	LH	2	F1_1	1	Female	Block_1	No_Focus	NA	-0.075581615
983	toku_LH_2	3	225.7684526	disyllable	LH	2	F1_1	1	Female	Block_1	No_Focus	NA	0.067448178
984	toku_LH_2	4	231.3049255	disyllable	LH	2	F1_1	1	Female	Block_1	No_Focus	NA	0.20266006
985	toku_LH_2	5	235.7734981	disyllable	LH	2	F1_1	1	Female	Block_1	No_Focus	NA	0.309452038
986	toku_LH_2	6	240.2420708	disyllable	LH	2	F1_1	1	Female	Block_1	No_Focus	NA	0.41423889
987	toku_LH_2	7	244.2844517	disyllable	LH	2	F1_1	1	Female	Block_1	No_Focus	NA	0.507365998
988	toku_LH_2	8	247.246572	disyllable	LH	2	F1_1	1	Female	Block_1	No_Focus	NA	0.574633203
989	toku_LH_2	9	250.2086923	disyllable	LH	2	F1_1	1	Female	Block_1	No_Focus	NA	0.641099297
990	toku_LH_2	10	251.9329949	disyllable	LH	2	F1_1	1	Female	Block_1	No_Focus	NA	0.679428985
991	toku_LH_2	11	251.9782546	disyllable	LH	2	F1_1	1	Female	Block_1	No_Focus	NA	0.68043153
992	toku_LH_2	12	252.0235143	disyllable	LH	2	F1_1	1	Female	Block_1	No_Focus	NA	0.681433895
993	toku_LH_2	13	251.2360348	disyllable	LH	2	F1_1	1	Female	Block_1	No_Focus	NA	0.663967875
994	toku_LH_2	14	249.8095608	disyllable	LH	2	F1_1	1	Female	Block_1	No_Focus	NA	0.63218932
995	toku_LH_2	15	248.3830868	disyllable	LH	2	F1_1	1	Female	Block_1	No_Focus	NA	0.600228781
996	toku_LH_2	16	245.6453129	disyllable	LH	2	F1_1	1	Female	Block_1	No_Focus	NA	0.538370695
997	toku_LH_2	17	242.3648281	disyllable	LH	2	F1_1	1	Female	Block_1	No_Focus	NA	0.463336006
998	toku_LH_2	18	239.0843433	disyllable	LH	2	F1_1	1	Female	Block_1	No_Focus	NA	0.387278746
999	toku_LH_2	19	238.5792796	disyllable	LH	2	F1_1	1	Female	Block_1	No_Focus	NA	0.375476341
1000	toku_LH_2	20	238.5688711	disyllable	LH	2	F1_1	1	Female	Block_1	No_Focus	NA	0.375232851
1001	toku_LH_1	1	223.735102	disyllable	LH	1	F1_1	1	Female	Block_1	No_Focus	NA	0.016955493
1002	toku_LH_1	2	218.2589569	disyllable	LH	1	F1_1	1	Female	Block_1	No_Focus	NA	-0.121346075
1003	toku_LH_1	3	212.7828118	disyllable	LH	1	F1_1	1	Female	Block_1	No_Focus	NA	-0.263162104
1004	toku_LH_1	4	207.6921172	disyllable	LH	1	F1_1	1	Female	Block_1	No_Focus	NA	-0.398308517
1005	toku_LH_1	5	203.0851184	disyllable	LH	1	F1_1	1	Female	Block_1	No_Focus	NA	-0.523500439
1006	toku_LH_1	6	198.4781196	disyllable	LH	1	F1_1	1	Female	Block_1	No_Focus	NA	-0.651565179
1007	toku_LH_1	7	195.0650711	disyllable	LH	1	F1_1	1	Female	Block_1	No_Focus	NA	-0.748372302
1008	toku_LH_1	8	191.8041825	disyllable	LH	1	F1_1	1	Female	Block_1	No_Focus	NA	-0.842459036
1009	toku_LH_1	9	189.0309697	disyllable	LH	1	F1_1	1	Female	Block_1	No_Focus	NA	-0.923742127
1010	toku_LH_1	10	187.2458965	disyllable	LH	1	F1_1	1	Female	Block_1	No_Focus	NA	-0.97669605
1011	toku_LH_1	11	185.4608234	disyllable	LH	1	F1_1	1	Female	Block_1	No_Focus	NA	-1.030157221
1012	toku_LH_1	12	185.039263	disyllable	LH	1	F1_1	1	Female	Block_1	No_Focus	NA	-1.04285764
1013	toku_LH_1	13	185.0160014	disyllable	LH	1	F1_1	1	Female	Block_1	No_Focus	NA	-1.043559288
1014	toku_LH_1	14	185.3509731	disyllable	LH	1	F1_1	1	Female	Block_1	No_Focus	NA	-1.033463915
1015	toku_LH_1	15	186.9754565	disyllable	LH	1	F1_1	1	Female	Block_1	No_Focus	NA	-0.984762618
1016	toku_LH_1	16	188.59994	disyllable	LH	1	F1_1	1	Female	Block_1	No_Focus	NA	-0.93648262
1017	toku_LH_1	17	191.353964	disyllable	LH	1	F1_1	1	Female	Block_1	No_Focus	NA	-0.855574747
1018	toku_LH_1	18	194.687568	disyllable	LH	1	F1_1	1	Female	Block_1	No_Focus	NA	-0.759183603
1019	toku_LH_1	19	197.7156768	disyllable	LH	1	F1_1	1	Female	Block_1	No_Focus	NA	-0.673045784
1020	toku_LH_1	20	198.1222829	disyllable	LH	1	F1_1	1	Female	Block_1	No_Focus	NA	-0.66158002
1021	toku_LH_2	1	211.6333657	disyllable	LH	2	F1_1	1	Female	Block_1	No_Focus	NA	-0.293392519
1022	toku_LH_2	2	215.3754499	disyllable	LH	2	F1_1	1	Female	Block_1	No_Focus	NA	-0.195571046
1023	toku_LH_2	3	219.117534	disyllable	LH	2	F1_1	1	Female	Block_1	No_Focus	NA	-0.099434641
1024	toku_LH_2	4	222.8596181	disyllable	LH	2	F1_1	1	Female	Block_1	No_Focus	NA	-0.004926229
1025	toku_LH_2	5	226.2060082	disyllable	LH	2	F1_1	1	Female	Block_1	No_Focus	NA	0.0782542
1026	toku_LH_2	6	229.3719745	disyllable	LH	2	F1_1	1	Female	Block_1	No_Focus	NA	0.155824759
1027	toku_LH_2	7	232.5379408	disyllable	LH	2	F1_1	1	Female	Block_1	No_Focus	NA	0.232331934
1028	toku_LH_2	8	235.384599	disyllable	LH	2	F1_1	1	Female	Block_1	No_Focus	NA	0.300238705
1029	toku_LH_2	9	237.6960164	disyllable	LH	2	F1_1	1	Female	Block_1	No_Focus	NA	0.354775931
1030	toku_LH_2	10	240.0074337	disyllable	LH	2	F1_1	1	Female	Block_1	No_Focus	NA	0.408785379
1031	toku_LH_2	11	242.167002	disyllable	LH	2	F1_1	1	Female	Block_1	No_Focus	NA	0.458778705
1032	toku_LH_2	12	241.9679041	disyllable	LH	2	F1_1	1	Female	Block_1	No_Focus	NA	0.454188346
1033	toku_LH_2	13	241.7688061	disyllable	LH	2	F1_1	1	Female	Block_1	No_Focus	NA	0.449594206
1034	toku_LH_2	14	241.5697081	disyllable	LH	2	F1_1	1	Female	Block_1	No_Focus	NA	0.444996281
1035	toku_LH_2	15	240.0752825	disyllable	LH	2	F1_1	1	Female	Block_1	No_Focus	NA	0.41036289
1036	toku_LH_2	16	238.1428723	disyllable	LH	2	F1_1	1	Female	Block_1	No_Focus	NA	0.36525817
1037	toku_LH_2	17	236.2104621	disyllable	LH	2	F1_1	1	Female	Block_1	No_Focus	NA	0.319785953
1038	toku_LH_2	18	233.4985946	disyllable	LH	2	F1_1	1	Female	Block_1	No_Focus	NA	0.255340731
1039	toku_LH_2	19	229.770787	disyllable	LH	2	F1_1	1	Female	Block_1	No_Focus	NA	0.165520198
1040	toku_LH_2	20	226.0429794	disyllable	LH	2	F1_1	1	Female	Block_1	No_Focus	NA	0.074230431
1041	deki_LH_1	1	204.7708979	disyllable	LH	1	F1_1	1	Female	Block_1	No_Focus	NA	-0.477364142
1042	deki_LH_1	2	197.3669091	disyllable	LH	1	F1_1	1	Female	Block_1	No_Focus	NA	-0.682899382
1043	deki_LH_1	3	189.9629204	disyllable	LH	1	F1_1	1	Female	Block_1	No_Focus	NA	-0.8962943
1044	deki_LH_1	4	184.3885629	disyllable	LH	1	F1_1	1	Female	Block_1	No_Focus	NA	-1.062518299
1045	deki_LH_1	5	178.9835928	disyllable	LH	1	F1_1	1	Female	Block_1	No_Focus	NA	-1.228561099
1046	deki_LH_1	6	175.4957365	disyllable	LH	1	F1_1	1	Female	Block_1	No_Focus	NA	-1.338392886
1047	deki_LH_1	7	172.3990698	disyllable	LH	1	F1_1	1	Female	Block_1	No_Focus	NA	-1.437751232
1048	deki_LH_1	8	171.0826816	disyllable	LH	1	F1_1	1	Female	Block_1	No_Focus	NA	-1.480530052
1049	deki_LH_1	9	170.3731064	disyllable	LH	1	F1_1	1	Female	Block_1	No_Focus	NA	-1.503725937
1050	deki_LH_1	10	170.0603251	disyllable	LH	1	F1_1	1	Female	Block_1	No_Focus	NA	-1.513981395
1051	deki_LH_1	11	169.9509899	disyllable	LH	1	F1_1	1	Female	Block_1	No_Focus	NA	-1.517570722
1052	deki_LH_1	12	169.9266503	disyllable	LH	1	F1_1	1	Female	Block_1	No_Focus	NA	-1.518370072
1053	deki_LH_1	13	169.9647939	disyllable	LH	1	F1_1	1	Female	Block_1	No_Focus	NA	-1.517117428
1054	deki_LH_1	14	171.0319229	disyllable	LH	1	F1_1	1	Female	Block_1	No_Focus	NA	-1.482186147
1055	deki_LH_1	15	173.1632529	disyllable	LH	1	F1_1	1	Female	Block_1	No_Focus	NA	-1.413067085
1056	deki_LH_1	16	176.1033393	disyllable	LH	1	F1_1	1	Female	Block_1	No_Focus	NA	-1.31910348
1057	deki_LH_1	17	180.2225055	disyllable	LH	1	F1_1	1	Female	Block_1	No_Focus	NA	-1.190062485
1058	deki_LH_1	18	184.9775841	disyllable	LH	1	F1_1	1	Female	Block_1	No_Focus	NA	-1.044718276
1059	deki_LH_1	19	191.0709143	disyllable	LH	1	F1_1	1	Female	Block_1	No_Focus	NA	-0.863836325
1060	deki_LH_1	20	195.8878937	disyllable	LH	1	F1_1	1	Female	Block_1	No_Focus	NA	-0.72487983
1061	deki_LH_2	1	212.9440688	disyllable	LH	2	F1_1	1	Female	Block_1	No_Focus	NA	-0.258934115
1062	deki_LH_2	2	218.3548751	disyllable	LH	2	F1_1	1	Female	Block_1	No_Focus	NA	-0.118893908
1063	deki_LH_2	3	223.7656815	disyllable	LH	2	F1_1	1	Female	Block_1	No_Focus	NA	0.017718245
1064	deki_LH_2	4	228.540383	disyllable	LH	2	F1_1	1	Female	Block_1	No_Focus	NA	0.135553789
1065	deki_LH_2	5	232.7404606	disyllable	LH	2	F1_1	1	Female	Block_1	No_Focus	NA	0.23719042
1066	deki_LH_2	6	236.8887757	disyllable	LH	2	F1_1	1	Female	Block_1	No_Focus	NA	0.33578982
1067	deki_LH_2	7	240.0695054	disyllable	LH	2	F1_1	1	Female	Block_1	No_Focus	NA	0.410228588
1068	deki_LH_2	8	243.2502352	disyllable	LH	2	F1_1	1	Female	Block_1	No_Focus	NA	0.483687565
1069	deki_LH_2	9	245.8175717	disyllable	LH	2	F1_1	1	Female	Block_1	No_Focus	NA	0.54228304
1070	deki_LH_2	10	247.9336967	disyllable	LH	2	F1_1	1	Female	Block_1	No_Focus	NA	0.590122042
1071	deki_LH_2	11	250.0860366	disyllable	LH	2	F1_1	1	Female	Block_1	No_Focus	NA	0.638362717
1072	deki_LH_2	12	252.5587481	disyllable	LH	2	F1_1	1	Female	Block_1	No_Focus	NA	0.693274069
1073	deki_LH_2	13	255.0314597	disyllable	LH	2	F1_1	1	Female	Block_1	No_Focus	NA	0.747650416
1074	deki_LH_2	14	256.4371574	disyllable	LH	2	F1_1	1	Female	Block_1	No_Focus	NA	0.778327947
1075	deki_LH_2	15	257.2079566	disyllable	LH	2	F1_1	1	Female	Block_1	No_Focus	NA	0.795078332
1076	deki_LH_2	16	257.6522077	disyllable	LH	2	F1_1	1	Female	Block_1	No_Focus	NA	0.804709649
1077	deki_LH_2	17	256.2794576	disyllable	LH	2	F1_1	1	Female	Block_1	No_Focus	NA	0.774894739
1078	deki_LH_2	18	254.9067074	disyllable	LH	2	F1_1	1	Female	Block_1	No_Focus	NA	0.744919695
1079	deki_LH_2	19	251.8766177	disyllable	LH	2	F1_1	1	Female	Block_1	No_Focus	NA	0.678179924
1080	deki_LH_2	20	248.0584396	disyllable	LH	2	F1_1	1	Female	Block_1	No_Focus	NA	0.592929333
1081	da	1	229.9230252	mono	NA	NA	F1_1	1	Female	Block_1	No_Focus	NA	0.169216789
1082	da	2	223.2727902	mono	NA	NA	F1_1	1	Female	Block_1	No_Focus	NA	0.005411228
1083	da	3	217.1021	mono	NA	NA	F1_1	1	Female	Block_1	No_Focus	NA	-0.151006505
1084	da	4	213.0086868	mono	NA	NA	F1_1	1	Female	Block_1	No_Focus	NA	-0.257240797
1085	da	5	210.2574815	mono	NA	NA	F1_1	1	Female	Block_1	No_Focus	NA	-0.329794891
1086	da	6	209.7422394	mono	NA	NA	F1_1	1	Female	Block_1	No_Focus	NA	-0.343488217
1087	da	7	211.4673518	mono	NA	NA	F1_1	1	Female	Block_1	No_Focus	NA	-0.297772247
1088	da	8	214.9337938	mono	NA	NA	F1_1	1	Female	Block_1	No_Focus	NA	-0.207027497
1089	da	9	219.6652897	mono	NA	NA	F1_1	1	Female	Block_1	No_Focus	NA	-0.085500382
1090	da	10	224.8179754	mono	NA	NA	F1_1	1	Female	Block_1	No_Focus	NA	0.043902532
1091	da	11	230.8497222	mono	NA	NA	F1_1	1	Female	Block_1	No_Focus	NA	0.191665836
1092	da	12	236.927144	mono	NA	NA	F1_1	1	Female	Block_1	No_Focus	NA	0.336693697
1093	da	13	242.9162554	mono	NA	NA	F1_1	1	Female	Block_1	No_Focus	NA	0.476019574
1094	da	14	248.6619769	mono	NA	NA	F1_1	1	Female	Block_1	No_Focus	NA	0.6064918
1095	da	15	253.8731994	mono	NA	NA	F1_1	1	Female	Block_1	No_Focus	NA	0.722245553
1096	da	16	258.0951904	mono	NA	NA	F1_1	1	Female	Block_1	No_Focus	NA	0.814296947
1097	da	17	261.3296899	mono	NA	NA	F1_1	1	Female	Block_1	No_Focus	NA	0.883805191
1098	da	18	262.7297051	mono	NA	NA	F1_1	1	Female	Block_1	No_Focus	NA	0.913624641
1099	da	19	263.297784	mono	NA	NA	F1_1	1	Female	Block_1	No_Focus	NA	0.925679073
1100	da	20	261.6882728	mono	NA	NA	F1_1	1	Female	Block_1	No_Focus	NA	0.891457974
1101	doki_HL_1	1	252.8175069	disyllable	HL	1	F1_1	1	Female	Block_1	No_Focus	NA	0.698989207
1102	doki_HL_1	2	249.7128655	disyllable	HL	1	F1_1	1	Female	Block_1	No_Focus	NA	0.630028609
1103	doki_HL_1	3	246.6082241	disyllable	HL	1	F1_1	1	Female	Block_1	No_Focus	NA	0.560205249
1104	doki_HL_1	4	245.1869602	disyllable	HL	1	F1_1	1	Female	Block_1	No_Focus	NA	0.527947205
1105	doki_HL_1	5	244.0070022	disyllable	HL	1	F1_1	1	Female	Block_1	No_Focus	NA	0.501023633
1106	doki_HL_1	6	244.6882404	disyllable	HL	1	F1_1	1	Female	Block_1	No_Focus	NA	0.516583559
1107	doki_HL_1	7	245.9923568	disyllable	HL	1	F1_1	1	Female	Block_1	No_Focus	NA	0.54624996
1108	doki_HL_1	8	248.7588521	disyllable	HL	1	F1_1	1	Female	Block_1	No_Focus	NA	0.608665677
1109	doki_HL_1	9	252.4069861	disyllable	HL	1	F1_1	1	Female	Block_1	No_Focus	NA	0.689919417
1110	doki_HL_1	10	256.5903902	disyllable	HL	1	F1_1	1	Female	Block_1	No_Focus	NA	0.781661885
1111	doki_HL_1	11	261.3122797	disyllable	HL	1	F1_1	1	Female	Block_1	No_Focus	NA	0.88343336
1112	doki_HL_1	12	265.8147646	disyllable	HL	1	F1_1	1	Female	Block_1	No_Focus	NA	0.978777475
1113	doki_HL_1	13	269.9486408	disyllable	HL	1	F1_1	1	Female	Block_1	No_Focus	NA	1.064904492
1114	doki_HL_1	14	274.2214014	disyllable	HL	1	F1_1	1	Female	Block_1	No_Focus	NA	1.15254991
1115	doki_HL_1	15	278.9158508	disyllable	HL	1	F1_1	1	Female	Block_1	No_Focus	NA	1.247284493
1116	doki_HL_1	16	283.6087213	disyllable	HL	1	F1_1	1	Female	Block_1	No_Focus	NA	1.340406754
1117	doki_HL_1	17	288.2902691	disyllable	HL	1	F1_1	1	Female	Block_1	No_Focus	NA	1.431781504
1118	doki_HL_1	18	292.9718168	disyllable	HL	1	F1_1	1	Female	Block_1	No_Focus	NA	1.521684302
1119	doki_HL_1	19	297.2239318	disyllable	HL	1	F1_1	1	Female	Block_1	No_Focus	NA	1.602104068
1120	doki_HL_1	20	301.474757	disyllable	HL	1	F1_1	1	Female	Block_1	No_Focus	NA	1.681357596
1121	doki_HL_2	1	310.3237711	disyllable	HL	2	F1_1	1	Female	Block_1	No_Focus	NA	1.842816914
1122	doki_HL_2	2	310.1729183	disyllable	HL	2	F1_1	1	Female	Block_1	No_Focus	NA	1.840103223
1123	doki_HL_2	3	310.0220655	disyllable	HL	2	F1_1	1	Female	Block_1	No_Focus	NA	1.837388213
1124	doki_HL_2	4	308.7559001	disyllable	HL	2	F1_1	1	Female	Block_1	No_Focus	NA	1.814547872
1125	doki_HL_2	5	305.7347519	disyllable	HL	2	F1_1	1	Female	Block_1	No_Focus	NA	1.759668819
1126	doki_HL_2	6	302.7136036	disyllable	HL	2	F1_1	1	Female	Block_1	No_Focus	NA	1.704244769
1127	doki_HL_2	7	298.1950414	disyllable	HL	2	F1_1	1	Female	Block_1	No_Focus	NA	1.620309137
1128	doki_HL_2	8	293.24707	disyllable	HL	2	F1_1	1	Female	Block_1	No_Focus	NA	1.52692536
1129	doki_HL_2	9	288.1741732	disyllable	HL	2	F1_1	1	Female	Block_1	No_Focus	NA	1.429533532
1130	doki_HL_2	10	282.4723309	disyllable	HL	2	F1_1	1	Female	Block_1	No_Focus	NA	1.317999126
1131	doki_HL_2	11	276.7704887	disyllable	HL	2	F1_1	1	Female	Block_1	No_Focus	NA	1.204190235
1132	doki_HL_2	12	271.8004399	disyllable	HL	2	F1_1	1	Female	Block_1	No_Focus	NA	1.103058814
1133	doki_HL_2	13	267.4188508	disyllable	HL	2	F1_1	1	Female	Block_1	No_Focus	NA	1.012355709
1134	doki_HL_2	14	263.0372617	disyllable	HL	2	F1_1	1	Female	Block_1	No_Focus	NA	0.920154115
1135	doki_HL_2	15	260.1830997	disyllable	HL	2	F1_1	1	Female	Block_1	No_Focus	NA	0.8592643
1136	doki_HL_2	16	257.4215155	disyllable	HL	2	F1_1	1	Female	Block_1	No_Focus	NA	0.799710341
1137	doki_HL_2	17	255.2528172	disyllable	HL	2	F1_1	1	Female	Block_1	No_Focus	NA	0.752492457
1138	doki_HL_2	18	254.2801372	disyllable	HL	2	F1_1	1	Female	Block_1	No_Focus	NA	0.731184363
1139	doki_HL_2	19	253.3074572	disyllable	HL	2	F1_1	1	Female	Block_1	No_Focus	NA	0.709794605
1140	doki_HL_2	20	253.0362877	disyllable	HL	2	F1_1	1	Female	Block_1	No_Focus	NA	0.703816799
1141	pa	1	254.5114829	mono	NA	NA	F1_1	1	Female	Block_1	No_Focus	NA	0.736259735
1142	pa	2	256.1240277	mono	NA	NA	F1_1	1	Female	Block_1	No_Focus	NA	0.77150888
1143	pa	3	257.7365726	mono	NA	NA	F1_1	1	Female	Block_1	No_Focus	NA	0.806536795
1144	pa	4	259.3491174	mono	NA	NA	F1_1	1	Female	Block_1	No_Focus	NA	0.841346236
1145	pa	5	261.716412	mono	NA	NA	F1_1	1	Female	Block_1	No_Focus	NA	0.89205807
1146	pa	6	264.1799918	mono	NA	NA	F1_1	1	Female	Block_1	No_Focus	NA	0.944347748
1147	pa	7	266.6435717	mono	NA	NA	F1_1	1	Female	Block_1	No_Focus	NA	0.996152064
1148	pa	8	269.2454778	mono	NA	NA	F1_1	1	Female	Block_1	No_Focus	NA	1.050347974
1149	pa	9	271.8878379	mono	NA	NA	F1_1	1	Female	Block_1	No_Focus	NA	1.104853125
1150	pa	10	274.5301981	mono	NA	NA	F1_1	1	Female	Block_1	No_Focus	NA	1.15883112
1151	pa	11	276.9083363	mono	NA	NA	F1_1	1	Female	Block_1	No_Focus	NA	1.20696923
1152	pa	12	279.1507135	mono	NA	NA	F1_1	1	Female	Block_1	No_Focus	NA	1.251982076
1153	pa	13	281.3930907	mono	NA	NA	F1_1	1	Female	Block_1	No_Focus	NA	1.296634783
1154	pa	14	283.2773752	mono	NA	NA	F1_1	1	Female	Block_1	No_Focus	NA	1.333882476
1155	pa	15	284.8656349	mono	NA	NA	F1_1	1	Female	Block_1	No_Focus	NA	1.365086553
1156	pa	16	286.4538947	mono	NA	NA	F1_1	1	Female	Block_1	No_Focus	NA	1.396117138
1157	pa	17	287.7239448	mono	NA	NA	F1_1	1	Female	Block_1	No_Focus	NA	1.420807161
1158	pa	18	288.5795178	mono	NA	NA	F1_1	1	Female	Block_1	No_Focus	NA	1.437378307
1159	pa	19	289.4350908	mono	NA	NA	F1_1	1	Female	Block_1	No_Focus	NA	1.453900395
1160	pa	20	290.0162361	mono	NA	NA	F1_1	1	Female	Block_1	No_Focus	NA	1.465095142
1161	ko	1	291.2725643	mono	NA	NA	F1_1	1	Female	Block_1	No_Focus	NA	1.489219635
1162	ko	2	291.6970085	mono	NA	NA	F1_1	1	Female	Block_1	No_Focus	NA	1.497346464
1163	ko	3	292.1214526	mono	NA	NA	F1_1	1	Female	Block_1	No_Focus	NA	1.505461475
1164	ko	4	292.603518	mono	NA	NA	F1_1	1	Female	Block_1	No_Focus	NA	1.514663869
1165	ko	5	293.1103624	mono	NA	NA	F1_1	1	Female	Block_1	No_Focus	NA	1.524322945
1166	ko	6	293.6725735	mono	NA	NA	F1_1	1	Female	Block_1	No_Focus	NA	1.535017641
1167	ko	7	294.3183311	mono	NA	NA	F1_1	1	Female	Block_1	No_Focus	NA	1.54727637
1168	ko	8	294.9519713	mono	NA	NA	F1_1	1	Female	Block_1	No_Focus	NA	1.559278953
1169	ko	9	295.4738981	mono	NA	NA	F1_1	1	Female	Block_1	No_Focus	NA	1.569146079
1170	ko	10	295.995825	mono	NA	NA	F1_1	1	Female	Block_1	No_Focus	NA	1.578995794
1171	ko	11	296.192822	mono	NA	NA	F1_1	1	Female	Block_1	No_Focus	NA	1.582708973
1172	ko	12	296.3071298	mono	NA	NA	F1_1	1	Female	Block_1	No_Focus	NA	1.584862419
1173	ko	13	296.2405088	mono	NA	NA	F1_1	1	Female	Block_1	No_Focus	NA	1.583607446
1174	ko	14	295.9903541	mono	NA	NA	F1_1	1	Female	Block_1	No_Focus	NA	1.578892638
1175	ko	15	295.6746082	mono	NA	NA	F1_1	1	Female	Block_1	No_Focus	NA	1.572935903
1176	ko	16	295.0893115	mono	NA	NA	F1_1	1	Female	Block_1	No_Focus	NA	1.561877088
1177	ko	17	294.5040149	mono	NA	NA	F1_1	1	Female	Block_1	No_Focus	NA	1.550796317
1178	ko	18	293.9264567	mono	NA	NA	F1_1	1	Female	Block_1	No_Focus	NA	1.539840441
1179	ko	19	293.3498065	mono	NA	NA	F1_1	1	Female	Block_1	No_Focus	NA	1.528880291
1180	ko	20	293.1155973	mono	NA	NA	F1_1	1	Female	Block_1	No_Focus	NA	1.524422621
1181	toki_HL_1	1	292.7777585	disyllable	HL	1	F1_1	1	Female	Block_1	No_Focus	NA	1.517986305
1182	toki_HL_1	2	293.2191525	disyllable	HL	1	F1_1	1	Female	Block_1	No_Focus	NA	1.526394011
1183	toki_HL_1	3	293.6605465	disyllable	HL	1	F1_1	1	Female	Block_1	No_Focus	NA	1.534789071
1184	toki_HL_1	4	294.6544951	disyllable	HL	1	F1_1	1	Female	Block_1	No_Focus	NA	1.553647293
1185	toki_HL_1	5	295.9498272	disyllable	HL	1	F1_1	1	Female	Block_1	No_Focus	NA	1.57812843
1186	toki_HL_1	6	297.4380462	disyllable	HL	1	F1_1	1	Female	Block_1	No_Focus	NA	1.606123106
1187	toki_HL_1	7	299.38916	disyllable	HL	1	F1_1	1	Female	Block_1	No_Focus	NA	1.642613781
1188	toki_HL_1	8	301.3402739	disyllable	HL	1	F1_1	1	Female	Block_1	No_Focus	NA	1.67886742
1189	toki_HL_1	9	302.9427395	disyllable	HL	1	F1_1	1	Female	Block_1	No_Focus	NA	1.708467693
1190	toki_HL_1	10	304.5234234	disyllable	HL	1	F1_1	1	Female	Block_1	No_Focus	NA	1.737512619
1191	toki_HL_1	11	305.6136379	disyllable	HL	1	F1_1	1	Female	Block_1	No_Focus	NA	1.757457497
1192	toki_HL_1	12	306.3605661	disyllable	HL	1	F1_1	1	Female	Block_1	No_Focus	NA	1.771081111
1193	toki_HL_1	13	307.0012613	disyllable	HL	1	F1_1	1	Female	Block_1	No_Focus	NA	1.782740646
1194	toki_HL_1	14	307.2967705	disyllable	HL	1	F1_1	1	Female	Block_1	No_Focus	NA	1.788110201
1195	toki_HL_1	15	307.5922797	disyllable	HL	1	F1_1	1	Female	Block_1	No_Focus	NA	1.793474595
1196	toki_HL_1	16	307.096982	disyllable	HL	1	F1_1	1	Female	Block_1	No_Focus	NA	1.784480507
1197	toki_HL_1	17	306.4962888	disyllable	HL	1	F1_1	1	Female	Block_1	No_Focus	NA	1.773553061
1198	toki_HL_1	18	305.6820633	disyllable	HL	1	F1_1	1	Female	Block_1	No_Focus	NA	1.758706928
1199	toki_HL_1	19	304.6780711	disyllable	HL	1	F1_1	1	Female	Block_1	No_Focus	NA	1.740346156
1200	toki_HL_1	20	303.8306187	disyllable	HL	1	F1_1	1	Female	Block_1	No_Focus	NA	1.724800997
1201	toki_HL_2	1	300.6898766	disyllable	HL	2	F1_1	1	Female	Block_1	No_Focus	NA	1.666808539
1202	toki_HL_2	2	297.689672	disyllable	HL	2	F1_1	1	Female	Block_1	No_Focus	NA	1.610842556
1203	toki_HL_2	3	294.6894674	disyllable	HL	2	F1_1	1	Female	Block_1	No_Focus	NA	1.554309665
1204	toki_HL_2	4	291.2407911	disyllable	HL	2	F1_1	1	Female	Block_1	No_Focus	NA	1.488610797
1205	toki_HL_2	5	287.1960965	disyllable	HL	2	F1_1	1	Female	Block_1	No_Focus	NA	1.410558948
1206	toki_HL_2	6	283.151402	disyllable	HL	2	F1_1	1	Female	Block_1	No_Focus	NA	1.331400033
1207	toki_HL_2	7	278.8943319	disyllable	HL	2	F1_1	1	Female	Block_1	No_Focus	NA	1.246853887
1208	toki_HL_2	8	274.6023261	disyllable	HL	2	F1_1	1	Female	Block_1	No_Focus	NA	1.160297252
1209	toki_HL_2	9	270.3051496	disyllable	HL	2	F1_1	1	Female	Block_1	No_Focus	NA	1.072270273
1210	toki_HL_2	10	265.9951965	disyllable	HL	2	F1_1	1	Female	Block_1	No_Focus	NA	0.982564544
1211	toki_HL_2	11	261.6852434	disyllable	HL	2	F1_1	1	Female	Block_1	No_Focus	NA	0.891393365
1212	toki_HL_2	12	259.7895001	disyllable	HL	2	F1_1	1	Female	Block_1	No_Focus	NA	0.850815002
1213	toki_HL_2	13	258.8444117	disyllable	HL	2	F1_1	1	Female	Block_1	No_Focus	NA	0.830474654
1214	toki_HL_2	14	258.348271	disyllable	HL	2	F1_1	1	Female	Block_1	No_Focus	NA	0.819766885
1215	toki_HL_2	15	260.460471	disyllable	HL	2	F1_1	1	Female	Block_1	No_Focus	NA	0.865210882
1216	toki_HL_2	16	262.572671	disyllable	HL	2	F1_1	1	Female	Block_1	No_Focus	NA	0.910287835
1217	toki_HL_2	17	266.186223	disyllable	HL	2	F1_1	1	Female	Block_1	No_Focus	NA	0.986571184
1218	toki_HL_2	18	270.9039686	disyllable	HL	2	F1_1	1	Female	Block_1	No_Focus	NA	1.084620559
1219	toki_HL_2	19	275.5954845	disyllable	HL	2	F1_1	1	Female	Block_1	No_Focus	NA	1.180445927
1220	toki_HL_2	20	275.6151618	disyllable	HL	2	F1_1	1	Female	Block_1	No_Focus	NA	1.180844396
1221	po	1	294.7721758	mono	NA	NA	F1_1	1	Female	Block_1	No_Focus	NA	1.555875841
1222	po	2	301.2777774	mono	NA	NA	F1_1	1	Female	Block_1	No_Focus	NA	1.677709816
1223	po	3	307.7833791	mono	NA	NA	F1_1	1	Female	Block_1	No_Focus	NA	1.796940889
1224	po	4	312.5553594	mono	NA	NA	F1_1	1	Female	Block_1	No_Focus	NA	1.882807569
1225	po	5	316.9975582	mono	NA	NA	F1_1	1	Female	Block_1	No_Focus	NA	1.961570038
1226	po	6	319.9332459	mono	NA	NA	F1_1	1	Female	Block_1	No_Focus	NA	2.013017865
1227	po	7	322.1611328	mono	NA	NA	F1_1	1	Female	Block_1	No_Focus	NA	2.051747409
1228	po	8	323.0670598	mono	NA	NA	F1_1	1	Female	Block_1	No_Focus	NA	2.067419484
1229	po	9	322.7552935	mono	NA	NA	F1_1	1	Female	Block_1	No_Focus	NA	2.062031051
1230	po	10	322.4342028	mono	NA	NA	F1_1	1	Female	Block_1	No_Focus	NA	2.056476016
1231	po	11	322.0965861	mono	NA	NA	F1_1	1	Female	Block_1	No_Focus	NA	2.050629103
1232	po	12	321.6731391	mono	NA	NA	F1_1	1	Female	Block_1	No_Focus	NA	2.043287093
1233	po	13	320.9082494	mono	NA	NA	F1_1	1	Female	Block_1	No_Focus	NA	2.03000039
1234	po	14	320.1885403	mono	NA	NA	F1_1	1	Female	Block_1	No_Focus	NA	2.017469557
1235	po	15	320.5241291	mono	NA	NA	F1_1	1	Female	Block_1	No_Focus	NA	2.023315984
1236	po	16	320.8597179	mono	NA	NA	F1_1	1	Female	Block_1	No_Focus	NA	2.029156293
1237	po	17	320.3840119	mono	NA	NA	F1_1	1	Female	Block_1	No_Focus	NA	2.020875691
1238	po	18	319.7989629	mono	NA	NA	F1_1	1	Female	Block_1	No_Focus	NA	2.010674882
1239	po	19	319.1518696	mono	NA	NA	F1_1	1	Female	Block_1	No_Focus	NA	1.999370522
1240	po	20	318.4808161	mono	NA	NA	F1_1	1	Female	Block_1	No_Focus	NA	1.987623356
1241	toki_HL_1	1	296.1789471	disyllable	HL	1	F1_1	1	Female	Block_1	No_Focus	NA	1.582447527
1242	toki_HL_1	2	299.2448066	disyllable	HL	1	F1_1	1	Female	Block_1	No_Focus	NA	1.639922172
1243	toki_HL_1	3	302.3106662	disyllable	HL	1	F1_1	1	Female	Block_1	No_Focus	NA	1.696810963
1244	toki_HL_1	4	306.2005043	disyllable	HL	1	F1_1	1	Female	Block_1	No_Focus	NA	1.768164458
1245	toki_HL_1	5	310.2866274	disyllable	HL	1	F1_1	1	Female	Block_1	No_Focus	NA	1.842148858
1246	toki_HL_1	6	314.8074987	disyllable	HL	1	F1_1	1	Female	Block_1	No_Focus	NA	1.922878061
1247	toki_HL_1	7	319.600269	disyllable	HL	1	F1_1	1	Female	Block_1	No_Focus	NA	2.007206245
1248	toki_HL_1	8	324.4439909	disyllable	HL	1	F1_1	1	Female	Block_1	No_Focus	NA	2.091155731
1249	toki_HL_1	9	329.3572599	disyllable	HL	1	F1_1	1	Female	Block_1	No_Focus	NA	2.17503977
1250	toki_HL_1	10	333.8587824	disyllable	HL	1	F1_1	1	Female	Block_1	No_Focus	NA	2.250802818
1251	toki_HL_1	11	336.9853697	disyllable	HL	1	F1_1	1	Female	Block_1	No_Focus	NA	2.302826182
1252	toki_HL_1	12	340.0225782	disyllable	HL	1	F1_1	1	Female	Block_1	No_Focus	NA	2.352902238
1253	toki_HL_1	13	340.8011981	disyllable	HL	1	F1_1	1	Female	Block_1	No_Focus	NA	2.365667724
1254	toki_HL_1	14	341.579818	disyllable	HL	1	F1_1	1	Female	Block_1	No_Focus	NA	2.378404078
1255	toki_HL_1	15	341.3705604	disyllable	HL	1	F1_1	1	Female	Block_1	No_Focus	NA	2.37498398
1256	toki_HL_1	16	340.9810341	disyllable	HL	1	F1_1	1	Female	Block_1	No_Focus	NA	2.368611992
1257	toki_HL_1	17	340.4462555	disyllable	HL	1	F1_1	1	Female	Block_1	No_Focus	NA	2.359852055
1258	toki_HL_1	18	339.8343905	disyllable	HL	1	F1_1	1	Female	Block_1	No_Focus	NA	2.349812512
1259	toki_HL_1	19	339.0823136	disyllable	HL	1	F1_1	1	Female	Block_1	No_Focus	NA	2.337447564
1260	toki_HL_1	20	338.1662396	disyllable	HL	1	F1_1	1	Female	Block_1	No_Focus	NA	2.322349227
1261	toki_HL_2	1	335.1118822	disyllable	HL	2	F1_1	1	Female	Block_1	No_Focus	NA	2.271711443
1262	toki_HL_2	2	332.0186528	disyllable	HL	2	F1_1	1	Female	Block_1	No_Focus	NA	2.219956624
1263	toki_HL_2	3	328.9254234	disyllable	HL	2	F1_1	1	Female	Block_1	No_Focus	NA	2.167717372
1264	toki_HL_2	4	324.1255055	disyllable	HL	2	F1_1	1	Female	Block_1	No_Focus	NA	2.085674484
1265	toki_HL_2	5	318.8526128	disyllable	HL	2	F1_1	1	Female	Block_1	No_Focus	NA	1.994134919
1266	toki_HL_2	6	313.5309205	disyllable	HL	2	F1_1	1	Female	Block_1	No_Focus	NA	1.900200269
1267	toki_HL_2	7	308.1718112	disyllable	HL	2	F1_1	1	Female	Block_1	No_Focus	NA	1.803979912
1268	toki_HL_2	8	302.9582289	disyllable	HL	2	F1_1	1	Female	Block_1	No_Focus	NA	1.708753044
1269	toki_HL_2	9	298.0160826	disyllable	HL	2	F1_1	1	Female	Block_1	No_Focus	NA	1.616958716
1270	toki_HL_2	10	293.2340529	disyllable	HL	2	F1_1	1	Female	Block_1	No_Focus	NA	1.526677614
1271	toki_HL_2	11	289.5047072	disyllable	HL	2	F1_1	1	Female	Block_1	No_Focus	NA	1.455242617
1272	toki_HL_2	12	285.7753616	disyllable	HL	2	F1_1	1	Female	Block_1	No_Focus	NA	1.382881419
1273	toki_HL_2	13	282.9467225	disyllable	HL	2	F1_1	1	Female	Block_1	No_Focus	NA	1.327364239
1274	toki_HL_2	14	280.2017259	disyllable	HL	2	F1_1	1	Female	Block_1	No_Focus	NA	1.272955492
1275	toki_HL_2	15	278.1939372	disyllable	HL	2	F1_1	1	Female	Block_1	No_Focus	NA	1.232820406
1276	toki_HL_2	16	276.5050621	disyllable	HL	2	F1_1	1	Female	Block_1	No_Focus	NA	1.19883536
1277	toki_HL_2	17	275.2899988	disyllable	HL	2	F1_1	1	Female	Block_1	No_Focus	NA	1.174256136
1278	toki_HL_2	18	274.5861	disyllable	HL	2	F1_1	1	Female	Block_1	No_Focus	NA	1.159967461
1279	toki_HL_2	19	274.3061741	disyllable	HL	2	F1_1	1	Female	Block_1	No_Focus	NA	1.154274969
1280	toki_HL_2	20	275.2079634	disyllable	HL	2	F1_1	1	Female	Block_1	No_Focus	NA	1.172592755
1281	ke	1	283.4727073	mono	NA	NA	F1_1	1	Female	Block_1	No_Focus	NA	1.337729531
1282	ke	2	290.6383547	mono	NA	NA	F1_1	1	Female	Block_1	No_Focus	NA	1.477054334
1283	ke	3	297.6960913	mono	NA	NA	F1_1	1	Female	Block_1	No_Focus	NA	1.610962903
1284	ke	4	303.3057929	mono	NA	NA	F1_1	1	Female	Block_1	No_Focus	NA	1.715152151
1285	ke	5	305.4117091	mono	NA	NA	F1_1	1	Female	Block_1	No_Focus	NA	1.753768694
1286	ke	6	305.1296046	mono	NA	NA	F1_1	1	Female	Block_1	No_Focus	NA	1.748611169
1287	ke	7	302.6952513	mono	NA	NA	F1_1	1	Female	Block_1	No_Focus	NA	1.703906402
1288	ke	8	298.4663932	mono	NA	NA	F1_1	1	Female	Block_1	No_Focus	NA	1.625385482
1289	ke	9	293.2524886	mono	NA	NA	F1_1	1	Female	Block_1	No_Focus	NA	1.527028486
1290	ke	10	287.6140265	mono	NA	NA	F1_1	1	Female	Block_1	No_Focus	NA	1.41867464
1291	ke	11	281.7075865	mono	NA	NA	F1_1	1	Female	Block_1	No_Focus	NA	1.302868904
1292	ke	12	275.4224494	mono	NA	NA	F1_1	1	Female	Block_1	No_Focus	NA	1.176940711
1293	ke	13	268.6723225	mono	NA	NA	F1_1	1	Female	Block_1	No_Focus	NA	1.038454659
1294	ke	14	261.6386832	mono	NA	NA	F1_1	1	Female	Block_1	No_Focus	NA	0.890400271
1295	ke	15	254.4574128	mono	NA	NA	F1_1	1	Female	Block_1	No_Focus	NA	0.735073933
1296	ke	16	247.2883731	mono	NA	NA	F1_1	1	Female	Block_1	No_Focus	NA	0.575576693
1297	ke	17	241.0296197	mono	NA	NA	F1_1	1	Female	Block_1	No_Focus	NA	0.432504491
1298	ke	18	236.6836958	mono	NA	NA	F1_1	1	Female	Block_1	No_Focus	NA	0.330956083
1299	ke	19	233.8110302	mono	NA	NA	F1_1	1	Female	Block_1	No_Focus	NA	0.262803539
1300	ke	20	233.2853343	mono	NA	NA	F1_1	1	Female	Block_1	No_Focus	NA	0.25024108
1301	doki_HL_1	1	235.5458652	disyllable	HL	1	F1_1	1	Female	Block_1	No_Focus	NA	0.304061077
1302	doki_HL_1	2	237.0271038	disyllable	HL	1	F1_1	1	Female	Block_1	No_Focus	NA	0.339047854
1303	doki_HL_1	3	238.5083424	disyllable	HL	1	F1_1	1	Female	Block_1	No_Focus	NA	0.373816669
1304	doki_HL_1	4	240.8438548	disyllable	HL	1	F1_1	1	Female	Block_1	No_Focus	NA	0.428201434
1305	doki_HL_1	5	243.6925645	disyllable	HL	1	F1_1	1	Female	Block_1	No_Focus	NA	0.493827012
1306	doki_HL_1	6	246.8825474	disyllable	HL	1	F1_1	1	Female	Block_1	No_Focus	NA	0.566410081
1307	doki_HL_1	7	251.0995165	disyllable	HL	1	F1_1	1	Female	Block_1	No_Focus	NA	0.66093438
1308	doki_HL_1	8	255.3164857	disyllable	HL	1	F1_1	1	Female	Block_1	No_Focus	NA	0.753884384
1309	doki_HL_1	9	260.0658466	disyllable	HL	1	F1_1	1	Female	Block_1	No_Focus	NA	0.856748596
1310	doki_HL_1	10	264.8918677	disyllable	HL	1	F1_1	1	Female	Block_1	No_Focus	NA	0.959366584
1311	doki_HL_1	11	269.6240024	disyllable	HL	1	F1_1	1	Female	Block_1	No_Focus	NA	1.058188713
1312	doki_HL_1	12	274.2618153	disyllable	HL	1	F1_1	1	Female	Block_1	No_Focus	NA	1.153372369
1313	doki_HL_1	13	278.8516222	disyllable	HL	1	F1_1	1	Female	Block_1	No_Focus	NA	1.245999143
1314	doki_HL_1	14	283.1008914	disyllable	HL	1	F1_1	1	Female	Block_1	No_Focus	NA	1.330404355
1315	doki_HL_1	15	287.3501605	disyllable	HL	1	F1_1	1	Female	Block_1	No_Focus	NA	1.413552057
1316	doki_HL_1	16	290.3441793	disyllable	HL	1	F1_1	1	Female	Block_1	No_Focus	NA	1.471402496
1317	doki_HL_1	17	292.9158988	disyllable	HL	1	F1_1	1	Female	Block_1	No_Focus	NA	1.520618974
1318	doki_HL_1	18	294.7263811	disyllable	HL	1	F1_1	1	Female	Block_1	No_Focus	NA	1.555008721
1319	doki_HL_1	19	295.2571126	disyllable	HL	1	F1_1	1	Female	Block_1	No_Focus	NA	1.565049826
1320	doki_HL_1	20	295.7878442	disyllable	HL	1	F1_1	1	Female	Block_1	No_Focus	NA	1.575072899
1321	doki_HL_2	1	294.821734	disyllable	HL	2	F1_1	1	Female	Block_1	No_Focus	NA	1.55681407
1322	doki_HL_2	2	292.1198904	disyllable	HL	2	F1_1	1	Female	Block_1	No_Focus	NA	1.505431629
1323	doki_HL_2	3	289.4180467	disyllable	HL	2	F1_1	1	Female	Block_1	No_Focus	NA	1.453571731
1324	doki_HL_2	4	286.0900179	disyllable	HL	2	F1_1	1	Female	Block_1	No_Focus	NA	1.389023125
1325	doki_HL_2	5	282.4409098	disyllable	HL	2	F1_1	1	Female	Block_1	No_Focus	NA	1.317378277
1326	doki_HL_2	6	278.8957784	disyllable	HL	2	F1_1	1	Female	Block_1	No_Focus	NA	1.246882834
1327	doki_HL_2	7	275.5694879	disyllable	HL	2	F1_1	1	Female	Block_1	No_Focus	NA	1.179919448
1328	doki_HL_2	8	272.2431974	disyllable	HL	2	F1_1	1	Female	Block_1	No_Focus	NA	1.112142846
1329	doki_HL_2	9	268.8577081	disyllable	HL	2	F1_1	1	Female	Block_1	No_Focus	NA	1.042304295
1330	doki_HL_2	10	265.4712034	disyllable	HL	2	F1_1	1	Female	Block_1	No_Focus	NA	0.971559387
1331	doki_HL_2	11	262.4780204	disyllable	HL	2	F1_1	1	Female	Block_1	No_Focus	NA	0.908275647
1332	doki_HL_2	12	259.7020902	disyllable	HL	2	F1_1	1	Female	Block_1	No_Focus	NA	0.848936859
1333	doki_HL_2	13	256.4677869	disyllable	HL	2	F1_1	1	Female	Block_1	No_Focus	NA	0.778994523
1334	doki_HL_2	14	252.1901206	disyllable	HL	2	F1_1	1	Female	Block_1	No_Focus	NA	0.68512217
1335	doki_HL_2	15	247.9124543	disyllable	HL	2	F1_1	1	Female	Block_1	No_Focus	NA	0.58964385
1336	doki_HL_2	16	241.8067421	disyllable	HL	2	F1_1	1	Female	Block_1	No_Focus	NA	0.450469862
1337	doki_HL_2	17	235.6372264	disyllable	HL	2	F1_1	1	Female	Block_1	No_Focus	NA	0.306225382
1338	doki_HL_2	18	228.4771958	disyllable	HL	2	F1_1	1	Female	Block_1	No_Focus	NA	0.134010517
1339	doki_HL_2	19	220.7287181	disyllable	HL	2	F1_1	1	Female	Block_1	No_Focus	NA	-0.058546951
1340	doki_HL_2	20	215.2067351	disyllable	HL	2	F1_1	1	Female	Block_1	No_Focus	NA	-0.199944691
1341	daku_LH_1	1	194.2918392	disyllable	LH	1	F1_1	1	Female	Block_1	No_Focus	NA	-0.770539398
1342	daku_LH_1	2	186.8812159	disyllable	LH	1	F1_1	1	Female	Block_1	No_Focus	NA	-0.987576327
1343	daku_LH_1	3	179.4705926	disyllable	LH	1	F1_1	1	Female	Block_1	No_Focus	NA	-1.213396122
1344	daku_LH_1	4	174.6348056	disyllable	LH	1	F1_1	1	Female	Block_1	No_Focus	NA	-1.365839295
1345	daku_LH_1	5	169.8978159	disyllable	LH	1	F1_1	1	Female	Block_1	No_Focus	NA	-1.519317187
1346	daku_LH_1	6	167.4690436	disyllable	LH	1	F1_1	1	Female	Block_1	No_Focus	NA	-1.599676877
1347	daku_LH_1	7	165.2244732	disyllable	LH	1	F1_1	1	Female	Block_1	No_Focus	NA	-1.674985004
1348	daku_LH_1	8	165.0625268	disyllable	LH	1	F1_1	1	Female	Block_1	No_Focus	NA	-1.680458014
1349	daku_LH_1	9	165.1602396	disyllable	LH	1	F1_1	1	Female	Block_1	No_Focus	NA	-1.677155149
1350	daku_LH_1	10	165.3918237	disyllable	LH	1	F1_1	1	Female	Block_1	No_Focus	NA	-1.669334995
1351	daku_LH_1	11	165.6466273	disyllable	LH	1	F1_1	1	Female	Block_1	No_Focus	NA	-1.660743404
1352	daku_LH_1	12	166.0189252	disyllable	LH	1	F1_1	1	Female	Block_1	No_Focus	NA	-1.648213817
1353	daku_LH_1	13	166.4178517	disyllable	LH	1	F1_1	1	Female	Block_1	No_Focus	NA	-1.634819197
1354	daku_LH_1	14	170.3232171	disyllable	LH	1	F1_1	1	Female	Block_1	No_Focus	NA	-1.505360442
1355	daku_LH_1	15	175.227482	disyllable	LH	1	F1_1	1	Female	Block_1	No_Focus	NA	-1.346930351
1356	daku_LH_1	16	183.2129842	disyllable	LH	1	F1_1	1	Female	Block_1	No_Focus	NA	-1.098214519
1357	daku_LH_1	17	192.2735966	disyllable	LH	1	F1_1	1	Female	Block_1	No_Focus	NA	-0.828816864
1358	daku_LH_1	18	204.2464433	disyllable	LH	1	F1_1	1	Female	Block_1	No_Focus	NA	-0.491676553
1359	daku_LH_1	19	217.4415175	disyllable	LH	1	F1_1	1	Female	Block_1	No_Focus	NA	-0.142287894
1360	daku_LH_1	20	222.6572359	disyllable	LH	1	F1_1	1	Female	Block_1	No_Focus	NA	-0.009996773
1361	daku_LH_2	1	257.1681803	disyllable	LH	2	F1_1	1	Female	Block_1	No_Focus	NA	0.794215175
1362	daku_LH_2	2	267.5348926	disyllable	LH	2	F1_1	1	Female	Block_1	No_Focus	NA	1.014776987
1363	daku_LH_2	3	277.9016049	disyllable	LH	2	F1_1	1	Female	Block_1	No_Focus	NA	1.226952626
1364	daku_LH_2	4	286.4634159	disyllable	LH	2	F1_1	1	Female	Block_1	No_Focus	NA	1.396302639
1365	daku_LH_2	5	293.345842	disyllable	LH	2	F1_1	1	Female	Block_1	No_Focus	NA	1.528804865
1366	daku_LH_2	6	300.0986004	disyllable	LH	2	F1_1	1	Female	Block_1	No_Focus	NA	1.655823153
1367	daku_LH_2	7	303.3815099	disyllable	LH	2	F1_1	1	Female	Block_1	No_Focus	NA	1.716545227
1368	daku_LH_2	8	306.6644194	disyllable	LH	2	F1_1	1	Female	Block_1	No_Focus	NA	1.776613748
1369	daku_LH_2	9	307.8951293	disyllable	LH	2	F1_1	1	Female	Block_1	No_Focus	NA	1.798966894
1370	daku_LH_2	10	307.4739442	disyllable	LH	2	F1_1	1	Female	Block_1	No_Focus	NA	1.791327063
1371	daku_LH_2	11	307.036032	disyllable	LH	2	F1_1	1	Female	Block_1	No_Focus	NA	1.783372716
1372	daku_LH_2	12	306.3826779	disyllable	LH	2	F1_1	1	Female	Block_1	No_Focus	NA	1.771483913
1373	daku_LH_2	13	305.7293238	disyllable	LH	2	F1_1	1	Female	Block_1	No_Focus	NA	1.75956973
1374	daku_LH_2	14	304.6120402	disyllable	LH	2	F1_1	1	Female	Block_1	No_Focus	NA	1.739136479
1375	daku_LH_2	15	303.1724437	disyllable	LH	2	F1_1	1	Female	Block_1	No_Focus	NA	1.712697886
1376	daku_LH_2	16	301.6816624	disyllable	LH	2	F1_1	1	Female	Block_1	No_Focus	NA	1.685186621
1377	daku_LH_2	17	299.7684442	disyllable	LH	2	F1_1	1	Female	Block_1	No_Focus	NA	1.649679724
1378	daku_LH_2	18	297.855226	disyllable	LH	2	F1_1	1	Female	Block_1	No_Focus	NA	1.613945483
1379	daku_LH_2	19	295.9486285	disyllable	LH	2	F1_1	1	Female	Block_1	No_Focus	NA	1.578105824
1380	daku_LH_2	20	294.0459852	disyllable	LH	2	F1_1	1	Female	Block_1	No_Focus	NA	1.542109579
1381	ka	1	289.5687666	mono	NA	NA	F1_1	1	Female	Block_1	No_Focus	NA	1.456477414
1382	ka	2	290.3920436	mono	NA	NA	F1_1	1	Female	Block_1	No_Focus	NA	1.472322478
1383	ka	3	291.2153206	mono	NA	NA	F1_1	1	Female	Block_1	No_Focus	NA	1.488122684
1384	ka	4	293.8255161	mono	NA	NA	F1_1	1	Female	Block_1	No_Focus	NA	1.537923459
1385	ka	5	296.5866202	mono	NA	NA	F1_1	1	Female	Block_1	No_Focus	NA	1.590124244
1386	ka	6	300.2806017	mono	NA	NA	F1_1	1	Female	Block_1	No_Focus	NA	1.659206879
1387	ka	7	304.1466838	mono	NA	NA	F1_1	1	Female	Block_1	No_Focus	NA	1.73060377
1388	ka	8	307.8552391	mono	NA	NA	F1_1	1	Female	Block_1	No_Focus	NA	1.798243779
1389	ka	9	311.515773	mono	NA	NA	F1_1	1	Female	Block_1	No_Focus	NA	1.86421355
1390	ka	10	314.0936625	mono	NA	NA	F1_1	1	Female	Block_1	No_Focus	NA	1.910208466
1391	ka	11	316.1817268	mono	NA	NA	F1_1	1	Female	Block_1	No_Focus	NA	1.947188003
1392	ka	12	317.1051767	mono	NA	NA	F1_1	1	Female	Block_1	No_Focus	NA	1.963464446
1393	ka	13	317.2859891	mono	NA	NA	F1_1	1	Female	Block_1	No_Focus	NA	1.96664584
1394	ka	14	315.1759675	mono	NA	NA	F1_1	1	Female	Block_1	No_Focus	NA	1.92940663
1395	ka	15	311.0567561	mono	NA	NA	F1_1	1	Female	Block_1	No_Focus	NA	1.855983828
1396	ka	16	305.4357256	mono	NA	NA	F1_1	1	Female	Block_1	No_Focus	NA	1.754207552
1397	ka	17	298.0148984	mono	NA	NA	F1_1	1	Female	Block_1	No_Focus	NA	1.616936539
1398	ka	18	289.6887449	mono	NA	NA	F1_1	1	Female	Block_1	No_Focus	NA	1.458789359
1399	ka	19	279.8665142	mono	NA	NA	F1_1	1	Female	Block_1	No_Focus	NA	1.266274751
1400	ka	20	272.980505	mono	NA	NA	F1_1	1	Female	Block_1	No_Focus	NA	1.127237411
1401	daki_HL_1	1	249.3937675	disyllable	HL	1	F1_1	1	Female	Block_1	No_Focus	NA	0.622892242
1402	daki_HL_1	2	240.6483684	disyllable	HL	1	F1_1	1	Female	Block_1	No_Focus	NA	0.423669604
1403	daki_HL_1	3	233.8526199	disyllable	HL	1	F1_1	1	Female	Block_1	No_Focus	NA	0.263796194
1404	daki_HL_1	4	230.5931359	disyllable	HL	1	F1_1	1	Female	Block_1	No_Focus	NA	0.185459119
1405	daki_HL_1	5	231.2044944	disyllable	HL	1	F1_1	1	Female	Block_1	No_Focus	NA	0.200236276
1406	daki_HL_1	6	233.7183631	disyllable	HL	1	F1_1	1	Female	Block_1	No_Focus	NA	0.260591142
1407	daki_HL_1	7	240.8533083	disyllable	HL	1	F1_1	1	Female	Block_1	No_Focus	NA	0.428420495
1408	daki_HL_1	8	248.3311538	disyllable	HL	1	F1_1	1	Female	Block_1	No_Focus	NA	0.599061748
1409	daki_HL_1	9	256.2794915	disyllable	HL	1	F1_1	1	Female	Block_1	No_Focus	NA	0.774895477
1410	daki_HL_1	10	264.3829775	disyllable	HL	1	F1_1	1	Female	Block_1	No_Focus	NA	0.94863437
1411	daki_HL_1	11	272.4658984	disyllable	HL	1	F1_1	1	Female	Block_1	No_Focus	NA	1.116706407
1412	daki_HL_1	12	280.1220303	disyllable	HL	1	F1_1	1	Female	Block_1	No_Focus	NA	1.27136789
1413	daki_HL_1	13	287.1404063	disyllable	HL	1	F1_1	1	Female	Block_1	No_Focus	NA	1.40947662
1414	daki_HL_1	14	293.4889764	disyllable	HL	1	F1_1	1	Female	Block_1	No_Focus	NA	1.531527407
1415	daki_HL_1	15	297.8275605	disyllable	HL	1	F1_1	1	Female	Block_1	No_Focus	NA	1.613427077
1416	daki_HL_1	16	301.572139	disyllable	HL	1	F1_1	1	Female	Block_1	No_Focus	NA	1.683160091
1417	daki_HL_1	17	304.428353	disyllable	HL	1	F1_1	1	Female	Block_1	No_Focus	NA	1.735769975
1418	daki_HL_1	18	306.4728112	disyllable	HL	1	F1_1	1	Female	Block_1	No_Focus	NA	1.773125536
1419	daki_HL_1	19	307.8635516	disyllable	HL	1	F1_1	1	Female	Block_1	No_Focus	NA	1.798394472
1420	daki_HL_1	20	308.0501876	disyllable	HL	1	F1_1	1	Female	Block_1	No_Focus	NA	1.801776849
1421	daki_HL_2	1	308.2873983	disyllable	HL	2	F1_1	1	Female	Block_1	No_Focus	NA	1.806072826
1422	daki_HL_2	2	306.7494563	disyllable	HL	2	F1_1	1	Female	Block_1	No_Focus	NA	1.778161139
1423	daki_HL_2	3	305.2115143	disyllable	HL	2	F1_1	1	Female	Block_1	No_Focus	NA	1.75010916
1424	daki_HL_2	4	303.0242623	disyllable	HL	2	F1_1	1	Female	Block_1	No_Focus	NA	1.70996937
1425	daki_HL_2	5	300.407956	disyllable	HL	2	F1_1	1	Female	Block_1	No_Focus	NA	1.661573402
1426	daki_HL_2	6	297.6770035	disyllable	HL	2	F1_1	1	Female	Block_1	No_Focus	NA	1.610605043
1427	daki_HL_2	7	294.4993935	disyllable	HL	2	F1_1	1	Female	Block_1	No_Focus	NA	1.550708738
1428	daki_HL_2	8	291.3217835	disyllable	HL	2	F1_1	1	Female	Block_1	No_Focus	NA	1.490162641
1429	daki_HL_2	9	287.7480778	disyllable	HL	2	F1_1	1	Female	Block_1	No_Focus	NA	1.421275256
1430	daki_HL_2	10	284.0792621	disyllable	HL	2	F1_1	1	Female	Block_1	No_Focus	NA	1.349658721
1431	daki_HL_2	11	280.5730319	disyllable	HL	2	F1_1	1	Female	Block_1	No_Focus	NA	1.280346267
1432	daki_HL_2	12	277.3022228	disyllable	HL	2	F1_1	1	Female	Block_1	No_Focus	NA	1.214902326
1433	daki_HL_2	13	274.014216	disyllable	HL	2	F1_1	1	Female	Block_1	No_Focus	NA	1.148331602
1434	daki_HL_2	14	269.1246551	disyllable	HL	2	F1_1	1	Female	Block_1	No_Focus	NA	1.047842939
1435	daki_HL_2	15	264.2350941	disyllable	HL	2	F1_1	1	Female	Block_1	No_Focus	NA	0.945511716
1436	daki_HL_2	16	258.6209045	disyllable	HL	2	F1_1	1	Female	Block_1	No_Focus	NA	0.825653437
1437	daki_HL_2	17	252.5487569	disyllable	HL	2	F1_1	1	Female	Block_1	No_Focus	NA	0.693053279
1438	daki_HL_2	18	246.2633676	disyllable	HL	2	F1_1	1	Female	Block_1	No_Focus	NA	0.552395248
1439	daki_HL_2	19	239.1988156	disyllable	HL	2	F1_1	1	Female	Block_1	No_Focus	NA	0.389950286
1440	daki_HL_2	20	232.1342636	disyllable	HL	2	F1_1	1	Female	Block_1	No_Focus	NA	0.22263501
1441	be	1	212.7160726	mono	NA	NA	F1_1	1	Female	Block_1	No_Focus	NA	-0.264912874
1442	be	2	208.430238	mono	NA	NA	F1_1	1	Female	Block_1	No_Focus	NA	-0.378509063
1443	be	3	204.1444035	mono	NA	NA	F1_1	1	Female	Block_1	No_Focus	NA	-0.494465498
1444	be	4	202.7155536	mono	NA	NA	F1_1	1	Female	Block_1	No_Focus	NA	-0.533665836
1445	be	5	201.7676355	mono	NA	NA	F1_1	1	Female	Block_1	No_Focus	NA	-0.559824617
1446	be	6	202.9560855	mono	NA	NA	F1_1	1	Female	Block_1	No_Focus	NA	-0.527047566
1447	be	7	205.0093709	mono	NA	NA	F1_1	1	Female	Block_1	No_Focus	NA	-0.470868313
1448	be	8	208.5005834	mono	NA	NA	F1_1	1	Female	Block_1	No_Focus	NA	-0.37662577
1449	be	9	213.0865201	mono	NA	NA	F1_1	1	Female	Block_1	No_Focus	NA	-0.255201854
1450	be	10	217.6474914	mono	NA	NA	F1_1	1	Female	Block_1	No_Focus	NA	-0.137003679
1451	be	11	222.1745023	mono	NA	NA	F1_1	1	Female	Block_1	No_Focus	NA	-0.022109957
1452	be	12	226.6955261	mono	NA	NA	F1_1	1	Female	Block_1	No_Focus	NA	0.090318756
1453	be	13	231.2011231	mono	NA	NA	F1_1	1	Female	Block_1	No_Focus	NA	0.200154895
1454	be	14	235.4094502	mono	NA	NA	F1_1	1	Female	Block_1	No_Focus	NA	0.300827905
1455	be	15	237.7213564	mono	NA	NA	F1_1	1	Female	Block_1	No_Focus	NA	0.355370878
1456	be	16	240.0332627	mono	NA	NA	F1_1	1	Female	Block_1	No_Focus	NA	0.409385966
1457	be	17	239.6681106	mono	NA	NA	F1_1	1	Female	Block_1	No_Focus	NA	0.400889286
1458	be	18	239.2798175	mono	NA	NA	F1_1	1	Female	Block_1	No_Focus	NA	0.391839926
1459	be	19	236.2244633	mono	NA	NA	F1_1	1	Female	Block_1	No_Focus	NA	0.320116756
1460	be	20	232.6886327	mono	NA	NA	F1_1	1	Female	Block_1	No_Focus	NA	0.235947462
1461	taki_LH_1	1	217.0188638	disyllable	LH	1	F1_1	1	Female	Block_1	No_Focus	NA	-0.153146673
1462	taki_LH_1	2	211.5606266	disyllable	LH	1	F1_1	1	Female	Block_1	No_Focus	NA	-0.295311077
1463	taki_LH_1	3	206.1023894	disyllable	LH	1	F1_1	1	Female	Block_1	No_Focus	NA	-0.441191655
1464	taki_LH_1	4	201.1699778	disyllable	LH	1	F1_1	1	Female	Block_1	No_Focus	NA	-0.576380844
1465	taki_LH_1	5	196.72491	disyllable	LH	1	F1_1	1	Female	Block_1	No_Focus	NA	-0.701083144
1466	taki_LH_1	6	192.3345928	disyllable	LH	1	F1_1	1	Female	Block_1	No_Focus	NA	-0.82704663
1467	taki_LH_1	7	189.3310234	disyllable	LH	1	F1_1	1	Female	Block_1	No_Focus	NA	-0.914890198
1468	taki_LH_1	8	186.3274541	disyllable	LH	1	F1_1	1	Female	Block_1	No_Focus	NA	-1.004138525
1469	taki_LH_1	9	184.221777	disyllable	LH	1	F1_1	1	Female	Block_1	No_Focus	NA	-1.067568844
1470	taki_LH_1	10	182.8303018	disyllable	LH	1	F1_1	1	Female	Block_1	No_Focus	NA	-1.109884027
1471	taki_LH_1	11	181.4628194	disyllable	LH	1	F1_1	1	Female	Block_1	No_Focus	NA	-1.151784525
1472	taki_LH_1	12	180.3871894	disyllable	LH	1	F1_1	1	Female	Block_1	No_Focus	NA	-1.184964951
1473	taki_LH_1	13	179.3115595	disyllable	LH	1	F1_1	1	Female	Block_1	No_Focus	NA	-1.218343819
1474	taki_LH_1	14	179.6602648	disyllable	LH	1	F1_1	1	Female	Block_1	No_Focus	NA	-1.207500938
1475	taki_LH_1	15	180.9786599	disyllable	LH	1	F1_1	1	Female	Block_1	No_Focus	NA	-1.166695196
1476	taki_LH_1	16	182.5821809	disyllable	LH	1	F1_1	1	Female	Block_1	No_Focus	NA	-1.11746328
1477	taki_LH_1	17	186.4028862	disyllable	LH	1	F1_1	1	Female	Block_1	No_Focus	NA	-1.001879568
1478	taki_LH_1	18	190.2235915	disyllable	LH	1	F1_1	1	Female	Block_1	No_Focus	NA	-0.888641108
1479	taki_LH_1	19	195.7310656	disyllable	LH	1	F1_1	1	Female	Block_1	No_Focus	NA	-0.72934982
1480	taki_LH_1	20	202.2167623	disyllable	LH	1	F1_1	1	Female	Block_1	No_Focus	NA	-0.547415213
1481	taki_LH_2	1	229.9508362	disyllable	LH	2	F1_1	1	Female	Block_1	No_Focus	NA	0.16989182
1482	taki_LH_2	2	237.5092614	disyllable	LH	2	F1_1	1	Female	Block_1	No_Focus	NA	0.350389237
1483	taki_LH_2	3	245.0676866	disyllable	LH	2	F1_1	1	Female	Block_1	No_Focus	NA	0.525231585
1484	taki_LH_2	4	251.5268567	disyllable	LH	2	F1_1	1	Female	Block_1	No_Focus	NA	0.670424571
1485	taki_LH_2	5	257.3437151	disyllable	LH	2	F1_1	1	Female	Block_1	No_Focus	NA	0.798023326
1486	taki_LH_2	6	262.7184019	disyllable	LH	2	F1_1	1	Female	Block_1	No_Focus	NA	0.913384527
1487	taki_LH_2	7	266.8499944	disyllable	LH	2	F1_1	1	Female	Block_1	No_Focus	NA	1.000470979
1488	taki_LH_2	8	270.9815869	disyllable	LH	2	F1_1	1	Female	Block_1	No_Focus	NA	1.086219392
1489	taki_LH_2	9	273.5146125	disyllable	LH	2	F1_1	1	Female	Block_1	No_Focus	NA	1.13814651
1490	taki_LH_2	10	275.8572233	disyllable	LH	2	F1_1	1	Female	Block_1	No_Focus	NA	1.185743857
1491	taki_LH_2	11	278.2546397	disyllable	LH	2	F1_1	1	Female	Block_1	No_Focus	NA	1.234038071
1492	taki_LH_2	12	280.7016919	disyllable	LH	2	F1_1	1	Female	Block_1	No_Focus	NA	1.282904938
1493	taki_LH_2	13	282.8617497	disyllable	LH	2	F1_1	1	Female	Block_1	No_Focus	NA	1.32568792
1494	taki_LH_2	14	283.4683572	disyllable	LH	2	F1_1	1	Female	Block_1	No_Focus	NA	1.337643885
1495	taki_LH_2	15	284.0749647	disyllable	LH	2	F1_1	1	Female	Block_1	No_Focus	NA	1.349574293
1496	taki_LH_2	16	282.9027697	disyllable	LH	2	F1_1	1	Female	Block_1	No_Focus	NA	1.326497214
1497	taki_LH_2	17	281.2495043	disyllable	LH	2	F1_1	1	Female	Block_1	No_Focus	NA	1.293786212
1498	taki_LH_2	18	278.6955439	disyllable	LH	2	F1_1	1	Female	Block_1	No_Focus	NA	1.24287445
1499	taki_LH_2	19	274.8891154	disyllable	LH	2	F1_1	1	Female	Block_1	No_Focus	NA	1.166122956
1500	taki_LH_2	20	271.2702907	disyllable	LH	2	F1_1	1	Female	Block_1	No_Focus	NA	1.092162284
1501	tako_HL_1	1	258.4090675	disyllable	HL	1	F1_1	1	Female	Block_1	No_Focus	NA	0.821080108
1502	tako_HL_1	2	254.6611692	disyllable	HL	1	F1_1	1	Female	Block_1	No_Focus	NA	0.739541167
1503	tako_HL_1	3	250.9132709	disyllable	HL	1	F1_1	1	Female	Block_1	No_Focus	NA	0.656793262
1504	tako_HL_1	4	249.0002316	disyllable	HL	1	F1_1	1	Female	Block_1	No_Focus	NA	0.614078547
1505	tako_HL_1	5	247.7172704	disyllable	HL	1	F1_1	1	Female	Block_1	No_Focus	NA	0.585248099
1506	tako_HL_1	6	247.6206732	disyllable	HL	1	F1_1	1	Female	Block_1	No_Focus	NA	0.583071345
1507	tako_HL_1	7	248.7649686	disyllable	HL	1	F1_1	1	Female	Block_1	No_Focus	NA	0.608802903
1508	tako_HL_1	8	250.3152731	disyllable	HL	1	F1_1	1	Female	Block_1	No_Focus	NA	0.64347614
1509	tako_HL_1	9	253.2009669	disyllable	HL	1	F1_1	1	Female	Block_1	No_Focus	NA	0.707447839
1510	tako_HL_1	10	256.0866607	disyllable	HL	1	F1_1	1	Female	Block_1	No_Focus	NA	0.770694577
1511	tako_HL_1	11	258.3392749	disyllable	HL	1	F1_1	1	Female	Block_1	No_Focus	NA	0.819572541
1512	tako_HL_1	12	260.57734	disyllable	HL	1	F1_1	1	Female	Block_1	No_Focus	NA	0.867714548
1513	tako_HL_1	13	262.3808206	disyllable	HL	1	F1_1	1	Female	Block_1	No_Focus	NA	0.906208511
1514	tako_HL_1	14	264.0169001	disyllable	HL	1	F1_1	1	Female	Block_1	No_Focus	NA	0.940901216
1515	tako_HL_1	15	265.2186175	disyllable	HL	1	F1_1	1	Female	Block_1	No_Focus	NA	0.966246693
1516	tako_HL_1	16	265.9231937	disyllable	HL	1	F1_1	1	Female	Block_1	No_Focus	NA	0.981053592
1517	tako_HL_1	17	266.4293379	disyllable	HL	1	F1_1	1	Female	Block_1	No_Focus	NA	0.991666183
1518	tako_HL_1	18	266.1920772	disyllable	HL	1	F1_1	1	Female	Block_1	No_Focus	NA	0.986693926
1519	tako_HL_1	19	265.9548164	disyllable	HL	1	F1_1	1	Female	Block_1	No_Focus	NA	0.981717233
1520	tako_HL_1	20	265.8958167	disyllable	HL	1	F1_1	1	Female	Block_1	No_Focus	NA	0.980478988
1521	tako_HL_2	1	264.5438084	disyllable	HL	2	F1_1	1	Female	Block_1	No_Focus	NA	0.952028436
1522	tako_HL_2	2	262.3539406	disyllable	HL	2	F1_1	1	Female	Block_1	No_Focus	NA	0.905636722
1523	tako_HL_2	3	260.1640728	disyllable	HL	2	F1_1	1	Female	Block_1	No_Focus	NA	0.858856148
1524	tako_HL_2	4	257.0642447	disyllable	HL	2	F1_1	1	Female	Block_1	No_Focus	NA	0.791959112
1525	tako_HL_2	5	253.9002302	disyllable	HL	2	F1_1	1	Female	Block_1	No_Focus	NA	0.722839757
1526	tako_HL_2	6	250.3572582	disyllable	HL	2	F1_1	1	Female	Block_1	No_Focus	NA	0.644412166
1527	tako_HL_2	7	246.7567675	disyllable	HL	2	F1_1	1	Female	Block_1	No_Focus	NA	0.563565961
1528	tako_HL_2	8	242.8080058	disyllable	HL	2	F1_1	1	Female	Block_1	No_Focus	NA	0.473531961
1529	tako_HL_2	9	238.7734409	disyllable	HL	2	F1_1	1	Female	Block_1	No_Focus	NA	0.380016486
1530	tako_HL_2	10	234.996153	disyllable	HL	2	F1_1	1	Female	Block_1	No_Focus	NA	0.291020899
1531	tako_HL_2	11	231.3109399	disyllable	HL	2	F1_1	1	Female	Block_1	No_Focus	NA	0.202805177
1532	tako_HL_2	12	227.8486939	disyllable	HL	2	F1_1	1	Female	Block_1	No_Focus	NA	0.118636827
1533	tako_HL_2	13	224.495994	disyllable	HL	2	F1_1	1	Female	Block_1	No_Focus	NA	0.035903687
1534	tako_HL_2	14	221.096076	disyllable	HL	2	F1_1	1	Female	Block_1	No_Focus	NA	-0.049266143
1535	tako_HL_2	15	217.6652859	disyllable	HL	2	F1_1	1	Female	Block_1	No_Focus	NA	-0.1365474
1536	tako_HL_2	16	214.3339662	disyllable	HL	2	F1_1	1	Female	Block_1	No_Focus	NA	-0.222624631
1537	tako_HL_2	17	211.0878003	disyllable	HL	2	F1_1	1	Female	Block_1	No_Focus	NA	-0.307798387
1538	tako_HL_2	18	208.1038142	disyllable	HL	2	F1_1	1	Female	Block_1	No_Focus	NA	-0.387256439
1539	tako_HL_2	19	205.4120779	disyllable	HL	2	F1_1	1	Female	Block_1	No_Focus	NA	-0.459916006
1540	tako_HL_2	20	203.8136362	disyllable	HL	2	F1_1	1	Female	Block_1	No_Focus	NA	-0.503515601
1541	ga	1	199.8543916	mono	NA	NA	F1_1	1	Female	Block_1	No_Focus	NA	-0.612999
1542	ga	2	199.6141711	mono	NA	NA	F1_1	1	Female	Block_1	No_Focus	NA	-0.619711339
1543	ga	3	200.6724763	mono	NA	NA	F1_1	1	Female	Block_1	No_Focus	NA	-0.590200116
1544	ga	4	202.9356595	mono	NA	NA	F1_1	1	Female	Block_1	No_Focus	NA	-0.527609286
1545	ga	5	206.5841052	mono	NA	NA	F1_1	1	Female	Block_1	No_Focus	NA	-0.428162471
1546	ga	6	211.0174781	mono	NA	NA	F1_1	1	Female	Block_1	No_Focus	NA	-0.309657981
1547	ga	7	215.7208219	mono	NA	NA	F1_1	1	Female	Block_1	No_Focus	NA	-0.186628539
1548	ga	8	220.3072635	mono	NA	NA	F1_1	1	Female	Block_1	No_Focus	NA	-0.069213484
1549	ga	9	224.4462573	mono	NA	NA	F1_1	1	Female	Block_1	No_Focus	NA	0.034667077
1550	ga	10	228.2706265	mono	NA	NA	F1_1	1	Female	Block_1	No_Focus	NA	0.128962327
1551	ga	11	231.773048	mono	NA	NA	F1_1	1	Female	Block_1	No_Focus	NA	0.21394377
1552	ga	12	234.425317	mono	NA	NA	F1_1	1	Female	Block_1	No_Focus	NA	0.277447301
1553	ga	13	236.6439921	mono	NA	NA	F1_1	1	Female	Block_1	No_Focus	NA	0.330019782
1554	ga	14	238.4341622	mono	NA	NA	F1_1	1	Female	Block_1	No_Focus	NA	0.372080595
1555	ga	15	239.6001046	mono	NA	NA	F1_1	1	Female	Block_1	No_Focus	NA	0.399305432
1556	ga	16	238.924518	mono	NA	NA	F1_1	1	Female	Block_1	No_Focus	NA	0.383546623
1557	ga	17	236.92873	mono	NA	NA	F1_1	1	Female	Block_1	No_Focus	NA	0.336731057
1558	ga	18	233.4805365	mono	NA	NA	F1_1	1	Female	Block_1	No_Focus	NA	0.254909092
1559	ga	19	228.8092004	mono	NA	NA	F1_1	1	Female	Block_1	No_Focus	NA	0.14211457
1560	ga	20	225.9788556	mono	NA	NA	F1_1	1	Female	Block_1	No_Focus	NA	0.072646974
1561	be	1	217.8714634	mono	NA	NA	F1_1	1	Female	Block_1	No_Focus	NA	-0.131263399
1562	be	2	216.5048	mono	NA	NA	F1_1	1	Female	Block_1	No_Focus	NA	-0.166382491
1563	be	3	215.1381367	mono	NA	NA	F1_1	1	Female	Block_1	No_Focus	NA	-0.201723969
1564	be	4	215.6053931	mono	NA	NA	F1_1	1	Female	Block_1	No_Focus	NA	-0.189615673
1565	be	5	216.5137108	mono	NA	NA	F1_1	1	Female	Block_1	No_Focus	NA	-0.166152793
1566	be	6	218.6285437	mono	NA	NA	F1_1	1	Female	Block_1	No_Focus	NA	-0.111903437
1567	be	7	221.5074846	mono	NA	NA	F1_1	1	Female	Block_1	No_Focus	NA	-0.038890741
1568	be	8	225.0589632	mono	NA	NA	F1_1	1	Female	Block_1	No_Focus	NA	0.049881797
1569	be	9	229.5454007	mono	NA	NA	F1_1	1	Female	Block_1	No_Focus	NA	0.160042953
1570	be	10	234.0195707	mono	NA	NA	F1_1	1	Female	Block_1	No_Focus	NA	0.26777917
1571	be	11	238.4513652	mono	NA	NA	F1_1	1	Female	Block_1	No_Focus	NA	0.372483253
1572	be	12	242.8736944	mono	NA	NA	F1_1	1	Female	Block_1	No_Focus	NA	0.47504164
1573	be	13	246.9964331	mono	NA	NA	F1_1	1	Female	Block_1	No_Focus	NA	0.568984001
1574	be	14	251.1191719	mono	NA	NA	F1_1	1	Female	Block_1	No_Focus	NA	0.661371233
1575	be	15	254.0191607	mono	NA	NA	F1_1	1	Female	Block_1	No_Focus	NA	0.725453391
1576	be	16	256.6805936	mono	NA	NA	F1_1	1	Female	Block_1	No_Focus	NA	0.783623539
1577	be	17	258.7155154	mono	NA	NA	F1_1	1	Female	Block_1	No_Focus	NA	0.827694773
1578	be	18	260.4024053	mono	NA	NA	F1_1	1	Female	Block_1	No_Focus	NA	0.863966532
1579	be	19	261.7912606	mono	NA	NA	F1_1	1	Female	Block_1	No_Focus	NA	0.893653974
1580	be	20	262.8143796	mono	NA	NA	F1_1	1	Female	Block_1	No_Focus	NA	0.915423056
1581	pe	1	264.7389258	mono	NA	NA	F1_1	1	Female	Block_1	No_Focus	NA	0.956143292
1582	pe	2	266.9409592	mono	NA	NA	F1_1	1	Female	Block_1	No_Focus	NA	1.002373146
1583	pe	3	269.1429925	mono	NA	NA	F1_1	1	Female	Block_1	No_Focus	NA	1.048223203
1584	pe	4	271.8130235	mono	NA	NA	F1_1	1	Female	Block_1	No_Focus	NA	1.103317195
1585	pe	5	274.597205	mono	NA	NA	F1_1	1	Female	Block_1	No_Focus	NA	1.160193169
1586	pe	6	277.3414757	mono	NA	NA	F1_1	1	Female	Block_1	No_Focus	NA	1.215692284
1587	pe	7	280.0599961	mono	NA	NA	F1_1	1	Female	Block_1	No_Focus	NA	1.270131805
1588	pe	8	282.6218243	mono	NA	NA	F1_1	1	Female	Block_1	No_Focus	NA	1.320952018
1589	pe	9	284.9597882	mono	NA	NA	F1_1	1	Female	Block_1	No_Focus	NA	1.36693089
1590	pe	10	286.9484279	mono	NA	NA	F1_1	1	Female	Block_1	No_Focus	NA	1.40574395
1591	pe	11	287.6665996	mono	NA	NA	F1_1	1	Female	Block_1	No_Focus	NA	1.419694711
1592	pe	12	288.3638697	mono	NA	NA	F1_1	1	Female	Block_1	No_Focus	NA	1.433206167
1593	pe	13	288.0142646	mono	NA	NA	F1_1	1	Female	Block_1	No_Focus	NA	1.42643573
1594	pe	14	287.6646595	mono	NA	NA	F1_1	1	Female	Block_1	No_Focus	NA	1.41965707
1595	pe	15	284.8188864	mono	NA	NA	F1_1	1	Female	Block_1	No_Focus	NA	1.364170587
1596	pe	16	281.4380747	mono	NA	NA	F1_1	1	Female	Block_1	No_Focus	NA	1.297526909
1597	pe	17	276.5420599	mono	NA	NA	F1_1	1	Female	Block_1	No_Focus	NA	1.199582084
1598	pe	18	270.7462156	mono	NA	NA	F1_1	1	Female	Block_1	No_Focus	NA	1.081369648
1599	pe	19	264.2732153	mono	NA	NA	F1_1	1	Female	Block_1	No_Focus	NA	0.946316837
1600	pe	20	256.9074081	mono	NA	NA	F1_1	1	Female	Block_1	No_Focus	NA	0.788553033
1601	de	1	232.5507337	mono	NA	NA	F1_1	1	Female	Block_1	No_Focus	NA	0.232638963
1602	de	2	227.2384854	mono	NA	NA	F1_1	1	Female	Block_1	No_Focus	NA	0.103669981
1603	de	3	222.6267363	mono	NA	NA	F1_1	1	Female	Block_1	No_Focus	NA	-0.010761319
1604	de	4	221.8162145	mono	NA	NA	F1_1	1	Female	Block_1	No_Focus	NA	-0.031117463
1605	de	5	222.07514	mono	NA	NA	F1_1	1	Female	Block_1	No_Focus	NA	-0.02460651
1606	de	6	224.7009953	mono	NA	NA	F1_1	1	Female	Block_1	No_Focus	NA	0.040997772
1607	de	7	228.7389651	mono	NA	NA	F1_1	1	Female	Block_1	No_Focus	NA	0.140401145
1608	de	8	234.3897837	mono	NA	NA	F1_1	1	Female	Block_1	No_Focus	NA	0.276601282
1609	de	9	239.7221045	mono	NA	NA	F1_1	1	Female	Block_1	No_Focus	NA	0.402146478
1610	de	10	244.8612203	mono	NA	NA	F1_1	1	Female	Block_1	No_Focus	NA	0.520527637
1611	de	11	249.3938656	mono	NA	NA	F1_1	1	Female	Block_1	No_Focus	NA	0.622894437
1612	de	12	253.7534903	mono	NA	NA	F1_1	1	Female	Block_1	No_Focus	NA	0.719613291
1613	de	13	257.5131304	mono	NA	NA	F1_1	1	Female	Block_1	No_Focus	NA	0.801696255
1614	de	14	260.8438501	mono	NA	NA	F1_1	1	Female	Block_1	No_Focus	NA	0.873419755
1615	de	15	260.2327064	mono	NA	NA	F1_1	1	Female	Block_1	No_Focus	NA	0.860328287
1616	de	16	258.6470965	mono	NA	NA	F1_1	1	Female	Block_1	No_Focus	NA	0.826218634
1617	de	17	254.0561737	mono	NA	NA	F1_1	1	Female	Block_1	No_Focus	NA	0.726266545
1618	de	18	248.1919829	mono	NA	NA	F1_1	1	Female	Block_1	No_Focus	NA	0.59593311
1619	de	19	240.4215556	mono	NA	NA	F1_1	1	Female	Block_1	No_Focus	NA	0.418406939
1620	de	20	236.9553466	mono	NA	NA	F1_1	1	Female	Block_1	No_Focus	NA	0.337357998
1621	ge	1	217.9302311	mono	NA	NA	F1_1	1	Female	Block_1	No_Focus	NA	-0.129758192
1622	ge	2	213.0988458	mono	NA	NA	F1_1	1	Female	Block_1	No_Focus	NA	-0.254879035
1623	ge	3	208.2674605	mono	NA	NA	F1_1	1	Female	Block_1	No_Focus	NA	-0.382869396
1624	ge	4	207.8543077	mono	NA	NA	F1_1	1	Female	Block_1	No_Focus	NA	-0.393951872
1625	ge	5	207.5114808	mono	NA	NA	F1_1	1	Female	Block_1	No_Focus	NA	-0.40316465
1626	ge	6	210.71713	mono	NA	NA	F1_1	1	Female	Block_1	No_Focus	NA	-0.317607339
1627	ge	7	214.03757	mono	NA	NA	F1_1	1	Female	Block_1	No_Focus	NA	-0.230347852
1628	ge	8	220.3720083	mono	NA	NA	F1_1	1	Female	Block_1	No_Focus	NA	-0.067573541
1629	ge	9	226.8551023	mono	NA	NA	F1_1	1	Female	Block_1	No_Focus	NA	0.094246007
1630	ge	10	232.928891	mono	NA	NA	F1_1	1	Female	Block_1	No_Focus	NA	0.241707104
1631	ge	11	238.9753129	mono	NA	NA	F1_1	1	Female	Block_1	No_Focus	NA	0.384733019
1632	ge	12	244.5201011	mono	NA	NA	F1_1	1	Female	Block_1	No_Focus	NA	0.512747178
1633	ge	13	250.0222514	mono	NA	NA	F1_1	1	Female	Block_1	No_Focus	NA	0.63693907
1634	ge	14	252.0590291	mono	NA	NA	F1_1	1	Female	Block_1	No_Focus	NA	0.682220314
1635	ge	15	253.7362354	mono	NA	NA	F1_1	1	Female	Block_1	No_Focus	NA	0.719233774
1636	ge	16	251.7376978	mono	NA	NA	F1_1	1	Female	Block_1	No_Focus	NA	0.675100903
1637	ge	17	249.2863632	mono	NA	NA	F1_1	1	Female	Block_1	No_Focus	NA	0.620488178
1638	ge	18	242.9018637	mono	NA	NA	F1_1	1	Female	Block_1	No_Focus	NA	0.475688912
1639	ge	19	235.9537226	mono	NA	NA	F1_1	1	Female	Block_1	No_Focus	NA	0.313716549
1640	ge	20	234.9468451	mono	NA	NA	F1_1	1	Female	Block_1	No_Focus	NA	0.289849735
1641	taki_LH_1	1	211.5712005	disyllable	LH	1	F1_1	1	Female	Block_1	No_Focus	NA	-0.29503214
1642	taki_LH_1	2	204.5218767	disyllable	LH	1	F1_1	1	Female	Block_1	No_Focus	NA	-0.484155376
1643	taki_LH_1	3	197.4725528	disyllable	LH	1	F1_1	1	Female	Block_1	No_Focus	NA	-0.679912834
1644	taki_LH_1	4	190.9334843	disyllable	LH	1	F1_1	1	Female	Block_1	No_Focus	NA	-0.86785201
1645	taki_LH_1	5	185.7717366	disyllable	LH	1	F1_1	1	Female	Block_1	No_Focus	NA	-1.020808772
1646	taki_LH_1	6	180.6099889	disyllable	LH	1	F1_1	1	Female	Block_1	No_Focus	NA	-1.178075941
1647	taki_LH_1	7	176.664214	disyllable	LH	1	F1_1	1	Female	Block_1	No_Focus	NA	-1.301356521
1648	taki_LH_1	8	173.7515768	disyllable	LH	1	F1_1	1	Female	Block_1	No_Focus	NA	-1.39413753
1649	taki_LH_1	9	170.8389396	disyllable	LH	1	F1_1	1	Female	Block_1	No_Focus	NA	-1.488487068
1650	taki_LH_1	10	169.8287087	disyllable	LH	1	F1_1	1	Female	Block_1	No_Focus	NA	-1.521587785
1651	taki_LH_1	11	169.2619145	disyllable	LH	1	F1_1	1	Female	Block_1	No_Focus	NA	-1.540245411
1652	taki_LH_1	12	168.8467921	disyllable	LH	1	F1_1	1	Female	Block_1	No_Focus	NA	-1.553950012
1653	taki_LH_1	13	170.1457585	disyllable	LH	1	F1_1	1	Female	Block_1	No_Focus	NA	-1.511178337
1654	taki_LH_1	14	171.4447249	disyllable	LH	1	F1_1	1	Female	Block_1	No_Focus	NA	-1.468731962
1655	taki_LH_1	15	173.3458356	disyllable	LH	1	F1_1	1	Female	Block_1	No_Focus	NA	-1.407185541
1656	taki_LH_1	16	176.357311	disyllable	LH	1	F1_1	1	Female	Block_1	No_Focus	NA	-1.311060424
1657	taki_LH_1	17	179.3687864	disyllable	LH	1	F1_1	1	Female	Block_1	No_Focus	NA	-1.216562921
1658	taki_LH_1	18	183.4635486	disyllable	LH	1	F1_1	1	Female	Block_1	No_Focus	NA	-1.09058701
1659	taki_LH_1	19	188.2168157	disyllable	LH	1	F1_1	1	Female	Block_1	No_Focus	NA	-0.947831578
1660	taki_LH_1	20	192.9700828	disyllable	LH	1	F1_1	1	Female	Block_1	No_Focus	NA	-0.80863674
1661	taki_LH_2	1	211.9190468	disyllable	LH	2	F1_1	1	Female	Block_1	No_Focus	NA	-0.285863806
1662	taki_LH_2	2	217.009791	disyllable	LH	2	F1_1	1	Female	Block_1	No_Focus	NA	-0.153380002
1663	taki_LH_2	3	222.1005353	disyllable	LH	2	F1_1	1	Female	Block_1	No_Focus	NA	-0.023968328
1664	taki_LH_2	4	226.8131335	disyllable	LH	2	F1_1	1	Female	Block_1	No_Focus	NA	0.093213402
1665	taki_LH_2	5	230.4852905	disyllable	LH	2	F1_1	1	Female	Block_1	No_Focus	NA	0.182848322
1666	taki_LH_2	6	234.1574474	disyllable	LH	2	F1_1	1	Female	Block_1	No_Focus	NA	0.271066378
1667	taki_LH_2	7	237.0299651	disyllable	LH	2	F1_1	1	Female	Block_1	No_Focus	NA	0.339115226
1668	taki_LH_2	8	239.2022277	disyllable	LH	2	F1_1	1	Female	Block_1	No_Focus	NA	0.390029898
1669	taki_LH_2	9	241.3744903	disyllable	LH	2	F1_1	1	Female	Block_1	No_Focus	NA	0.440484283
1670	taki_LH_2	10	242.199447	disyllable	LH	2	F1_1	1	Female	Block_1	No_Focus	NA	0.459526393
1671	taki_LH_2	11	242.6869362	disyllable	LH	2	F1_1	1	Female	Block_1	No_Focus	NA	0.470748425
1672	taki_LH_2	12	243.1346683	disyllable	LH	2	F1_1	1	Female	Block_1	No_Focus	NA	0.481035405
1673	taki_LH_2	13	243.0221468	disyllable	LH	2	F1_1	1	Female	Block_1	No_Focus	NA	0.478451923
1674	taki_LH_2	14	242.9096254	disyllable	LH	2	F1_1	1	Female	Block_1	No_Focus	NA	0.475867246
1675	taki_LH_2	15	242.9726892	disyllable	LH	2	F1_1	1	Female	Block_1	No_Focus	NA	0.477316003
1676	taki_LH_2	16	243.3877264	disyllable	LH	2	F1_1	1	Female	Block_1	No_Focus	NA	0.486841228
1677	taki_LH_2	17	243.8027636	disyllable	LH	2	F1_1	1	Female	Block_1	No_Focus	NA	0.496350225
1678	taki_LH_2	18	244.1574475	disyllable	LH	2	F1_1	1	Female	Block_1	No_Focus	NA	0.504463637
1679	taki_LH_2	19	244.4717937	disyllable	LH	2	F1_1	1	Female	Block_1	No_Focus	NA	0.511644476
1680	taki_LH_2	20	244.78614	disyllable	LH	2	F1_1	1	Female	Block_1	No_Focus	NA	0.518816089
1681	daki_HL_1_npr	1	228.7691711	disyllable	HL	1	F1_2	1	Female	Block_2	Narrow_Focus	npr	0.1411381
1682	daki_HL_1_npr	2	228.6996771	disyllable	HL	1	F1_2	1	Female	Block_2	Narrow_Focus	npr	0.139442465
1683	daki_HL_1_npr	3	228.6404604	disyllable	HL	1	F1_2	1	Female	Block_2	Narrow_Focus	npr	0.137997188
1684	daki_HL_1_npr	4	229.3169028	disyllable	HL	1	F1_2	1	Female	Block_2	Narrow_Focus	npr	0.154484599
1685	daki_HL_1_npr	5	230.0157748	disyllable	HL	1	F1_2	1	Female	Block_2	Narrow_Focus	npr	0.1714677
1686	daki_HL_1_npr	6	231.5061975	disyllable	HL	1	F1_2	1	Female	Block_2	Narrow_Focus	npr	0.207514353
1687	daki_HL_1_npr	7	233.032896	disyllable	HL	1	F1_2	1	Female	Block_2	Narrow_Focus	npr	0.244198544
1688	daki_HL_1_npr	8	235.4009661	disyllable	HL	1	F1_2	1	Female	Block_2	Narrow_Focus	npr	0.300626762
1689	daki_HL_1_npr	9	237.8122309	disyllable	HL	1	F1_2	1	Female	Block_2	Narrow_Focus	npr	0.357503958
1690	daki_HL_1_npr	10	240.9640817	disyllable	HL	1	F1_2	1	Female	Block_2	Narrow_Focus	npr	0.430986748
1691	daki_HL_1_npr	11	244.122609	disyllable	HL	1	F1_2	1	Female	Block_2	Narrow_Focus	npr	0.503667226
1692	daki_HL_1_npr	12	247.371376	disyllable	HL	1	F1_2	1	Female	Block_2	Narrow_Focus	npr	0.577449672
1693	daki_HL_1_npr	13	250.5589662	disyllable	HL	1	F1_2	1	Female	Block_2	Narrow_Focus	npr	0.648906904
1694	daki_HL_1_npr	14	253.0676858	disyllable	HL	1	F1_2	1	Female	Block_2	Narrow_Focus	npr	0.704509283
1695	daki_HL_1_npr	15	255.5957739	disyllable	HL	1	F1_2	1	Female	Block_2	Narrow_Focus	npr	0.759986109
1696	daki_HL_1_npr	16	258.3053213	disyllable	HL	1	F1_2	1	Female	Block_2	Narrow_Focus	npr	0.818838973
1697	daki_HL_1_npr	17	260.9514966	disyllable	HL	1	F1_2	1	Female	Block_2	Narrow_Focus	npr	0.875722501
1698	daki_HL_1_npr	18	263.0860923	disyllable	HL	1	F1_2	1	Female	Block_2	Narrow_Focus	npr	0.921190094
1699	daki_HL_1_npr	19	265.1430092	disyllable	HL	1	F1_2	1	Female	Block_2	Narrow_Focus	npr	0.964655424
1700	daki_HL_1_npr	20	266.6511588	disyllable	HL	1	F1_2	1	Female	Block_2	Narrow_Focus	npr	0.996310866
1701	daki_HL_2_npr	1	271.3252156	disyllable	HL	2	F1_2	1	Female	Block_2	Narrow_Focus	npr	1.093292182
1702	daki_HL_2_npr	2	270.9517386	disyllable	HL	2	F1_2	1	Female	Block_2	Narrow_Focus	npr	1.085604611
1703	daki_HL_2_npr	3	270.5782617	disyllable	HL	2	F1_2	1	Female	Block_2	Narrow_Focus	npr	1.077906438
1704	daki_HL_2_npr	4	270.0547406	disyllable	HL	2	F1_2	1	Female	Block_2	Narrow_Focus	npr	1.067097622
1705	daki_HL_2_npr	5	268.9735773	disyllable	HL	2	F1_2	1	Female	Block_2	Narrow_Focus	npr	1.044709036
1706	daki_HL_2_npr	6	267.892414	disyllable	HL	2	F1_2	1	Female	Block_2	Narrow_Focus	npr	1.022230276
1707	daki_HL_2_npr	7	266.6294483	disyllable	HL	2	F1_2	1	Female	Block_2	Narrow_Focus	npr	0.995856443
1708	daki_HL_2_npr	8	265.1195472	disyllable	HL	2	F1_2	1	Female	Block_2	Narrow_Focus	npr	0.964161545
1709	daki_HL_2_npr	9	263.6096461	disyllable	HL	2	F1_2	1	Female	Block_2	Narrow_Focus	npr	0.932285623
1710	daki_HL_2_npr	10	261.6992191	disyllable	HL	2	F1_2	1	Female	Block_2	Narrow_Focus	npr	0.891691422
1711	daki_HL_2_npr	11	259.5596211	disyllable	HL	2	F1_2	1	Female	Block_2	Narrow_Focus	npr	0.845874326
1712	daki_HL_2_npr	12	257.4200232	disyllable	HL	2	F1_2	1	Female	Block_2	Narrow_Focus	npr	0.799677987
1713	daki_HL_2_npr	13	256.3660293	disyllable	HL	2	F1_2	1	Female	Block_2	Narrow_Focus	npr	0.776779712
1714	daki_HL_2_npr	14	255.5065008	disyllable	HL	2	F1_2	1	Female	Block_2	Narrow_Focus	npr	0.758036448
1715	daki_HL_2_npr	15	254.7151741	disyllable	HL	2	F1_2	1	Female	Block_2	Narrow_Focus	npr	0.740724592
1716	daki_HL_2_npr	16	254.9903986	disyllable	HL	2	F1_2	1	Female	Block_2	Narrow_Focus	npr	0.746751771
1717	daki_HL_2_npr	17	255.2656232	disyllable	HL	2	F1_2	1	Female	Block_2	Narrow_Focus	npr	0.752772451
1718	daki_HL_2_npr	18	255.8919086	disyllable	HL	2	F1_2	1	Female	Block_2	Narrow_Focus	npr	0.766448609
1719	daki_HL_2_npr	19	257.457214	disyllable	HL	2	F1_2	1	Female	Block_2	Narrow_Focus	npr	0.800484253
1720	daki_HL_2_npr	20	259.0225194	disyllable	HL	2	F1_2	1	Female	Block_2	Narrow_Focus	npr	0.83431359
1721	ke_npr	1	268.3765068	mono	NA	NA	F1_2	1	Female	Block_2	Narrow_Focus	npr	1.032306376
1722	ke_npr	2	271.551765	mono	NA	NA	F1_2	1	Female	Block_2	Narrow_Focus	npr	1.097950272
1723	ke_npr	3	274.7270232	mono	NA	NA	F1_2	1	Female	Block_2	Narrow_Focus	npr	1.162831038
1724	ke_npr	4	277.658184	mono	NA	NA	F1_2	1	Female	Block_2	Narrow_Focus	npr	1.222061899
1725	ke_npr	5	280.3210572	mono	NA	NA	F1_2	1	Female	Block_2	Narrow_Focus	npr	1.275331826
1726	ke_npr	6	282.9839305	mono	NA	NA	F1_2	1	Female	Block_2	Narrow_Focus	npr	1.32809811
1727	ke_npr	7	284.706791	mono	NA	NA	F1_2	1	Female	Block_2	Narrow_Focus	npr	1.361973633
1728	ke_npr	8	286.3830738	mono	NA	NA	F1_2	1	Female	Block_2	Narrow_Focus	npr	1.394737145
1729	ke_npr	9	287.4785292	mono	NA	NA	F1_2	1	Female	Block_2	Narrow_Focus	npr	1.41604474
1730	ke_npr	10	287.8014818	mono	NA	NA	F1_2	1	Female	Block_2	Narrow_Focus	npr	1.422310964
1731	ke_npr	11	288.1244345	mono	NA	NA	F1_2	1	Female	Block_2	Narrow_Focus	npr	1.428570162
1732	ke_npr	12	285.5751296	mono	NA	NA	F1_2	1	Female	Block_2	Narrow_Focus	npr	1.378969613
1733	ke_npr	13	282.7263445	mono	NA	NA	F1_2	1	Female	Block_2	Narrow_Focus	npr	1.323015643
1734	ke_npr	14	278.6979198	mono	NA	NA	F1_2	1	Female	Block_2	Narrow_Focus	npr	1.242922029
1735	ke_npr	15	272.7608557	mono	NA	NA	F1_2	1	Female	Block_2	Narrow_Focus	npr	1.122744898
1736	ke_npr	16	266.8237916	mono	NA	NA	F1_2	1	Female	Block_2	Narrow_Focus	npr	0.999922932
1737	ke_npr	17	258.3991789	mono	NA	NA	F1_2	1	Female	Block_2	Narrow_Focus	npr	0.820866532
1738	ke_npr	18	249.5641161	mono	NA	NA	F1_2	1	Female	Block_2	Narrow_Focus	npr	0.626703085
1739	ke_npr	19	243.6791932	mono	NA	NA	F1_2	1	Female	Block_2	Narrow_Focus	npr	0.493520773
1740	ke_npr	20	243.6567694	mono	NA	NA	F1_2	1	Female	Block_2	Narrow_Focus	npr	0.493007171
1741	daku_LH_1_nfc	1	214.7224306	disyllable	LH	1	F1_2	1	Female	Block_2	Narrow_Focus	nfc	-0.212518538
1742	daku_LH_1_nfc	2	201.5791726	disyllable	LH	1	F1_2	1	Female	Block_2	Narrow_Focus	nfc	-0.565040089
1743	daku_LH_1_nfc	3	189.6923909	disyllable	LH	1	F1_2	1	Female	Block_2	Narrow_Focus	nfc	-0.904248044
1744	daku_LH_1_nfc	4	180.633501	disyllable	LH	1	F1_2	1	Female	Block_2	Narrow_Focus	nfc	-1.177349437
1745	daku_LH_1_nfc	5	174.3278502	disyllable	LH	1	F1_2	1	Female	Block_2	Narrow_Focus	nfc	-1.375657742
1746	daku_LH_1_nfc	6	169.7438721	disyllable	LH	1	F1_2	1	Female	Block_2	Narrow_Focus	nfc	-1.524376454
1747	daku_LH_1_nfc	7	169.3205818	disyllable	LH	1	F1_2	1	Female	Block_2	Narrow_Focus	nfc	-1.538311315
1748	daku_LH_1_nfc	8	169.400411	disyllable	LH	1	F1_2	1	Female	Block_2	Narrow_Focus	nfc	-1.535680647
1749	daku_LH_1_nfc	9	169.9992642	disyllable	LH	1	F1_2	1	Female	Block_2	Narrow_Focus	nfc	-1.515985657
1750	daku_LH_1_nfc	10	170.9711341	disyllable	LH	1	F1_2	1	Female	Block_2	Narrow_Focus	nfc	-1.484170139
1751	daku_LH_1_nfc	11	172.2631302	disyllable	LH	1	F1_2	1	Female	Block_2	Narrow_Focus	nfc	-1.442153725
1752	daku_LH_1_nfc	12	173.689437	disyllable	LH	1	F1_2	1	Female	Block_2	Narrow_Focus	nfc	-1.396133873
1753	daku_LH_1_nfc	13	175.1138639	disyllable	LH	1	F1_2	1	Female	Block_2	Narrow_Focus	nfc	-1.3505503
1754	daku_LH_1_nfc	14	176.3927747	disyllable	LH	1	F1_2	1	Female	Block_2	Narrow_Focus	nfc	-1.309938242
1755	daku_LH_1_nfc	15	179.7328827	disyllable	LH	1	F1_2	1	Female	Block_2	Narrow_Focus	nfc	-1.205245555
1756	daku_LH_1_nfc	16	185.4825067	disyllable	LH	1	F1_2	1	Female	Block_2	Narrow_Focus	nfc	-1.029504745
1757	daku_LH_1_nfc	17	194.4672902	disyllable	LH	1	F1_2	1	Female	Block_2	Narrow_Focus	nfc	-0.765501822
1758	daku_LH_1_nfc	18	204.7562634	disyllable	LH	1	F1_2	1	Female	Block_2	Narrow_Focus	nfc	-0.477763022
1759	daku_LH_1_nfc	19	219.0472292	disyllable	LH	1	F1_2	1	Female	Block_2	Narrow_Focus	nfc	-0.101225634
1760	daku_LH_1_nfc	20	228.3870448	disyllable	LH	1	F1_2	1	Female	Block_2	Narrow_Focus	nfc	0.131807947
1761	daku_LH_2_nfc	1	259.7190516	disyllable	LH	2	F1_2	1	Female	Block_2	Narrow_Focus	nfc	0.849301352
1762	daku_LH_2_nfc	2	276.5005013	disyllable	LH	2	F1_2	1	Female	Block_2	Narrow_Focus	nfc	1.198743303
1763	daku_LH_2_nfc	3	289.501688	disyllable	LH	2	F1_2	1	Female	Block_2	Narrow_Focus	nfc	1.455184413
1764	daku_LH_2_nfc	4	298.7026139	disyllable	LH	2	F1_2	1	Female	Block_2	Narrow_Focus	nfc	1.629800852
1765	daku_LH_2_nfc	5	303.191072	disyllable	LH	2	F1_2	1	Female	Block_2	Narrow_Focus	nfc	1.713040801
1766	daku_LH_2_nfc	6	302.170436	disyllable	LH	2	F1_2	1	Female	Block_2	Narrow_Focus	nfc	1.694221527
1767	daku_LH_2_nfc	7	300.0663277	disyllable	LH	2	F1_2	1	Female	Block_2	Narrow_Focus	nfc	1.655222932
1768	daku_LH_2_nfc	8	297.7181643	disyllable	LH	2	F1_2	1	Female	Block_2	Narrow_Focus	nfc	1.611376701
1769	daku_LH_2_nfc	9	294.8271953	disyllable	LH	2	F1_2	1	Female	Block_2	Narrow_Focus	nfc	1.556917453
1770	daku_LH_2_nfc	10	291.5162438	disyllable	LH	2	F1_2	1	Female	Block_2	Narrow_Focus	nfc	1.493886811
1771	daku_LH_2_nfc	11	287.8844662	disyllable	LH	2	F1_2	1	Female	Block_2	Narrow_Focus	nfc	1.423919968
1772	daku_LH_2_nfc	12	283.9469793	disyllable	LH	2	F1_2	1	Female	Block_2	Narrow_Focus	nfc	1.347059271
1773	daku_LH_2_nfc	13	279.3136137	disyllable	LH	2	F1_2	1	Female	Block_2	Narrow_Focus	nfc	1.255237987
1774	daku_LH_2_nfc	14	274.3272029	disyllable	LH	2	F1_2	1	Female	Block_2	Narrow_Focus	nfc	1.154702807
1775	daku_LH_2_nfc	15	269.0226698	disyllable	LH	2	F1_2	1	Female	Block_2	Narrow_Focus	nfc	1.045727586
1776	daku_LH_2_nfc	16	263.38138	disyllable	LH	2	F1_2	1	Female	Block_2	Narrow_Focus	nfc	0.927450755
1777	daku_LH_2_nfc	17	259.4084427	disyllable	LH	2	F1_2	1	Female	Block_2	Narrow_Focus	nfc	0.842622739
1778	daku_LH_2_nfc	18	257.0968143	disyllable	LH	2	F1_2	1	Female	Block_2	Narrow_Focus	nfc	0.792666177
1779	daku_LH_2_nfc	19	256.6454428	disyllable	LH	2	F1_2	1	Female	Block_2	Narrow_Focus	nfc	0.782859196
1780	daku_LH_2_nfc	20	259.5545731	disyllable	LH	2	F1_2	1	Female	Block_2	Narrow_Focus	nfc	0.845765783
1781	to_npo	1	270.1290797	mono	NA	NA	F1_2	1	Female	Block_2	Narrow_Focus	npo	1.068633731
1782	to_npo	2	273.5614208	mono	NA	NA	F1_2	1	Female	Block_2	Narrow_Focus	npo	1.13910155
1783	to_npo	3	276.993762	mono	NA	NA	F1_2	1	Female	Block_2	Narrow_Focus	npo	1.208690709
1784	to_npo	4	280.232511	mono	NA	NA	F1_2	1	Female	Block_2	Narrow_Focus	npo	1.273568636
1785	to_npo	5	283.0637178	mono	NA	NA	F1_2	1	Female	Block_2	Narrow_Focus	npo	1.329671466
1786	to_npo	6	285.8949246	mono	NA	NA	F1_2	1	Female	Block_2	Narrow_Focus	npo	1.385215938
1787	to_npo	7	288.115783	mono	NA	NA	F1_2	1	Female	Block_2	Narrow_Focus	npo	1.428402578
1788	to_npo	8	289.9993759	mono	NA	NA	F1_2	1	Female	Block_2	Narrow_Focus	npo	1.464770676
1789	to_npo	9	291.8829687	mono	NA	NA	F1_2	1	Female	Block_2	Narrow_Focus	npo	1.500903318
1790	to_npo	10	292.4227088	mono	NA	NA	F1_2	1	Female	Block_2	Narrow_Focus	npo	1.511214087
1791	to_npo	11	292.9153433	mono	NA	NA	F1_2	1	Female	Block_2	Narrow_Focus	npo	1.52060839
1792	to_npo	12	293.1865086	mono	NA	NA	F1_2	1	Female	Block_2	Narrow_Focus	npo	1.525772641
1793	to_npo	13	292.910631	mono	NA	NA	F1_2	1	Female	Block_2	Narrow_Focus	npo	1.520518603
1794	to_npo	14	292.6347535	mono	NA	NA	F1_2	1	Female	Block_2	Narrow_Focus	npo	1.515259616
1795	to_npo	15	292.0336342	mono	NA	NA	F1_2	1	Female	Block_2	Narrow_Focus	npo	1.50378343
1796	to_npo	16	291.2247694	mono	NA	NA	F1_2	1	Female	Block_2	Narrow_Focus	npo	1.488303764
1797	to_npo	17	290.4159046	mono	NA	NA	F1_2	1	Female	Block_2	Narrow_Focus	npo	1.472781045
1798	to_npo	18	289.3052226	mono	NA	NA	F1_2	1	Female	Block_2	Narrow_Focus	npo	1.451395639
1799	to_npo	19	288.1726131	mono	NA	NA	F1_2	1	Female	Block_2	Narrow_Focus	npo	1.429503318
1800	to_npo	20	287.32756	mono	NA	NA	F1_2	1	Female	Block_2	Narrow_Focus	npo	1.413113082
1801	pa_npr	1	284.7383832	mono	NA	NA	F1_2	1	Female	Block_2	Narrow_Focus	npr	1.362592895
1802	pa_npr	2	284.8570678	mono	NA	NA	F1_2	1	Female	Block_2	Narrow_Focus	npr	1.364918705
1803	pa_npr	3	285.4120384	mono	NA	NA	F1_2	1	Female	Block_2	Narrow_Focus	npr	1.375781376
1804	pa_npr	4	286.8304754	mono	NA	NA	F1_2	1	Female	Block_2	Narrow_Focus	npr	1.403449339
1805	pa_npr	5	288.9154973	mono	NA	NA	F1_2	1	Female	Block_2	Narrow_Focus	npr	1.443872287
1806	pa_npr	6	291.3273796	mono	NA	NA	F1_2	1	Female	Block_2	Narrow_Focus	npr	1.490269848
1807	pa_npr	7	293.8135226	mono	NA	NA	F1_2	1	Female	Block_2	Narrow_Focus	npr	1.537695644
1808	pa_npr	8	295.8886943	mono	NA	NA	F1_2	1	Female	Block_2	Narrow_Focus	npr	1.576975459
1809	pa_npr	9	297.1755305	mono	NA	NA	F1_2	1	Female	Block_2	Narrow_Focus	npr	1.60119515
1810	pa_npr	10	297.6436569	mono	NA	NA	F1_2	1	Female	Block_2	Narrow_Focus	npr	1.609979803
1811	pa_npr	11	297.7035091	mono	NA	NA	F1_2	1	Female	Block_2	Narrow_Focus	npr	1.611101966
1812	pa_npr	12	296.3518886	mono	NA	NA	F1_2	1	Female	Block_2	Narrow_Focus	npr	1.585705404
1813	pa_npr	13	294.5714007	mono	NA	NA	F1_2	1	Female	Block_2	Narrow_Focus	npr	1.552073179
1814	pa_npr	14	291.9933219	mono	NA	NA	F1_2	1	Female	Block_2	Narrow_Focus	npr	1.503012968
1815	pa_npr	15	288.9706094	mono	NA	NA	F1_2	1	Female	Block_2	Narrow_Focus	npr	1.4449368
1816	pa_npr	16	285.7460391	mono	NA	NA	F1_2	1	Female	Block_2	Narrow_Focus	npr	1.382308735
1817	pa_npr	17	282.6276351	mono	NA	NA	F1_2	1	Female	Block_2	Narrow_Focus	npr	1.321066766
1818	pa_npr	18	279.8851318	mono	NA	NA	F1_2	1	Female	Block_2	Narrow_Focus	npr	1.266646008
1819	pa_npr	19	277.8206009	mono	NA	NA	F1_2	1	Female	Block_2	Narrow_Focus	npr	1.225325598
1820	pa_npr	20	277.2219907	mono	NA	NA	F1_2	1	Female	Block_2	Narrow_Focus	npr	1.213287321
1821	ka_nfc	1	281.2597563	mono	NA	NA	F1_2	1	Female	Block_2	Narrow_Focus	nfc	1.293989647
1822	ka_nfc	2	284.5746239	mono	NA	NA	F1_2	1	Female	Block_2	Narrow_Focus	nfc	1.359382184
1823	ka_nfc	3	287.915455	mono	NA	NA	F1_2	1	Female	Block_2	Narrow_Focus	nfc	1.424520698
1824	ka_nfc	4	291.5740941	mono	NA	NA	F1_2	1	Female	Block_2	Narrow_Focus	nfc	1.49499424
1825	ka_nfc	5	295.0657968	mono	NA	NA	F1_2	1	Female	Block_2	Narrow_Focus	nfc	1.561432334
1826	ka_nfc	6	297.6192686	mono	NA	NA	F1_2	1	Female	Block_2	Narrow_Focus	nfc	1.609522484
1827	ka_nfc	7	299.8214754	mono	NA	NA	F1_2	1	Female	Block_2	Narrow_Focus	nfc	1.650666966
1828	ka_nfc	8	300.8246305	mono	NA	NA	F1_2	1	Female	Block_2	Narrow_Focus	nfc	1.669309124
1829	ka_nfc	9	301.4209396	mono	NA	NA	F1_2	1	Female	Block_2	Narrow_Focus	nfc	1.680361212
1830	ka_nfc	10	301.077376	mono	NA	NA	F1_2	1	Female	Block_2	Narrow_Focus	nfc	1.673996222
1831	ka_nfc	11	300.3147037	mono	NA	NA	F1_2	1	Female	Block_2	Narrow_Focus	nfc	1.659840668
1832	ka_nfc	12	298.8612921	mono	NA	NA	F1_2	1	Female	Block_2	Narrow_Focus	nfc	1.632764859
1833	ka_nfc	13	297.2843492	mono	NA	NA	F1_2	1	Female	Block_2	Narrow_Focus	nfc	1.603238427
1834	ka_nfc	14	295.5583334	mono	NA	NA	F1_2	1	Female	Block_2	Narrow_Focus	nfc	1.570740707
1835	ka_nfc	15	292.5924163	mono	NA	NA	F1_2	1	Female	Block_2	Narrow_Focus	nfc	1.514452113
1836	ka_nfc	16	288.5211142	mono	NA	NA	F1_2	1	Female	Block_2	Narrow_Focus	nfc	1.436248681
1837	ka_nfc	17	283.1528723	mono	NA	NA	F1_2	1	Female	Block_2	Narrow_Focus	nfc	1.331429014
1838	ka_nfc	18	276.9350419	mono	NA	NA	F1_2	1	Female	Block_2	Narrow_Focus	nfc	1.207507452
1839	ka_nfc	19	269.6769279	mono	NA	NA	F1_2	1	Female	Block_2	Narrow_Focus	nfc	1.059284131
1840	ka_nfc	20	261.9286585	mono	NA	NA	F1_2	1	Female	Block_2	Narrow_Focus	nfc	0.896582354
1841	ga_nfc	1	242.6657573	mono	NA	NA	F1_2	1	Female	Block_2	Narrow_Focus	nfc	0.470261354
1842	ga_nfc	2	234.8302175	mono	NA	NA	F1_2	1	Female	Block_2	Narrow_Focus	nfc	0.287078611
1843	ga_nfc	3	231.052928	mono	NA	NA	F1_2	1	Female	Block_2	Narrow_Focus	nfc	0.196576408
1844	ga_nfc	4	231.088809	mono	NA	NA	F1_2	1	Female	Block_2	Narrow_Focus	nfc	0.197443042
1845	ga_nfc	5	234.7094682	mono	NA	NA	F1_2	1	Female	Block_2	Narrow_Focus	nfc	0.284208104
1846	ga_nfc	6	242.5997652	mono	NA	NA	F1_2	1	Female	Block_2	Narrow_Focus	nfc	0.468743399
1847	ga_nfc	7	250.9306	mono	NA	NA	F1_2	1	Female	Block_2	Narrow_Focus	nfc	0.657178699
1848	ga_nfc	8	259.3864406	mono	NA	NA	F1_2	1	Female	Block_2	Narrow_Focus	nfc	0.842149353
1849	ga_nfc	9	267.7840079	mono	NA	NA	F1_2	1	Female	Block_2	Narrow_Focus	nfc	1.019971373
1850	ga_nfc	10	275.8887585	mono	NA	NA	F1_2	1	Female	Block_2	Narrow_Focus	nfc	1.186381831
1851	ga_nfc	11	283.1785989	mono	NA	NA	F1_2	1	Female	Block_2	Narrow_Focus	nfc	1.331936072
1852	ga_nfc	12	289.5787746	mono	NA	NA	F1_2	1	Female	Block_2	Narrow_Focus	nfc	1.456670302
1853	ga_nfc	13	294.8696025	mono	NA	NA	F1_2	1	Female	Block_2	Narrow_Focus	nfc	1.55772016
1854	ga_nfc	14	298.8090219	mono	NA	NA	F1_2	1	Female	Block_2	Narrow_Focus	nfc	1.631788659
1855	ga_nfc	15	300.4918836	mono	NA	NA	F1_2	1	Female	Block_2	Narrow_Focus	nfc	1.663132413
1856	ga_nfc	16	300.5072242	mono	NA	NA	F1_2	1	Female	Block_2	Narrow_Focus	nfc	1.663417327
1857	ga_nfc	17	297.91986	mono	NA	NA	F1_2	1	Female	Block_2	Narrow_Focus	nfc	1.61515643
1858	ga_nfc	18	292.1328083	mono	NA	NA	F1_2	1	Female	Block_2	Narrow_Focus	nfc	1.505678425
1859	ga_nfc	19	283.1345925	mono	NA	NA	F1_2	1	Female	Block_2	Narrow_Focus	nfc	1.3310687
1860	ga_nfc	20	272.3913307	mono	NA	NA	F1_2	1	Female	Block_2	Narrow_Focus	nfc	1.115178791
1861	deko_HL_1_npr	1	250.9146347	disyllable	HL	1	F1_2	1	Female	Block_2	Narrow_Focus	npr	0.656823597
1862	deko_HL_1_npr	2	246.8097028	disyllable	HL	1	F1_2	1	Female	Block_2	Narrow_Focus	npr	0.564763105
1863	deko_HL_1_npr	3	242.704771	disyllable	HL	1	F1_2	1	Female	Block_2	Narrow_Focus	npr	0.471158556
1864	deko_HL_1_npr	4	240.4725366	disyllable	HL	1	F1_2	1	Female	Block_2	Narrow_Focus	npr	0.419590267
1865	deko_HL_1_npr	5	238.9286652	disyllable	HL	1	F1_2	1	Female	Block_2	Narrow_Focus	npr	0.383643497
1866	deko_HL_1_npr	6	238.3569139	disyllable	HL	1	F1_2	1	Female	Block_2	Narrow_Focus	npr	0.370272142
1867	deko_HL_1_npr	7	238.9152003	disyllable	HL	1	F1_2	1	Female	Block_2	Narrow_Focus	npr	0.383328966
1868	deko_HL_1_npr	8	239.7925291	disyllable	HL	1	F1_2	1	Female	Block_2	Narrow_Focus	npr	0.403785818
1869	deko_HL_1_npr	9	241.998262	disyllable	HL	1	F1_2	1	Female	Block_2	Narrow_Focus	npr	0.454888515
1870	deko_HL_1_npr	10	244.2039949	disyllable	HL	1	F1_2	1	Female	Block_2	Narrow_Focus	npr	0.505527536
1871	deko_HL_1_npr	11	246.0582083	disyllable	HL	1	F1_2	1	Female	Block_2	Narrow_Focus	npr	0.547743794
1872	deko_HL_1_npr	12	247.8838701	disyllable	HL	1	F1_2	1	Female	Block_2	Narrow_Focus	npr	0.589000319
1873	deko_HL_1_npr	13	249.8603004	disyllable	HL	1	F1_2	1	Female	Block_2	Narrow_Focus	npr	0.633322791
1874	deko_HL_1_npr	14	251.9157579	disyllable	HL	1	F1_2	1	Female	Block_2	Narrow_Focus	npr	0.679047122
1875	deko_HL_1_npr	15	253.8365824	disyllable	HL	1	F1_2	1	Female	Block_2	Narrow_Focus	npr	0.72144052
1876	deko_HL_1_npr	16	255.5444361	disyllable	HL	1	F1_2	1	Female	Block_2	Narrow_Focus	npr	0.758865011
1877	deko_HL_1_npr	17	257.200051	disyllable	HL	1	F1_2	1	Female	Block_2	Narrow_Focus	npr	0.794906789
1878	deko_HL_1_npr	18	258.4672092	disyllable	HL	1	F1_2	1	Female	Block_2	Narrow_Focus	npr	0.822335697
1879	deko_HL_1_npr	19	259.7343674	disyllable	HL	1	F1_2	1	Female	Block_2	Narrow_Focus	npr	0.84963046
1880	deko_HL_1_npr	20	260.0045321	disyllable	HL	1	F1_2	1	Female	Block_2	Narrow_Focus	npr	0.855432622
1881	deko_HL_2_npr	1	262.2439291	disyllable	HL	2	F1_2	1	Female	Block_2	Narrow_Focus	npr	0.903295956
1882	deko_HL_2_npr	2	261.4392845	disyllable	HL	2	F1_2	1	Female	Block_2	Narrow_Focus	npr	0.886145244
1883	deko_HL_2_npr	3	260.5781236	disyllable	HL	2	F1_2	1	Female	Block_2	Narrow_Focus	npr	0.867731331
1884	deko_HL_2_npr	4	258.8535832	disyllable	HL	2	F1_2	1	Female	Block_2	Narrow_Focus	npr	0.830672401
1885	deko_HL_2_npr	5	257.0384171	disyllable	HL	2	F1_2	1	Female	Block_2	Narrow_Focus	npr	0.791398347
1886	deko_HL_2_npr	6	254.5763364	disyllable	HL	2	F1_2	1	Female	Block_2	Narrow_Focus	npr	0.737681694
1887	deko_HL_2_npr	7	251.9729266	disyllable	HL	2	F1_2	1	Female	Block_2	Narrow_Focus	npr	0.680313519
1888	deko_HL_2_npr	8	248.7440582	disyllable	HL	2	F1_2	1	Female	Block_2	Narrow_Focus	npr	0.608333757
1889	deko_HL_2_npr	9	245.5757962	disyllable	HL	2	F1_2	1	Female	Block_2	Narrow_Focus	npr	0.536791054
1890	deko_HL_2_npr	10	242.593545	disyllable	HL	2	F1_2	1	Female	Block_2	Narrow_Focus	npr	0.4686003
1891	deko_HL_2_npr	11	239.5718735	disyllable	HL	2	F1_2	1	Female	Block_2	Narrow_Focus	npr	0.3986478
1892	deko_HL_2_npr	12	236.4612962	disyllable	HL	2	F1_2	1	Female	Block_2	Narrow_Focus	npr	0.325709384
1893	deko_HL_2_npr	13	233.3519956	disyllable	HL	2	F1_2	1	Female	Block_2	Narrow_Focus	npr	0.251835639
1894	deko_HL_2_npr	14	230.2448818	disyllable	HL	2	F1_2	1	Female	Block_2	Narrow_Focus	npr	0.177023939
1895	deko_HL_2_npr	15	227.2181388	disyllable	HL	2	F1_2	1	Female	Block_2	Narrow_Focus	npr	0.103170239
1896	deko_HL_2_npr	16	224.297906	disyllable	HL	2	F1_2	1	Female	Block_2	Narrow_Focus	npr	0.03097697
1897	deko_HL_2_npr	17	221.381931	disyllable	HL	2	F1_2	1	Female	Block_2	Narrow_Focus	npr	-0.04205506
1898	deko_HL_2_npr	18	218.470361	disyllable	HL	2	F1_2	1	Female	Block_2	Narrow_Focus	npr	-0.115942919
1899	deko_HL_2_npr	19	215.5521527	disyllable	HL	2	F1_2	1	Female	Block_2	Narrow_Focus	npr	-0.190993998
1900	deko_HL_2_npr	20	212.6285774	disyllable	HL	2	F1_2	1	Female	Block_2	Narrow_Focus	npr	-0.267208967
1901	toki_HL_1_npo	1	205.6557177	disyllable	HL	1	F1_2	1	Female	Block_2	Narrow_Focus	npo	-0.453300223
1902	toki_HL_1_npo	2	203.5249859	disyllable	HL	1	F1_2	1	Female	Block_2	Narrow_Focus	npo	-0.511425353
1903	toki_HL_1_npo	3	201.394254	disyllable	HL	1	F1_2	1	Female	Block_2	Narrow_Focus	npo	-0.570162219
1904	toki_HL_1_npo	4	199.3163379	disyllable	HL	1	F1_2	1	Female	Block_2	Narrow_Focus	npo	-0.62804474
1905	toki_HL_1_npo	5	197.4780153	disyllable	HL	1	F1_2	1	Female	Block_2	Narrow_Focus	npo	-0.679758453
1906	toki_HL_1_npo	6	195.6396927	disyllable	HL	1	F1_2	1	Female	Block_2	Narrow_Focus	npo	-0.731955826
1907	toki_HL_1_npo	7	193.9628154	disyllable	HL	1	F1_2	1	Female	Block_2	Narrow_Focus	npo	-0.779998657
1908	toki_HL_1_npo	8	192.5714059	disyllable	HL	1	F1_2	1	Female	Block_2	Narrow_Focus	npo	-0.820179149
1909	toki_HL_1_npo	9	191.1799963	disyllable	HL	1	F1_2	1	Female	Block_2	Narrow_Focus	npo	-0.860651021
1910	toki_HL_1_npo	10	190.0824076	disyllable	HL	1	F1_2	1	Female	Block_2	Narrow_Focus	npo	-0.892784904
1911	toki_HL_1_npo	11	189.2332349	disyllable	HL	1	F1_2	1	Female	Block_2	Narrow_Focus	npo	-0.917773529
1912	toki_HL_1_npo	12	188.3840622	disyllable	HL	1	F1_2	1	Female	Block_2	Narrow_Focus	npo	-0.942874542
1913	toki_HL_1_npo	13	187.6153352	disyllable	HL	1	F1_2	1	Female	Block_2	Narrow_Focus	npo	-0.965695399
1914	toki_HL_1_npo	14	186.8775075	disyllable	HL	1	F1_2	1	Female	Block_2	Narrow_Focus	npo	-0.987687077
1915	toki_HL_1_npo	15	186.1396797	disyllable	HL	1	F1_2	1	Female	Block_2	Narrow_Focus	npo	-1.009765757
1916	toki_HL_1_npo	16	185.3470172	disyllable	HL	1	F1_2	1	Female	Block_2	Narrow_Focus	npo	-1.033583032
1917	toki_HL_1_npo	17	184.548472	disyllable	HL	1	F1_2	1	Female	Block_2	Narrow_Focus	npo	-1.057680283
1918	toki_HL_1_npo	18	183.7361874	disyllable	HL	1	F1_2	1	Female	Block_2	Narrow_Focus	npo	-1.082299354
1919	toki_HL_1_npo	19	182.7735624	disyllable	HL	1	F1_2	1	Female	Block_2	Narrow_Focus	npo	-1.111616316
1920	toki_HL_1_npo	20	181.8109374	disyllable	HL	1	F1_2	1	Female	Block_2	Narrow_Focus	npo	-1.141088092
1921	toki_HL_2_npo	1	177.368695	disyllable	HL	2	F1_2	1	Female	Block_2	Narrow_Focus	npo	-1.279145292
1922	toki_HL_2_npo	2	176.5500824	disyllable	HL	2	F1_2	1	Female	Block_2	Narrow_Focus	npo	-1.304963254
1923	toki_HL_2_npo	3	175.7314698	disyllable	HL	2	F1_2	1	Female	Block_2	Narrow_Focus	npo	-1.330901206
1924	toki_HL_2_npo	4	174.9128572	disyllable	HL	2	F1_2	1	Female	Block_2	Narrow_Focus	npo	-1.356960267
1925	toki_HL_2_npo	5	174.1492989	disyllable	HL	2	F1_2	1	Female	Block_2	Narrow_Focus	npo	-1.38137694
1926	toki_HL_2_npo	6	173.4532242	disyllable	HL	2	F1_2	1	Female	Block_2	Narrow_Focus	npo	-1.403729119
1927	toki_HL_2_npo	7	172.7571495	disyllable	HL	2	F1_2	1	Female	Block_2	Narrow_Focus	npo	-1.42617118
1928	toki_HL_2_npo	8	172.0610749	disyllable	HL	2	F1_2	1	Female	Block_2	Narrow_Focus	npo	-1.448703843
1929	toki_HL_2_npo	9	172.0308974	disyllable	HL	2	F1_2	1	Female	Block_2	Narrow_Focus	npo	-1.449682781
1930	toki_HL_2_npo	10	172.0758883	disyllable	HL	2	F1_2	1	Female	Block_2	Narrow_Focus	npo	-1.448223369
1931	toki_HL_2_npo	11	172.1208792	disyllable	HL	2	F1_2	1	Female	Block_2	Narrow_Focus	npo	-1.446764339
1932	toki_HL_2_npo	12	172.4427107	disyllable	HL	2	F1_2	1	Female	Block_2	Narrow_Focus	npo	-1.436338629
1933	toki_HL_2_npo	13	173.2835619	disyllable	HL	2	F1_2	1	Female	Block_2	Narrow_Focus	npo	-1.40919087
1934	toki_HL_2_npo	14	174.1244131	disyllable	HL	2	F1_2	1	Female	Block_2	Narrow_Focus	npo	-1.382174526
1935	toki_HL_2_npo	15	174.9652643	disyllable	HL	2	F1_2	1	Female	Block_2	Narrow_Focus	npo	-1.35528833
1936	toki_HL_2_npo	16	176.2457792	disyllable	HL	2	F1_2	1	Female	Block_2	Narrow_Focus	npo	-1.314591109
1937	toki_HL_2_npo	17	177.6381857	disyllable	HL	2	F1_2	1	Female	Block_2	Narrow_Focus	npo	-1.270671975
1938	toki_HL_2_npo	18	179.0305923	disyllable	HL	2	F1_2	1	Female	Block_2	Narrow_Focus	npo	-1.227095756
1939	toki_HL_2_npo	19	180.0808812	disyllable	HL	2	F1_2	1	Female	Block_2	Narrow_Focus	npo	-1.194449972
1940	toki_HL_2_npo	20	180.0849245	disyllable	HL	2	F1_2	1	Female	Block_2	Narrow_Focus	npo	-1.194324664
1941	daki_HL_1_nfc	1	187.6185743	disyllable	HL	1	F1_2	1	Female	Block_2	Narrow_Focus	nfc	-0.965599045
1942	daki_HL_1_nfc	2	190.9998058	disyllable	HL	1	F1_2	1	Female	Block_2	Narrow_Focus	nfc	-0.865913744
1943	daki_HL_1_nfc	3	194.1763088	disyllable	HL	1	F1_2	1	Female	Block_2	Narrow_Focus	nfc	-0.773859009
1944	daki_HL_1_nfc	4	196.8656651	disyllable	HL	1	F1_2	1	Female	Block_2	Narrow_Focus	nfc	-0.697091371
1945	daki_HL_1_nfc	5	199.5376683	disyllable	HL	1	F1_2	1	Female	Block_2	Narrow_Focus	nfc	-0.621850707
1946	daki_HL_1_nfc	6	202.1977022	disyllable	HL	1	F1_2	1	Female	Block_2	Narrow_Focus	nfc	-0.547941284
1947	daki_HL_1_nfc	7	205.0351308	disyllable	HL	1	F1_2	1	Female	Block_2	Narrow_Focus	nfc	-0.470167085
1948	daki_HL_1_nfc	8	208.2504804	disyllable	HL	1	F1_2	1	Female	Block_2	Narrow_Focus	nfc	-0.38332444
1949	daki_HL_1_nfc	9	213.0463696	disyllable	HL	1	F1_2	1	Female	Block_2	Narrow_Focus	nfc	-0.256253555
1950	daki_HL_1_nfc	10	218.8123394	disyllable	HL	1	F1_2	1	Female	Block_2	Narrow_Focus	nfc	-0.107213551
1951	daki_HL_1_nfc	11	225.6312598	disyllable	HL	1	F1_2	1	Female	Block_2	Narrow_Focus	nfc	0.064055705
1952	daki_HL_1_nfc	12	233.5042723	disyllable	HL	1	F1_2	1	Female	Block_2	Narrow_Focus	nfc	0.255476438
1953	daki_HL_1_nfc	13	241.7016186	disyllable	HL	1	F1_2	1	Female	Block_2	Narrow_Focus	nfc	0.448043016
1954	daki_HL_1_nfc	14	250.1469647	disyllable	HL	1	F1_2	1	Female	Block_2	Narrow_Focus	nfc	0.639722256
1955	daki_HL_1_nfc	15	258.8203435	disyllable	HL	1	F1_2	1	Female	Block_2	Narrow_Focus	nfc	0.829955685
1956	daki_HL_1_nfc	16	267.8866443	disyllable	HL	1	F1_2	1	Female	Block_2	Narrow_Focus	nfc	1.022110073
1957	daki_HL_1_nfc	17	276.022287	disyllable	HL	1	F1_2	1	Female	Block_2	Narrow_Focus	nfc	1.189082375
1958	daki_HL_1_nfc	18	283.6851617	disyllable	HL	1	F1_2	1	Female	Block_2	Narrow_Focus	nfc	1.341910801
1959	daki_HL_1_nfc	19	288.6324048	disyllable	HL	1	F1_2	1	Female	Block_2	Narrow_Focus	nfc	1.438401034
1960	daki_HL_1_nfc	20	292.2779556	disyllable	HL	1	F1_2	1	Female	Block_2	Narrow_Focus	nfc	1.508450705
1961	daki_HL_2_nfc	1	296.5774217	disyllable	HL	2	F1_2	1	Female	Block_2	Narrow_Focus	nfc	1.589951147
1962	daki_HL_2_nfc	2	294.8626052	disyllable	HL	2	F1_2	1	Female	Block_2	Narrow_Focus	nfc	1.557587719
1963	daki_HL_2_nfc	3	293.1477887	disyllable	HL	2	F1_2	1	Female	Block_2	Narrow_Focus	nfc	1.525035526
1964	daki_HL_2_nfc	4	290.2080955	disyllable	HL	2	F1_2	1	Female	Block_2	Narrow_Focus	nfc	1.468786052
1965	daki_HL_2_nfc	5	286.6001994	disyllable	HL	2	F1_2	1	Female	Block_2	Narrow_Focus	nfc	1.398966903
1966	daki_HL_2_nfc	6	282.872813	disyllable	HL	2	F1_2	1	Female	Block_2	Narrow_Focus	nfc	1.325906202
1967	daki_HL_2_nfc	7	278.8585664	disyllable	HL	2	F1_2	1	Female	Block_2	Narrow_Focus	nfc	1.246138125
1968	daki_HL_2_nfc	8	274.8443198	disyllable	HL	2	F1_2	1	Female	Block_2	Narrow_Focus	nfc	1.1652134
1969	daki_HL_2_nfc	9	270.5206714	disyllable	HL	2	F1_2	1	Female	Block_2	Narrow_Focus	nfc	1.076718431
1970	daki_HL_2_nfc	10	266.1776538	disyllable	HL	2	F1_2	1	Female	Block_2	Narrow_Focus	nfc	0.986391513
1971	daki_HL_2_nfc	11	262.420848	disyllable	HL	2	F1_2	1	Female	Block_2	Narrow_Focus	nfc	0.907059861
1972	daki_HL_2_nfc	12	259.074595	disyllable	HL	2	F1_2	1	Female	Block_2	Narrow_Focus	nfc	0.83543553
1973	daki_HL_2_nfc	13	255.6510975	disyllable	HL	2	F1_2	1	Female	Block_2	Narrow_Focus	nfc	0.761193996
1974	daki_HL_2_nfc	14	251.9763449	disyllable	HL	2	F1_2	1	Female	Block_2	Narrow_Focus	nfc	0.680389232
1975	daki_HL_2_nfc	15	248.3015924	disyllable	HL	2	F1_2	1	Female	Block_2	Narrow_Focus	nfc	0.598397338
1976	daki_HL_2_nfc	16	244.0766194	disyllable	HL	2	F1_2	1	Female	Block_2	Narrow_Focus	nfc	0.502615727
1977	daki_HL_2_nfc	17	239.7781557	disyllable	HL	2	F1_2	1	Female	Block_2	Narrow_Focus	nfc	0.403451274
1978	daki_HL_2_nfc	18	235.2102059	disyllable	HL	2	F1_2	1	Female	Block_2	Narrow_Focus	nfc	0.296102248
1979	daki_HL_2_nfc	19	230.4025096	disyllable	HL	2	F1_2	1	Female	Block_2	Narrow_Focus	nfc	0.180843474
1980	daki_HL_2_nfc	20	226.4403525	disyllable	HL	2	F1_2	1	Female	Block_2	Narrow_Focus	nfc	0.084033055
1981	toku_LH_1_nfc	1	213.6160247	disyllable	LH	1	F1_2	1	Female	Block_2	Narrow_Focus	nfc	-0.241350536
1982	toku_LH_1_nfc	2	211.1629549	disyllable	LH	1	F1_2	1	Female	Block_2	Narrow_Focus	nfc	-0.305811691
1983	toku_LH_1_nfc	3	208.7098851	disyllable	LH	1	F1_2	1	Female	Block_2	Narrow_Focus	nfc	-0.37102608
1984	toku_LH_1_nfc	4	206.2568153	disyllable	LH	1	F1_2	1	Female	Block_2	Narrow_Focus	nfc	-0.437011515
1985	toku_LH_1_nfc	5	203.8037454	disyllable	LH	1	F1_2	1	Female	Block_2	Narrow_Focus	nfc	-0.503786449
1986	toku_LH_1_nfc	6	202.9907312	disyllable	LH	1	F1_2	1	Female	Block_2	Narrow_Focus	nfc	-0.526094931
1987	toku_LH_1_nfc	7	202.8408829	disyllable	LH	1	F1_2	1	Female	Block_2	Narrow_Focus	nfc	-0.530216403
1988	toku_LH_1_nfc	8	202.6910346	disyllable	LH	1	F1_2	1	Female	Block_2	Narrow_Focus	nfc	-0.53434092
1989	toku_LH_1_nfc	9	202.5411862	disyllable	LH	1	F1_2	1	Female	Block_2	Narrow_Focus	nfc	-0.538468491
1990	toku_LH_1_nfc	10	203.1792069	disyllable	LH	1	F1_2	1	Female	Block_2	Narrow_Focus	nfc	-0.520915358
1991	toku_LH_1_nfc	11	204.8869241	disyllable	LH	1	F1_2	1	Female	Block_2	Narrow_Focus	nfc	-0.47420273
1992	toku_LH_1_nfc	12	206.5946413	disyllable	LH	1	F1_2	1	Female	Block_2	Narrow_Focus	nfc	-0.427877836
1993	toku_LH_1_nfc	13	208.3023585	disyllable	LH	1	F1_2	1	Female	Block_2	Narrow_Focus	nfc	-0.381934294
1994	toku_LH_1_nfc	14	210.2899096	disyllable	LH	1	F1_2	1	Female	Block_2	Narrow_Focus	nfc	-0.328934189
1995	toku_LH_1_nfc	15	214.0520428	disyllable	LH	1	F1_2	1	Female	Block_2	Narrow_Focus	nfc	-0.229970485
1996	toku_LH_1_nfc	16	217.8141761	disyllable	LH	1	F1_2	1	Female	Block_2	Narrow_Focus	nfc	-0.132731079
1997	toku_LH_1_nfc	17	221.5763094	disyllable	LH	1	F1_2	1	Female	Block_2	Narrow_Focus	nfc	-0.037156915
1998	toku_LH_1_nfc	18	225.3384426	disyllable	LH	1	F1_2	1	Female	Block_2	Narrow_Focus	nfc	0.056808081
1999	toku_LH_1_nfc	19	226.3205621	disyllable	LH	1	F1_2	1	Female	Block_2	Narrow_Focus	nfc	0.08107981
[truncated: 150,881 more rows]
