# Supplementary material for: The f0 perturbation effects in focus marking: Evidence from Korean and Japanese
Source: PLoS One. 2023 Mar 23;18(3):e0283139. doi: 10.1371/journal.pone.0283139 (PMC10035888; doi:10.1371/journal.pone.0283139)
Supplement: S7 File — Trimmed log-normalization data of Japanese monosyllables. (CSV) [file pone.0283139.s007.csv]

	Target	Time	F0	Syllable	Subject	Gender	Stop_types	Focus	logF0	Vowels	Initials
1	do	1	225.4177925	mono	1	Female	ved	base	0.058773029	o	d
2	do	2	226.310236	mono	1	Female	ved	base	0.080825163	o	d
3	do	3	227.2026796	mono	1	Female	ved	base	0.102790509	o	d
4	do	4	228.0951231	mono	1	Female	ved	base	0.124669742	o	d
5	do	5	229.08393	mono	1	Female	ved	base	0.148811684	o	d
6	do	6	230.5229219	mono	1	Female	ved	base	0.183759468	o	d
7	do	7	231.9619138	mono	1	Female	ved	base	0.218489775	o	d
8	do	8	233.4009057	mono	1	Female	ved	base	0.253005294	o	d
9	do	9	235.0783754	mono	1	Female	ved	base	0.292973304	o	d
10	do	10	237.19366	mono	1	Female	ved	base	0.34296822	o	d
11	do	11	239.3089445	mono	1	Female	ved	base	0.392519254	o	d
12	do	12	241.424229	mono	1	Female	ved	base	0.441634222	o	d
13	do	13	243.8480533	mono	1	Female	ved	base	0.497386886	o	d
14	do	14	246.5466574	mono	1	Female	ved	base	0.558811742	o	d
15	do	15	249.2452614	mono	1	Female	ved	base	0.61956791	o	d
16	do	16	251.9438654	mono	1	Female	ved	base	0.679669793	o	d
17	do	17	254.684487	mono	1	Female	ved	base	0.740052167	o	d
18	do	18	257.4426693	mono	1	Female	ved	base	0.80016895	o	d
19	do	19	260.2008516	mono	1	Female	ved	base	0.859645074	o	d
20	do	20	262.9590338	mono	1	Female	ved	base	0.918494049	o	d
21	te	1	272.8805935	mono	1	Female	vles	base	1.125194358	e	t
22	te	2	275.4680253	mono	1	Female	vles	base	1.177864167	e	t
23	te	3	278.0554572	mono	1	Female	vles	base	1.230041564	e	t
24	te	4	280.5261721	mono	1	Female	vles	base	1.279414071	e	t
25	te	5	282.677284	mono	1	Female	vles	base	1.322047098	e	t
26	te	6	284.8283959	mono	1	Female	vles	base	1.364356923	e	t
27	te	7	286.886952	mono	1	Female	vles	base	1.404548135	e	t
28	te	8	288.8650645	mono	1	Female	vles	base	1.442897978	e	t
29	te	9	290.843177	mono	1	Female	vles	base	1.4809861	e	t
30	te	10	292.6418396	mono	1	Female	vles	base	1.515394759	e	t
31	te	11	294.3963411	mono	1	Female	vles	base	1.548755451	e	t
32	te	12	295.9823476	mono	1	Female	vles	base	1.578741669	e	t
33	te	13	295.3302057	mono	1	Female	vles	base	1.566431287	e	t
34	te	14	294.6780638	mono	1	Female	vles	base	1.554093691	e	t
35	te	15	293.2483872	mono	1	Female	vles	base	1.526950429	e	t
36	te	16	290.2925446	mono	1	Female	vles	base	1.470409875	e	t
37	te	17	287.3367021	mono	1	Female	vles	base	1.413290655	e	t
38	te	18	282.9428727	mono	1	Female	vles	base	1.327288302	e	t
39	te	19	277.6102656	mono	1	Female	vles	base	1.221098634	e	t
40	te	20	272.2776586	mono	1	Female	vles	base	1.112849264	e	t
41	da	1	251.1273756	mono	1	Female	ved	base	0.661553555	a	d
42	da	2	244.0296513	mono	1	Female	ved	base	0.501541651	a	d
43	da	3	237.485705	mono	1	Female	ved	base	0.349835675	a	d
44	da	4	233.6345126	mono	1	Female	ved	base	0.258588482	a	d
45	da	5	230.9515815	mono	1	Female	ved	base	0.194127858	a	d
46	da	6	230.5248643	mono	1	Female	ved	base	0.183806494	a	d
47	da	7	231.8102007	mono	1	Female	ved	base	0.214838329	a	d
48	da	8	234.7291309	mono	1	Female	ved	base	0.284675635	a	d
49	da	9	237.4771969	mono	1	Female	ved	base	0.349635726	a	d
50	da	10	240.1457037	mono	1	Female	ved	base	0.41199974	a	d
51	da	11	242.895547	mono	1	Female	ved	base	0.475543774	a	d
52	da	12	245.6584842	mono	1	Female	ved	base	0.538669939	a	d
53	da	13	248.3824018	mono	1	Female	ved	base	0.600213389	a	d
54	da	14	251.0919881	mono	1	Female	ved	base	0.660767048	a	d
55	da	15	253.7420432	mono	1	Female	ved	base	0.719361518	a	d
56	da	16	256.2683805	mono	1	Female	ved	base	0.774653505	a	d
57	da	17	258.5791122	mono	1	Female	ved	base	0.824751484	a	d
58	da	18	260.7394759	mono	1	Female	ved	base	0.871186101	a	d
59	da	19	262.7692387	mono	1	Female	ved	base	0.914464374	a	d
60	da	20	263.3699486	mono	1	Female	ved	base	0.927208518	a	d
61	to	1	266.855922	mono	1	Female	vles	base	1.000594951	o	t
62	to	2	268.4280285	mono	1	Female	vles	base	1.033377699	o	t
63	to	3	270.000135	mono	1	Female	vles	base	1.065969007	o	t
64	to	4	271.8283155	mono	1	Female	vles	base	1.103631172	o	t
65	to	5	273.7176906	mono	1	Female	vles	base	1.142288774	o	t
66	to	6	275.7413209	mono	1	Female	vles	base	1.183398464	o	t
67	to	7	277.8492667	mono	1	Female	vles	base	1.225901427	o	t
68	to	8	279.8755343	mono	1	Female	vles	base	1.266454626	o	t
69	to	9	281.7896366	mono	1	Female	vles	base	1.304494204	o	t
70	to	10	283.5963687	mono	1	Female	vles	base	1.340163666	o	t
71	to	11	285.0405437	mono	1	Female	vles	base	1.368512296	o	t
72	to	12	286.4580563	mono	1	Female	vles	base	1.396198219	o	t
73	to	13	287.1533523	mono	1	Female	vles	base	1.409728242	o	t
74	to	14	287.8486483	mono	1	Female	vles	base	1.423225543	o	t
75	to	15	286.1269048	mono	1	Female	vles	base	1.38974267	o	t
76	to	16	283.9540728	mono	1	Female	vles	base	1.347198694	o	t
77	to	17	280.0405111	mono	1	Female	vles	base	1.269743493	o	t
78	to	18	275.1889921	mono	1	Female	vles	base	1.172208014	o	t
79	to	19	269.1913618	mono	1	Female	vles	base	1.049226118	o	t
80	to	20	261.8317485	mono	1	Female	vles	base	0.894517058	o	t
81	go	1	192.8340718	mono	1	Female	ved	base	-0.81257182	o	g
82	go	2	181.2936583	mono	1	Female	ved	base	-1.156989656	o	g
83	go	3	171.4470951	mono	1	Female	ved	base	-1.468654805	o	g
84	go	4	164.1899659	mono	1	Female	ved	base	-1.710039096	o	g
85	go	5	160.4474114	mono	1	Female	ved	base	-1.838726256	o	g
86	go	6	158.4794935	mono	1	Female	ved	base	-1.907602221	o	g
87	go	7	160.2028552	mono	1	Female	ved	base	-1.84723947	o	g
88	go	8	161.8061921	mono	1	Female	ved	base	-1.791660989	o	g
89	go	9	163.3232631	mono	1	Female	ved	base	-1.739577616	o	g
90	go	10	164.5346698	mono	1	Female	ved	base	-1.698334391	o	g
91	go	11	165.6991333	mono	1	Female	ved	base	-1.658974624	o	g
92	go	12	166.7965563	mono	1	Female	ved	base	-1.622133236	o	g
93	go	13	167.8689204	mono	1	Female	ved	base	-1.586366509	o	g
94	go	14	168.948878	mono	1	Female	ved	base	-1.550576688	o	g
95	go	15	170.1062895	mono	1	Female	ved	base	-1.512473135	o	g
96	go	16	171.2548021	mono	1	Female	ved	base	-1.474917963	o	g
97	go	17	172.3962973	mono	1	Female	ved	base	-1.437840986	o	g
98	go	18	173.7671066	mono	1	Female	ved	base	-1.393638721	o	g
99	go	19	175.4556861	mono	1	Female	ved	base	-1.3396667	o	g
100	go	20	177.7140988	mono	1	Female	ved	base	-1.268287439	o	g
101	bo	1	184.4186657	mono	1	Female	ved	base	-1.061607225	o	b
102	bo	2	190.2582022	mono	1	Female	ved	base	-0.887625741	o	b
103	bo	3	196.6062881	mono	1	Female	ved	base	-0.704449444	o	b
104	bo	4	204.3940096	mono	1	Female	ved	base	-0.487645744	o	b
105	bo	5	212.8070069	mono	1	Female	ved	base	-0.26252753	o	b
106	bo	6	221.7924026	mono	1	Female	ved	base	-0.03171662	o	b
107	bo	7	230.8558618	mono	1	Female	ved	base	0.191814266	o	b
108	bo	8	239.9099503	mono	1	Female	ved	base	0.406518071	o	b
109	bo	9	248.2930842	mono	1	Female	ved	base	0.598206096	o	b
110	bo	10	256.391328	mono	1	Female	ved	base	0.777330435	o	b
111	bo	11	263.8409706	mono	1	Female	ved	base	0.937181001	o	b
112	bo	12	270.5796002	mono	1	Female	ved	base	1.077934047	o	b
113	bo	13	276.7735357	mono	1	Female	ved	base	1.204251678	o	b
114	bo	14	281.8515211	mono	1	Female	ved	base	1.305719739	o	b
115	bo	15	286.4159333	mono	1	Female	ved	base	1.395377477	o	b
116	bo	16	288.0836042	mono	1	Female	ved	base	1.427779211	o	b
117	bo	17	288.7872843	mono	1	Female	ved	base	1.441395013	o	b
118	bo	18	287.6954751	mono	1	Female	ved	base	1.4202549	o	b
119	bo	19	285.2658308	mono	1	Female	ved	base	1.372921645	o	b
120	bo	20	281.9821982	mono	1	Female	ved	base	1.308306729	o	b
121	pe	1	273.6105361	mono	1	Female	vles	base	1.140103485	e	p
122	pe	2	272.3107172	mono	1	Female	vles	base	1.113526847	e	p
123	pe	3	271.0108984	mono	1	Female	vles	base	1.08682305	e	p
124	pe	4	270.5343549	mono	1	Female	vles	base	1.077000725	e	p
125	pe	5	270.9501286	mono	1	Female	vles	base	1.085571448	e	p
126	pe	6	271.3659023	mono	1	Female	vles	base	1.094129029	e	p
127	pe	7	273.3557424	mono	1	Female	vles	base	1.13490383	e	p
128	pe	8	275.4115849	mono	1	Female	vles	base	1.176720552	e	p
129	pe	9	277.9920102	mono	1	Female	vles	base	1.228767927	e	p
130	pe	10	281.2410773	mono	1	Female	vles	base	1.293618986	e	p
131	pe	11	284.4901444	mono	1	Female	vles	base	1.357725133	e	p
132	pe	12	284.9707976	mono	1	Female	vles	base	1.367146509	e	p
133	pe	13	285.2091243	mono	1	Female	vles	base	1.371812106	e	p
134	pe	14	284.3118576	mono	1	Female	vles	base	1.354226451	e	p
135	pe	15	281.7068704	mono	1	Female	vles	base	1.302854717	e	p
136	pe	16	279.1018832	mono	1	Female	vles	base	1.251005727	e	p
137	pe	17	274.213942	mono	1	Female	vles	base	1.152398092	e	p
138	pe	18	269.0125321	mono	1	Female	vles	base	1.045517269	e	p
139	pe	19	265.673757	mono	1	Female	vles	base	0.975816089	e	p
140	pe	20	265.6586194	mono	1	Female	vles	base	0.975498082	e	p
141	de	1	217.7301093	mono	1	Female	ved	base	-0.13488554	e	d
142	de	2	215.4975368	mono	1	Female	ved	base	-0.192408287	e	d
143	de	3	213.2649644	mono	1	Female	ved	base	-0.250530086	e	d
144	de	4	213.933674	mono	1	Female	ved	base	-0.233057611	e	d
145	de	5	215.1565187	mono	1	Female	ved	base	-0.201247128	e	d
146	de	6	218.287295	mono	1	Female	ved	base	-0.120621494	e	d
147	de	7	222.3189537	mono	1	Female	ved	base	-0.018482496	e	d
148	de	8	227.4349664	mono	1	Female	ved	base	0.108493537	e	d
149	de	9	233.5563465	mono	1	Female	ved	base	0.25672094	e	d
150	de	10	239.6410715	mono	1	Female	ved	base	0.400259601	e	d
151	de	11	245.6602147	mono	1	Female	ved	base	0.538709254	e	d
152	de	12	251.6000896	mono	1	Female	ved	base	0.672049278	e	d
153	de	13	257.219221	mono	1	Female	ved	base	0.795322748	e	d
154	de	14	262.7052984	mono	1	Female	ved	base	0.913106156	e	d
155	de	15	264.8042647	mono	1	Female	ved	base	0.957520555	e	d
156	de	16	266.9032309	mono	1	Female	ved	base	1.001584287	e	d
157	de	17	265.6763806	mono	1	Female	ved	base	0.975871203	e	d
158	de	18	263.9849428	mono	1	Female	ved	base	0.940225629	e	d
159	de	19	259.5017892	mono	1	Female	ved	base	0.844630685	e	d
160	de	20	253.91709	mono	1	Female	ved	base	0.723210345	e	d
161	ba	1	231.331995	mono	1	Female	ved	base	0.20331317	a	b
162	ba	2	224.1691081	mono	1	Female	ved	base	0.027771257	a	b
163	ba	3	217.0062213	mono	1	Female	ved	base	-0.153471809	a	b
164	ba	4	212.4548347	mono	1	Female	ved	base	-0.271771215	a	b
165	ba	5	208.2399942	mono	1	Female	ved	base	-0.383605474	a	b
166	ba	6	206.6543798	mono	1	Female	ved	base	-0.426264262	a	b
167	ba	7	205.8466763	mono	1	Female	ved	base	-0.44812042	a	b
168	ba	8	207.3671977	mono	1	Female	ved	base	-0.407046518	a	b
169	ba	9	210.1003972	mono	1	Female	ved	base	-0.333966081	a	b
170	ba	10	213.2208996	mono	1	Female	ved	base	-0.251683362	a	b
171	ba	11	216.6668864	mono	1	Female	ved	base	-0.162205795	a	b
172	ba	12	220.3716182	mono	1	Female	ved	base	-0.067583421	a	b
173	ba	13	224.4204521	mono	1	Female	ved	base	0.034025371	a	b
174	ba	14	228.6879112	mono	1	Female	ved	base	0.13915533	a	b
175	ba	15	233.4306924	mono	1	Female	ved	base	0.253717505	a	b
176	ba	16	238.2390237	mono	1	Female	ved	base	0.367511095	a	b
177	ba	17	243.3081084	mono	1	Female	ved	base	0.485015232	a	b
178	ba	18	248.3791332	mono	1	Female	ved	base	0.600139944	a	b
179	ba	19	253.4705872	mono	1	Female	ved	base	0.713387648	a	b
180	ba	20	258.5620412	mono	1	Female	ved	base	0.824383019	a	b
181	to	1	268.7309291	mono	1	Female	vles	base	1.039671945	o	t
182	to	2	272.4549958	mono	1	Female	vles	base	1.116483079	o	t
183	to	3	276.1790624	mono	1	Female	vles	base	1.192251408	o	t
184	to	4	278.9498413	mono	1	Female	vles	base	1.247964596	o	t
185	to	5	281.6964219	mono	1	Female	vles	base	1.302647712	o	t
186	to	6	283.6802987	mono	1	Female	vles	base	1.341815128	o	t
187	to	7	285.6244461	mono	1	Female	vles	base	1.379933333	o	t
188	to	8	286.9833365	mono	1	Female	vles	base	1.40642287	o	t
189	to	9	288.2952747	mono	1	Female	vles	base	1.431878407	o	t
190	to	10	289.4574903	mono	1	Female	vles	base	1.454332298	o	t
191	to	11	290.6032505	mono	1	Female	vles	base	1.476380196	o	t
192	to	12	291.569512	mono	1	Female	vles	base	1.494906533	o	t
193	to	13	292.510417	mono	1	Female	vles	base	1.512887798	o	t
194	to	14	290.5110293	mono	1	Female	vles	base	1.474608801	o	t
195	to	15	287.9987232	mono	1	Female	vles	base	1.426134566	o	t
196	to	16	283.0605317	mono	1	Female	vles	base	1.329608647	o	t
197	to	17	277.6138429	mono	1	Female	vles	base	1.221170551	o	t
198	to	18	270.2355327	mono	1	Female	vles	base	1.070832691	o	t
199	to	19	262.3802034	mono	1	Female	vles	base	0.906195382	o	t
200	to	20	260.6104166	mono	1	Female	vles	base	0.868422939	o	t
201	do	1	240.7752443	mono	1	Female	ved	base	0.426611302	o	d
202	do	2	236.4373207	mono	1	Female	ved	base	0.325143476	o	d
203	do	3	232.0993971	mono	1	Female	ved	base	0.221796674	o	d
204	do	4	229.9498695	mono	1	Female	ved	base	0.169868358	o	d
205	do	5	229.0874667	mono	1	Female	ved	base	0.148897846	o	d
206	do	6	228.9929647	mono	1	Female	ved	base	0.146595103	o	d
207	do	7	231.0917739	mono	1	Female	ved	base	0.197514647	o	d
208	do	8	233.190583	mono	1	Female	ved	base	0.247973815	o	d
209	do	9	237.532225	mono	1	Female	ved	base	0.350928816	o	d
210	do	10	242.1539636	mono	1	Female	ved	base	0.45847821	o	d
211	do	11	246.5180198	mono	1	Female	ved	base	0.558163438	o	d
212	do	12	250.6429154	mono	1	Female	ved	base	0.650776511	o	d
213	do	13	254.7584465	mono	1	Female	ved	base	0.741672652	o	d
214	do	14	258.8201956	mono	1	Female	ved	base	0.829952496	o	d
215	do	15	262.8819447	mono	1	Female	ved	base	0.916857666	o	d
216	do	16	266.8435537	mono	1	Female	ved	base	1.000336273	o	d
217	do	17	270.7765814	mono	1	Female	ved	base	1.081995562	o	d
218	do	18	274.6127581	mono	1	Female	ved	base	1.160509269	o	d
219	do	19	278.3081841	mono	1	Female	ved	base	1.235111927	o	d
220	do	20	281.8662072	mono	1	Female	ved	base	1.306010537	o	d
221	ko	1	290.137853	mono	1	Female	vles	base	1.46743504	o	k
222	ko	2	292.7387722	mono	1	Female	vles	base	1.517243082	o	k
223	ko	3	295.3396915	mono	1	Female	vles	base	1.566610544	o	k
224	ko	4	297.377811	mono	1	Female	vles	base	1.604992753	o	k
225	ko	5	299.1273439	mono	1	Female	vles	base	1.637731007	o	k
226	ko	6	300.6215893	mono	1	Female	vles	base	1.665540925	o	k
227	ko	7	301.5784966	mono	1	Female	vles	base	1.683277746	o	k
228	ko	8	302.5354039	mono	1	Female	vles	base	1.700958378	o	k
229	ko	9	302.6632077	mono	1	Female	vles	base	1.703315555	o	k
230	ko	10	302.7767736	mono	1	Female	vles	base	1.705409297	o	k
231	ko	11	302.5747538	mono	1	Female	vles	base	1.701684242	o	k
232	ko	12	302.1983988	mono	1	Female	vles	base	1.694737973	o	k
233	ko	13	300.8212939	mono	1	Female	vles	base	1.669247221	o	k
234	ko	14	297.1658938	mono	1	Female	vles	base	1.601014166	o	k
235	ko	15	293.5104937	mono	1	Female	vles	base	1.53193657	o	k
236	ko	16	287.0467772	mono	1	Female	vles	base	1.407656485	o	k
237	ko	17	280.4849233	mono	1	Female	vles	base	1.278593367	o	k
238	ko	18	272.4798215	mono	1	Female	vles	base	1.116991594	o	k
239	ko	19	263.6171415	mono	1	Female	vles	base	0.932444311	o	k
240	ko	20	257.3013966	mono	1	Female	vles	base	0.797105482	o	k
241	ga	1	232.234216	mono	1	Female	ved	base	0.225037584	a	g
242	ga	2	225.9031922	mono	1	Female	ved	base	0.070777983	a	g
243	ga	3	219.5721685	mono	1	Female	ved	base	-0.087866823	a	g
244	ga	4	215.6222385	mono	1	Female	ved	base	-0.189179638	a	g
245	ga	5	213.2955939	mono	1	Female	ved	base	-0.249728582	a	g
246	ga	6	211.6039431	mono	1	Female	ved	base	-0.294168487	a	g
247	ga	7	212.6327063	mono	1	Female	ved	base	-0.267100594	a	g
248	ga	8	213.6614695	mono	1	Female	ved	base	-0.240163345	a	g
249	ga	9	217.0636406	mono	1	Female	ved	base	-0.151995271	a	g
250	ga	10	221.120222	mono	1	Female	ved	base	-0.048656667	a	g
251	ga	11	225.1507203	mono	1	Female	ved	base	0.052156743	a	g
252	ga	12	229.138388	mono	1	Female	ved	base	0.150138259	a	g
253	ga	13	233.1260557	mono	1	Female	ved	base	0.24642924	a	g
254	ga	14	236.6558295	mono	1	Female	ved	base	0.330298951	a	g
255	ga	15	240.1729515	mono	1	Female	ved	base	0.41263295	a	g
256	ga	16	243.5190848	mono	1	Female	ved	base	0.489852559	a	g
257	ga	17	246.7350298	mono	1	Female	ved	base	0.563074284	a	g
258	ga	18	249.8930148	mono	1	Female	ved	base	0.634053475	a	g
259	ga	19	252.7519689	mono	1	Female	ved	base	0.697542239	a	g
260	ga	20	255.610923	mono	1	Female	ved	base	0.760316887	a	g
261	ka	1	262.1476825	mono	1	Female	vles	base	0.901247267	a	k
262	ka	2	263.969654	mono	1	Female	vles	base	0.939902391	a	k
263	ka	3	265.7916256	mono	1	Female	vles	base	0.978291627	a	k
264	ka	4	267.6135971	mono	1	Female	vles	base	1.016418603	a	k
265	ka	5	269.290447	mono	1	Female	vles	base	1.051280041	a	k
266	ka	6	270.9407198	mono	1	Female	vles	base	1.085377642	a	k
267	ka	7	272.5909925	mono	1	Female	vles	base	1.119268185	a	k
268	ka	8	274.1028615	mono	1	Female	vles	base	1.150136821	a	k
269	ka	9	275.5526714	mono	1	Female	vles	base	1.179578856	a	k
270	ka	10	277.0024814	mono	1	Female	vles	base	1.208866391	a	k
271	ka	11	278.2339065	mono	1	Female	vles	base	1.233622202	a	k
272	ka	12	279.2760018	mono	1	Female	vles	base	1.254486401	a	k
273	ka	13	280.3180971	mono	1	Female	vles	base	1.275272892	a	k
274	ka	14	281.2089832	mono	1	Female	vles	base	1.292982062	a	k
275	ka	15	281.8540394	mono	1	Female	vles	base	1.305769605	a	k
276	ka	16	282.4990955	mono	1	Female	vles	base	1.318527913	a	k
277	ka	17	283.1303204	mono	1	Female	vles	base	1.330984489	a	k
278	ka	18	283.7141904	mono	1	Female	vles	base	1.342481865	a	k
279	ka	19	284.2980604	mono	1	Female	vles	base	1.353955604	a	k
280	ka	20	284.8403833	mono	1	Female	vles	base	1.364591805	a	k
281	go	1	222.5767808	mono	1	Female	ved	base	-0.0120138	o	g
282	go	2	220.3591365	mono	1	Female	ved	base	-0.067899537	o	g
283	go	3	218.1414921	mono	1	Female	ved	base	-0.124350552	o	g
284	go	4	217.5303414	mono	1	Female	ved	base	-0.140008523	o	g
285	go	5	218.2143744	mono	1	Female	ved	base	-0.122486201	o	g
286	go	6	219.184889	mono	1	Female	ved	base	-0.097719332	o	g
287	go	7	222.5391779	mono	1	Female	ved	base	-0.012956762	o	g
288	go	8	225.8934668	mono	1	Female	ved	base	0.070537707	o	g
289	go	9	230.4458478	mono	1	Female	ved	base	0.18189316	o	g
290	go	10	235.6128755	mono	1	Female	ved	base	0.305648603	o	g
291	go	11	240.6992611	mono	1	Female	ved	base	0.42484977	o	g
292	go	12	245.4904615	mono	1	Female	ved	base	0.534851366	o	g
293	go	13	250.281662	mono	1	Female	ved	base	0.642726693	o	g
294	go	14	252.7300213	mono	1	Female	ved	base	0.69705759	o	g
295	go	15	254.4715027	mono	1	Female	ved	base	0.735382961	o	g
296	go	16	255.3016442	mono	1	Female	ved	base	0.753559949	o	g
297	go	17	254.2116329	mono	1	Female	ved	base	0.729680597	o	g
298	go	18	253.1216216	mono	1	Female	ved	base	0.705698636	o	g
299	go	19	250.0675511	mono	1	Female	ved	base	0.637950169	o	g
300	go	20	246.7341865	mono	1	Female	ved	base	0.563055209	o	g
301	bo	1	232.3472185	mono	1	Female	ved	base	0.227752601	o	b
302	bo	2	230.2476945	mono	1	Female	ved	base	0.177092117	o	b
303	bo	3	228.941753	mono	1	Female	ved	base	0.145346823	o	b
304	bo	4	230.8948474	mono	1	Female	ved	base	0.192756683	o	b
305	bo	5	234.1148061	mono	1	Female	ved	base	0.270049945	o	b
306	bo	6	239.3026731	mono	1	Female	ved	base	0.392372994	o	b
307	bo	7	246.1043949	mono	1	Female	ved	base	0.548791293	o	b
308	bo	8	254.0394401	mono	1	Female	ved	base	0.725898932	o	b
309	bo	9	261.0741125	mono	1	Female	ved	base	0.878344312	o	b
310	bo	10	267.8596656	mono	1	Female	ved	base	1.02154798	o	b
311	bo	11	273.4867074	mono	1	Female	ved	base	1.137577079	o	b
312	bo	12	278.8733172	mono	1	Female	ved	base	1.246433339	o	b
313	bo	13	283.2424776	mono	1	Female	ved	base	1.33319489	o	b
314	bo	14	287.0845733	mono	1	Female	ved	base	1.408391307	o	b
315	bo	15	290.0320698	mono	1	Female	ved	base	1.465399836	o	b
316	bo	16	290.4364383	mono	1	Female	ved	base	1.473175636	o	b
317	bo	17	288.8951979	mono	1	Female	ved	base	1.443480144	o	b
318	bo	18	283.7652052	mono	1	Female	ved	base	1.343485308	o	b
319	bo	19	277.5166468	mono	1	Female	ved	base	1.219216211	o	b
320	bo	20	266.9803354	mono	1	Female	ved	base	1.003196341	o	b
321	ge	1	227.1751578	mono	1	Female	ved	base	0.102114416	e	g
322	ge	2	222.4990006	mono	1	Female	ved	base	-0.013964459	e	g
323	ge	3	217.8228434	mono	1	Female	ved	base	-0.132509001	e	g
324	ge	4	213.7899784	mono	1	Female	ved	base	-0.236807571	e	g
325	ge	5	212.5185893	mono	1	Female	ved	base	-0.270096672	e	g
326	ge	6	211.2472001	mono	1	Female	ved	base	-0.303585527	e	g
327	ge	7	211.0316397	mono	1	Female	ved	base	-0.309283443	e	g
328	ge	8	212.5543554	mono	1	Female	ved	base	-0.26915748	e	g
329	ge	9	214.0770711	mono	1	Female	ved	base	-0.229317951	e	g
330	ge	10	216.9714013	mono	1	Female	ved	base	-0.154367396	e	g
331	ge	11	220.913976	mono	1	Female	ved	base	-0.053864728	e	g
332	ge	12	224.8565507	mono	1	Female	ved	base	0.044860073	e	g
333	ge	13	227.8664011	mono	1	Female	ved	base	0.11907054	e	g
334	ge	14	230.5748128	mono	1	Female	ved	base	0.185015627	e	g
335	ge	15	233.2832245	mono	1	Female	ved	base	0.250190605	e	g
336	ge	16	234.9319621	mono	1	Female	ved	base	0.289496185	e	g
337	ge	17	236.5186614	mono	1	Female	ved	base	0.327063177	e	g
338	ge	18	237.9705722	mono	1	Female	ved	base	0.361218728	e	g
339	ge	19	238.5486155	mono	1	Female	ved	base	0.374758974	e	g
340	ge	20	239.1266588	mono	1	Female	ved	base	0.388266449	e	g
341	ta	1	236.4661928	mono	1	Female	vles	base	0.325824955	a	t
342	ta	2	235.9216396	mono	1	Female	vles	base	0.312957633	a	t
343	ta	3	235.3770863	mono	1	Female	vles	base	0.300060574	a	t
344	ta	4	234.832533	mono	1	Female	vles	base	0.287133642	a	t
345	ta	5	234.2879798	mono	1	Female	vles	base	0.274176702	a	t
346	ta	6	233.7434265	mono	1	Female	vles	base	0.261189609	a	t
347	ta	7	233.1988732	mono	1	Female	vles	base	0.248172224	a	t
348	ta	8	232.6543199	mono	1	Female	vles	base	0.235124406	a	t
349	ta	9	232.0634278	mono	1	Female	vles	base	0.22093169	a	t
350	ta	10	231.4664145	mono	1	Female	vles	base	0.206555199	a	t
351	ta	11	230.8694012	mono	1	Female	vles	base	0.192141578	a	t
352	ta	12	230.272388	mono	1	Female	vles	base	0.17769064	a	t
353	ta	13	229.6753747	mono	1	Female	vles	base	0.163202184	a	t
354	ta	14	229.0783614	mono	1	Female	vles	base	0.148676018	a	t
355	ta	15	228.4813482	mono	1	Female	vles	base	0.134111947	a	t
356	ta	16	228.3418834	mono	1	Female	vles	base	0.130704236	a	t
357	ta	17	228.3416957	mono	1	Female	vles	base	0.130699648	a	t
358	ta	18	228.3415079	mono	1	Female	vles	base	0.130695058	a	t
359	ta	19	228.3413202	mono	1	Female	vles	base	0.13069047	a	t
360	ta	20	228.3411325	mono	1	Female	vles	base	0.130685883	a	t
361	ta	1	261.4398786	mono	1	Female	vles	base	0.886157926	a	t
362	ta	2	262.8352959	mono	1	Female	vles	base	0.915867211	a	t
363	ta	3	264.2307131	mono	1	Female	vles	base	0.945419182	a	t
364	ta	4	265.6261303	mono	1	Female	vles	base	0.974815497	a	t
365	ta	5	267.3773548	mono	1	Female	vles	base	1.011489617	a	t
366	ta	6	269.3506208	mono	1	Female	vles	base	1.052527006	a	t
367	ta	7	271.3238868	mono	1	Female	vles	base	1.093264849	a	t
368	ta	8	272.9395267	mono	1	Female	vles	base	1.126399551	a	t
369	ta	9	273.3678977	mono	1	Female	vles	base	1.135151997	a	t
370	ta	10	273.7962687	mono	1	Female	vles	base	1.143890738	a	t
371	ta	11	274.2246397	mono	1	Female	vles	base	1.152615817	a	t
372	ta	12	273.2546966	mono	1	Female	vles	base	1.132840414	a	t
373	ta	13	272.0326203	mono	1	Female	vles	base	1.10782429	a	t
374	ta	14	270.8105439	mono	1	Female	vles	base	1.082695529	a	t
375	ta	15	268.7505516	mono	1	Female	vles	base	1.040079454	a	t
376	ta	16	265.7186347	mono	1	Female	vles	base	0.976758763	a	t
377	ta	17	262.6867179	mono	1	Female	vles	base	0.912711408	a	t
378	ta	18	259.8926913	mono	1	Female	vles	base	0.853031417	a	t
379	ta	19	259.8826654	mono	1	Female	vles	base	0.852816112	a	t
380	ta	20	259.8726395	mono	1	Female	vles	base	0.852600799	a	t
381	te	1	265.0783008	mono	1	Female	vles	base	0.963293196	e	t
382	te	2	266.3419986	mono	1	Female	vles	base	0.989836334	e	t
383	te	3	267.6056964	mono	1	Female	vles	base	1.016253833	e	t
384	te	4	268.8693943	mono	1	Female	vles	base	1.042546877	e	t
385	te	5	270.3450285	mono	1	Female	vles	base	1.073093602	e	t
386	te	6	271.9320825	mono	1	Female	vles	base	1.105761263	e	t
387	te	7	273.5191366	mono	1	Female	vles	base	1.138238824	e	t
388	te	8	274.8655443	mono	1	Female	vles	base	1.165644373	e	t
389	te	9	275.6784514	mono	1	Female	vles	base	1.182125828	e	t
390	te	10	276.4913586	mono	1	Female	vles	base	1.198558758	e	t
391	te	11	277.3042657	mono	1	Female	vles	base	1.214943442	e	t
392	te	12	277.0634981	mono	1	Female	vles	base	1.210095622	e	t
393	te	13	276.785961	mono	1	Female	vles	base	1.204502224	e	t
394	te	14	276.508424	mono	1	Female	vles	base	1.198903217	e	t
395	te	15	275.8244207	mono	1	Female	vles	base	1.185080166	e	t
396	te	16	274.8930932	mono	1	Female	vles	base	1.166203716	e	t
397	te	17	273.9617657	mono	1	Female	vles	base	1.147263205	e	t
398	te	18	273.2875433	mono	1	Female	vles	base	1.133511247	e	t
399	te	19	273.2839445	mono	1	Female	vles	base	1.133437752	e	t
400	te	20	273.2803458	mono	1	Female	vles	base	1.133364258	e	t
401	po	1	277.5957886	mono	1	Female	vles	base	1.220807582	o	p
402	po	2	280.3208252	mono	1	Female	vles	base	1.275327207	o	p
403	po	3	283.0458619	mono	1	Female	vles	base	1.329319397	o	p
404	po	4	285.2977454	mono	1	Female	vles	base	1.373546	o	p
405	po	5	287.317776	mono	1	Female	vles	base	1.412923034	o	p
406	po	6	288.9896825	mono	1	Female	vles	base	1.445305158	o	p
407	po	7	289.9926004	mono	1	Female	vles	base	1.464640279	o	p
408	po	8	290.9774476	mono	1	Female	vles	base	1.483562055	o	p
409	po	9	290.6318545	mono	1	Female	vles	base	1.476929511	o	p
410	po	10	290.2862613	mono	1	Female	vles	base	1.470289074	o	p
411	po	11	289.7585409	mono	1	Female	vles	base	1.460133866	o	p
412	po	12	289.1468875	mono	1	Female	vles	base	1.448340322	o	p
413	po	13	287.4388264	mono	1	Female	vles	base	1.415273904	o	p
414	po	14	283.7444966	mono	1	Female	vles	base	1.343077999	o	p
415	po	15	279.9853136	mono	1	Female	vles	base	1.268643328	o	p
416	po	16	273.8711708	mono	1	Female	vles	base	1.145417331	o	p
417	po	17	267.7570281	mono	1	Female	vles	base	1.019409042	o	p
418	po	18	260.2872012	mono	1	Female	vles	base	0.861496882	o	p
419	po	19	252.2306352	mono	1	Female	vles	base	0.6860187	o	p
420	po	20	247.1380085	mono	1	Female	vles	base	0.572182079	o	p
421	ba	1	225.1803575	mono	1	Female	ved	base	0.052891344	a	b
422	ba	2	219.1654437	mono	1	Female	ved	base	-0.098214486	a	b
423	ba	3	213.1505298	mono	1	Female	ved	base	-0.253525595	a	b
424	ba	4	211.0709615	mono	1	Female	ved	base	-0.308243614	a	b
425	ba	5	209.0804151	mono	1	Female	ved	base	-0.36112662	a	b
426	ba	6	210.5077291	mono	1	Female	ved	base	-0.323156291	a	b
427	ba	7	212.0932537	mono	1	Female	ved	base	-0.281277814	a	b
428	ba	8	216.6446378	mono	1	Female	ved	base	-0.162778919	a	b
429	ba	9	221.4068329	mono	1	Female	ved	base	-0.041427316	a	b
430	ba	10	225.9262315	mono	1	Female	ved	base	0.071347152	a	b
431	ba	11	230.4220614	mono	1	Female	ved	base	0.181317059	a	b
432	ba	12	234.7769066	mono	1	Female	ved	base	0.285811462	a	b
433	ba	13	239.1142193	mono	1	Female	ved	base	0.387976112	a	b
434	ba	14	243.2750264	mono	1	Female	ved	base	0.484256338	a	b
435	ba	15	247.4088218	mono	1	Female	ved	base	0.57829444	a	b
436	ba	16	251.113252	mono	1	Female	ved	base	0.661239663	a	b
437	ba	17	254.7390159	mono	1	Female	ved	base	0.741246965	a	b
438	ba	18	257.9056458	mono	1	Female	ved	base	0.810196724	a	b
439	ba	19	260.9735543	mono	1	Female	ved	base	0.876194237	a	b
440	ba	20	261.5862163	mono	1	Female	ved	base	0.889280979	a	b
441	ke	1	264.6368219	mono	1	Female	vles	base	0.953990388	e	k
442	ke	2	267.5692903	mono	1	Female	vles	base	1.015494513	e	k
443	ke	3	270.5017588	mono	1	Female	vles	base	1.076328236	e	k
444	ke	4	273.4342272	mono	1	Female	vles	base	1.13650601	e	k
445	ke	5	276.3332085	mono	1	Female	vles	base	1.19536554	e	k
446	ke	6	279.2137161	mono	1	Female	vles	base	1.253241544	e	k
447	ke	7	282.0942236	mono	1	Female	vles	base	1.310523521	e	k
448	ke	8	284.1506694	mono	1	Female	vles	base	1.351061421	e	k
449	ke	9	284.1790993	mono	1	Female	vles	base	1.35161979	e	k
450	ke	10	284.2075292	mono	1	Female	vles	base	1.352178103	e	k
451	ke	11	284.2359591	mono	1	Female	vles	base	1.35273636	e	k
452	ke	12	281.1423964	mono	1	Female	vles	base	1.291660381	e	k
453	ke	13	277.8260759	mono	1	Female	vles	base	1.225435582	e	k
454	ke	14	274.5097553	mono	1	Female	vles	base	1.158415513	e	k
455	ke	15	269.4302339	mono	1	Female	vles	base	1.054176379	e	k
456	ke	16	263.0626943	mono	1	Female	vles	base	0.920693711	e	k
457	ke	17	256.6951547	mono	1	Female	vles	base	0.783940135	e	k
458	ke	18	251.7375453	mono	1	Female	vles	base	0.675097522	e	k
459	ke	19	251.7114854	mono	1	Female	vles	base	0.67451974	e	k
460	ke	20	251.6854256	mono	1	Female	vles	base	0.673941901	e	k
461	pa	1	272.3272309	mono	1	Female	vles	base	1.113865288	a	p
462	pa	2	269.6535459	mono	1	Female	vles	base	1.058800212	a	p
463	pa	3	267.1681266	mono	1	Female	vles	base	1.007120618	a	p
464	pa	4	266.8993681	mono	1	Female	vles	base	1.001503514	a	p
465	pa	5	266.9123967	mono	1	Female	vles	base	1.001775945	a	p
466	pa	6	268.4434274	mono	1	Female	vles	base	1.033697858	a	p
467	pa	7	270.2483561	mono	1	Female	vles	base	1.071097521	a	p
468	pa	8	272.9456542	mono	1	Female	vles	base	1.126524845	a	p
469	pa	9	275.4136865	mono	1	Female	vles	base	1.17676314	a	p
470	pa	10	277.3788181	mono	1	Female	vles	base	1.21644369	a	p
471	pa	11	279.0395216	mono	1	Female	vles	base	1.249758575	a	p
472	pa	12	280.226894	mono	1	Female	vles	base	1.273456768	a	p
473	pa	13	281.0675062	mono	1	Female	vles	base	1.290173511	a	p
474	pa	14	281.5166202	mono	1	Female	vles	base	1.299084288	a	p
475	pa	15	280.1501832	mono	1	Female	vles	base	1.271928771	a	p
476	pa	16	277.2861485	mono	1	Female	vles	base	1.214578801	a	p
477	pa	17	272.155858	mono	1	Female	vles	base	1.110352078	a	p
478	pa	18	265.6731491	mono	1	Female	vles	base	0.975803319	a	p
479	pa	19	256.7749451	mono	1	Female	vles	base	0.785674665	a	p
480	pa	20	246.863815	mono	1	Female	vles	base	0.565986598	a	p
481	da	1	229.9230252	mono	1	Female	ved	base	0.169216789	a	d
482	da	2	223.2727902	mono	1	Female	ved	base	0.005411228	a	d
483	da	3	217.1021	mono	1	Female	ved	base	-0.151006505	a	d
484	da	4	213.0086868	mono	1	Female	ved	base	-0.257240797	a	d
485	da	5	210.2574815	mono	1	Female	ved	base	-0.329794891	a	d
486	da	6	209.7422394	mono	1	Female	ved	base	-0.343488217	a	d
487	da	7	211.4673518	mono	1	Female	ved	base	-0.297772247	a	d
488	da	8	214.9337938	mono	1	Female	ved	base	-0.207027497	a	d
489	da	9	219.6652897	mono	1	Female	ved	base	-0.085500382	a	d
490	da	10	224.8179754	mono	1	Female	ved	base	0.043902532	a	d
491	da	11	230.8497222	mono	1	Female	ved	base	0.191665836	a	d
492	da	12	236.927144	mono	1	Female	ved	base	0.336693697	a	d
493	da	13	242.9162554	mono	1	Female	ved	base	0.476019574	a	d
494	da	14	248.6619769	mono	1	Female	ved	base	0.6064918	a	d
495	da	15	253.8731994	mono	1	Female	ved	base	0.722245553	a	d
496	da	16	258.0951904	mono	1	Female	ved	base	0.814296947	a	d
497	da	17	261.3296899	mono	1	Female	ved	base	0.883805191	a	d
498	da	18	262.7297051	mono	1	Female	ved	base	0.913624641	a	d
499	da	19	263.297784	mono	1	Female	ved	base	0.925679073	a	d
500	da	20	261.6882728	mono	1	Female	ved	base	0.891457974	a	d
501	pa	1	254.5114829	mono	1	Female	vles	base	0.736259735	a	p
502	pa	2	256.1240277	mono	1	Female	vles	base	0.77150888	a	p
503	pa	3	257.7365726	mono	1	Female	vles	base	0.806536795	a	p
504	pa	4	259.3491174	mono	1	Female	vles	base	0.841346236	a	p
505	pa	5	261.716412	mono	1	Female	vles	base	0.89205807	a	p
506	pa	6	264.1799918	mono	1	Female	vles	base	0.944347748	a	p
507	pa	7	266.6435717	mono	1	Female	vles	base	0.996152064	a	p
508	pa	8	269.2454778	mono	1	Female	vles	base	1.050347974	a	p
509	pa	9	271.8878379	mono	1	Female	vles	base	1.104853125	a	p
510	pa	10	274.5301981	mono	1	Female	vles	base	1.15883112	a	p
511	pa	11	276.9083363	mono	1	Female	vles	base	1.20696923	a	p
512	pa	12	279.1507135	mono	1	Female	vles	base	1.251982076	a	p
513	pa	13	281.3930907	mono	1	Female	vles	base	1.296634783	a	p
514	pa	14	283.2773752	mono	1	Female	vles	base	1.333882476	a	p
515	pa	15	284.8656349	mono	1	Female	vles	base	1.365086553	a	p
516	pa	16	286.4538947	mono	1	Female	vles	base	1.396117138	a	p
517	pa	17	287.7239448	mono	1	Female	vles	base	1.420807161	a	p
518	pa	18	288.5795178	mono	1	Female	vles	base	1.437378307	a	p
519	pa	19	289.4350908	mono	1	Female	vles	base	1.453900395	a	p
520	pa	20	290.0162361	mono	1	Female	vles	base	1.465095142	a	p
521	ko	1	291.2725643	mono	1	Female	vles	base	1.489219635	o	k
522	ko	2	291.6970085	mono	1	Female	vles	base	1.497346464	o	k
523	ko	3	292.1214526	mono	1	Female	vles	base	1.505461475	o	k
524	ko	4	292.603518	mono	1	Female	vles	base	1.514663869	o	k
525	ko	5	293.1103624	mono	1	Female	vles	base	1.524322945	o	k
526	ko	6	293.6725735	mono	1	Female	vles	base	1.535017641	o	k
527	ko	7	294.3183311	mono	1	Female	vles	base	1.54727637	o	k
528	ko	8	294.9519713	mono	1	Female	vles	base	1.559278953	o	k
529	ko	9	295.4738981	mono	1	Female	vles	base	1.569146079	o	k
530	ko	10	295.995825	mono	1	Female	vles	base	1.578995794	o	k
531	ko	11	296.192822	mono	1	Female	vles	base	1.582708973	o	k
532	ko	12	296.3071298	mono	1	Female	vles	base	1.584862419	o	k
533	ko	13	296.2405088	mono	1	Female	vles	base	1.583607446	o	k
534	ko	14	295.9903541	mono	1	Female	vles	base	1.578892638	o	k
535	ko	15	295.6746082	mono	1	Female	vles	base	1.572935903	o	k
536	ko	16	295.0893115	mono	1	Female	vles	base	1.561877088	o	k
537	ko	17	294.5040149	mono	1	Female	vles	base	1.550796317	o	k
538	ko	18	293.9264567	mono	1	Female	vles	base	1.539840441	o	k
539	ko	19	293.3498065	mono	1	Female	vles	base	1.528880291	o	k
540	ko	20	293.1155973	mono	1	Female	vles	base	1.524422621	o	k
541	po	1	294.7721758	mono	1	Female	vles	base	1.555875841	o	p
542	po	2	301.2777774	mono	1	Female	vles	base	1.677709816	o	p
543	po	3	307.7833791	mono	1	Female	vles	base	1.796940889	o	p
544	po	4	312.5553594	mono	1	Female	vles	base	1.882807569	o	p
545	po	5	316.9975582	mono	1	Female	vles	base	1.961570038	o	p
546	po	6	319.9332459	mono	1	Female	vles	base	2.013017865	o	p
547	po	7	322.1611328	mono	1	Female	vles	base	2.051747409	o	p
548	po	8	323.0670598	mono	1	Female	vles	base	2.067419484	o	p
549	po	9	322.7552935	mono	1	Female	vles	base	2.062031051	o	p
550	po	10	322.4342028	mono	1	Female	vles	base	2.056476016	o	p
551	po	11	322.0965861	mono	1	Female	vles	base	2.050629103	o	p
552	po	12	321.6731391	mono	1	Female	vles	base	2.043287093	o	p
553	po	13	320.9082494	mono	1	Female	vles	base	2.03000039	o	p
554	po	14	320.1885403	mono	1	Female	vles	base	2.017469557	o	p
555	po	15	320.5241291	mono	1	Female	vles	base	2.023315984	o	p
556	po	16	320.8597179	mono	1	Female	vles	base	2.029156293	o	p
557	po	17	320.3840119	mono	1	Female	vles	base	2.020875691	o	p
558	po	18	319.7989629	mono	1	Female	vles	base	2.010674882	o	p
559	po	19	319.1518696	mono	1	Female	vles	base	1.999370522	o	p
560	po	20	318.4808161	mono	1	Female	vles	base	1.987623356	o	p
561	ke	1	283.4727073	mono	1	Female	vles	base	1.337729531	e	k
562	ke	2	290.6383547	mono	1	Female	vles	base	1.477054334	e	k
563	ke	3	297.6960913	mono	1	Female	vles	base	1.610962903	e	k
564	ke	4	303.3057929	mono	1	Female	vles	base	1.715152151	e	k
565	ke	5	305.4117091	mono	1	Female	vles	base	1.753768694	e	k
566	ke	6	305.1296046	mono	1	Female	vles	base	1.748611169	e	k
567	ke	7	302.6952513	mono	1	Female	vles	base	1.703906402	e	k
568	ke	8	298.4663932	mono	1	Female	vles	base	1.625385482	e	k
569	ke	9	293.2524886	mono	1	Female	vles	base	1.527028486	e	k
570	ke	10	287.6140265	mono	1	Female	vles	base	1.41867464	e	k
571	ke	11	281.7075865	mono	1	Female	vles	base	1.302868904	e	k
572	ke	12	275.4224494	mono	1	Female	vles	base	1.176940711	e	k
573	ke	13	268.6723225	mono	1	Female	vles	base	1.038454659	e	k
574	ke	14	261.6386832	mono	1	Female	vles	base	0.890400271	e	k
575	ke	15	254.4574128	mono	1	Female	vles	base	0.735073933	e	k
576	ke	16	247.2883731	mono	1	Female	vles	base	0.575576693	e	k
577	ke	17	241.0296197	mono	1	Female	vles	base	0.432504491	e	k
578	ke	18	236.6836958	mono	1	Female	vles	base	0.330956083	e	k
579	ke	19	233.8110302	mono	1	Female	vles	base	0.262803539	e	k
580	ke	20	233.2853343	mono	1	Female	vles	base	0.25024108	e	k
581	ka	1	289.5687666	mono	1	Female	vles	base	1.456477414	a	k
582	ka	2	290.3920436	mono	1	Female	vles	base	1.472322478	a	k
583	ka	3	291.2153206	mono	1	Female	vles	base	1.488122684	a	k
584	ka	4	293.8255161	mono	1	Female	vles	base	1.537923459	a	k
585	ka	5	296.5866202	mono	1	Female	vles	base	1.590124244	a	k
586	ka	6	300.2806017	mono	1	Female	vles	base	1.659206879	a	k
587	ka	7	304.1466838	mono	1	Female	vles	base	1.73060377	a	k
588	ka	8	307.8552391	mono	1	Female	vles	base	1.798243779	a	k
589	ka	9	311.515773	mono	1	Female	vles	base	1.86421355	a	k
590	ka	10	314.0936625	mono	1	Female	vles	base	1.910208466	a	k
591	ka	11	316.1817268	mono	1	Female	vles	base	1.947188003	a	k
592	ka	12	317.1051767	mono	1	Female	vles	base	1.963464446	a	k
593	ka	13	317.2859891	mono	1	Female	vles	base	1.96664584	a	k
594	ka	14	315.1759675	mono	1	Female	vles	base	1.92940663	a	k
595	ka	15	311.0567561	mono	1	Female	vles	base	1.855983828	a	k
596	ka	16	305.4357256	mono	1	Female	vles	base	1.754207552	a	k
597	ka	17	298.0148984	mono	1	Female	vles	base	1.616936539	a	k
598	ka	18	289.6887449	mono	1	Female	vles	base	1.458789359	a	k
599	ka	19	279.8665142	mono	1	Female	vles	base	1.266274751	a	k
600	ka	20	272.980505	mono	1	Female	vles	base	1.127237411	a	k
601	be	1	212.7160726	mono	1	Female	ved	base	-0.264912874	e	b
602	be	2	208.430238	mono	1	Female	ved	base	-0.378509063	e	b
603	be	3	204.1444035	mono	1	Female	ved	base	-0.494465498	e	b
604	be	4	202.7155536	mono	1	Female	ved	base	-0.533665836	e	b
605	be	5	201.7676355	mono	1	Female	ved	base	-0.559824617	e	b
606	be	6	202.9560855	mono	1	Female	ved	base	-0.527047566	e	b
607	be	7	205.0093709	mono	1	Female	ved	base	-0.470868313	e	b
608	be	8	208.5005834	mono	1	Female	ved	base	-0.37662577	e	b
609	be	9	213.0865201	mono	1	Female	ved	base	-0.255201854	e	b
610	be	10	217.6474914	mono	1	Female	ved	base	-0.137003679	e	b
611	be	11	222.1745023	mono	1	Female	ved	base	-0.022109957	e	b
612	be	12	226.6955261	mono	1	Female	ved	base	0.090318756	e	b
613	be	13	231.2011231	mono	1	Female	ved	base	0.200154895	e	b
614	be	14	235.4094502	mono	1	Female	ved	base	0.300827905	e	b
615	be	15	237.7213564	mono	1	Female	ved	base	0.355370878	e	b
616	be	16	240.0332627	mono	1	Female	ved	base	0.409385966	e	b
617	be	17	239.6681106	mono	1	Female	ved	base	0.400889286	e	b
618	be	18	239.2798175	mono	1	Female	ved	base	0.391839926	e	b
619	be	19	236.2244633	mono	1	Female	ved	base	0.320116756	e	b
620	be	20	232.6886327	mono	1	Female	ved	base	0.235947462	e	b
621	ga	1	199.8543916	mono	1	Female	ved	base	-0.612999	a	g
622	ga	2	199.6141711	mono	1	Female	ved	base	-0.619711339	a	g
623	ga	3	200.6724763	mono	1	Female	ved	base	-0.590200116	a	g
624	ga	4	202.9356595	mono	1	Female	ved	base	-0.527609286	a	g
625	ga	5	206.5841052	mono	1	Female	ved	base	-0.428162471	a	g
626	ga	6	211.0174781	mono	1	Female	ved	base	-0.309657981	a	g
627	ga	7	215.7208219	mono	1	Female	ved	base	-0.186628539	a	g
628	ga	8	220.3072635	mono	1	Female	ved	base	-0.069213484	a	g
629	ga	9	224.4462573	mono	1	Female	ved	base	0.034667077	a	g
630	ga	10	228.2706265	mono	1	Female	ved	base	0.128962327	a	g
631	ga	11	231.773048	mono	1	Female	ved	base	0.21394377	a	g
632	ga	12	234.425317	mono	1	Female	ved	base	0.277447301	a	g
633	ga	13	236.6439921	mono	1	Female	ved	base	0.330019782	a	g
634	ga	14	238.4341622	mono	1	Female	ved	base	0.372080595	a	g
635	ga	15	239.6001046	mono	1	Female	ved	base	0.399305432	a	g
636	ga	16	238.924518	mono	1	Female	ved	base	0.383546623	a	g
637	ga	17	236.92873	mono	1	Female	ved	base	0.336731057	a	g
638	ga	18	233.4805365	mono	1	Female	ved	base	0.254909092	a	g
639	ga	19	228.8092004	mono	1	Female	ved	base	0.14211457	a	g
640	ga	20	225.9788556	mono	1	Female	ved	base	0.072646974	a	g
641	be	1	217.8714634	mono	1	Female	ved	base	-0.131263399	e	b
642	be	2	216.5048	mono	1	Female	ved	base	-0.166382491	e	b
643	be	3	215.1381367	mono	1	Female	ved	base	-0.201723969	e	b
644	be	4	215.6053931	mono	1	Female	ved	base	-0.189615673	e	b
645	be	5	216.5137108	mono	1	Female	ved	base	-0.166152793	e	b
646	be	6	218.6285437	mono	1	Female	ved	base	-0.111903437	e	b
647	be	7	221.5074846	mono	1	Female	ved	base	-0.038890741	e	b
648	be	8	225.0589632	mono	1	Female	ved	base	0.049881797	e	b
649	be	9	229.5454007	mono	1	Female	ved	base	0.160042953	e	b
650	be	10	234.0195707	mono	1	Female	ved	base	0.26777917	e	b
651	be	11	238.4513652	mono	1	Female	ved	base	0.372483253	e	b
652	be	12	242.8736944	mono	1	Female	ved	base	0.47504164	e	b
653	be	13	246.9964331	mono	1	Female	ved	base	0.568984001	e	b
654	be	14	251.1191719	mono	1	Female	ved	base	0.661371233	e	b
655	be	15	254.0191607	mono	1	Female	ved	base	0.725453391	e	b
656	be	16	256.6805936	mono	1	Female	ved	base	0.783623539	e	b
657	be	17	258.7155154	mono	1	Female	ved	base	0.827694773	e	b
658	be	18	260.4024053	mono	1	Female	ved	base	0.863966532	e	b
659	be	19	261.7912606	mono	1	Female	ved	base	0.893653974	e	b
660	be	20	262.8143796	mono	1	Female	ved	base	0.915423056	e	b
661	pe	1	264.7389258	mono	1	Female	vles	base	0.956143292	e	p
662	pe	2	266.9409592	mono	1	Female	vles	base	1.002373146	e	p
663	pe	3	269.1429925	mono	1	Female	vles	base	1.048223203	e	p
664	pe	4	271.8130235	mono	1	Female	vles	base	1.103317195	e	p
665	pe	5	274.597205	mono	1	Female	vles	base	1.160193169	e	p
666	pe	6	277.3414757	mono	1	Female	vles	base	1.215692284	e	p
667	pe	7	280.0599961	mono	1	Female	vles	base	1.270131805	e	p
668	pe	8	282.6218243	mono	1	Female	vles	base	1.320952018	e	p
669	pe	9	284.9597882	mono	1	Female	vles	base	1.36693089	e	p
670	pe	10	286.9484279	mono	1	Female	vles	base	1.40574395	e	p
671	pe	11	287.6665996	mono	1	Female	vles	base	1.419694711	e	p
672	pe	12	288.3638697	mono	1	Female	vles	base	1.433206167	e	p
673	pe	13	288.0142646	mono	1	Female	vles	base	1.42643573	e	p
674	pe	14	287.6646595	mono	1	Female	vles	base	1.41965707	e	p
675	pe	15	284.8188864	mono	1	Female	vles	base	1.364170587	e	p
676	pe	16	281.4380747	mono	1	Female	vles	base	1.297526909	e	p
677	pe	17	276.5420599	mono	1	Female	vles	base	1.199582084	e	p
678	pe	18	270.7462156	mono	1	Female	vles	base	1.081369648	e	p
679	pe	19	264.2732153	mono	1	Female	vles	base	0.946316837	e	p
680	pe	20	256.9074081	mono	1	Female	vles	base	0.788553033	e	p
681	de	1	232.5507337	mono	1	Female	ved	base	0.232638963	e	d
682	de	2	227.2384854	mono	1	Female	ved	base	0.103669981	e	d
683	de	3	222.6267363	mono	1	Female	ved	base	-0.010761319	e	d
684	de	4	221.8162145	mono	1	Female	ved	base	-0.031117463	e	d
685	de	5	222.07514	mono	1	Female	ved	base	-0.02460651	e	d
686	de	6	224.7009953	mono	1	Female	ved	base	0.040997772	e	d
687	de	7	228.7389651	mono	1	Female	ved	base	0.140401145	e	d
688	de	8	234.3897837	mono	1	Female	ved	base	0.276601282	e	d
689	de	9	239.7221045	mono	1	Female	ved	base	0.402146478	e	d
690	de	10	244.8612203	mono	1	Female	ved	base	0.520527637	e	d
691	de	11	249.3938656	mono	1	Female	ved	base	0.622894437	e	d
692	de	12	253.7534903	mono	1	Female	ved	base	0.719613291	e	d
693	de	13	257.5131304	mono	1	Female	ved	base	0.801696255	e	d
694	de	14	260.8438501	mono	1	Female	ved	base	0.873419755	e	d
695	de	15	260.2327064	mono	1	Female	ved	base	0.860328287	e	d
696	de	16	258.6470965	mono	1	Female	ved	base	0.826218634	e	d
697	de	17	254.0561737	mono	1	Female	ved	base	0.726266545	e	d
698	de	18	248.1919829	mono	1	Female	ved	base	0.59593311	e	d
699	de	19	240.4215556	mono	1	Female	ved	base	0.418406939	e	d
700	de	20	236.9553466	mono	1	Female	ved	base	0.337357998	e	d
701	ge	1	217.9302311	mono	1	Female	ved	base	-0.129758192	e	g
702	ge	2	213.0988458	mono	1	Female	ved	base	-0.254879035	e	g
703	ge	3	208.2674605	mono	1	Female	ved	base	-0.382869396	e	g
704	ge	4	207.8543077	mono	1	Female	ved	base	-0.393951872	e	g
705	ge	5	207.5114808	mono	1	Female	ved	base	-0.40316465	e	g
706	ge	6	210.71713	mono	1	Female	ved	base	-0.317607339	e	g
707	ge	7	214.03757	mono	1	Female	ved	base	-0.230347852	e	g
708	ge	8	220.3720083	mono	1	Female	ved	base	-0.067573541	e	g
709	ge	9	226.8551023	mono	1	Female	ved	base	0.094246007	e	g
710	ge	10	232.928891	mono	1	Female	ved	base	0.241707104	e	g
711	ge	11	238.9753129	mono	1	Female	ved	base	0.384733019	e	g
712	ge	12	244.5201011	mono	1	Female	ved	base	0.512747178	e	g
713	ge	13	250.0222514	mono	1	Female	ved	base	0.63693907	e	g
714	ge	14	252.0590291	mono	1	Female	ved	base	0.682220314	e	g
715	ge	15	253.7362354	mono	1	Female	ved	base	0.719233774	e	g
716	ge	16	251.7376978	mono	1	Female	ved	base	0.675100903	e	g
717	ge	17	249.2863632	mono	1	Female	ved	base	0.620488178	e	g
718	ge	18	242.9018637	mono	1	Female	ved	base	0.475688912	e	g
719	ge	19	235.9537226	mono	1	Female	ved	base	0.313716549	e	g
720	ge	20	234.9468451	mono	1	Female	ved	base	0.289849735	e	g
721	ke_npr	1	268.3765068	mono	1	Female	vles	npr	1.032306376	e	k
722	ke_npr	2	271.551765	mono	1	Female	vles	npr	1.097950272	e	k
723	ke_npr	3	274.7270232	mono	1	Female	vles	npr	1.162831038	e	k
724	ke_npr	4	277.658184	mono	1	Female	vles	npr	1.222061899	e	k
725	ke_npr	5	280.3210572	mono	1	Female	vles	npr	1.275331826	e	k
726	ke_npr	6	282.9839305	mono	1	Female	vles	npr	1.32809811	e	k
727	ke_npr	7	284.706791	mono	1	Female	vles	npr	1.361973633	e	k
728	ke_npr	8	286.3830738	mono	1	Female	vles	npr	1.394737145	e	k
729	ke_npr	9	287.4785292	mono	1	Female	vles	npr	1.41604474	e	k
730	ke_npr	10	287.8014818	mono	1	Female	vles	npr	1.422310964	e	k
731	ke_npr	11	288.1244345	mono	1	Female	vles	npr	1.428570162	e	k
732	ke_npr	12	285.5751296	mono	1	Female	vles	npr	1.378969613	e	k
733	ke_npr	13	282.7263445	mono	1	Female	vles	npr	1.323015643	e	k
734	ke_npr	14	278.6979198	mono	1	Female	vles	npr	1.242922029	e	k
735	ke_npr	15	272.7608557	mono	1	Female	vles	npr	1.122744898	e	k
736	ke_npr	16	266.8237916	mono	1	Female	vles	npr	0.999922932	e	k
737	ke_npr	17	258.3991789	mono	1	Female	vles	npr	0.820866532	e	k
738	ke_npr	18	249.5641161	mono	1	Female	vles	npr	0.626703085	e	k
739	ke_npr	19	243.6791932	mono	1	Female	vles	npr	0.493520773	e	k
740	ke_npr	20	243.6567694	mono	1	Female	vles	npr	0.493007171	e	k
741	to_npo	1	270.1290797	mono	1	Female	vles	npo	1.068633731	o	t
742	to_npo	2	273.5614208	mono	1	Female	vles	npo	1.13910155	o	t
743	to_npo	3	276.993762	mono	1	Female	vles	npo	1.208690709	o	t
744	to_npo	4	280.232511	mono	1	Female	vles	npo	1.273568636	o	t
745	to_npo	5	283.0637178	mono	1	Female	vles	npo	1.329671466	o	t
746	to_npo	6	285.8949246	mono	1	Female	vles	npo	1.385215938	o	t
747	to_npo	7	288.115783	mono	1	Female	vles	npo	1.428402578	o	t
748	to_npo	8	289.9993759	mono	1	Female	vles	npo	1.464770676	o	t
749	to_npo	9	291.8829687	mono	1	Female	vles	npo	1.500903318	o	t
750	to_npo	10	292.4227088	mono	1	Female	vles	npo	1.511214087	o	t
751	to_npo	11	292.9153433	mono	1	Female	vles	npo	1.52060839	o	t
752	to_npo	12	293.1865086	mono	1	Female	vles	npo	1.525772641	o	t
753	to_npo	13	292.910631	mono	1	Female	vles	npo	1.520518603	o	t
754	to_npo	14	292.6347535	mono	1	Female	vles	npo	1.515259616	o	t
755	to_npo	15	292.0336342	mono	1	Female	vles	npo	1.50378343	o	t
756	to_npo	16	291.2247694	mono	1	Female	vles	npo	1.488303764	o	t
757	to_npo	17	290.4159046	mono	1	Female	vles	npo	1.472781045	o	t
758	to_npo	18	289.3052226	mono	1	Female	vles	npo	1.451395639	o	t
759	to_npo	19	288.1726131	mono	1	Female	vles	npo	1.429503318	o	t
760	to_npo	20	287.32756	mono	1	Female	vles	npo	1.413113082	o	t
761	pa_npr	1	284.7383832	mono	1	Female	vles	npr	1.362592895	a	p
762	pa_npr	2	284.8570678	mono	1	Female	vles	npr	1.364918705	a	p
763	pa_npr	3	285.4120384	mono	1	Female	vles	npr	1.375781376	a	p
764	pa_npr	4	286.8304754	mono	1	Female	vles	npr	1.403449339	a	p
765	pa_npr	5	288.9154973	mono	1	Female	vles	npr	1.443872287	a	p
766	pa_npr	6	291.3273796	mono	1	Female	vles	npr	1.490269848	a	p
767	pa_npr	7	293.8135226	mono	1	Female	vles	npr	1.537695644	a	p
768	pa_npr	8	295.8886943	mono	1	Female	vles	npr	1.576975459	a	p
769	pa_npr	9	297.1755305	mono	1	Female	vles	npr	1.60119515	a	p
770	pa_npr	10	297.6436569	mono	1	Female	vles	npr	1.609979803	a	p
771	pa_npr	11	297.7035091	mono	1	Female	vles	npr	1.611101966	a	p
772	pa_npr	12	296.3518886	mono	1	Female	vles	npr	1.585705404	a	p
773	pa_npr	13	294.5714007	mono	1	Female	vles	npr	1.552073179	a	p
774	pa_npr	14	291.9933219	mono	1	Female	vles	npr	1.503012968	a	p
775	pa_npr	15	288.9706094	mono	1	Female	vles	npr	1.4449368	a	p
776	pa_npr	16	285.7460391	mono	1	Female	vles	npr	1.382308735	a	p
777	pa_npr	17	282.6276351	mono	1	Female	vles	npr	1.321066766	a	p
778	pa_npr	18	279.8851318	mono	1	Female	vles	npr	1.266646008	a	p
779	pa_npr	19	277.8206009	mono	1	Female	vles	npr	1.225325598	a	p
780	pa_npr	20	277.2219907	mono	1	Female	vles	npr	1.213287321	a	p
781	ka_nfc	1	281.2597563	mono	1	Female	vles	nfc	1.293989647	a	k
782	ka_nfc	2	284.5746239	mono	1	Female	vles	nfc	1.359382184	a	k
783	ka_nfc	3	287.915455	mono	1	Female	vles	nfc	1.424520698	a	k
784	ka_nfc	4	291.5740941	mono	1	Female	vles	nfc	1.49499424	a	k
785	ka_nfc	5	295.0657968	mono	1	Female	vles	nfc	1.561432334	a	k
786	ka_nfc	6	297.6192686	mono	1	Female	vles	nfc	1.609522484	a	k
787	ka_nfc	7	299.8214754	mono	1	Female	vles	nfc	1.650666966	a	k
788	ka_nfc	8	300.8246305	mono	1	Female	vles	nfc	1.669309124	a	k
789	ka_nfc	9	301.4209396	mono	1	Female	vles	nfc	1.680361212	a	k
790	ka_nfc	10	301.077376	mono	1	Female	vles	nfc	1.673996222	a	k
791	ka_nfc	11	300.3147037	mono	1	Female	vles	nfc	1.659840668	a	k
792	ka_nfc	12	298.8612921	mono	1	Female	vles	nfc	1.632764859	a	k
793	ka_nfc	13	297.2843492	mono	1	Female	vles	nfc	1.603238427	a	k
794	ka_nfc	14	295.5583334	mono	1	Female	vles	nfc	1.570740707	a	k
795	ka_nfc	15	292.5924163	mono	1	Female	vles	nfc	1.514452113	a	k
796	ka_nfc	16	288.5211142	mono	1	Female	vles	nfc	1.436248681	a	k
797	ka_nfc	17	283.1528723	mono	1	Female	vles	nfc	1.331429014	a	k
798	ka_nfc	18	276.9350419	mono	1	Female	vles	nfc	1.207507452	a	k
799	ka_nfc	19	269.6769279	mono	1	Female	vles	nfc	1.059284131	a	k
800	ka_nfc	20	261.9286585	mono	1	Female	vles	nfc	0.896582354	a	k
801	ga_nfc	1	242.6657573	mono	1	Female	ved	nfc	0.470261354	a	g
802	ga_nfc	2	234.8302175	mono	1	Female	ved	nfc	0.287078611	a	g
803	ga_nfc	3	231.052928	mono	1	Female	ved	nfc	0.196576408	a	g
804	ga_nfc	4	231.088809	mono	1	Female	ved	nfc	0.197443042	a	g
805	ga_nfc	5	234.7094682	mono	1	Female	ved	nfc	0.284208104	a	g
806	ga_nfc	6	242.5997652	mono	1	Female	ved	nfc	0.468743399	a	g
807	ga_nfc	7	250.9306	mono	1	Female	ved	nfc	0.657178699	a	g
808	ga_nfc	8	259.3864406	mono	1	Female	ved	nfc	0.842149353	a	g
809	ga_nfc	9	267.7840079	mono	1	Female	ved	nfc	1.019971373	a	g
810	ga_nfc	10	275.8887585	mono	1	Female	ved	nfc	1.186381831	a	g
811	ga_nfc	11	283.1785989	mono	1	Female	ved	nfc	1.331936072	a	g
812	ga_nfc	12	289.5787746	mono	1	Female	ved	nfc	1.456670302	a	g
813	ga_nfc	13	294.8696025	mono	1	Female	ved	nfc	1.55772016	a	g
814	ga_nfc	14	298.8090219	mono	1	Female	ved	nfc	1.631788659	a	g
815	ga_nfc	15	300.4918836	mono	1	Female	ved	nfc	1.663132413	a	g
816	ga_nfc	16	300.5072242	mono	1	Female	ved	nfc	1.663417327	a	g
817	ga_nfc	17	297.91986	mono	1	Female	ved	nfc	1.61515643	a	g
818	ga_nfc	18	292.1328083	mono	1	Female	ved	nfc	1.505678425	a	g
819	ga_nfc	19	283.1345925	mono	1	Female	ved	nfc	1.3310687	a	g
820	ga_nfc	20	272.3913307	mono	1	Female	ved	nfc	1.115178791	a	g
821	po_nfc	1	309.6328714	mono	1	Female	vles	nfc	1.830377491	o	p
822	po_nfc	2	313.239821	mono	1	Female	vles	nfc	1.8950161	o	p
823	po_nfc	3	316.8467705	mono	1	Female	vles	nfc	1.958914639	o	p
824	po_nfc	4	319.4824862	mono	1	Female	vles	nfc	2.005149071	o	p
825	po_nfc	5	322.0410074	mono	1	Female	vles	nfc	2.049665992	o	p
826	po_nfc	6	323.3660433	mono	1	Female	vles	nfc	2.072582103	o	p
827	po_nfc	7	324.4780726	mono	1	Female	vles	nfc	2.091741971	o	p
828	po_nfc	8	324.3203165	mono	1	Female	vles	nfc	2.08902789	o	p
829	po_nfc	9	323.8025643	mono	1	Female	vles	nfc	2.080111048	o	p
830	po_nfc	10	322.9130209	mono	1	Female	vles	nfc	2.064757793	o	p
831	po_nfc	11	321.868268	mono	1	Female	vles	nfc	2.046671569	o	p
832	po_nfc	12	320.6453029	mono	1	Female	vles	nfc	2.025425497	o	p
833	po_nfc	13	319.3185046	mono	1	Female	vles	nfc	2.002283732	o	p
834	po_nfc	14	316.1781707	mono	1	Female	vles	nfc	1.947125233	o	p
835	po_nfc	15	311.602635	mono	1	Female	vles	nfc	1.865769536	o	p
836	po_nfc	16	305.5370053	mono	1	Female	vles	nfc	1.756057872	o	p
837	po_nfc	17	297.8865696	mono	1	Female	vles	nfc	1.614532752	o	p
838	po_nfc	18	289.0653273	mono	1	Female	vles	nfc	1.446765842	o	p
839	po_nfc	19	278.5660091	mono	1	Female	vles	nfc	1.24027983	o	p
840	po_nfc	20	271.5998232	mono	1	Female	vles	nfc	1.098937899	o	p
841	da_nfc	1	244.9056247	mono	1	Female	ved	nfc	0.521539643	a	d
842	da_nfc	2	234.3505313	mono	1	Female	ved	nfc	0.275666564	a	d
843	da_nfc	3	225.3870749	mono	1	Female	ved	nfc	0.058012449	a	d
844	da_nfc	4	220.0403836	mono	1	Female	ved	nfc	-0.075978465	a	d
845	da_nfc	5	217.8295322	mono	1	Female	ved	nfc	-0.132337624	a	d
846	da_nfc	6	217.6136325	mono	1	Female	ved	nfc	-0.137871978	a	d
847	da_nfc	7	221.7371365	mono	1	Female	ved	nfc	-0.033107477	a	d
848	da_nfc	8	226.3443855	mono	1	Female	ved	nfc	0.081667263	a	d
849	da_nfc	9	231.2656521	mono	1	Female	ved	nfc	0.201712369	a	d
850	da_nfc	10	236.2104265	mono	1	Female	ved	nfc	0.319785112	a	d
851	da_nfc	11	241.1762195	mono	1	Female	ved	nfc	0.435897986	a	d
852	da_nfc	12	245.9206615	mono	1	Female	ved	nfc	0.544623106	a	d
853	da_nfc	13	250.5415771	mono	1	Female	ved	nfc	0.648519559	a	d
854	da_nfc	14	254.6716905	mono	1	Female	ved	nfc	0.739771743	a	d
855	da_nfc	15	257.9811046	mono	1	Female	ved	nfc	0.811829407	a	d
856	da_nfc	16	260.2657971	mono	1	Female	ved	nfc	0.861037918	a	d
857	da_nfc	17	261.5613218	mono	1	Female	ved	nfc	0.888749818	a	d
858	da_nfc	18	262.4816755	mono	1	Female	ved	nfc	0.908353365	a	d
859	da_nfc	19	262.6252158	mono	1	Female	ved	nfc	0.911404578	a	d
860	da_nfc	20	262.7167812	mono	1	Female	ved	nfc	0.913350098	a	d
861	ke_nfc	1	262.5165971	mono	1	Female	vles	nfc	0.909095841	e	k
862	ke_nfc	2	264.603954	mono	1	Female	vles	nfc	0.953297178	e	k
863	ke_nfc	3	266.9739912	mono	1	Female	vles	nfc	1.003063718	e	k
864	ke_nfc	4	270.5698679	mono	1	Female	vles	nfc	1.077733302	e	k
865	ke_nfc	5	274.4493638	mono	1	Female	vles	nfc	1.157187559	e	k
866	ke_nfc	6	278.8020058	mono	1	Female	vles	nfc	1.24500601	e	k
867	ke_nfc	7	283.2072642	mono	1	Female	vles	nfc	1.332500997	e	k
868	ke_nfc	8	287.6535017	mono	1	Female	vles	nfc	1.419440591	e	k
869	ke_nfc	9	291.057427	mono	1	Female	vles	nfc	1.485095879	e	k
870	ke_nfc	10	294.113093	mono	1	Female	vles	nfc	1.543383154	e	k
871	ke_nfc	11	295.8846341	mono	1	Female	vles	nfc	1.576898875	e	k
872	ke_nfc	12	297.3864815	mono	1	Female	vles	nfc	1.605155475	e	k
873	ke_nfc	13	297.5975616	mono	1	Female	vles	nfc	1.609115412	e	k
874	ke_nfc	14	297.3527634	mono	1	Female	vles	nfc	1.604522651	e	k
875	ke_nfc	15	296.101403	mono	1	Female	vles	nfc	1.580986132	e	k
876	ke_nfc	16	293.7628599	mono	1	Female	vles	nfc	1.536733212	e	k
877	ke_nfc	17	290.3332722	mono	1	Female	vles	nfc	1.471192834	e	k
878	ke_nfc	18	285.801932	mono	1	Female	vles	nfc	1.383400302	e	k
879	ke_nfc	19	280.767467	mono	1	Female	vles	nfc	1.284212559	e	k
880	ke_nfc	20	275.3866811	mono	1	Female	vles	nfc	1.176215868	e	k
881	ta_nfc	1	261.605615	mono	1	Female	vles	nfc	0.889694843	a	t
882	ta_nfc	2	259.4554692	mono	1	Female	vles	nfc	0.843634401	a	t
883	ta_nfc	3	259.1209459	mono	1	Female	vles	nfc	0.836433944	a	t
884	ta_nfc	4	260.5917468	mono	1	Female	vles	nfc	0.868023105	a	t
885	ta_nfc	5	264.5615181	mono	1	Female	vles	nfc	0.952402043	a	t
886	ta_nfc	6	269.2256316	mono	1	Female	vles	nfc	1.049936577	a	t
887	ta_nfc	7	274.5341975	mono	1	Female	vles	nfc	1.158912425	a	t
888	ta_nfc	8	279.2781393	mono	1	Female	vles	nfc	1.254529117	a	t
889	ta_nfc	9	283.3929987	mono	1	Female	vles	nfc	1.336159995	a	t
890	ta_nfc	10	286.904145	mono	1	Female	vles	nfc	1.404882595	a	t
891	ta_nfc	11	289.3280907	mono	1	Female	vles	nfc	1.451836775	a	t
892	ta_nfc	12	291.1943785	mono	1	Female	vles	nfc	1.48772132	a	t
893	ta_nfc	13	292.5295853	mono	1	Female	vles	nfc	1.513253514	a	t
894	ta_nfc	14	292.7720455	mono	1	Female	vles	nfc	1.5178774	a	t
895	ta_nfc	15	292.5003004	mono	1	Female	vles	nfc	1.512694771	a	t
896	ta_nfc	16	291.6006145	mono	1	Female	vles	nfc	1.495501848	a	t
897	ta_nfc	17	286.8210606	mono	1	Female	vles	nfc	1.403266146	a	t
898	ta_nfc	18	280.1495224	mono	1	Female	vles	nfc	1.271915607	a	t
899	ta_nfc	19	271.7909983	mono	1	Female	vles	nfc	1.10286494	a	t
900	ta_nfc	20	260.8752493	mono	1	Female	vles	nfc	0.874091537	a	t
901	da_npr	1	236.4121357	mono	1	Female	ved	npr	0.324548957	a	d
902	da_npr	2	225.6492701	mono	1	Female	ved	npr	0.064501177	a	d
903	da_npr	3	219.1861588	mono	1	Female	ved	npr	-0.097687	a	d
904	da_npr	4	216.7153086	mono	1	Female	ved	npr	-0.160958641	a	d
905	da_npr	5	218.0000142	mono	1	Female	ved	npr	-0.127971377	a	d
906	da_npr	6	221.7100611	mono	1	Female	ved	npr	-0.033788999	a	d
907	da_npr	7	225.1215293	mono	1	Female	ved	npr	0.051433107	a	d
908	da_npr	8	228.0406256	mono	1	Female	ved	npr	0.123336132	a	d
909	da_npr	9	230.3666115	mono	1	Female	ved	npr	0.179973845	a	d
910	da_npr	10	231.9031508	mono	1	Female	ved	npr	0.217075745	a	d
911	da_npr	11	232.6495058	mono	1	Female	ved	npr	0.235008922	a	d
912	da_npr	12	232.6265222	mono	1	Female	ved	npr	0.234457538	a	d
913	da_npr	13	231.8078328	mono	1	Female	ved	npr	0.214781319	a	d
914	da_npr	14	230.031148	mono	1	Female	ved	npr	0.1718407	a	d
915	da_npr	15	227.4732788	mono	1	Female	ved	npr	0.109433611	a	d
916	da_npr	16	224.2746467	mono	1	Female	ved	npr	0.030398194	a	d
917	da_npr	17	220.6845958	mono	1	Female	ved	npr	-0.059662681	a	d
918	da_npr	18	216.9866331	mono	1	Female	ved	npr	-0.153975609	a	d
919	da_npr	19	213.4445702	mono	1	Female	ved	npr	-0.245831854	a	d
920	da_npr	20	210.2618336	mono	1	Female	ved	npr	-0.329679371	a	d
921	ta_nfc	1	236.0916714	mono	1	Female	vles	nfc	0.316978523	a	t
922	ta_nfc	2	251.490429	mono	1	Female	vles	nfc	0.669616229	a	t
923	ta_nfc	3	265.6262093	mono	1	Female	vles	nfc	0.974817157	a	t
924	ta_nfc	4	278.2257191	mono	1	Female	vles	nfc	1.23345797	a	t
925	ta_nfc	5	289.0183811	mono	1	Female	vles	nfc	1.445859366	a	t
926	ta_nfc	6	296.8819901	mono	1	Female	vles	nfc	1.595679638	a	t
927	ta_nfc	7	304.4664209	mono	1	Female	vles	nfc	1.736467826	a	t
928	ta_nfc	8	311.2996345	mono	1	Female	vles	nfc	1.860339911	a	t
929	ta_nfc	9	317.0182467	mono	1	Female	vles	nfc	1.961934267	a	t
930	ta_nfc	10	320.913434	mono	1	Female	vles	nfc	2.030090557	a	t
931	ta_nfc	11	322.6478722	mono	1	Female	vles	nfc	2.060173223	a	t
932	ta_nfc	12	322.7506651	mono	1	Female	vles	nfc	2.061951017	a	t
933	ta_nfc	13	321.4123603	mono	1	Female	vles	nfc	2.038760724	a	t
934	ta_nfc	14	318.8285516	mono	1	Female	vles	nfc	1.993713747	a	t
935	ta_nfc	15	315.214196	mono	1	Female	vles	nfc	1.930083529	a	t
936	ta_nfc	16	310.9906849	mono	1	Female	vles	nfc	1.854798237	a	t
937	ta_nfc	17	305.4153264	mono	1	Female	vles	nfc	1.753834796	a	t
938	ta_nfc	18	297.6599127	mono	1	Female	vles	nfc	1.610284604	a	t
939	ta_nfc	19	286.9081729	mono	1	Female	vles	nfc	1.404960948	a	t
940	ta_nfc	20	274.0329304	mono	1	Female	vles	nfc	1.14871276	a	t
941	pe_npo	1	244.6649398	mono	1	Female	vles	npo	0.516052074	e	p
942	pe_npo	2	234.0419766	mono	1	Female	vles	npo	0.268313495	e	p
943	pe_npo	3	224.2016871	mono	1	Female	vles	npo	0.028582305	e	p
944	pe_npo	4	216.0412171	mono	1	Female	vles	npo	-0.178345533	e	p
945	pe_npo	5	209.5766858	mono	1	Female	vles	npo	-0.347895191	e	p
946	pe_npo	6	204.0841461	mono	1	Female	vles	npo	-0.496113104	e	p
947	pe_npo	7	201.2842952	mono	1	Female	vles	npo	-0.573210239	e	p
948	pe_npo	8	198.8535534	mono	1	Female	vles	npo	-0.641018234	e	p
949	pe_npo	9	197.0614554	mono	1	Female	vles	npo	-0.69154356	e	p
950	pe_npo	10	195.6715168	mono	1	Female	vles	npo	-0.731048047	e	p
951	pe_npo	11	194.5619826	mono	1	Female	vles	npo	-0.762784887	e	p
952	pe_npo	12	193.8671142	mono	1	Female	vles	npo	-0.782753028	e	p
953	pe_npo	13	193.2360546	mono	1	Female	vles	npo	-0.800949634	e	p
954	pe_npo	14	192.6784339	mono	1	Female	vles	npo	-0.817078153	e	p
955	pe_npo	15	193.1686816	mono	1	Female	vles	npo	-0.802895845	e	p
956	pe_npo	16	194.5418923	mono	1	Female	vles	npo	-0.763361212	e	p
957	pe_npo	17	197.2761758	mono	1	Female	vles	npo	-0.685465689	e	p
958	pe_npo	18	200.555604	mono	1	Female	vles	npo	-0.593451488	e	p
959	pe_npo	19	205.3300143	mono	1	Female	vles	npo	-0.462146123	e	p
960	pe_npo	20	207.7421178	mono	1	Female	vles	npo	-0.396965074	e	p
961	go_nfc	1	220.0754752	mono	1	Female	ved	nfc	-0.07508848	o	g
962	go_nfc	2	226.2663059	mono	1	Female	ved	nfc	0.079741694	o	g
963	go_nfc	3	232.4829544	mono	1	Female	ved	nfc	0.23101207	o	g
964	go_nfc	4	238.774964	mono	1	Female	ved	nfc	0.380052086	o	g
965	go_nfc	5	245.1560428	mono	1	Female	ved	nfc	0.527243405	o	g
966	go_nfc	6	251.6225815	mono	1	Female	ved	nfc	0.672548176	o	g
967	go_nfc	7	257.5557483	mono	1	Female	ved	nfc	0.802619832	o	g
968	go_nfc	8	263.3363699	mono	1	Female	ved	nfc	0.926496909	o	g
969	go_nfc	9	269.6301127	mono	1	Female	ved	nfc	1.058315191	o	g
970	go_nfc	10	275.7774741	mono	1	Female	ved	nfc	1.184130163	o	g
971	go_nfc	11	281.5405634	mono	1	Female	ved	nfc	1.299558941	o	g
972	go_nfc	12	286.6444169	mono	1	Female	ved	nfc	1.399827898	o	g
973	go_nfc	13	291.1660572	mono	1	Female	ved	nfc	1.487178485	o	g
974	go_nfc	14	294.6434443	mono	1	Female	ved	nfc	1.553437976	o	g
975	go_nfc	15	297.64471	mono	1	Female	ved	nfc	1.609999549	o	g
976	go_nfc	16	296.1929505	mono	1	Female	ved	nfc	1.582711394	o	g
977	go_nfc	17	293.4337746	mono	1	Female	ved	nfc	1.530477577	o	g
978	go_nfc	18	287.5729912	mono	1	Female	ved	nfc	1.417878307	o	g
979	go_nfc	19	279.2648497	mono	1	Female	ved	nfc	1.254263533	o	g
980	go_nfc	20	268.9680528	mono	1	Female	ved	nfc	1.044594405	o	g
981	po_npo	1	222.6730457	mono	1	Female	vles	npo	-0.009600504	o	p
982	po_npo	2	220.2389993	mono	1	Female	vles	npo	-0.070943092	o	p
983	po_npo	3	217.8049529	mono	1	Female	vles	npo	-0.132967411	o	p
984	po_npo	4	215.6200768	mono	1	Female	vles	npo	-0.189235591	o	p
985	po_npo	5	213.4401889	mono	1	Female	vles	npo	-0.245946416	o	p
986	po_npo	6	211.9180586	mono	1	Female	vles	npo	-0.285889831	o	p
987	po_npo	7	210.4228018	mono	1	Female	vles	npo	-0.325408368	o	p
988	po_npo	8	209.5680839	mono	1	Female	vles	npo	-0.348124266	o	p
989	po_npo	9	208.7534395	mono	1	Female	vles	npo	-0.369861525	o	p
990	po_npo	10	208.2067311	mono	1	Female	vles	npo	-0.384497032	o	p
991	po_npo	11	207.6828488	mono	1	Female	vles	npo	-0.398557581	o	p
992	po_npo	12	207.1810584	mono	1	Female	vles	npo	-0.412058498	o	p
993	po_npo	13	206.6816717	mono	1	Female	vles	npo	-0.425527247	o	p
994	po_npo	14	206.2026279	mono	1	Female	vles	npo	-0.438477952	o	p
995	po_npo	15	205.7262993	mono	1	Female	vles	npo	-0.451385119	o	p
996	po_npo	16	205.4041909	mono	1	Female	vles	npo	-0.4601303	o	p
997	po_npo	17	205.1066441	mono	1	Female	vles	npo	-0.468220832	o	p
998	po_npo	18	205.5507522	mono	1	Female	vles	npo	-0.45614949	o	p
999	po_npo	19	206.1329957	mono	1	Female	vles	npo	-0.440362927	o	p
1000	po_npo	20	206.2387257	mono	1	Female	vles	npo	-0.437501018	o	p
1001	do_npr	1	210.2201022	mono	1	Female	ved	npr	-0.330787172	o	d
1002	do_npr	2	216.1683577	mono	1	Female	ved	npr	-0.175062038	o	d
1003	do_npr	3	224.1711741	mono	1	Female	ved	npr	0.027822693	o	d
1004	do_npr	4	232.725904	mono	1	Female	ved	npr	0.236841346	o	d
1005	do_npr	5	240.92865	mono	1	Female	ved	npr	0.430166041	o	d
1006	do_npr	6	248.1482841	mono	1	Female	ved	npr	0.594950375	o	d
1007	do_npr	7	253.8773649	mono	1	Female	ved	npr	0.722337125	o	d
1008	do_npr	8	257.9423714	mono	1	Female	ved	npr	0.810991407	o	d
1009	do_npr	9	260.7002357	mono	1	Female	ved	npr	0.870346113	o	d
1010	do_npr	10	262.0150241	mono	1	Female	ved	npr	0.898422289	o	d
1011	do_npr	11	262.0063091	mono	1	Female	ved	npr	0.898236652	o	d
1012	do_npr	12	260.8550254	mono	1	Female	ved	npr	0.873658858	o	d
1013	do_npr	13	258.5188673	mono	1	Female	ved	npr	0.823451033	o	d
1014	do_npr	14	255.064235	mono	1	Female	ved	npr	0.748367618	o	d
1015	do_npr	15	250.4411402	mono	1	Female	ved	npr	0.646281781	o	d
1016	do_npr	16	244.5953991	mono	1	Female	ved	npr	0.514465555	o	d
1017	do_npr	17	238.5142663	mono	1	Female	ved	npr	0.373955286	o	d
1018	do_npr	18	235.1308258	mono	1	Female	ved	npr	0.294218403	o	d
1019	do_npr	19	235.325635	mono	1	Female	ved	npr	0.298840472	o	d
1020	do_npr	20	240.859444	mono	1	Female	ved	npr	0.42856267	o	d
1021	pe_npr	1	262.4714809	mono	1	Female	vles	npr	0.908136597	e	p
1022	pe_npr	2	272.6151929	mono	1	Female	vles	npr	1.119763644	e	p
1023	pe_npr	3	281.8126667	mono	1	Female	vles	npr	1.304950314	e	p
1024	pe_npr	4	290.0243517	mono	1	Female	vles	npr	1.465251316	e	p
1025	pe_npr	5	296.6728939	mono	1	Female	vles	npr	1.591747474	e	p
1026	pe_npr	6	301.3396699	mono	1	Female	vles	npr	1.678856234	e	p
1027	pe_npr	7	305.2093385	mono	1	Female	vles	npr	1.750069373	e	p
1028	pe_npr	8	308.8331009	mono	1	Female	vles	npr	1.815943176	e	p
1029	pe_npr	9	311.4538077	mono	1	Female	vles	npr	1.863103281	e	p
1030	pe_npr	10	313.2136154	mono	1	Female	vles	npr	1.89454917	e	p
1031	pe_npr	11	314.0717988	mono	1	Female	vles	npr	1.909819962	e	p
1032	pe_npr	12	313.4921132	mono	1	Female	vles	npr	1.89950943	e	p
1033	pe_npr	13	312.1708873	mono	1	Female	vles	npr	1.875938126	e	p
1034	pe_npr	14	310.2373582	mono	1	Female	vles	npr	1.841262594	e	p
1035	pe_npr	15	307.5908843	mono	1	Female	vles	npr	1.793449276	e	p
1036	pe_npr	16	304.4801152	mono	1	Female	vles	npr	1.736718846	e	p
1037	pe_npr	17	300.3971707	mono	1	Female	vles	npr	1.661373026	e	p
1038	pe_npr	18	295.0062274	mono	1	Female	vles	npr	1.560305488	e	p
1039	pe_npr	19	287.8383436	mono	1	Female	vles	npr	1.423025743	e	p
1040	pe_npr	20	280.1766613	mono	1	Female	vles	npr	1.272456234	e	p
1041	go_npr	1	262.2001509	mono	1	Female	ved	npr	0.902364194	o	g
1042	go_npr	2	259.7230725	mono	1	Female	ved	npr	0.849387755	o	g
1043	go_npr	3	257.3570814	mono	1	Female	ved	npr	0.798313196	o	g
1044	go_npr	4	258.1747499	mono	1	Female	ved	npr	0.816017078	o	g
1045	go_npr	5	259.1726153	mono	1	Female	ved	npr	0.837546711	o	g
1046	go_npr	6	262.6625221	mono	1	Female	ved	npr	0.912197319	o	g
1047	go_npr	7	266.3091611	mono	1	Female	ved	npr	0.989148199	o	g
1048	go_npr	8	271.3485788	mono	1	Female	ved	npr	1.093772734	o	g
1049	go_npr	9	276.3297577	mono	1	Female	ved	npr	1.195295845	o	g
1050	go_npr	10	280.9373469	mono	1	Female	ved	npr	1.287588386	o	g
1051	go_npr	11	285.3809597	mono	1	Female	ved	npr	1.375173619	o	g
1052	go_npr	12	289.0158704	mono	1	Female	ved	npr	1.445810883	o	g
1053	go_npr	13	292.405822	mono	1	Female	ved	npr	1.510891784	o	g
1054	go_npr	14	294.8298556	mono	1	Female	ved	npr	1.556967812	o	g
1055	go_npr	15	296.3240128	mono	1	Female	ved	npr	1.585180407	o	g
1056	go_npr	16	294.8081487	mono	1	Female	ved	npr	1.55655689	o	g
1057	go_npr	17	292.1933782	mono	1	Female	ved	npr	1.506835463	o	g
1058	go_npr	18	286.603444	mono	1	Female	ved	npr	1.399030086	o	g
1059	go_npr	19	279.7550293	mono	1	Female	ved	npr	1.264051093	o	g
1060	go_npr	20	270.0178305	mono	1	Female	ved	npr	1.066334771	o	g
1061	de_nfc	1	182.4531688	mono	1	Female	ved	nfc	-1.121408234	e	d
1062	de_nfc	2	188.0036833	mono	1	Female	ved	nfc	-0.954155019	e	d
1063	de_nfc	3	194.8699409	mono	1	Female	ved	nfc	-0.753958015	e	d
1064	de_nfc	4	203.5612954	mono	1	Female	ved	nfc	-0.510429764	e	d
1065	de_nfc	5	213.7018689	mono	1	Female	ved	nfc	-0.239108171	e	d
1066	de_nfc	6	224.439781	mono	1	Female	ved	nfc	0.034506036	e	d
1067	de_nfc	7	236.0948864	mono	1	Female	ved	nfc	0.317054523	e	d
1068	de_nfc	8	245.4211466	mono	1	Female	ved	nfc	0.533275317	e	d
1069	de_nfc	9	253.6162561	mono	1	Female	ved	nfc	0.716594145	e	d
1070	de_nfc	10	261.6848696	mono	1	Female	ved	nfc	0.891385393	e	d
1071	de_nfc	11	269.658151	mono	1	Female	ved	nfc	1.058895524	e	d
1072	de_nfc	12	277.5411081	mono	1	Female	ved	nfc	1.219708124	e	d
1073	de_nfc	13	284.6804549	mono	1	Female	ved	nfc	1.361457348	e	d
1074	de_nfc	14	291.3123639	mono	1	Female	ved	nfc	1.48998218	e	d
1075	de_nfc	15	297.1068612	mono	1	Female	ved	nfc	1.599905368	e	d
1076	de_nfc	16	298.0258091	mono	1	Female	ved	nfc	1.617140865	e	d
1077	de_nfc	17	296.376186	mono	1	Female	ved	nfc	1.586162967	e	d
1078	de_nfc	18	289.9503323	mono	1	Female	ved	nfc	1.463826749	e	d
1079	de_nfc	19	280.4436761	mono	1	Female	ved	nfc	1.277772575	e	d
1080	de_nfc	20	269.260351	mono	1	Female	ved	nfc	1.050656265	e	d
1081	ga_npr	1	244.0910738	mono	1	Female	ved	npr	0.502946232	a	g
1082	ga_npr	2	229.7743901	mono	1	Female	ved	npr	0.165607715	a	g
1083	ga_npr	3	221.9956661	mono	1	Female	ved	npr	-0.026604157	a	g
1084	ga_npr	4	220.2428665	mono	1	Female	ved	npr	-0.070845095	a	g
1085	ga_npr	5	224.1374218	mono	1	Female	ved	npr	0.026982319	a	g
1086	ga_npr	6	230.2684421	mono	1	Female	ved	npr	0.177595003	a	g
1087	ga_npr	7	235.7923135	mono	1	Female	ved	npr	0.309897404	a	g
1088	ga_npr	8	240.569948	mono	1	Female	ved	npr	0.421850601	a	g
1089	ga_npr	9	244.4944917	mono	1	Female	ved	npr	0.512162625	a	g
1090	ga_npr	10	247.3882328	mono	1	Female	ved	npr	0.577829973	a	g
1091	ga_npr	11	249.043338	mono	1	Female	ved	npr	0.615044644	a	g
1092	ga_npr	12	249.6393624	mono	1	Female	ved	npr	0.62838558	a	g
1093	ga_npr	13	249.2499323	mono	1	Female	ved	npr	0.619672499	a	g
1094	ga_npr	14	247.9442616	mono	1	Female	ved	npr	0.590359856	a	g
1095	ga_npr	15	245.7908938	mono	1	Female	ved	npr	0.54167731	a	g
1096	ga_npr	16	242.865287	mono	1	Female	ved	npr	0.474848441	a	g
1097	ga_npr	17	239.6875241	mono	1	Female	ved	npr	0.401341342	a	g
1098	ga_npr	18	238.4901736	mono	1	Female	ved	npr	0.373391506	a	g
1099	ga_npr	19	240.1128262	mono	1	Female	ved	npr	0.411235605	a	g
1100	ga_npr	20	244.7962663	mono	1	Female	ved	npr	0.519046962	a	g
1101	ko_npr	1	256.4573761	mono	1	Female	vles	npr	0.778767966	o	k
1102	ko_npr	2	263.1529406	mono	1	Female	vles	npr	0.92260802	o	k
1103	ko_npr	3	269.0489269	mono	1	Female	vles	npr	1.046272281	o	k
1104	ko_npr	4	273.9768792	mono	1	Female	vles	npr	1.147571084	o	k
1105	ko_npr	5	277.4795605	mono	1	Female	vles	npr	1.21847033	o	k
1106	ko_npr	6	278.6471506	mono	1	Female	vles	npr	1.241905259	o	k
1107	ko_npr	7	278.922163	mono	1	Female	vles	npr	1.247410798	o	k
1108	ko_npr	8	278.4513895	mono	1	Female	vles	npr	1.23798296	o	k
1109	ko_npr	9	276.8852949	mono	1	Female	vles	npr	1.206504814	o	k
1110	ko_npr	10	274.5579846	mono	1	Female	vles	npr	1.159395976	o	k
1111	ko_npr	11	271.7302881	mono	1	Female	vles	npr	1.101618155	o	k
1112	ko_npr	12	268.4833222	mono	1	Female	vles	npr	1.034527227	o	k
1113	ko_npr	13	265.0250816	mono	1	Female	vles	npr	0.962172587	o	k
1114	ko_npr	14	261.5297739	mono	1	Female	vles	npr	0.888076625	o	k
1115	ko_npr	15	258.0124367	mono	1	Female	vles	npr	0.812507192	o	k
1116	ko_npr	16	254.4873119	mono	1	Female	vles	npr	0.735729676	o	k
1117	ko_npr	17	249.2821626	mono	1	Female	vles	npr	0.620394134	o	k
1118	ko_npr	18	242.9905121	mono	1	Female	vles	npr	0.477725378	o	k
1119	ko_npr	19	235.6521778	mono	1	Female	vles	npr	0.306579494	o	k
1120	ko_npr	20	227.0520293	mono	1	Female	vles	npr	0.099088675	o	k
1121	te_nfc	1	252.139868	mono	1	Female	vles	nfc	0.684009951	e	t
1122	te_nfc	2	255.3608473	mono	1	Female	vles	nfc	0.754854016	e	t
1123	te_nfc	3	258.6736516	mono	1	Female	vles	nfc	0.826791607	e	t
1124	te_nfc	4	262.0825351	mono	1	Female	vles	nfc	0.899860123	e	t
1125	te_nfc	5	265.3426168	mono	1	Female	vles	nfc	0.968855429	e	t
1126	te_nfc	6	268.179702	mono	1	Female	vles	nfc	1.028212197	e	t
1127	te_nfc	7	270.5360922	mono	1	Female	vles	nfc	1.077036565	e	t
1128	te_nfc	8	272.4261547	mono	1	Female	vles	nfc	1.115892258	e	t
1129	te_nfc	9	273.9642722	mono	1	Female	vles	nfc	1.147314266	e	t
1130	te_nfc	10	275.0883557	mono	1	Female	vles	nfc	1.170166653	e	t
1131	te_nfc	11	275.3523652	mono	1	Female	vles	nfc	1.17552037	e	t
1132	te_nfc	12	275.2083354	mono	1	Female	vles	nfc	1.172600298	e	t
1133	te_nfc	13	274.5888553	mono	1	Female	vles	nfc	1.160023463	e	t
1134	te_nfc	14	273.5021058	mono	1	Female	vles	nfc	1.137891306	e	t
1135	te_nfc	15	272.1814219	mono	1	Female	vles	nfc	1.110876288	e	t
1136	te_nfc	16	270.5774176	mono	1	Female	vles	nfc	1.077889027	e	t
1137	te_nfc	17	268.1811919	mono	1	Female	vles	nfc	1.028243203	e	t
1138	te_nfc	18	265.5378459	mono	1	Female	vles	nfc	0.97296025	e	t
1139	te_nfc	19	262.6516765	mono	1	Female	vles	nfc	0.911966867	e	t
1140	te_nfc	20	259.9569669	mono	1	Female	vles	nfc	0.85441153	e	t
1141	ta_npr	1	256.0863726	mono	1	Female	vles	npr	0.770688299	a	t
1142	ta_npr	2	257.4464239	mono	1	Female	vles	npr	0.800250344	a	t
1143	ta_npr	3	259.4529112	mono	1	Female	vles	npr	0.843579376	a	t
1144	ta_npr	4	262.9006125	mono	1	Female	vles	npr	0.917253975	a	t
1145	ta_npr	5	267.0283119	mono	1	Female	vles	npr	1.00419917	a	t
1146	ta_npr	6	271.5740322	mono	1	Female	vles	npr	1.098407899	a	t
1147	ta_npr	7	275.8042102	mono	1	Female	vles	npr	1.18467121	a	t
1148	ta_npr	8	279.605642	mono	1	Female	vles	npr	1.261070051	a	t
1149	ta_npr	9	282.1158529	mono	1	Female	vles	npr	1.310951427	a	t
1150	ta_npr	10	283.7517643	mono	1	Female	vles	npr	1.343220947	a	t
1151	ta_npr	11	284.6672325	mono	1	Female	vles	npr	1.361198121	a	t
1152	ta_npr	12	284.5003033	mono	1	Female	vles	npr	1.357924424	a	t
1153	ta_npr	13	284.025483	mono	1	Female	vles	npr	1.34860207	a	t
1154	ta_npr	14	282.9117281	mono	1	Female	vles	npr	1.32667394	a	t
1155	ta_npr	15	280.0648532	mono	1	Female	vles	npr	1.270228597	a	t
1156	ta_npr	16	275.3191066	mono	1	Female	vles	npr	1.174846218	a	t
1157	ta_npr	17	267.9455126	mono	1	Female	vles	npr	1.02333638	a	t
1158	ta_npr	18	259.5519973	mono	1	Female	vles	npr	0.845710397	a	t
1159	ta_npr	19	248.2742423	mono	1	Female	vles	npr	0.597782558	a	t
1160	ta_npr	20	241.5669737	mono	1	Female	vles	npr	0.444933107	a	t
1161	ga_nfc	1	227.5341681	mono	1	Female	ved	nfc	0.11092733	a	g
1162	ga_nfc	2	223.0768125	mono	1	Female	ved	nfc	0.000510305	a	g
1163	ga_nfc	3	221.246252	mono	1	Female	ved	nfc	-0.045476587	a	g
1164	ga_nfc	4	221.8226118	mono	1	Female	ved	nfc	-0.030956505	a	g
1165	ga_nfc	5	225.0005664	mono	1	Female	ved	nfc	0.048433473	a	g
1166	ga_nfc	6	230.5568319	mono	1	Female	ved	nfc	0.184580383	a	g
1167	ga_nfc	7	236.3352608	mono	1	Female	ved	nfc	0.322733852	a	g
1168	ga_nfc	8	241.6699282	mono	1	Female	ved	nfc	0.447311215	a	g
1169	ga_nfc	9	246.5834596	mono	1	Female	ved	nfc	0.559644768	a	g
1170	ga_nfc	10	251.2536176	mono	1	Female	ved	nfc	0.664358453	a	g
1171	ga_nfc	11	255.6106386	mono	1	Female	ved	nfc	0.760310678	a	g
1172	ga_nfc	12	259.416394	mono	1	Female	ved	nfc	0.842793805	a	g
1173	ga_nfc	13	262.4744501	mono	1	Female	ved	nfc	0.908199732	a	g
1174	ga_nfc	14	264.9499127	mono	1	Female	ved	nfc	0.960589411	a	g
1175	ga_nfc	15	266.8256197	mono	1	Female	ved	nfc	0.999961169	a	g
1176	ga_nfc	16	267.743251	mono	1	Female	ved	nfc	1.019121868	a	g
1177	ga_nfc	17	266.2494596	mono	1	Female	ved	nfc	0.987896891	a	g
1178	ga_nfc	18	262.5787659	mono	1	Female	ved	nfc	0.910417382	a	g
1179	ga_nfc	19	256.3234422	mono	1	Female	ved	nfc	0.77585252	a	g
1180	ga_nfc	20	247.2181079	mono	1	Female	ved	nfc	0.573990651	a	g
1181	bo_nfc	1	201.2492596	mono	1	Female	ved	nfc	-0.574181764	o	b
1182	bo_nfc	2	211.4732981	mono	1	Female	ved	nfc	-0.297615314	o	b
1183	bo_nfc	3	221.3029012	mono	1	Female	ved	nfc	-0.044047763	o	b
1184	bo_nfc	4	230.6482675	mono	1	Female	ved	nfc	0.186793312	o	b
1185	bo_nfc	5	238.3085353	mono	1	Female	ved	nfc	0.369139257	o	b
1186	bo_nfc	6	244.9738863	mono	1	Female	ved	nfc	0.523095012	o	b
1187	bo_nfc	7	250.1259254	mono	1	Female	ved	nfc	0.639252826	o	b
1188	bo_nfc	8	254.3275374	mono	1	Female	ved	nfc	0.732224628	o	b
1189	bo_nfc	9	258.016342	mono	1	Female	ved	nfc	0.812591667	o	b
1190	bo_nfc	10	260.8750815	mono	1	Female	ved	nfc	0.874087947	o	b
1191	bo_nfc	11	263.0537552	mono	1	Female	ved	nfc	0.920504059	o	b
1192	bo_nfc	12	264.775732	mono	1	Female	ved	nfc	0.956919163	o	b
1193	bo_nfc	13	265.5574747	mono	1	Female	ved	nfc	0.973372791	o	b
1194	bo_nfc	14	265.6552723	mono	1	Female	ved	nfc	0.975427764	o	b
1195	bo_nfc	15	265.1210602	mono	1	Female	ved	nfc	0.964193395	o	b
1196	bo_nfc	16	260.7785201	mono	1	Female	ved	nfc	0.872021769	o	b
1197	bo_nfc	17	254.8266276	mono	1	Female	ved	nfc	0.743166112	o	b
1198	bo_nfc	18	247.192933	mono	1	Female	ved	nfc	0.573422287	o	b
1199	bo_nfc	19	236.5797137	mono	1	Female	ved	nfc	0.328503623	o	b
1200	bo_nfc	20	229.9409041	mono	1	Female	ved	nfc	0.169650757	o	b
1201	da_npo	1	208.7497464	mono	1	Female	ved	npo	-0.369960261	o	d
1202	da_npo	2	196.3792136	mono	1	Female	ved	npo	-0.710899126	o	d
1203	da_npo	3	186.3656727	mono	1	Female	ved	npo	-1.002993882	o	d
1204	da_npo	4	178.9869167	mono	1	Female	ved	npo	-1.228457454	o	d
1205	da_npo	5	174.4474143	mono	1	Female	ved	npo	-1.371831244	o	d
1206	da_npo	6	173.518443	mono	1	Female	ved	npo	-1.401631024	o	d
1207	da_npo	7	172.8938806	mono	1	Female	ved	npo	-1.421755721	o	d
1208	da_npo	8	172.6462638	mono	1	Female	ved	npo	-1.42975458	o	d
1209	da_npo	9	172.7242563	mono	1	Female	ved	npo	-1.427233922	o	d
1210	da_npo	10	172.9290388	mono	1	Female	ved	npo	-1.420620921	o	d
1211	da_npo	11	173.1455269	mono	1	Female	ved	npo	-1.413638424	o	d
1212	da_npo	12	173.2969449	mono	1	Female	ved	npo	-1.408759851	o	d
1213	da_npo	13	173.3249968	mono	1	Female	ved	npo	-1.407856508	o	d
1214	da_npo	14	173.168349	mono	1	Female	ved	npo	-1.41290284	o	d
1215	da_npo	15	172.5946632	mono	1	Female	ved	npo	-1.431422898	o	d
1216	da_npo	16	171.6735373	mono	1	Female	ved	npo	-1.461288377	o	d
1217	da_npo	17	169.154392	mono	1	Female	ved	npo	-1.543791866	o	d
1218	da_npo	18	164.6640598	mono	1	Female	ved	npo	-1.693947176	o	d
1219	da_npo	19	160.0555832	mono	1	Female	ved	npo	-1.852372407	o	d
1220	da_npo	20	156.4715064	mono	1	Female	ved	npo	-1.978767831	o	d
1221	be_npo	1	152.51075	mono	1	Female	ved	npo	-2.121859631	e	b
1222	be_npo	2	158.3964291	mono	1	Female	ved	npo	-1.910528206	e	b
1223	be_npo	3	165.4943182	mono	1	Female	ved	npo	-1.665877445	e	b
1224	be_npo	4	172.9620073	mono	1	Female	ved	npo	-1.419557008	e	b
1225	be_npo	5	180.1493859	mono	1	Female	ved	npo	-1.192327282	e	b
1226	be_npo	6	186.7846637	mono	1	Female	ved	npo	-0.990460525	e	b
1227	be_npo	7	190.3117033	mono	1	Female	ved	npo	-0.886056555	e	b
1228	be_npo	8	192.5064449	mono	1	Female	ved	npo	-0.82206215	e	b
1229	be_npo	9	194.0401485	mono	1	Female	ved	npo	-0.77777393	e	b
1230	be_npo	10	195.222557	mono	1	Female	ved	npo	-0.743868251	e	b
1231	be_npo	11	195.9006497	mono	1	Female	ved	npo	-0.72451641	e	b
1232	be_npo	12	196.180217	mono	1	Female	ved	npo	-0.716557434	e	b
1233	be_npo	13	196.0888256	mono	1	Female	ved	npo	-0.719157999	e	b
1234	be_npo	14	195.664765	mono	1	Female	ved	npo	-0.731240629	e	b
1235	be_npo	15	194.9253207	mono	1	Female	ved	npo	-0.752372168	e	b
1236	be_npo	16	194.0135953	mono	1	Female	ved	npo	-0.778537715	e	b
1237	be_npo	17	193.3843705	mono	1	Female	ved	npo	-0.796667608	e	b
1238	be_npo	18	193.2301592	mono	1	Female	ved	npo	-0.801119908	e	b
1239	be_npo	19	193.0063463	mono	1	Female	ved	npo	-0.80758803	e	b
1240	be_npo	20	192.1640112	mono	1	Female	ved	npo	-0.831998667	e	b
1241	ga_npo	1	226.1843236	mono	1	Female	ved	npo	0.077719163	o	g
1242	ga_npo	2	215.8240424	mono	1	Female	ved	npo	-0.183958692	o	g
1243	ga_npo	3	209.7691261	mono	1	Female	ved	npo	-0.342772831	o	g
1244	ga_npo	4	207.7496446	mono	1	Female	ved	npo	-0.396762868	o	g
1245	ga_npo	5	209.4818968	mono	1	Female	ved	npo	-0.350420006	o	g
1246	ga_npo	6	214.3569211	mono	1	Female	ved	npo	-0.222026939	o	g
1247	ga_npo	7	219.3796816	mono	1	Female	ved	npo	-0.092761575	o	g
1248	ga_npo	8	224.1671709	mono	1	Female	ved	npo	0.027723027	o	g
1249	ga_npo	9	228.4412903	mono	1	Female	ved	npo	0.133133377	o	g
1250	ga_npo	10	232.0430366	mono	1	Female	ved	npo	0.220441266	o	g
1251	ga_npo	11	234.8588361	mono	1	Female	ved	npo	0.287758729	o	g
1252	ga_npo	12	236.7038226	mono	1	Female	ved	npo	0.331430658	o	g
1253	ga_npo	13	237.5368308	mono	1	Female	ved	npo	0.351037033	o	g
1254	ga_npo	14	237.7460946	mono	1	Female	ved	npo	0.355951634	o	g
1255	ga_npo	15	237.4160063	mono	1	Female	ved	npo	0.348197474	o	g
1256	ga_npo	16	236.5879152	mono	1	Female	ved	npo	0.328697098	o	g
1257	ga_npo	17	235.2248201	mono	1	Female	ved	npo	0.296449002	o	g
1258	ga_npo	18	230.8928993	mono	1	Female	ved	npo	0.192709594	o	g
1259	ga_npo	19	224.4046591	mono	1	Female	ved	npo	0.033632605	o	g
1260	ga_npo	20	215.7467273	mono	1	Female	ved	npo	-0.185958363	o	g
1261	do_npr	1	196.5021219	mono	1	Female	ved	npr	-0.70740719	o	d
1262	do_npr	2	205.1072165	mono	1	Female	ved	npr	-0.468205257	o	d
1263	do_npr	3	213.769392	mono	1	Female	ved	npr	-0.237345011	o	d
1264	do_npr	4	222.4567634	mono	1	Female	ved	npr	-0.015024017	o	d
1265	do_npr	5	231.1232432	mono	1	Female	ved	npr	0.198274605	o	d
1266	do_npr	6	238.6719945	mono	1	Female	ved	npr	0.377644788	o	d
1267	do_npr	7	245.7368504	mono	1	Female	ved	npr	0.540450038	o	d
1268	do_npr	8	252.0664226	mono	1	Female	ved	npr	0.682384018	o	d
1269	do_npr	9	257.4103298	mono	1	Female	ved	npr	0.799467823	o	d
1270	do_npr	10	260.6645028	mono	1	Female	ved	npr	0.869581092	o	d
1271	do_npr	11	262.5528844	mono	1	Female	ved	npr	0.90986725	o	d
1272	do_npr	12	263.320209	mono	1	Female	ved	npr	0.92615439	o	d
1273	do_npr	13	263.144769	mono	1	Female	ved	npr	0.922434711	o	d
1274	do_npr	14	262.1208583	mono	1	Female	ved	npr	0.900676157	o	d
1275	do_npr	15	260.8128413	mono	1	Female	ved	npr	0.872756247	o	d
1276	do_npr	16	259.2082415	mono	1	Female	ved	npr	0.838313837	o	d
1277	do_npr	17	257.3291602	mono	1	Female	ved	npr	0.797707662	o	d
1278	do_npr	18	255.7536197	mono	1	Female	ved	npr	0.763431684	o	d
1279	do_npr	19	254.8907438	mono	1	Female	ved	npr	0.744570169	o	d
1280	do_npr	20	254.8263325	mono	1	Female	ved	npr	0.743159649	o	d
1281	pa_nfc	1	259.2477524	mono	1	Female	vles	nfc	0.839164488	a	p
1282	pa_nfc	2	262.6386713	mono	1	Female	vles	nfc	0.911690514	a	p
1283	pa_nfc	3	265.8685686	mono	1	Female	vles	nfc	0.979907031	a	p
1284	pa_nfc	4	268.8589625	mono	1	Female	vles	nfc	1.042330334	a	p
1285	pa_nfc	5	271.1397319	mono	1	Female	vles	nfc	1.089475549	a	p
1286	pa_nfc	6	272.5011146	mono	1	Female	vles	nfc	1.117427712	a	p
1287	pa_nfc	7	273.2395843	mono	1	Female	vles	nfc	1.132531746	a	p
1288	pa_nfc	8	273.3398457	mono	1	Female	vles	nfc	1.13457926	a	p
1289	pa_nfc	9	273.0091993	mono	1	Female	vles	nfc	1.127824032	a	p
1290	pa_nfc	10	272.4339157	mono	1	Female	vles	nfc	1.116051251	a	p
1291	pa_nfc	11	271.6277439	mono	1	Female	vles	nfc	1.099511607	a	p
1292	pa_nfc	12	270.368832	mono	1	Female	vles	nfc	1.073584985	a	p
1293	pa_nfc	13	268.9021019	mono	1	Female	vles	nfc	1.043225763	a	p
1294	pa_nfc	14	267.2254111	mono	1	Female	vles	nfc	1.008317144	a	p
1295	pa_nfc	15	265.2220915	mono	1	Female	vles	nfc	0.966319797	a	p
1296	pa_nfc	16	262.9674744	mono	1	Female	vles	nfc	0.91867319	a	p
1297	pa_nfc	17	260.9094326	mono	1	Female	vles	nfc	0.874822792	a	p
1298	pa_nfc	18	259.5774279	mono	1	Female	vles	nfc	0.846257196	a	p
1299	pa_nfc	19	259.0080596	mono	1	Female	vles	nfc	0.834002022	a	p
1300	pa_nfc	20	259.0477041	mono	1	Female	vles	nfc	0.834856209	a	p
1301	pe_nfc	1	262.7691117	mono	1	Female	vles	nfc	0.914461676	e	p
1302	pe_nfc	2	264.0212522	mono	1	Female	vles	nfc	0.940993214	e	p
1303	pe_nfc	3	265.3386873	mono	1	Female	vles	nfc	0.968772778	e	p
1304	pe_nfc	4	266.7309456	mono	1	Female	vles	nfc	0.997980568	e	p
1305	pe_nfc	5	268.4905701	mono	1	Female	vles	nfc	1.034677889	e	p
1306	pe_nfc	6	270.3986405	mono	1	Female	vles	nfc	1.074200269	e	p
1307	pe_nfc	7	272.490705	mono	1	Female	vles	nfc	1.11721451	e	p
1308	pe_nfc	8	275.515516	mono	1	Female	vles	nfc	1.178826258	e	p
1309	pe_nfc	9	278.6298282	mono	1	Female	vles	nfc	1.241558296	e	p
1310	pe_nfc	10	281.6277349	mono	1	Female	vles	nfc	1.301286698	e	p
1311	pe_nfc	11	283.8018684	mono	1	Female	vles	nfc	1.344206348	e	p
1312	pe_nfc	12	285.3598511	mono	1	Female	vles	nfc	1.374760793	e	p
1313	pe_nfc	13	285.7768958	mono	1	Female	vles	nfc	1.382911381	e	p
1314	pe_nfc	14	284.939993	mono	1	Female	vles	nfc	1.366543179	e	p
1315	pe_nfc	15	283.4092252	mono	1	Female	vles	nfc	1.336479546	e	p
1316	pe_nfc	16	280.9422356	mono	1	Female	vles	nfc	1.287685503	e	p
1317	pe_nfc	17	275.5923775	mono	1	Female	vles	nfc	1.180383007	e	p
1318	pe_nfc	18	268.2860501	mono	1	Female	vles	nfc	1.030424956	e	p
1319	pe_nfc	19	257.7104601	mono	1	Female	vles	nfc	0.805971324	e	p
1320	pe_nfc	20	245.2974662	mono	1	Female	vles	nfc	0.530462025	e	p
1321	ko_nfc	1	270.3008167	mono	1	Female	vles	nfc	1.07218081	o	k
1322	ko_nfc	2	277.2104507	mono	1	Female	vles	nfc	1.213054992	o	k
1323	ko_nfc	3	281.0537344	mono	1	Female	vles	nfc	1.289900043	o	k
1324	ko_nfc	4	281.8829338	mono	1	Female	vles	nfc	1.30634172	o	k
1325	ko_nfc	5	280.3603985	mono	1	Female	vles	nfc	1.276115038	o	k
1326	ko_nfc	6	277.9429063	mono	1	Female	vles	nfc	1.227782014	o	k
1327	ko_nfc	7	274.6311246	mono	1	Female	vles	nfc	1.160882526	o	k
1328	ko_nfc	8	270.7941642	mono	1	Female	vles	nfc	1.082357954	o	k
1329	ko_nfc	9	266.7862069	mono	1	Female	vles	nfc	0.999136731	o	k
1330	ko_nfc	10	262.7057679	mono	1	Female	vles	nfc	0.91311613	o	k
1331	ko_nfc	11	258.5381474	mono	1	Female	vles	nfc	0.823867248	o	k
1332	ko_nfc	12	254.4716687	mono	1	Female	vles	nfc	0.735386601	o	k
1333	ko_nfc	13	250.931447	mono	1	Female	vles	nfc	0.657197537	o	k
1334	ko_nfc	14	248.3361955	mono	1	Female	vles	nfc	0.599175055	o	k
1335	ko_nfc	15	246.9166991	mono	1	Female	vles	nfc	0.567182065	o	k
1336	ko_nfc	16	246.4604621	mono	1	Female	vles	nfc	0.556860205	o	k
1337	ko_nfc	17	246.5648479	mono	1	Female	vles	nfc	0.559223504	o	k
1338	ko_nfc	18	246.6436344	mono	1	Female	vles	nfc	0.561006571	o	k
1339	ko_nfc	19	244.0388203	mono	1	Female	vles	nfc	0.501751346	o	k
1340	ko_nfc	20	237.5965186	mono	1	Female	vles	nfc	0.352439254	o	k
1341	ge_npr	1	166.2585811	mono	1	Female	ved	npr	-1.640163117	e	g
1342	ge_npr	2	167.6860598	mono	1	Female	ved	npr	-1.592449299	e	g
1343	ge_npr	3	170.2809646	mono	1	Female	ved	npr	-1.50674512	e	g
1344	ge_npr	4	174.091132	mono	1	Female	ved	npr	-1.383241357	e	g
1345	ge_npr	5	180.0885032	mono	1	Female	ved	npr	-1.194213756	e	g
1346	ge_npr	6	187.0521724	mono	1	Female	ved	npr	-0.982473184	e	g
1347	ge_npr	7	195.0554446	mono	1	Female	ved	npr	-0.748647735	e	g
1348	ge_npr	8	199.9194395	mono	1	Female	ved	npr	-0.611182793	e	g
1349	ge_npr	9	204.7556735	mono	1	Female	ved	npr	-0.477779101	e	g
1350	ge_npr	10	209.7185846	mono	1	Female	ved	npr	-0.344117685	e	g
1351	ge_npr	11	214.8693287	mono	1	Female	ved	npr	-0.208701674	e	g
1352	ge_npr	12	220.1641053	mono	1	Female	ved	npr	-0.072841297	e	g
1353	ge_npr	13	225.6340425	mono	1	Female	ved	npr	0.064124536	e	g
1354	ge_npr	14	231.2188822	mono	1	Female	ved	npr	0.200583573	e	g
1355	ge_npr	15	236.7540827	mono	1	Female	ved	npr	0.332615576	e	g
1356	ge_npr	16	242.2032909	mono	1	Female	ved	npr	0.459614968	e	g
1357	ge_npr	17	243.5182675	mono	1	Female	ved	npr	0.489833827	e	g
1358	ge_npr	18	242.4837217	mono	1	Female	ved	npr	0.466073157	e	g
1359	ge_npr	19	238.4905885	mono	1	Female	ved	npr	0.373401216	e	g
1360	ge_npr	20	230.438002	mono	1	Female	ved	npr	0.181703143	e	g
1361	ge_npo	1	205.6713418	mono	1	Female	ved	npo	-0.452876235	e	g
1362	ge_npo	2	196.866231	mono	1	Female	ved	npo	-0.697075328	e	g
1363	ge_npo	3	192.5857166	mono	1	Female	ved	npo	-0.819764416	e	g
1364	ge_npo	4	192.7671181	mono	1	Female	ved	npo	-0.814509948	e	g
1365	ge_npo	5	197.3405563	mono	1	Female	ved	npo	-0.683644625	e	g
1366	ge_npo	6	207.7977098	mono	1	Female	ved	npo	-0.395471778	e	g
1367	ge_npo	7	218.3364095	mono	1	Female	ved	npo	-0.119365901	e	g
1368	ge_npo	8	228.5419958	mono	1	Female	ved	npo	0.135593174	e	g
1369	ge_npo	9	238.0790052	mono	1	Female	ved	npo	0.363761197	e	g
1370	ge_npo	10	246.2278344	mono	1	Female	ved	npo	0.551589903	e	g
1371	ge_npo	11	252.9263699	mono	1	Female	ved	npo	0.701391887	e	g
1372	ge_npo	12	258.2620296	mono	1	Female	ved	npo	0.817903515	e	g
1373	ge_npo	13	262.1799465	mono	1	Female	ved	npo	0.901934117	e	g
1374	ge_npo	14	264.1326685	mono	1	Female	ved	npo	0.943347909	e	g
1375	ge_npo	15	264.3994648	mono	1	Female	ved	npo	0.948982401	e	g
1376	ge_npo	16	263.2893662	mono	1	Female	ved	npo	0.925500641	e	g
1377	ge_npo	17	260.797165	mono	1	Female	ved	npo	0.872420784	e	g
1378	ge_npo	18	256.4645208	mono	1	Female	ved	npo	0.778923448	e	g
1379	ge_npo	19	251.2952482	mono	1	Female	ved	npo	0.66528311	e	g
1380	ge_npo	20	245.8934396	mono	1	Female	ved	npo	0.544005283	e	g
1381	ta_npo	1	234.8053654	mono	1	Female	vles	npo	0.286487937	o	t
1382	ta_npo	2	231.613501	mono	1	Female	vles	npo	0.210100582	o	t
1383	ta_npo	3	229.058331	mono	1	Female	vles	npo	0.148187994	o	t
1384	ta_npo	4	226.9568823	mono	1	Female	vles	npo	0.096749422	o	t
1385	ta_npo	5	225.145165	mono	1	Female	vles	npo	0.052019036	o	t
1386	ta_npo	6	223.7160597	mono	1	Female	vles	npo	0.016480464	o	t
1387	ta_npo	7	222.2277628	mono	1	Female	vles	npo	-0.020772205	o	t
1388	ta_npo	8	220.826588	mono	1	Female	vles	npo	-0.05607289	o	t
1389	ta_npo	9	219.6128161	mono	1	Female	vles	npo	-0.086833743	o	t
1390	ta_npo	10	218.6508194	mono	1	Female	vles	npo	-0.111334822	o	t
1391	ta_npo	11	217.6614605	mono	1	Female	vles	npo	-0.136645486	o	t
1392	ta_npo	12	216.4738923	mono	1	Female	vles	npo	-0.167179286	o	t
1393	ta_npo	13	214.9787436	mono	1	Female	vles	npo	-0.205860435	o	t
1394	ta_npo	14	212.998985	mono	1	Female	vles	npo	-0.257495001	o	t
1395	ta_npo	15	210.6302815	mono	1	Female	vles	npo	-0.319908084	o	t
1396	ta_npo	16	207.9745634	mono	1	Female	vles	npo	-0.390723843	o	t
1397	ta_npo	17	205.7307428	mono	1	Female	vles	npo	-0.451264574	o	t
1398	ta_npo	18	206.7674228	mono	1	Female	vles	npo	-0.423212177	o	t
1399	ta_npo	19	211.5910798	mono	1	Female	vles	npo	-0.294507767	o	t
1400	ta_npo	20	219.6702073	mono	1	Female	vles	npo	-0.085375442	o	t
1401	ko_nfc	1	248.9082918	mono	1	Female	vles	nfc	0.612017441	o	k
1402	ko_nfc	2	258.3571908	mono	1	Female	vles	nfc	0.819959575	o	k
1403	ko_nfc	3	267.4582723	mono	1	Female	vles	nfc	1.013178379	o	k
1404	ko_nfc	4	274.5746981	mono	1	Female	vles	nfc	1.159735708	o	k
1405	ko_nfc	5	280.8888521	mono	1	Female	vles	nfc	1.286624913	o	k
1406	ko_nfc	6	285.3152501	mono	1	Female	vles	nfc	1.37388842	o	k
1407	ko_nfc	7	288.2928587	mono	1	Female	vles	nfc	1.431831636	o	k
1408	ko_nfc	8	289.4807174	mono	1	Female	vles	nfc	1.454780124	o	k
1409	ko_nfc	9	290.2469975	mono	1	Female	vles	nfc	1.469534135	o	k
1410	ko_nfc	10	290.7280771	mono	1	Female	vles	nfc	1.478776985	o	k
1411	ko_nfc	11	290.619686	mono	1	Female	vles	nfc	1.476695832	o	k
1412	ko_nfc	12	290.3101646	mono	1	Female	vles	nfc	1.470748621	o	k
1413	ko_nfc	13	289.2414454	mono	1	Female	vles	nfc	1.450165162	o	k
1414	ko_nfc	14	287.9072369	mono	1	Female	vles	nfc	1.424361394	o	k
1415	ko_nfc	15	282.7308433	mono	1	Female	vles	nfc	1.323104449	o	k
1416	ko_nfc	16	276.859769	mono	1	Female	vles	nfc	1.205990275	o	k
1417	ko_nfc	17	268.0831926	mono	1	Female	vles	nfc	1.02620339	o	k
1418	ko_nfc	18	258.1502586	mono	1	Female	vles	nfc	0.815487615	o	k
1419	ko_nfc	19	245.9932778	mono	1	Female	vles	nfc	0.546270856	o	k
1420	ko_nfc	20	239.7934116	mono	1	Female	vles	nfc	0.403806358	o	k
1421	po_nfc	1	246.945592	mono	1	Female	vles	nfc	0.567835093	o	p
1422	po_nfc	2	257.7549103	mono	1	Female	vles	nfc	0.806933868	o	p
1423	po_nfc	3	268.2310888	mono	1	Female	vles	nfc	1.029281499	o	p
1424	po_nfc	4	275.7116738	mono	1	Female	vles	nfc	1.182798369	o	p
1425	po_nfc	5	282.4668275	mono	1	Female	vles	nfc	1.31789039	o	p
1426	po_nfc	6	286.3231567	mono	1	Female	vles	nfc	1.393569354	o	p
1427	po_nfc	7	288.9676209	mono	1	Female	vles	nfc	1.444879081	o	p
1428	po_nfc	8	288.7876309	mono	1	Female	vles	nfc	1.441401711	o	p
1429	po_nfc	9	288.3379068	mono	1	Female	vles	nfc	1.432703653	o	p
1430	po_nfc	10	287.4841207	mono	1	Female	vles	nfc	1.416153291	o	p
1431	po_nfc	11	286.3254395	mono	1	Female	vles	nfc	1.393613851	o	p
1432	po_nfc	12	284.8623509	mono	1	Female	vles	nfc	1.365022213	o	p
1433	po_nfc	13	283.1618535	mono	1	Female	vles	nfc	1.331606034	o	p
1434	po_nfc	14	281.3034001	mono	1	Female	vles	nfc	1.294855606	o	p
1435	po_nfc	15	278.6462556	mono	1	Female	vles	nfc	1.241887333	o	p
1436	po_nfc	16	275.6477274	mono	1	Female	vles	nfc	1.181503792	o	p
1437	po_nfc	17	272.0889832	mono	1	Female	vles	nfc	1.108980519	o	p
1438	po_nfc	18	268.3907451	mono	1	Female	vles	nfc	1.032602463	o	p
1439	po_nfc	19	264.2348856	mono	1	Female	vles	nfc	0.945507312	o	p
1440	po_nfc	20	260.0319447	mono	1	Female	vles	nfc	0.856021008	o	p
1441	pa_npo	1	251.3062192	mono	1	Female	vles	npo	0.665526761	o	p
1442	pa_npo	2	247.9468315	mono	1	Female	vles	npo	0.590417702	o	p
1443	pa_npo	3	245.2550962	mono	1	Female	vles	npo	0.529497932	o	p
1444	pa_npo	4	243.5030903	mono	1	Female	vles	npo	0.489485979	o	p
1445	pa_npo	5	242.9534643	mono	1	Female	vles	npo	0.476874391	o	p
1446	pa_npo	6	242.9561012	mono	1	Female	vles	npo	0.476934965	o	p
1447	pa_npo	7	243.9000299	mono	1	Female	vles	npo	0.49857637	o	p
1448	pa_npo	8	244.6185466	mono	1	Female	vles	npo	0.514993698	o	p
1449	pa_npo	9	245.1960779	mono	1	Female	vles	npo	0.528154742	o	p
1450	pa_npo	10	245.4657661	mono	1	Female	vles	npo	0.534289905	o	p
1451	pa_npo	11	245.5141989	mono	1	Female	vles	npo	0.535390993	o	p
1452	pa_npo	12	245.3343627	mono	1	Female	vles	npo	0.531301439	o	p
1453	pa_npo	13	244.6943554	mono	1	Female	vles	npo	0.516723034	o	p
1454	pa_npo	14	243.8760445	mono	1	Female	vles	npo	0.498027496	o	p
1455	pa_npo	15	242.7821622	mono	1	Female	vles	npo	0.472937902	o	p
1456	pa_npo	16	241.5985394	mono	1	Female	vles	npo	0.445662339	o	p
1457	pa_npo	17	240.3849646	mono	1	Female	vles	npo	0.417557464	o	p
1458	pa_npo	18	239.1816235	mono	1	Female	vles	npo	0.389549141	o	p
1459	pa_npo	19	238.0874304	mono	1	Female	vles	npo	0.363958697	o	p
1460	pa_npo	20	237.0759031	mono	1	Female	vles	npo	0.340196767	o	p
1461	ta_npo	1	236.0659749	mono	1	Female	vles	npo	0.316371042	o	t
1462	ta_npo	2	235.7297554	mono	1	Female	vles	npo	0.308416497	o	t
1463	ta_npo	3	235.6129149	mono	1	Female	vles	npo	0.305649536	o	t
1464	ta_npo	4	235.7385015	mono	1	Female	vles	npo	0.308623563	o	t
1465	ta_npo	5	236.2714193	mono	1	Female	vles	npo	0.321226032	o	t
1466	ta_npo	6	236.9298028	mono	1	Female	vles	npo	0.336756328	o	t
1467	ta_npo	7	237.728906	mono	1	Female	vles	npo	0.355548119	o	t
1468	ta_npo	8	238.4315313	mono	1	Female	vles	npo	0.372019013	o	t
1469	ta_npo	9	238.9092304	mono	1	Female	vles	npo	0.383189508	o	t
1470	ta_npo	10	239.0302305	mono	1	Female	vles	npo	0.386015423	o	t
1471	ta_npo	11	238.4822193	mono	1	Female	vles	npo	0.37320536	o	t
1472	ta_npo	12	237.5338494	mono	1	Female	vles	npo	0.350966983	o	t
1473	ta_npo	13	235.9994966	mono	1	Female	vles	npo	0.314799145	o	t
1474	ta_npo	14	234.0292556	mono	1	Female	vles	npo	0.268010137	o	t
1475	ta_npo	15	231.8988148	mono	1	Female	vles	npo	0.216971392	o	t
1476	ta_npo	16	229.6329424	mono	1	Female	vles	npo	0.162170994	o	t
1477	ta_npo	17	229.7579492	mono	1	Female	vles	npo	0.165208363	o	t
1478	ta_npo	18	231.4235755	mono	1	Female	vles	npo	0.205522181	o	t
1479	ta_npo	19	235.6499948	mono	1	Female	vles	npo	0.306527793	o	t
1480	ta_npo	20	242.4014655	mono	1	Female	vles	npo	0.46417961	o	t
1481	be_npr	1	229.0911789	mono	1	Female	ved	npr	0.148988283	e	b
1482	be_npr	2	223.0736198	mono	1	Female	ved	npr	0.000430427	e	b
1483	be_npr	3	218.7907325	mono	1	Female	ved	npr	-0.107764686	e	b
1484	be_npr	4	216.4596335	mono	1	Female	ved	npr	-0.167546913	e	b
1485	be_npr	5	217.5410758	mono	1	Female	ved	npr	-0.139733123	e	b
1486	be_npr	6	220.1719604	mono	1	Female	ved	npr	-0.072642177	e	b
1487	be_npr	7	224.7120985	mono	1	Female	ved	npr	0.041273543	e	b
1488	be_npr	8	228.9487253	mono	1	Female	ved	npr	0.145516788	e	b
1489	be_npr	9	233.2689649	mono	1	Female	ved	npr	0.249849449	e	b
1490	be_npr	10	237.8169691	mono	1	Female	ved	npr	0.357615155	e	b
1491	be_npr	11	242.3772256	mono	1	Female	ved	npr	0.463621482	e	b
1492	be_npr	12	246.8436644	mono	1	Female	ved	npr	0.565531018	e	b
1493	be_npr	13	251.0783488	mono	1	Female	ved	npr	0.660463877	e	b
1494	be_npr	14	254.8024746	mono	1	Female	ved	npr	0.742637103	e	b
1495	be_npr	15	258.1479134	mono	1	Female	ved	npr	0.815436913	e	b
1496	be_npr	16	260.7726974	mono	1	Female	ved	npr	0.871897153	e	b
1497	be_npr	17	260.9178121	mono	1	Female	ved	npr	0.875002033	e	b
1498	be_npr	18	259.2673287	mono	1	Female	ved	npr	0.839585908	e	b
1499	be_npr	19	254.0576362	mono	1	Female	ved	npr	0.726298673	e	b
1500	be_npr	20	246.1711671	mono	1	Female	ved	npr	0.550305321	e	b
1501	be_nfc	1	213.807696	mono	1	Female	ved	nfc	-0.236345066	e	b
1502	be_nfc	2	210.7383367	mono	1	Female	ved	nfc	-0.317045687	e	b
1503	be_nfc	3	208.1670693	mono	1	Female	ved	nfc	-0.385560282	e	b
1504	be_nfc	4	207.909342	mono	1	Female	ved	nfc	-0.392474352	e	b
1505	be_nfc	5	208.6052715	mono	1	Female	ved	nfc	-0.373824226	e	b
1506	be_nfc	6	211.0391483	mono	1	Female	ved	nfc	-0.30908487	e	b
1507	be_nfc	7	214.8220782	mono	1	Female	ved	nfc	-0.209929102	e	b
1508	be_nfc	8	219.794336	mono	1	Female	ved	nfc	-0.082222654	e	b
1509	be_nfc	9	224.6471315	mono	1	Female	ved	nfc	0.039659759	e	b
1510	be_nfc	10	229.450804	mono	1	Female	ved	nfc	0.157742501	e	b
1511	be_nfc	11	234.4613343	mono	1	Female	ved	nfc	0.278304713	e	b
1512	be_nfc	12	239.4911252	mono	1	Female	ved	nfc	0.396766375	e	b
1513	be_nfc	13	244.4104747	mono	1	Female	ved	nfc	0.510244446	e	b
1514	be_nfc	14	248.5727725	mono	1	Female	ved	nfc	0.604489306	e	b
1515	be_nfc	15	250.3387643	mono	1	Female	ved	nfc	0.643999878	e	b
1516	be_nfc	16	250.6268114	mono	1	Female	ved	nfc	0.650417912	e	b
1517	be_nfc	17	248.8505422	mono	1	Female	ved	nfc	0.610722421	e	b
1518	be_nfc	18	244.7441214	mono	1	Female	ved	nfc	0.517857995	e	b
1519	be_nfc	19	239.0475855	mono	1	Female	ved	nfc	0.386420626	e	b
1520	be_nfc	20	237.7325105	mono	1	Female	ved	nfc	0.35563274	e	b
1521	da_npo	1	214.3306694	mono	1	Female	ved	npo	-0.222710478	o	d
1522	da_npo	2	210.0086623	mono	1	Female	ved	npo	-0.336403437	o	d
1523	da_npo	3	207.8623262	mono	1	Female	ved	npo	-0.393736573	o	d
1524	da_npo	4	207.7758082	mono	1	Female	ved	npo	-0.396060045	o	d
1525	da_npo	5	209.6701658	mono	1	Female	ved	npo	-0.345406361	o	d
1526	da_npo	6	213.1197471	mono	1	Female	ved	npo	-0.254331657	o	d
1527	da_npo	7	216.2288442	mono	1	Female	ved	npo	-0.173500611	o	d
1528	da_npo	8	219.3706879	mono	1	Female	ved	npo	-0.09299038	o	d
1529	da_npo	9	222.4949282	mono	1	Female	ved	npo	-0.01406661	o	d
1530	da_npo	10	225.4695696	mono	1	Female	ved	npo	0.060054817	o	d
1531	da_npo	11	228.1513073	mono	1	Female	ved	npo	0.126044294	o	d
1532	da_npo	12	230.3984179	mono	1	Female	ved	npo	0.18074436	o	d
1533	da_npo	13	231.8311863	mono	1	Female	ved	npo	0.215343555	o	d
1534	da_npo	14	232.3335574	mono	1	Female	ved	npo	0.227424448	o	d
1535	da_npo	15	231.9806803	mono	1	Female	ved	npo	0.218941283	o	d
1536	da_npo	16	230.8754379	mono	1	Female	ved	npo	0.192287508	o	d
1537	da_npo	17	229.4610044	mono	1	Female	ved	npo	0.157990605	o	d
1538	da_npo	18	228.9118484	mono	1	Female	ved	npo	0.144617772	o	d
1539	da_npo	19	228.5065864	mono	1	Female	ved	npo	0.1347284	o	d
1540	da_npo	20	228.4346652	mono	1	Female	ved	npo	0.132971517	o	d
1541	de_npr	1	229.2259925	mono	1	Female	ved	npr	0.152271608	e	d
1542	de_npr	2	227.4858323	mono	1	Female	ved	npr	0.109741603	e	d
1543	de_npr	3	226.4511335	mono	1	Female	ved	npr	0.084298767	e	d
1544	de_npr	4	226.1230869	mono	1	Female	ved	npr	0.076207954	e	d
1545	de_npr	5	226.3638238	mono	1	Female	ved	npr	0.08214654	e	d
1546	de_npr	6	227.9541048	mono	1	Female	ved	npr	0.121218224	e	d
1547	de_npr	7	229.9255383	mono	1	Female	ved	npr	0.16927779	e	d
1548	de_npr	8	231.4461944	mono	1	Female	ved	npr	0.206067636	e	d
1549	de_npr	9	232.2479296	mono	1	Female	ved	npr	0.22536714	e	d
1550	de_npr	10	232.2189582	mono	1	Female	ved	npr	0.224670897	e	d
1551	de_npr	11	231.4096509	mono	1	Female	ved	npr	0.205186362	e	d
1552	de_npr	12	229.9396333	mono	1	Female	ved	npr	0.169619912	e	d
1553	de_npr	13	227.973976	mono	1	Female	ved	npr	0.121704714	e	d
1554	de_npr	14	225.6367701	mono	1	Female	ved	npr	0.064192002	e	d
1555	de_npr	15	223.0528764	mono	1	Female	ved	npr	-8.86e-05	e	d
1556	de_npr	16	220.2112898	mono	1	Female	ved	npr	-0.07164532	e	d
1557	de_npr	17	217.149055	mono	1	Female	ved	npr	-0.149799561	e	d
1558	de_npr	18	217.7424537	mono	1	Female	ved	npr	-0.134569126	e	d
1559	de_npr	19	222.4602442	mono	1	Female	ved	npr	-0.01493669	e	d
1560	de_npr	20	231.5208449	mono	1	Female	ved	npr	0.207867455	e	d
1561	ba_nfc	1	191.1672102	mono	1	Female	ved	nfc	-0.861024294	a	b
1562	ba_nfc	2	192.713094	mono	1	Female	ved	nfc	-0.816074291	a	b
1563	ba_nfc	3	195.6317264	mono	1	Female	ved	nfc	-0.732183087	a	b
1564	ba_nfc	4	199.9087873	mono	1	Female	ved	nfc	-0.611480174	a	b
1565	ba_nfc	5	206.2539865	mono	1	Female	ved	nfc	-0.437088059	a	b
1566	ba_nfc	6	213.4151804	mono	1	Female	ved	nfc	-0.246600379	a	b
1567	ba_nfc	7	221.2289854	mono	1	Female	ved	nfc	-0.045912163	a	b
1568	ba_nfc	8	228.2048081	mono	1	Female	ved	nfc	0.127352881	a	b
1569	ba_nfc	9	235.2207942	mono	1	Female	ved	nfc	0.296353481	a	b
1570	ba_nfc	10	242.2438387	mono	1	Female	ved	nfc	0.460549227	a	b
1571	ba_nfc	11	248.9830963	mono	1	Female	ved	nfc	0.613694466	a	b
1572	ba_nfc	12	255.1846683	mono	1	Female	ved	nfc	0.751002195	a	b
1573	ba_nfc	13	260.8655089	mono	1	Female	ved	nfc	0.873883151	a	b
1574	ba_nfc	14	265.2649317	mono	1	Female	ved	nfc	0.967221209	a	b
1575	ba_nfc	15	268.5502863	mono	1	Female	ved	nfc	1.035919059	a	b
1576	ba_nfc	16	270.8901496	mono	1	Female	ved	nfc	1.084335859	a	b
1577	ba_nfc	17	271.5320228	mono	1	Female	ved	nfc	1.097544507	a	b
1578	ba_nfc	18	271.1113885	mono	1	Female	ved	nfc	1.088892107	a	b
1579	ba_nfc	19	269.9298043	mono	1	Female	ved	nfc	1.064515043	a	b
1580	ba_nfc	20	267.8266651	mono	1	Female	ved	nfc	1.020860348	a	b
1581	pe_npo	1	263.7267797	mono	1	Female	vles	npo	0.934764986	e	p
1582	pe_npo	2	262.2909326	mono	1	Female	vles	npo	0.904296191	e	p
1583	pe_npo	3	261.4429249	mono	1	Female	vles	npo	0.886222957	e	p
1584	pe_npo	4	261.2151602	mono	1	Female	vles	npo	0.881358715	e	p
1585	pe_npo	5	262.2173049	mono	1	Female	vles	npo	0.902729313	e	p
1586	pe_npo	6	263.5590686	mono	1	Female	vles	npo	0.93121471	e	p
1587	pe_npo	7	265.2600596	mono	1	Female	vles	npo	0.967118701	e	p
1588	pe_npo	8	266.8147299	mono	1	Female	vles	npo	0.999733388	e	p
1589	pe_npo	9	268.0814019	mono	1	Female	vles	npo	1.02616611	e	p
1590	pe_npo	10	268.9817263	mono	1	Female	vles	npo	1.044878121	e	p
1591	pe_npo	11	268.9229595	mono	1	Female	vles	npo	1.043658645	e	p
1592	pe_npo	12	268.3968247	mono	1	Female	vles	npo	1.032728884	e	p
1593	pe_npo	13	267.3099805	mono	1	Female	vles	npo	1.010083114	e	p
1594	pe_npo	14	265.5648542	mono	1	Female	vles	npo	0.97352788	e	p
1595	pe_npo	15	263.5673545	mono	1	Female	vles	npo	0.931390167	e	p
1596	pe_npo	16	261.2863278	mono	1	Female	vles	npo	0.882879056	e	p
1597	pe_npo	17	259.1311206	mono	1	Female	vles	npo	0.836653087	e	p
1598	pe_npo	18	257.1190939	mono	1	Female	vles	npo	0.793149801	e	p
1599	pe_npo	19	255.3343001	mono	1	Female	vles	npo	0.754273782	e	p
1600	pe_npo	20	254.0086419	mono	1	Female	vles	npo	0.725222278	e	p
1601	pe_npr	1	252.2924588	mono	1	Female	vles	npr	0.68738649	e	p
1602	pe_npr	2	252.0700431	mono	1	Female	vles	npr	0.682464179	e	p
1603	pe_npr	3	251.9430972	mono	1	Female	vles	npr	0.679652776	e	p
1604	pe_npr	4	252.0593416	mono	1	Female	vles	npr	0.682227234	e	p
1605	pe_npr	5	252.3943264	mono	1	Female	vles	npr	0.689639487	e	p
1606	pe_npr	6	252.8985395	mono	1	Female	vles	npr	0.70077775	e	p
1607	pe_npr	7	253.6563631	mono	1	Female	vles	npr	0.717476666	e	p
1608	pe_npr	8	254.4793343	mono	1	Female	vles	npr	0.73555472	e	p
1609	pe_npr	9	255.4313713	mono	1	Female	vles	npr	0.756395145	e	p
1610	pe_npr	10	256.3478456	mono	1	Female	vles	npr	0.776383841	e	p
1611	pe_npr	11	257.2130433	mono	1	Female	vles	npr	0.795188705	e	p
1612	pe_npr	12	257.788405	mono	1	Female	vles	npr	0.807659067	e	p
1613	pe_npr	13	258.2344179	mono	1	Female	vles	npr	0.817306793	e	p
1614	pe_npr	14	258.0912495	mono	1	Female	vles	npr	0.814211728	e	p
1615	pe_npr	15	257.4837448	mono	1	Female	vles	npr	0.801059347	e	p
1616	pe_npr	16	255.5684426	mono	1	Female	vles	npr	0.759389285	e	p
1617	pe_npr	17	252.7689528	mono	1	Female	vles	npr	0.697917251	e	p
1618	pe_npr	18	249.2075523	mono	1	Female	vles	npr	0.61872347	e	p
1619	pe_npr	19	244.5353488	mono	1	Female	vles	npr	0.513095189	e	p
1620	pe_npr	20	240.112964	mono	1	Female	vles	npr	0.411238808	e	p
1621	ba_npo	1	191.9194529	mono	1	Female	ved	npo	-0.839105943	o	b
1622	ba_npo	2	192.7343915	mono	1	Female	ved	npo	-0.81545754	o	b
1623	ba_npo	3	193.7161736	mono	1	Female	ved	npo	-0.787100006	o	b
1624	ba_npo	4	194.9885473	mono	1	Female	ved	npo	-0.750562173	o	b
1625	ba_npo	5	196.375296	mono	1	Female	ved	npo	-0.711010464	o	b
1626	ba_npo	6	197.8053652	mono	1	Female	ved	npo	-0.670514662	o	b
1627	ba_npo	7	199.2441298	mono	1	Female	ved	npo	-0.630067005	o	b
1628	ba_npo	8	200.559466	mono	1	Female	ved	npo	-0.593344018	o	b
1629	ba_npo	9	201.7292925	mono	1	Female	ved	npo	-0.560885316	o	b
1630	ba_npo	10	202.814265	mono	1	Female	ved	npo	-0.530948828	o	b
1631	ba_npo	11	203.8419454	mono	1	Female	ved	npo	-0.50274046	o	b
1632	ba_npo	12	204.7010888	mono	1	Female	ved	npo	-0.479267122	o	b
1633	ba_npo	13	205.3918264	mono	1	Female	ved	npo	-0.460466267	o	b
1634	ba_npo	14	205.9465253	mono	1	Female	ved	npo	-0.445413902	o	b
1635	ba_npo	15	206.1760828	mono	1	Female	ved	npo	-0.439196464	o	b
1636	ba_npo	16	207.0943573	mono	1	Female	ved	npo	-0.414394547	o	b
1637	ba_npo	17	209.8345412	mono	1	Female	ved	npo	-0.341032687	o	b
1638	ba_npo	18	214.0683471	mono	1	Female	ved	npo	-0.229545393	o	b
1639	ba_npo	19	219.1456351	mono	1	Female	ved	npo	-0.098718935	o	b
1640	ba_npo	20	226.6616055	mono	1	Female	ved	npo	0.089483596	o	b
1641	ge_nfc	1	197.7373218	mono	1	Female	ved	nfc	-0.672434829	e	g
1642	ge_nfc	2	205.1764998	mono	1	Female	ved	nfc	-0.466320347	e	g
1643	ge_nfc	3	212.953027	mono	1	Female	ved	nfc	-0.258699334	e	g
1644	ge_nfc	4	221.5134624	mono	1	Female	ved	nfc	-0.038740128	e	g
1645	ge_nfc	5	230.014917	mono	1	Female	ved	nfc	0.171446886	e	g
1646	ge_nfc	6	238.4773344	mono	1	Female	ved	nfc	0.37309104	e	g
1647	ge_nfc	7	246.1187249	mono	1	Female	ved	nfc	0.549116254	e	g
1648	ge_nfc	8	253.4471469	mono	1	Female	ved	nfc	0.712871502	e	g
1649	ge_nfc	9	259.8972008	mono	1	Female	ved	nfc	0.853128255	e	g
1650	ge_nfc	10	265.6432658	mono	1	Female	ved	nfc	0.975175518	e	g
1651	ge_nfc	11	270.6974427	mono	1	Female	ved	nfc	1.080364172	e	g
1652	ge_nfc	12	274.5931378	mono	1	Female	ved	nfc	1.160110504	e	g
1653	ge_nfc	13	278.0443214	mono	1	Female	ved	nfc	1.229818044	e	g
1654	ge_nfc	14	280.111263	mono	1	Female	ved	nfc	1.271153362	e	g
1655	ge_nfc	15	280.7888476	mono	1	Female	ved	nfc	1.284637543	e	g
1656	ge_nfc	16	279.4415913	mono	1	Female	ved	nfc	1.257794563	e	g
1657	ge_nfc	17	275.2075652	mono	1	Female	ved	nfc	1.172584679	e	g
1658	ge_nfc	18	269.7498978	mono	1	Female	ved	nfc	1.060794064	e	g
1659	ge_nfc	19	260.6429245	mono	1	Female	ved	nfc	0.869119063	e	g
1660	ge_nfc	20	254.3482004	mono	1	Female	ved	nfc	0.732678045	e	g
1661	ba_nfc	1	229.3301015	mono	1	Female	ved	nfc	0.154805816	a	b
1662	ba_nfc	2	223.895159	mono	1	Female	ved	nfc	0.020946676	a	b
1663	ba_nfc	3	221.1644484	mono	1	Female	ved	nfc	-0.047540508	a	b
1664	ba_nfc	4	220.8618497	mono	1	Female	ved	nfc	-0.055181775	a	b
1665	ba_nfc	5	222.7133258	mono	1	Female	ved	nfc	-0.008591018	a	b
1666	ba_nfc	6	226.8486429	mono	1	Female	ved	nfc	0.094087092	a	b
1667	ba_nfc	7	230.7415854	mono	1	Female	ved	nfc	0.189050893	a	b
1668	ba_nfc	8	234.2249172	mono	1	Female	ved	nfc	0.272674264	a	b
1669	ba_nfc	9	237.1889905	mono	1	Female	ved	nfc	0.342858348	a	b
1670	ba_nfc	10	239.4599631	mono	1	Female	ved	nfc	0.396040132	a	b
1671	ba_nfc	11	240.8850949	mono	1	Female	ved	nfc	0.429157006	a	b
1672	ba_nfc	12	241.6436175	mono	1	Female	ved	nfc	0.44670357	a	b
1673	ba_nfc	13	241.7455181	mono	1	Female	ved	nfc	0.449056594	a	b
1674	ba_nfc	14	241.1613816	mono	1	Female	ved	nfc	0.435554612	a	b
1675	ba_nfc	15	239.9221923	mono	1	Female	ved	nfc	0.406802851	a	b
1676	ba_nfc	16	238.2828709	mono	1	Female	ved	nfc	0.368538178	a	b
1677	ba_nfc	17	236.3280856	mono	1	Female	ved	nfc	0.322564407	a	b
1678	ba_nfc	18	234.1550275	mono	1	Female	ved	nfc	0.2710087	a	b
1679	ba_nfc	19	232.0525375	mono	1	Female	ved	nfc	0.220669775	a	b
1680	ba_nfc	20	230.1275885	mono	1	Female	ved	nfc	0.174180065	a	b
1681	ta_npr	1	227.4566217	mono	1	Female	vles	npr	0.109024914	a	t
1682	ta_npr	2	226.8061238	mono	1	Female	vles	npr	0.093040915	a	t
1683	ta_npr	3	226.2032667	mono	1	Female	vles	npr	0.07818656	a	t
1684	ta_npr	4	225.703559	mono	1	Female	vles	npr	0.065843761	a	t
1685	ta_npr	5	225.3005964	mono	1	Female	vles	npr	0.055870649	a	t
1686	ta_npr	6	224.9539951	mono	1	Female	vles	npr	0.04727817	a	t
1687	ta_npr	7	224.7429296	mono	1	Female	vles	npr	0.042039226	a	t
1688	ta_npr	8	224.6365439	mono	1	Female	vles	npr	0.039396718	a	t
1689	ta_npr	9	224.8015219	mono	1	Female	vles	npr	0.043494063	a	t
1690	ta_npr	10	225.1453361	mono	1	Female	vles	npr	0.052023278	a	t
1691	ta_npr	11	225.6188097	mono	1	Female	vles	npr	0.06374774	a	t
1692	ta_npr	12	226.0238048	mono	1	Female	vles	npr	0.073756985	a	t
1693	ta_npr	13	226.3101171	mono	1	Female	vles	npr	0.080822231	a	t
1694	ta_npr	14	226.1839228	mono	1	Female	vles	npr	0.077709273	a	t
1695	ta_npr	15	225.2519981	mono	1	Female	vles	npr	0.054666662	a	t
1696	ta_npr	16	223.5984307	mono	1	Female	vles	npr	0.013545196	a	t
1697	ta_npr	17	221.1812115	mono	1	Female	vles	npr	-0.047117509	a	t
1698	ta_npr	18	218.62497	mono	1	Female	vles	npr	-0.111994666	a	t
1699	ta_npr	19	216.0829535	mono	1	Female	vles	npr	-0.177267448	a	t
1700	ta_npr	20	214.7477906	mono	1	Female	vles	npr	-0.21185942	a	t
1701	bo_npr	1	211.5845475	mono	1	Female	ved	npr	-0.294680069	o	b
1702	bo_npr	2	212.8629931	mono	1	Female	ved	npr	-0.261059434	o	b
1703	bo_npr	3	216.756751	mono	1	Female	ved	npr	-0.15989148	o	b
1704	bo_npr	4	221.4742687	mono	1	Female	ved	npr	-0.039727704	o	b
1705	bo_npr	5	225.7767353	mono	1	Female	ved	npr	0.067652925	o	b
1706	bo_npr	6	228.3096491	mono	1	Female	ved	npr	0.12991632	o	b
1707	bo_npr	7	229.7317096	mono	1	Female	ved	npr	0.16457094	o	b
1708	bo_npr	8	230.3578748	mono	1	Female	ved	npr	0.179762178	o	b
1709	bo_npr	9	230.1350146	mono	1	Female	ved	npr	0.17436016	o	b
1710	bo_npr	10	228.8651165	mono	1	Female	ved	npr	0.143478294	o	b
1711	bo_npr	11	226.2472988	mono	1	Female	ved	npr	0.079272848	o	b
1712	bo_npr	12	222.2581711	mono	1	Female	ved	npr	-0.02000858	o	b
1713	bo_npr	13	217.1871005	mono	1	Female	ved	npr	-0.14882182	o	b
1714	bo_npr	14	211.6226592	mono	1	Female	ved	npr	-0.293674871	o	b
1715	bo_npr	15	206.3030087	mono	1	Female	ved	npr	-0.435761718	o	b
1716	bo_npr	16	201.6209979	mono	1	Female	ved	npr	-0.563882206	o	b
1717	bo_npr	17	197.7814348	mono	1	Female	ved	npr	-0.671189896	o	b
1718	bo_npr	18	195.1179458	mono	1	Female	ved	npr	-0.746859695	o	b
1719	bo_npr	19	197.0688021	mono	1	Female	ved	npr	-0.691335495	o	b
1720	bo_npr	20	204.1561358	mono	1	Female	ved	npr	-0.49414476	o	b
1721	ka_nfc	1	226.7950002	mono	1	Female	vles	nfc	0.092767188	a	k
1722	ka_nfc	2	233.8871194	mono	1	Female	vles	nfc	0.264619488	a	k
1723	ka_nfc	3	240.6306137	mono	1	Female	vles	nfc	0.423257826	a	k
1724	ka_nfc	4	245.9259059	mono	1	Female	vles	nfc	0.544742123	a	k
1725	ka_nfc	5	250.421988	mono	1	Female	vles	nfc	0.64585496	a	k
1726	ka_nfc	6	253.6576999	mono	1	Female	vles	nfc	0.717506079	a	k
1727	ka_nfc	7	255.7096906	mono	1	Female	vles	nfc	0.762472981	a	k
1728	ka_nfc	8	256.911754	mono	1	Female	vles	nfc	0.788647443	a	k
1729	ka_nfc	9	257.9330458	mono	1	Female	vles	nfc	0.810789626	a	k
1730	ka_nfc	10	258.9021833	mono	1	Female	vles	nfc	0.831720153	a	k
1731	ka_nfc	11	259.8162804	mono	1	Female	vles	nfc	0.851390293	a	k
1732	ka_nfc	12	260.7083102	mono	1	Female	vles	nfc	0.870518968	a	k
1733	ka_nfc	13	261.4965967	mono	1	Female	vles	nfc	0.887368578	a	k
1734	ka_nfc	14	262.1390387	mono	1	Female	vles	nfc	0.90106324	a	k
1735	ka_nfc	15	262.520118	mono	1	Female	vles	nfc	0.909170695	a	k
1736	ka_nfc	16	261.2067667	mono	1	Female	vles	nfc	0.881179379	a	k
1737	ka_nfc	17	258.5192289	mono	1	Female	vles	nfc	0.82345884	a	k
1738	ka_nfc	18	253.9935965	mono	1	Female	vles	nfc	0.724891692	a	k
1739	ka_nfc	19	248.8427953	mono	1	Female	vles	nfc	0.610548676	a	k
1740	ka_nfc	20	241.7937367	mono	1	Female	vles	nfc	0.450169681	a	k
1741	ba_npr	1	220.1110573	mono	1	Female	ved	npr	-0.074186201	a	b
1742	ba_npr	2	213.9788235	mono	1	Female	ved	npr	-0.231879885	a	b
1743	ba_npr	3	210.9381841	mono	1	Female	ved	npr	-0.311755567	a	b
1744	ba_npr	4	210.7974907	mono	1	Female	ved	npr	-0.315479311	a	b
1745	ba_npr	5	213.3619614	mono	1	Female	ved	npr	-0.247992291	a	b
1746	ba_npr	6	219.2029436	mono	1	Female	ved	npr	-0.097259631	a	b
1747	ba_npr	7	224.7096433	mono	1	Female	ved	npr	0.041212564	a	b
1748	ba_npr	8	229.943783	mono	1	Female	ved	npr	0.169720632	a	b
1749	ba_npr	9	234.9449998	mono	1	Female	ved	npr	0.289805901	a	b
1750	ba_npr	10	239.6240505	mono	1	Female	ved	npr	0.399863181	a	b
1751	ba_npr	11	243.9497604	mono	1	Female	ved	npr	0.499714215	a	b
1752	ba_npr	12	247.7978283	mono	1	Female	ved	npr	0.587062769	a	b
1753	ba_npr	13	251.052645	mono	1	Female	ved	npr	0.659892495	a	b
1754	ba_npr	14	253.3476148	mono	1	Female	ved	npr	0.710679316	a	b
1755	ba_npr	15	254.6891787	mono	1	Female	ved	npr	0.740154979	a	b
1756	ba_npr	16	255.2143206	mono	1	Female	ved	npr	0.751650673	a	b
1757	ba_npr	17	254.6777563	mono	1	Female	ved	npr	0.739904672	a	b
1758	ba_npr	18	250.7450835	mono	1	Female	ved	npr	0.65305102	a	b
1759	ba_npr	19	244.0637093	mono	1	Female	ved	npr	0.502320517	a	b
1760	ba_npr	20	234.9882557	mono	1	Female	ved	npr	0.290833338	a	b
1761	ka_npr	1	271.1769636	mono	1	Female	vles	npr	1.090241862	a	k
1762	ka_npr	2	261.3158982	mono	1	Female	vles	npr	0.883510642	a	k
1763	ka_npr	3	253.7100769	mono	1	Female	vles	npr	0.718658375	a	k
1764	ka_npr	4	248.903751	mono	1	Female	vles	npr	0.611915625	a	k
1765	ka_npr	5	246.7511828	mono	1	Female	vles	npr	0.563439647	a	k
1766	ka_npr	6	246.3753443	mono	1	Female	vles	npr	0.554932394	a	k
1767	ka_npr	7	246.47788	mono	1	Female	vles	npr	0.557254617	a	k
1768	ka_npr	8	246.8852469	mono	1	Female	vles	npr	0.566471106	a	k
1769	ka_npr	9	246.7649797	mono	1	Female	vles	npr	0.563751699	a	k
1770	ka_npr	10	246.0955601	mono	1	Female	vles	npr	0.548590938	a	k
1771	ka_npr	11	244.9142007	mono	1	Female	vles	npr	0.521735074	a	k
1772	ka_npr	12	243.2597585	mono	1	Female	vles	npr	0.483906061	a	k
1773	ka_npr	13	241.1988063	mono	1	Female	vles	npr	0.436420643	a	k
1774	ka_npr	14	238.8965492	mono	1	Female	vles	npr	0.38289326	a	k
1775	ka_npr	15	236.3835569	mono	1	Female	vles	npr	0.323874248	a	k
1776	ka_npr	16	233.5669948	mono	1	Female	vles	npr	0.256975386	a	k
1777	ka_npr	17	231.9474608	mono	1	Female	vles	npr	0.218142021	a	k
1778	ka_npr	18	231.9660308	mono	1	Female	vles	npr	0.21858883	a	k
1779	ka_npr	19	233.7201594	mono	1	Female	vles	npr	0.260634036	a	k
1780	ka_npr	20	236.8669417	mono	1	Female	vles	npr	0.335275392	a	k
1781	po_npr	1	244.5392226	mono	1	Female	vles	npr	0.5131836	o	p
1782	po_npr	2	248.6408207	mono	1	Female	vles	npr	0.606016943	o	p
1783	po_npr	3	252.4054119	mono	1	Female	vles	npr	0.689884609	o	p
1784	po_npr	4	255.7520935	mono	1	Female	vles	npr	0.763398379	o	p
1785	po_npr	5	258.0622352	mono	1	Female	vles	npr	0.813584277	o	p
1786	po_npr	6	259.6510623	mono	1	Female	vles	npr	0.847840151	o	p
1787	po_npr	7	260.0773153	mono	1	Female	vles	npr	0.856994711	o	p
1788	po_npr	8	260.1330457	mono	1	Female	vles	npr	0.858190513	o	p
1789	po_npr	9	259.9220319	mono	1	Female	vles	npr	0.853661455	o	p
1790	po_npr	10	259.1628649	mono	1	Female	vles	npr	0.83733674	o	p
1791	po_npr	11	258.0243064	mono	1	Female	vles	npr	0.812763939	o	p
1792	po_npr	12	256.6580107	mono	1	Female	vles	npr	0.783132493	o	p
1793	po_npr	13	254.9557015	mono	1	Female	vles	npr	0.745992293	o	p
1794	po_npr	14	253.1080002	mono	1	Female	vles	npr	0.705398291	o	p
1795	po_npr	15	251.1251184	mono	1	Female	vles	npr	0.661503391	o	p
1796	po_npr	16	247.6978738	mono	1	Female	vles	npr	0.584811078	o	p
1797	po_npr	17	243.7637611	mono	1	Female	vles	npr	0.495457321	o	p
1798	po_npr	18	239.2445046	mono	1	Female	vles	npr	0.391016214	o	p
1799	po_npr	19	234.2175007	mono	1	Female	vles	npr	0.272497542	o	p
1800	po_npr	20	230.9515279	mono	1	Female	vles	npr	0.194126563	o	p
1801	ka_npo	1	222.6178691	mono	1	Female	vles	npo	-0.010983616	o	k
1802	ka_npo	2	220.016803	mono	1	Female	vles	npo	-0.07657659	o	k
1803	ka_npo	3	217.925347	mono	1	Female	vles	npo	-0.129883272	o	k
1804	ka_npo	4	217.0076447	mono	1	Female	vles	npo	-0.153435201	o	k
1805	ka_npo	5	216.4901937	mono	1	Female	vles	npo	-0.166759024	o	k
1806	ka_npo	6	216.2335541	mono	1	Female	vles	npo	-0.173379045	o	k
1807	ka_npo	7	216.0526132	mono	1	Female	vles	npo	-0.178051142	o	k
1808	ka_npo	8	215.5983423	mono	1	Female	vles	npo	-0.189798189	o	k
1809	ka_npo	9	214.0929633	mono	1	Female	vles	npo	-0.228903652	o	k
1810	ka_npo	10	212.0843257	mono	1	Female	vles	npo	-0.281512751	o	k
1811	ka_npo	11	209.5992081	mono	1	Female	vles	npo	-0.347295452	o	k
1812	ka_npo	12	206.9521578	mono	1	Female	vles	npo	-0.418228045	o	k
1813	ka_npo	13	204.3216885	mono	1	Female	vles	npo	-0.489620848	o	k
1814	ka_npo	14	202.0830889	mono	1	Female	vles	npo	-0.551105735	o	k
1815	ka_npo	15	200.7275664	mono	1	Female	vles	npo	-0.588668174	o	k
1816	ka_npo	16	200.5822315	mono	1	Female	vles	npo	-0.592710548	o	k
1817	ka_npo	17	201.8513276	mono	1	Female	vles	npo	-0.557510105	o	k
1818	ka_npo	18	203.7019888	mono	1	Female	vles	npo	-0.506573694	o	k
1819	ka_npo	19	207.1176667	mono	1	Female	vles	npo	-0.413766409	o	k
1820	ka_npo	20	209.4088949	mono	1	Female	vles	npo	-0.352365276	o	k
1821	te_npo	1	217.5485561	mono	1	Female	vles	npo	-0.139541218	e	t
1822	te_npo	2	220.5525916	mono	1	Female	vles	npo	-0.063002031	e	t
1823	te_npo	3	223.3217136	mono	1	Female	vles	npo	0.006634011	e	t
1824	te_npo	4	225.0688962	mono	1	Female	vles	npo	0.050128112	e	t
1825	te_npo	5	226.4363738	mono	1	Female	vles	npo	0.083934991	e	t
1826	te_npo	6	227.1677924	mono	1	Female	vles	npo	0.101933466	e	t
1827	te_npo	7	227.2517304	mono	1	Female	vles	npo	0.103995273	e	t
1828	te_npo	8	226.8284146	mono	1	Female	vles	npo	0.093589402	e	t
1829	te_npo	9	226.4042523	mono	1	Female	vles	npo	0.083143225	e	t
1830	te_npo	10	225.9798042	mono	1	Female	vles	npo	0.072670402	e	t
1831	te_npo	11	225.3108706	mono	1	Female	vles	npo	0.056125152	e	t
1832	te_npo	12	224.5638004	mono	1	Female	vles	npo	0.037589125	e	t
1833	te_npo	13	223.3753462	mono	1	Female	vles	npo	0.007974188	e	t
1834	te_npo	14	222.0508467	mono	1	Female	vles	npo	-0.025217068	e	t
1835	te_npo	15	220.4211778	mono	1	Female	vles	npo	-0.066328432	e	t
1836	te_npo	16	218.6313498	mono	1	Female	vles	npo	-0.111831805	e	t
1837	te_npo	17	216.6782898	mono	1	Female	vles	npo	-0.161912066	e	t
1838	te_npo	18	214.3950552	mono	1	Female	vles	npo	-0.221034158	e	t
1839	te_npo	19	211.957978	mono	1	Female	vles	npo	-0.284838616	e	t
1840	te_npo	20	209.0712795	mono	1	Female	vles	npo	-0.361370485	e	t
1841	ga_npr	1	205.5559359	mono	1	Female	ved	npr	-0.456008745	a	g
1842	ga_npr	2	205.6583103	mono	1	Female	ved	npr	-0.453229866	a	g
1843	ga_npr	3	205.9476127	mono	1	Female	ved	npr	-0.445384434	a	g
1844	ga_npr	4	206.8526639	mono	1	Female	ved	npr	-0.420911828	a	g
1845	ga_npr	5	208.6184863	mono	1	Female	ved	npr	-0.373470686	a	g
1846	ga_npr	6	211.3866641	mono	1	Female	ved	npr	-0.299902166	a	g
1847	ga_npr	7	214.8971756	mono	1	Female	ved	npr	-0.20797842	a	g
1848	ga_npr	8	218.5616871	mono	1	Female	ved	npr	-0.113610385	a	g
1849	ga_npr	9	221.8756936	mono	1	Female	ved	npr	-0.029621127	a	g
1850	ga_npr	10	224.5764344	mono	1	Female	ved	npr	0.037903108	a	g
1851	ga_npr	11	226.3335539	mono	1	Female	ved	npr	0.081400178	a	g
1852	ga_npr	12	227.1287497	mono	1	Female	ved	npr	0.100974183	a	g
1853	ga_npr	13	227.0530725	mono	1	Female	ved	npr	0.099114317	a	g
1854	ga_npr	14	226.1042101	mono	1	Female	ved	npr	0.075742027	a	g
1855	ga_npr	15	224.3329065	mono	1	Female	ved	npr	0.031847796	a	g
1856	ga_npr	16	221.8125006	mono	1	Female	ved	npr	-0.031210908	a	g
1857	ga_npr	17	218.4533873	mono	1	Female	ved	npr	-0.116376547	a	g
1858	ga_npr	18	214.0783942	mono	1	Female	ved	npr	-0.229283458	a	g
1859	ga_npr	19	209.0149264	mono	1	Female	ved	npr	-0.362875006	a	g
1860	ga_npr	20	203.5727233	mono	1	Female	ved	npr	-0.510116453	a	g
1861	bo_npo	1	218.9949806	mono	1	Female	ved	npo	-0.102557024	o	b
1862	bo_npo	2	204.0970542	mono	1	Female	ved	npo	-0.495760119	o	b
1863	bo_npo	3	193.7403572	mono	1	Female	ved	npo	-0.786403308	o	b
1864	bo_npo	4	187.9019924	mono	1	Female	ved	npo	-0.95717462	o	b
1865	bo_npo	5	186.7845182	mono	1	Female	ved	npo	-0.990464873	o	b
1866	bo_npo	6	187.6259182	mono	1	Female	ved	npo	-0.965380592	o	b
1867	bo_npo	7	187.8637499	mono	1	Female	ved	npo	-0.958310612	o	b
1868	bo_npo	8	188.0253202	mono	1	Female	ved	npo	-0.953512745	o	b
1869	bo_npo	9	188.1649256	mono	1	Female	ved	npo	-0.949370449	o	b
1870	bo_npo	10	188.2844722	mono	1	Female	ved	npo	-0.94582577	o	b
1871	bo_npo	11	188.304283	mono	1	Female	ved	npo	-0.945238577	o	b
1872	bo_npo	12	188.1977432	mono	1	Female	ved	npo	-0.94839715	o	b
1873	bo_npo	13	187.8761883	mono	1	Female	ved	npo	-0.957941104	o	b
1874	bo_npo	14	187.2786263	mono	1	Female	ved	npo	-0.97572059	o	b
1875	bo_npo	15	186.3970678	mono	1	Female	ved	npo	-1.002053779	o	b
1876	bo_npo	16	185.2507506	mono	1	Female	ved	npo	-1.036482506	o	b
1877	bo_npo	17	183.8930138	mono	1	Female	ved	npo	-1.077537725	o	b
1878	bo_npo	18	188.1732704	mono	1	Female	ved	npo	-0.949122944	o	b
1879	bo_npo	19	197.6150989	mono	1	Female	ved	npo	-0.675885587	o	b
1880	bo_npo	20	212.4124936	mono	1	Female	ved	npo	-0.2728836	o	b
1881	to_nfc	1	246.1482885	mono	1	Female	vles	nfc	0.549786606	o	t
1882	to_nfc	2	258.1731115	mono	1	Female	vles	nfc	0.81598166	o	t
1883	to_nfc	3	269.7621723	mono	1	Female	vles	nfc	1.061048015	o	t
1884	to_nfc	4	279.166543	mono	1	Female	vles	nfc	1.252298546	o	t
1885	to_nfc	5	287.6440495	mono	1	Female	vles	nfc	1.419257196	o	t
1886	to_nfc	6	294.2615746	mono	1	Female	vles	nfc	1.546200013	o	t
1887	to_nfc	7	299.2044495	mono	1	Female	vles	nfc	1.639169442	o	t
1888	to_nfc	8	302.4651424	mono	1	Female	vles	nfc	1.69966207	o	t
1889	to_nfc	9	305.6163023	mono	1	Female	vles	nfc	1.757506154	o	t
1890	to_nfc	10	308.7123262	mono	1	Female	vles	nfc	1.813760177	o	t
1891	to_nfc	11	311.3457217	mono	1	Female	vles	nfc	1.861166112	o	t
1892	to_nfc	12	313.8853432	mono	1	Female	vles	nfc	1.906505662	o	t
1893	to_nfc	13	315.4117939	mono	1	Female	vles	nfc	1.933581022	o	t
1894	to_nfc	14	316.1178143	mono	1	Female	vles	nfc	1.946059743	o	t
1895	to_nfc	15	312.6547459	mono	1	Female	vles	nfc	1.884581953	o	t
1896	to_nfc	16	307.6072873	mono	1	Female	vles	nfc	1.793746891	o	t
1897	to_nfc	17	299.3480032	mono	1	Female	vles	nfc	1.641846505	o	t
1898	to_nfc	18	288.941743	mono	1	Female	vles	nfc	1.444379259	o	t
1899	to_nfc	19	276.3594077	mono	1	Female	vles	nfc	1.195894656	o	t
1900	to_nfc	20	272.0981442	mono	1	Female	vles	nfc	1.109168425	o	t
1901	ge_nfc	1	214.757269	mono	1	Female	ved	nfc	-0.211613093	e	g
1902	ge_nfc	2	213.0825864	mono	1	Female	ved	nfc	-0.255304884	e	g
1903	ge_nfc	3	211.4079037	mono	1	Female	ved	nfc	-0.299341424	e	g
1904	ge_nfc	4	213.2645956	mono	1	Female	ved	nfc	-0.250539737	e	g
1905	ge_nfc	5	215.1750589	mono	1	Female	ved	nfc	-0.200766225	e	g
1906	ge_nfc	6	219.6623611	mono	1	Female	ved	nfc	-0.08557479	e	g
1907	ge_nfc	7	224.2293506	mono	1	Female	ved	nfc	0.029270891	e	g
1908	ge_nfc	8	230.8081638	mono	1	Female	ved	nfc	0.190661024	e	g
1909	ge_nfc	9	237.4817643	mono	1	Female	ved	nfc	0.349743066	e	g
1910	ge_nfc	10	243.6709775	mono	1	Female	ved	nfc	0.493332604	e	g
1911	ge_nfc	11	249.8292759	mono	1	Female	ved	nfc	0.632629762	e	g
1912	ge_nfc	12	255.6457327	mono	1	Female	ved	nfc	0.761076877	e	g
1913	ge_nfc	13	261.4344758	mono	1	Female	ved	nfc	0.88604259	e	g
1914	ge_nfc	14	265.6876465	mono	1	Female	ved	nfc	0.976107861	e	g
1915	ge_nfc	15	269.7889654	mono	1	Female	ved	nfc	1.061602304	e	g
1916	ge_nfc	16	272.2855569	mono	1	Female	ved	nfc	1.113011159	e	g
1917	ge_nfc	17	274.5939071	mono	1	Female	ved	nfc	1.16012614	e	g
1918	ge_nfc	18	275.3104162	mono	1	Female	ved	nfc	1.174670051	e	g
1919	ge_nfc	19	275.8098827	mono	1	Female	ved	nfc	1.184785995	e	g
1920	ge_nfc	20	275.875568	mono	1	Female	ved	nfc	1.186114989	e	g
1921	te_nfc	1	273.5913118	mono	1	Female	vles	nfc	1.139711337	e	t
1922	te_nfc	2	273.4809389	mono	1	Female	vles	nfc	1.137459359	e	t
1923	te_nfc	3	273.441803	mono	1	Female	vles	nfc	1.136660637	e	t
1924	te_nfc	4	274.4343593	mono	1	Female	vles	nfc	1.156882427	e	t
1925	te_nfc	5	275.5576743	mono	1	Female	vles	nfc	1.179680184	e	t
1926	te_nfc	6	277.5624701	mono	1	Female	vles	nfc	1.220137674	e	t
1927	te_nfc	7	279.7439102	mono	1	Female	vles	nfc	1.263829265	e	t
1928	te_nfc	8	282.6603403	mono	1	Female	vles	nfc	1.321712559	e	t
1929	te_nfc	9	285.4518976	mono	1	Female	vles	nfc	1.376560744	e	t
1930	te_nfc	10	287.8849903	mono	1	Female	vles	nfc	1.423930129	e	t
1931	te_nfc	11	290.1133479	mono	1	Female	vles	nfc	1.466963643	e	t
1932	te_nfc	12	291.9124766	mono	1	Female	vles	nfc	1.501467506	e	t
1933	te_nfc	13	293.4441838	mono	1	Female	vles	nfc	1.530675555	e	t
1934	te_nfc	14	294.5532512	mono	1	Female	vles	nfc	1.551729301	e	t
1935	te_nfc	15	294.3073851	mono	1	Female	vles	nfc	1.547068801	e	t
1936	te_nfc	16	292.4196207	mono	1	Female	vles	nfc	1.511155149	e	t
1937	te_nfc	17	289.0990975	mono	1	Female	vles	nfc	1.447417813	e	t
1938	te_nfc	18	284.4384885	mono	1	Female	vles	nfc	1.356711668	e	t
1939	te_nfc	19	278.1799772	mono	1	Female	vles	nfc	1.232540337	e	t
1940	te_nfc	20	270.7705239	mono	1	Female	vles	nfc	1.081870707	e	t
1941	ko_npo	1	248.8283713	mono	1	Female	vles	npo	0.610225165	o	k
1942	ko_npo	2	241.6679534	mono	1	Female	vles	npo	0.447265609	o	k
1943	ko_npo	3	234.5075355	mono	1	Female	vles	npo	0.279404366	o	k
1944	ko_npo	4	228.8286445	mono	1	Female	vles	npo	0.142588825	o	k
1945	ko_npo	5	223.3709264	mono	1	Female	vles	npo	0.007863758	o	k
1946	ko_npo	6	219.3622137	mono	1	Female	vles	npo	-0.093205979	o	k
1947	ko_npo	7	215.8620578	mono	1	Female	vles	npo	-0.182975727	o	k
1948	ko_npo	8	213.5128103	mono	1	Female	vles	npo	-0.244047827	o	k
1949	ko_npo	9	211.8984198	mono	1	Female	vles	npo	-0.28640706	o	k
1950	ko_npo	10	210.2073331	mono	1	Female	vles	npo	-0.331126185	o	k
1951	ko_npo	11	208.433298	mono	1	Female	vles	npo	-0.378427127	o	k
1952	ko_npo	12	206.6597449	mono	1	Female	vles	npo	-0.426119371	o	k
1953	ko_npo	13	204.887085	mono	1	Female	vles	npo	-0.474198347	o	k
1954	ko_npo	14	203.5411249	mono	1	Female	vles	npo	-0.510982807	o	k
1955	ko_npo	15	203.702495	mono	1	Female	vles	npo	-0.506559825	o	k
1956	ko_npo	16	204.0366592	mono	1	Female	vles	npo	-0.497411872	o	k
1957	ko_npo	17	206.102478	mono	1	Female	vles	npo	-0.441189255	o	k
1958	ko_npo	18	208.1682969	mono	1	Female	vles	npo	-0.38552737	o	k
1959	ko_npo	19	212.1292291	mono	1	Female	vles	npo	-0.280331232	o	k
1960	ko_npo	20	216.167406	mono	1	Female	vles	npo	-0.17508661	o	k
1961	ko_npr	1	229.6534497	mono	1	Female	vles	npr	0.162669386	o	k
1962	ko_npr	2	239.5772069	mono	1	Female	vles	npr	0.398772046	o	k
1963	ko_npr	3	244.3056351	mono	1	Female	vles	npr	0.507849945	o	k
1964	ko_npr	4	243.5609919	mono	1	Female	vles	npr	0.490812918	o	k
1965	ko_npr	5	241.2216579	mono	1	Female	vles	npr	0.436949377	o	k
1966	ko_npr	6	238.525134	mono	1	Female	vles	npr	0.374209576	o	k
1967	ko_npr	7	235.259806	mono	1	Female	vles	npr	0.297279032	o	k
1968	ko_npr	8	231.5083734	mono	1	Female	vles	npr	0.207566809	o	k
1969	ko_npr	9	227.3655121	mono	1	Female	vles	npr	0.106788929	o	k
1970	ko_npr	10	223.2001111	mono	1	Female	vles	npr	0.003594203	o	k
1971	ko_npr	11	219.4077259	mono	1	Female	vles	npr	-0.092048168	o	k
1972	ko_npr	12	216.3965405	mono	1	Female	vles	npr	-0.1691739	o	k
1973	ko_npr	13	214.4915666	mono	1	Female	vles	npr	-0.218522373	o	k
1974	ko_npr	14	213.9791997	mono	1	Female	vles	npr	-0.231870073	o	k
1975	ko_npr	15	214.4903582	mono	1	Female	vles	npr	-0.218553815	o	k
1976	ko_npr	16	215.708229	mono	1	Female	vles	npr	-0.186954348	o	k
1977	ko_npr	17	217.4407171	mono	1	Female	vles	npr	-0.142308438	o	k
1978	ko_npr	18	219.3946572	mono	1	Female	vles	npr	-0.092380606	o	k
1979	ko_npr	19	219.860349	mono	1	Female	vles	npr	-0.080546692	o	k
1980	ko_npr	20	218.9910235	mono	1	Female	vles	npr	-0.102657871	o	k
1981	bo_nfc	1	236.5284677	mono	1	Female	ved	nfc	0.327294568	o	b
1982	bo_nfc	2	237.1197285	mono	1	Female	ved	nfc	0.341228375	o	b
1983	bo_nfc	3	238.32606	mono	1	Female	ved	nfc	0.36954966	o	b
1984	bo_nfc	4	242.1477695	mono	1	Female	ved	nfc	0.458335449	o	b
1985	bo_nfc	5	246.7179079	mono	1	Female	ved	nfc	0.56268698	o	b
1986	bo_nfc	6	252.505051	mono	1	Female	ved	nfc	0.692087342	o	b
1987	bo_nfc	7	258.8419075	mono	1	Female	ved	nfc	0.83042066	o	b
1988	bo_nfc	8	265.5914444	mono	1	Female	ved	nfc	0.974086666	o	b
1989	bo_nfc	9	271.4755472	mono	1	Female	ved	nfc	1.096383589	o	b
1990	bo_nfc	10	277.0887349	mono	1	Female	ved	nfc	1.210603959	o	b
1991	bo_nfc	11	281.5727	mono	1	Female	ved	nfc	1.300195957	o	b
1992	bo_nfc	12	285.8538187	mono	1	Female	ved	nfc	1.384413438	o	b
1993	bo_nfc	13	289.2561817	mono	1	Female	ved	nfc	1.450449499	o	b
1994	bo_nfc	14	292.3471514	mono	1	Female	ved	nfc	1.509771844	o	b
1995	bo_nfc	15	294.8137965	mono	1	Female	ved	nfc	1.556663809	o	b
1996	bo_nfc	16	295.2304467	mono	1	Female	ved	nfc	1.564545755	o	b
1997	bo_nfc	17	293.7787814	mono	1	Female	ved	nfc	1.537035688	o	b
1998	bo_nfc	18	289.5666635	mono	1	Female	ved	nfc	1.45643688	o	b
1999	bo_nfc	19	284.2465496	mono	1	Female	ved	nfc	1.352944304	o	b
[truncated: 63,521 more rows]
