# Supplementary material for: The f0 perturbation effects in focus marking: Evidence from Korean and Japanese
Source: PLoS One. 2023 Mar 23;18(3):e0283139. doi: 10.1371/journal.pone.0283139 (PMC10035888; doi:10.1371/journal.pone.0283139)
Supplement: S8 File — Mean log-normalization f0 value per syllable of Japanese monosyllables. (CSV) [file pone.0283139.s008.csv]

	X	Time	Target	Focus	Stop_type	logF0	Vowels	Initials
1	1	1	ba	base	ved	-0.115564271269231	a	b
2	2	2	ba	base	ved	-0.173325450846154	a	b
3	3	3	ba	base	ved	-0.223576328192308	a	b
4	4	4	ba	base	ved	-0.252545647653846	a	b
5	5	5	ba	base	ved	-0.260274207038462	a	b
6	6	6	ba	base	ved	-0.246683385115385	a	b
7	7	7	ba	base	ved	-0.218753346538462	a	b
8	8	8	ba	base	ved	-0.181378532230769	a	b
9	9	9	ba	base	ved	-0.137934116461538	a	b
10	10	10	ba	base	ved	-0.0930741925384616	a	b
11	11	11	ba	base	ved	-0.0498767549230769	a	b
12	12	12	ba	base	ved	-0.0113194385769231	a	b
13	13	13	ba	base	ved	0.0228908374615385	a	b
14	14	14	ba	base	ved	0.0507652233846154	a	b
15	15	15	ba	base	ved	0.0733810071538461	a	b
16	16	16	ba	base	ved	0.0955761774615385	a	b
17	17	17	ba	base	ved	0.124652500307692	a	b
18	18	18	ba	base	ved	0.159270637153846	a	b
19	19	19	ba	base	ved	0.191526805846154	a	b
20	20	20	ba	base	ved	0.211138273846154	a	b
21	21	1	be	base	ved	0.181363790153846	e	b
22	22	2	be	base	ved	0.104019656038461	e	b
23	23	3	be	base	ved	0.0296776731153846	e	b
24	24	4	be	base	ved	-0.0107308081538462	e	b
25	25	5	be	base	ved	-0.0226097845	e	b
26	26	6	be	base	ved	0.00851360969230768	e	b
27	27	7	be	base	ved	0.0608255643076923	e	b
28	28	8	be	base	ved	0.122391863461538	e	b
29	29	9	be	base	ved	0.181675616884615	e	b
30	30	10	be	base	ved	0.234741937461538	e	b
31	31	11	be	base	ved	0.278362624807692	e	b
32	32	12	be	base	ved	0.313998367346154	e	b
33	33	13	be	base	ved	0.339532116615385	e	b
34	34	14	be	base	ved	0.359226368576923	e	b
35	35	15	be	base	ved	0.359517478730769	e	b
36	36	16	be	base	ved	0.349992298807692	e	b
37	37	17	be	base	ved	0.322295571461538	e	b
38	38	18	be	base	ved	0.286543526884615	e	b
39	39	19	be	base	ved	0.243952760192308	e	b
40	40	20	be	base	ved	0.201977436115385	e	b
41	41	1	bo	base	ved	0.182456971769231	o	b
42	42	2	bo	base	ved	0.115007681769231	o	b
43	43	3	bo	base	ved	0.0596976239230769	o	b
44	44	4	bo	base	ved	0.0375656858076923	o	b
45	45	5	bo	base	ved	0.0541110051538462	o	b
46	46	6	bo	base	ved	0.103752135269231	o	b
47	47	7	bo	base	ved	0.161553267384615	o	b
48	48	8	bo	base	ved	0.221020505230769	o	b
49	49	9	bo	base	ved	0.274999214615385	o	b
50	50	10	bo	base	ved	0.325454778307692	o	b
51	51	11	bo	base	ved	0.371322506076923	o	b
52	52	12	bo	base	ved	0.423981921961538	o	b
53	53	13	bo	base	ved	0.493106345307692	o	b
54	54	14	bo	base	ved	0.578334746115385	o	b
55	55	15	bo	base	ved	0.673000924769231	o	b
56	56	16	bo	base	ved	0.742052804576923	o	b
57	57	17	bo	base	ved	0.777838180192308	o	b
58	58	18	bo	base	ved	0.769738560384615	o	b
59	59	19	bo	base	ved	0.713038125615385	o	b
60	60	20	bo	base	ved	0.626919082615385	o	b
61	61	1	da	base	ved	0.0718975788846154	a	d
62	62	2	da	base	ved	-0.00669070880769231	a	d
63	63	3	da	base	ved	-0.0758191847692308	a	d
64	64	4	da	base	ved	-0.116335865961538	a	d
65	65	5	da	base	ved	-0.139020068846154	a	d
66	66	6	da	base	ved	-0.138625442615385	a	d
67	67	7	da	base	ved	-0.121878382615385	a	d
68	68	8	da	base	ved	-0.0906649259230769	a	d
69	69	9	da	base	ved	-0.0533019802692308	a	d
70	70	10	da	base	ved	-0.0155091941153846	a	d
71	71	11	da	base	ved	0.0226460491153846	a	d
72	72	12	da	base	ved	0.0599923698461538	a	d
73	73	13	da	base	ved	0.0946628216923077	a	d
74	74	14	da	base	ved	0.124370197384615	a	d
75	75	15	da	base	ved	0.152436337307692	a	d
76	76	16	da	base	ved	0.170912525884615	a	d
77	77	17	da	base	ved	0.179347556192308	a	d
78	78	18	da	base	ved	0.183758578923077	a	d
79	79	19	da	base	ved	0.1740955315	a	d
80	80	20	da	base	ved	0.152296754269231	a	d
81	81	1	de	base	ved	0.0743685075769231	e	d
82	82	2	de	base	ved	0.0634635638846154	e	d
83	83	3	de	base	ved	0.0552109160384615	e	d
84	84	4	de	base	ved	0.0633883286538462	e	d
85	85	5	de	base	ved	0.0779174991538461	e	d
86	86	6	de	base	ved	0.104458254346154	e	d
87	87	7	de	base	ved	0.134426414961538	e	d
88	88	8	de	base	ved	0.172036281153846	e	d
89	89	9	de	base	ved	0.213281669461538	e	d
90	90	10	de	base	ved	0.251994048230769	e	d
91	91	11	de	base	ved	0.288868257807692	e	d
92	92	12	de	base	ved	0.323601369461538	e	d
93	93	13	de	base	ved	0.355624113076923	e	d
94	94	14	de	base	ved	0.381808360269231	e	d
95	95	15	de	base	ved	0.396588670807692	e	d
96	96	16	de	base	ved	0.405258885807692	e	d
97	97	17	de	base	ved	0.406297425884615	e	d
98	98	18	de	base	ved	0.404312855	e	d
99	99	19	de	base	ved	0.397773236538462	e	d
100	100	20	de	base	ved	0.397509466423077	e	d
101	101	1	do	base	ved	0.0581224844230769	o	d
102	102	2	do	base	ved	0.0297674840384615	o	d
103	103	3	do	base	ved	0.00546071915384617	o	d
104	104	4	do	base	ved	-0.00634799311538461	o	d
105	105	5	do	base	ved	-0.00221891403846154	o	d
106	106	6	do	base	ved	0.0160853085	o	d
107	107	7	do	base	ved	0.0446266619230769	o	d
108	108	8	do	base	ved	0.0775724903846154	o	d
109	109	9	do	base	ved	0.113088004423077	o	d
110	110	10	do	base	ved	0.149543475576923	o	d
111	111	11	do	base	ved	0.180242861384615	o	d
112	112	12	do	base	ved	0.204528740769231	o	d
113	113	13	do	base	ved	0.223412646653846	o	d
114	114	14	do	base	ved	0.236605571769231	o	d
115	115	15	do	base	ved	0.238088726384615	o	d
116	116	16	do	base	ved	0.236702897115385	o	d
117	117	17	do	base	ved	0.235743890384615	o	d
118	118	18	do	base	ved	0.234872564846154	o	d
119	119	19	do	base	ved	0.237236221730769	o	d
120	120	20	do	base	ved	0.245187460038462	o	d
121	121	1	ga	base	ved	-0.277902870384615	a	g
122	122	2	ga	base	ved	-0.339269977730769	a	g
123	123	3	ga	base	ved	-0.386065603	a	g
124	124	4	ga	base	ved	-0.396103326538462	a	g
125	125	5	ga	base	ved	-0.385227972692308	a	g
126	126	6	ga	base	ved	-0.356324836346154	a	g
127	127	7	ga	base	ved	-0.309344099307692	a	g
128	128	8	ga	base	ved	-0.256970990384615	a	g
129	129	9	ga	base	ved	-0.197752399346154	a	g
130	130	10	ga	base	ved	-0.140905247807692	a	g
131	131	11	ga	base	ved	-0.0868834901923077	a	g
132	132	12	ga	base	ved	-0.037955151	a	g
133	133	13	ga	base	ved	0.00717007834615385	a	g
134	134	14	ga	base	ved	0.0500618721538462	a	g
135	135	15	ga	base	ved	0.0908580488076923	a	g
136	136	16	ga	base	ved	0.129024282884615	a	g
137	137	17	ga	base	ved	0.164951114846154	a	g
138	138	18	ga	base	ved	0.195868641269231	a	g
139	139	19	ga	base	ved	0.222877989884615	a	g
140	140	20	ga	base	ved	0.241958352230769	a	g
141	141	1	ge	base	ved	-0.0824156304230769	e	g
142	142	2	ge	base	ved	-0.1349335935	e	g
143	143	3	ge	base	ved	-0.181098227423077	e	g
144	144	4	ge	base	ved	-0.196090291923077	e	g
145	145	5	ge	base	ved	-0.199197958807692	e	g
146	146	6	ge	base	ved	-0.175440007923077	e	g
147	147	7	ge	base	ved	-0.1403241405	e	g
148	148	8	ge	base	ved	-0.0858282695769231	e	g
149	149	9	ge	base	ved	-0.0284676137692308	e	g
150	150	10	ge	base	ved	0.0344758223461538	e	g
151	151	11	ge	base	ved	0.0974113361153846	e	g
152	152	12	ge	base	ved	0.153639649923077	e	g
153	153	13	ge	base	ved	0.2055519645	e	g
154	154	14	ge	base	ved	0.246285808730769	e	g
155	155	15	ge	base	ved	0.278718936538462	e	g
156	156	16	ge	base	ved	0.302802977192308	e	g
157	157	17	ge	base	ved	0.3189987575	e	g
158	158	18	ge	base	ved	0.323806781307692	e	g
159	159	19	ge	base	ved	0.316944457192308	e	g
160	160	20	ge	base	ved	0.304015635884615	e	g
161	161	1	go	base	ved	0.0455100591923077	o	g
162	162	2	go	base	ved	0.0297147112307692	o	g
163	163	3	go	base	ved	0.0169320762692308	o	g
164	164	4	go	base	ved	0.0150284899230769	o	g
165	165	5	go	base	ved	0.0249126321923077	o	g
166	166	6	go	base	ved	0.0451604565	o	g
167	167	7	go	base	ved	0.0773564524230769	o	g
168	168	8	go	base	ved	0.109279460653846	o	g
169	169	9	go	base	ved	0.143308341769231	o	g
170	170	10	go	base	ved	0.173815030846154	o	g
171	171	11	go	base	ved	0.200846012730769	o	g
172	172	12	go	base	ved	0.223801048192308	o	g
173	173	13	go	base	ved	0.247915851615385	o	g
174	174	14	go	base	ved	0.270444294961538	o	g
175	175	15	go	base	ved	0.293898090846154	o	g
176	176	16	go	base	ved	0.323599492153846	o	g
177	177	17	go	base	ved	0.328815641038462	o	g
178	178	18	go	base	ved	0.314190233192308	o	g
179	179	19	go	base	ved	0.280799037269231	o	g
180	180	20	go	base	ved	0.227669309	o	g
181	181	1	ba_cfc	cfc	ved	0.0711614162692308	a	b
182	182	2	ba_cfc	cfc	ved	0.0933293156153846	a	b
183	183	3	ba_cfc	cfc	ved	0.127098676153846	a	b
184	184	4	ba_cfc	cfc	ved	0.179978768192308	a	b
185	185	5	ba_cfc	cfc	ved	0.248118571692308	a	b
186	186	6	ba_cfc	cfc	ved	0.327939364038462	a	b
187	187	7	ba_cfc	cfc	ved	0.41417864	a	b
188	188	8	ba_cfc	cfc	ved	0.503636646961539	a	b
189	189	9	ba_cfc	cfc	ved	0.588139703653846	a	b
190	190	10	ba_cfc	cfc	ved	0.668020547846154	a	b
191	191	11	ba_cfc	cfc	ved	0.741351333115385	a	b
192	192	12	ba_cfc	cfc	ved	0.80532033	a	b
193	193	13	ba_cfc	cfc	ved	0.858230910038462	a	b
194	194	14	ba_cfc	cfc	ved	0.898368438384615	a	b
195	195	15	ba_cfc	cfc	ved	0.917303149538461	a	b
196	196	16	ba_cfc	cfc	ved	0.9202742415	a	b
197	197	17	ba_cfc	cfc	ved	0.895214089153846	a	b
198	198	18	ba_cfc	cfc	ved	0.8526142285	a	b
199	199	19	ba_cfc	cfc	ved	0.776267785230769	a	b
200	200	20	ba_cfc	cfc	ved	0.708924291307692	a	b
201	201	1	be_cfc	cfc	ved	0.465348055307692	e	b
202	202	2	be_cfc	cfc	ved	0.501465117	e	b
203	203	3	be_cfc	cfc	ved	0.542605226384615	e	b
204	204	4	be_cfc	cfc	ved	0.594371579692308	e	b
205	205	5	be_cfc	cfc	ved	0.656266054961538	e	b
206	206	6	be_cfc	cfc	ved	0.725005701115385	e	b
207	207	7	be_cfc	cfc	ved	0.797504358307692	e	b
208	208	8	be_cfc	cfc	ved	0.873276261192308	e	b
209	209	9	be_cfc	cfc	ved	0.950768735692308	e	b
210	210	10	be_cfc	cfc	ved	1.021801786	e	b
211	211	11	be_cfc	cfc	ved	1.08867726626923	e	b
212	212	12	be_cfc	cfc	ved	1.15528182046154	e	b
213	213	13	be_cfc	cfc	ved	1.23008486103846	e	b
214	214	14	be_cfc	cfc	ved	1.31395436076923	e	b
215	215	15	be_cfc	cfc	ved	1.40370122715385	e	b
216	216	16	be_cfc	cfc	ved	1.49083608542308	e	b
217	217	17	be_cfc	cfc	ved	1.52931398873077	e	b
218	218	18	be_cfc	cfc	ved	1.51062599042308	e	b
219	219	19	be_cfc	cfc	ved	1.44390428696154	e	b
220	220	20	be_cfc	cfc	ved	1.3229756005	e	b
221	221	1	bo_cfc	cfc	ved	0.470455146038462	o	b
222	222	2	bo_cfc	cfc	ved	0.544003497807692	o	b
223	223	3	bo_cfc	cfc	ved	0.610880080692308	o	b
224	224	4	bo_cfc	cfc	ved	0.680845243153846	o	b
225	225	5	bo_cfc	cfc	ved	0.744023307576923	o	b
226	226	6	bo_cfc	cfc	ved	0.809126344730769	o	b
227	227	7	bo_cfc	cfc	ved	0.875359059153846	o	b
228	228	8	bo_cfc	cfc	ved	0.943277299307692	o	b
229	229	9	bo_cfc	cfc	ved	1.00253119926923	o	b
230	230	10	bo_cfc	cfc	ved	1.05482909446154	o	b
231	231	11	bo_cfc	cfc	ved	1.09559808653846	o	b
232	232	12	bo_cfc	cfc	ved	1.12928871511538	o	b
233	233	13	bo_cfc	cfc	ved	1.16717001992308	o	b
234	234	14	bo_cfc	cfc	ved	1.21370626969231	o	b
235	235	15	bo_cfc	cfc	ved	1.25831158584615	o	b
236	236	16	bo_cfc	cfc	ved	1.30783455773077	o	b
237	237	17	bo_cfc	cfc	ved	1.33146721088462	o	b
238	238	18	bo_cfc	cfc	ved	1.31114580023077	o	b
239	239	19	bo_cfc	cfc	ved	1.24283971461538	o	b
240	240	20	bo_cfc	cfc	ved	1.15162223996154	o	b
241	241	1	da_cfc	cfc	ved	0.213875679538462	a	d
242	242	2	da_cfc	cfc	ved	0.243114128576923	a	d
243	243	3	da_cfc	cfc	ved	0.273237010576923	a	d
244	244	4	da_cfc	cfc	ved	0.311012406615385	a	d
245	245	5	da_cfc	cfc	ved	0.360401108384615	a	d
246	246	6	da_cfc	cfc	ved	0.421408313923077	a	d
247	247	7	da_cfc	cfc	ved	0.496628203346154	a	d
248	248	8	da_cfc	cfc	ved	0.576566666	a	d
249	249	9	da_cfc	cfc	ved	0.655505013961538	a	d
250	250	10	da_cfc	cfc	ved	0.733080073269231	a	d
251	251	11	da_cfc	cfc	ved	0.810230716846154	a	d
252	252	12	da_cfc	cfc	ved	0.881665403153846	a	d
253	253	13	da_cfc	cfc	ved	0.945046102615385	a	d
254	254	14	da_cfc	cfc	ved	1.00186176673077	a	d
255	255	15	da_cfc	cfc	ved	1.03863486165385	a	d
256	256	16	da_cfc	cfc	ved	1.04620552638462	a	d
257	257	17	da_cfc	cfc	ved	1.01262582384615	a	d
258	258	18	da_cfc	cfc	ved	0.940639152961538	a	d
259	259	19	da_cfc	cfc	ved	0.840883897961539	a	d
260	260	20	da_cfc	cfc	ved	0.722614672923077	a	d
261	261	1	de_cfc	cfc	ved	0.104255791653846	e	d
262	262	2	de_cfc	cfc	ved	0.216334307115385	e	d
263	263	3	de_cfc	cfc	ved	0.325604264230769	e	d
264	264	4	de_cfc	cfc	ved	0.430699312307692	e	d
265	265	5	de_cfc	cfc	ved	0.528997952730769	e	d
266	266	6	de_cfc	cfc	ved	0.624989889192308	e	d
267	267	7	de_cfc	cfc	ved	0.715381838576923	e	d
268	268	8	de_cfc	cfc	ved	0.796380647153846	e	d
269	269	9	de_cfc	cfc	ved	0.873285581769231	e	d
270	270	10	de_cfc	cfc	ved	0.948099525	e	d
271	271	11	de_cfc	cfc	ved	1.02109791776923	e	d
272	272	12	de_cfc	cfc	ved	1.09654384842308	e	d
273	273	13	de_cfc	cfc	ved	1.18212731046154	e	d
274	274	14	de_cfc	cfc	ved	1.26837603203846	e	d
275	275	15	de_cfc	cfc	ved	1.33434155411538	e	d
276	276	16	de_cfc	cfc	ved	1.36935778303846	e	d
277	277	17	de_cfc	cfc	ved	1.36374959565385	e	d
278	278	18	de_cfc	cfc	ved	1.29984488430769	e	d
279	279	19	de_cfc	cfc	ved	1.18769790526923	e	d
280	280	20	de_cfc	cfc	ved	1.06539783730769	e	d
281	281	1	do_cfc	cfc	ved	0.469825809	o	d
282	282	2	do_cfc	cfc	ved	0.519796626307692	o	d
283	283	3	do_cfc	cfc	ved	0.573597592615385	o	d
284	284	4	do_cfc	cfc	ved	0.634894216653846	o	d
285	285	5	do_cfc	cfc	ved	0.699461846653846	o	d
286	286	6	do_cfc	cfc	ved	0.768136593192308	o	d
287	287	7	do_cfc	cfc	ved	0.839429823884615	o	d
288	288	8	do_cfc	cfc	ved	0.909024715692308	o	d
289	289	9	do_cfc	cfc	ved	0.978714705884615	o	d
290	290	10	do_cfc	cfc	ved	1.042051089	o	d
291	291	11	do_cfc	cfc	ved	1.09691654276923	o	d
292	292	12	do_cfc	cfc	ved	1.14281682119231	o	d
293	293	13	do_cfc	cfc	ved	1.17649258176923	o	d
294	294	14	do_cfc	cfc	ved	1.19410755623077	o	d
295	295	15	do_cfc	cfc	ved	1.19789371365385	o	d
296	296	16	do_cfc	cfc	ved	1.17490835276923	o	d
297	297	17	do_cfc	cfc	ved	1.12903645653846	o	d
298	298	18	do_cfc	cfc	ved	1.04717189596154	o	d
299	299	19	do_cfc	cfc	ved	0.943156890807692	o	d
300	300	20	do_cfc	cfc	ved	0.843238215692308	o	d
301	301	1	ga_cfc	cfc	ved	0.383553239038462	a	g
302	302	2	ga_cfc	cfc	ved	0.349575906615385	a	g
303	303	3	ga_cfc	cfc	ved	0.326560093269231	a	g
304	304	4	ga_cfc	cfc	ved	0.335857815461538	a	g
305	305	5	ga_cfc	cfc	ved	0.381319559807692	a	g
306	306	6	ga_cfc	cfc	ved	0.445910216692308	a	g
307	307	7	ga_cfc	cfc	ved	0.526792344846154	a	g
308	308	8	ga_cfc	cfc	ved	0.611352654269231	a	g
309	309	9	ga_cfc	cfc	ved	0.695466437307692	a	g
310	310	10	ga_cfc	cfc	ved	0.7730999705	a	g
311	311	11	ga_cfc	cfc	ved	0.841363421423077	a	g
312	312	12	ga_cfc	cfc	ved	0.900991288038462	a	g
313	313	13	ga_cfc	cfc	ved	0.953269749615385	a	g
314	314	14	ga_cfc	cfc	ved	0.998231168923077	a	g
315	315	15	ga_cfc	cfc	ved	1.03316002365385	a	g
316	316	16	ga_cfc	cfc	ved	1.047810558	a	g
317	317	17	ga_cfc	cfc	ved	1.04082124646154	a	g
318	318	18	ga_cfc	cfc	ved	0.999531099	a	g
319	319	19	ga_cfc	cfc	ved	0.928893600576923	a	g
320	320	20	ga_cfc	cfc	ved	0.835599468076923	a	g
321	321	1	ge_cfc	cfc	ved	0.335069521730769	e	g
322	322	2	ge_cfc	cfc	ved	0.388312636307692	e	g
323	323	3	ge_cfc	cfc	ved	0.444720987346154	e	g
324	324	4	ge_cfc	cfc	ved	0.511594332615385	e	g
325	325	5	ge_cfc	cfc	ved	0.581989407	e	g
326	326	6	ge_cfc	cfc	ved	0.656273341153846	e	g
327	327	7	ge_cfc	cfc	ved	0.7346130715	e	g
328	328	8	ge_cfc	cfc	ved	0.810244474153846	e	g
329	329	9	ge_cfc	cfc	ved	0.884992672	e	g
330	330	10	ge_cfc	cfc	ved	0.956353709	e	g
331	331	11	ge_cfc	cfc	ved	1.01503120276923	e	g
332	332	12	ge_cfc	cfc	ved	1.06343506134615	e	g
333	333	13	ge_cfc	cfc	ved	1.10565281653846	e	g
334	334	14	ge_cfc	cfc	ved	1.13715262884615	e	g
335	335	15	ge_cfc	cfc	ved	1.16293475919231	e	g
336	336	16	ge_cfc	cfc	ved	1.18885550696154	e	g
337	337	17	ge_cfc	cfc	ved	1.18373209615385	e	g
338	338	18	ge_cfc	cfc	ved	1.14276151561538	e	g
339	339	19	ge_cfc	cfc	ved	1.07404427180769	e	g
340	340	20	ge_cfc	cfc	ved	1.00651987161538	e	g
341	341	1	go_cfc	cfc	ved	0.493642648038462	o	g
342	342	2	go_cfc	cfc	ved	0.565256961653846	o	g
343	343	3	go_cfc	cfc	ved	0.640836307346154	o	g
344	344	4	go_cfc	cfc	ved	0.721690762230769	o	g
345	345	5	go_cfc	cfc	ved	0.800543956076923	o	g
346	346	6	go_cfc	cfc	ved	0.877016737461538	o	g
347	347	7	go_cfc	cfc	ved	0.948647659846154	o	g
348	348	8	go_cfc	cfc	ved	1.01637215438462	o	g
349	349	9	go_cfc	cfc	ved	1.07840305607692	o	g
350	350	10	go_cfc	cfc	ved	1.12697404315385	o	g
351	351	11	go_cfc	cfc	ved	1.1656985875	o	g
352	352	12	go_cfc	cfc	ved	1.19324815526923	o	g
353	353	13	go_cfc	cfc	ved	1.20818042392308	o	g
354	354	14	go_cfc	cfc	ved	1.21326163765385	o	g
355	355	15	go_cfc	cfc	ved	1.19987067473077	o	g
356	356	16	go_cfc	cfc	ved	1.1669782165	o	g
357	357	17	go_cfc	cfc	ved	1.11211813930769	o	g
358	358	18	go_cfc	cfc	ved	1.03845516446154	o	g
359	359	19	go_cfc	cfc	ved	0.944967922807692	o	g
360	360	20	go_cfc	cfc	ved	0.851477744538461	o	g
361	361	1	ba_cpo	cpo	ved	-0.423701280615385	o	b
362	362	2	ba_cpo	cpo	ved	-0.464322210269231	o	b
363	363	3	ba_cpo	cpo	ved	-0.504629026115385	o	b
364	364	4	ba_cpo	cpo	ved	-0.541092548615385	o	b
365	365	5	ba_cpo	cpo	ved	-0.573494605269231	o	b
366	366	6	ba_cpo	cpo	ved	-0.603378421615385	o	b
367	367	7	ba_cpo	cpo	ved	-0.627861551346154	o	b
368	368	8	ba_cpo	cpo	ved	-0.6497937845	o	b
369	369	9	ba_cpo	cpo	ved	-0.662835753384615	o	b
370	370	10	ba_cpo	cpo	ved	-0.673775850538462	o	b
371	371	11	ba_cpo	cpo	ved	-0.682038751269231	o	b
372	372	12	ba_cpo	cpo	ved	-0.689014797807692	o	b
373	373	13	ba_cpo	cpo	ved	-0.691779775192308	o	b
374	374	14	ba_cpo	cpo	ved	-0.692829008807692	o	b
375	375	15	ba_cpo	cpo	ved	-0.688450098653846	o	b
376	376	16	ba_cpo	cpo	ved	-0.673906515884615	o	b
377	377	17	ba_cpo	cpo	ved	-0.644492729576923	o	b
378	378	18	ba_cpo	cpo	ved	-0.597166138230769	o	b
379	379	19	ba_cpo	cpo	ved	-0.536877113230769	o	b
380	380	20	ba_cpo	cpo	ved	-0.4810850825	o	b
381	381	1	be_cpo	cpo	ved	-0.181556003961538	e	b
382	382	2	be_cpo	cpo	ved	-0.237124737461538	e	b
383	383	3	be_cpo	cpo	ved	-0.293406408576923	e	b
384	384	4	be_cpo	cpo	ved	-0.342562622692308	e	b
385	385	5	be_cpo	cpo	ved	-0.3885441325	e	b
386	386	6	be_cpo	cpo	ved	-0.429551934461538	e	b
387	387	7	be_cpo	cpo	ved	-0.462147694846154	e	b
388	388	8	be_cpo	cpo	ved	-0.491022203846154	e	b
389	389	9	be_cpo	cpo	ved	-0.511134944	e	b
390	390	10	be_cpo	cpo	ved	-0.529767009961538	e	b
391	391	11	be_cpo	cpo	ved	-0.549958334653846	e	b
392	392	12	be_cpo	cpo	ved	-0.567843888115385	e	b
393	393	13	be_cpo	cpo	ved	-0.584263347423077	e	b
394	394	14	be_cpo	cpo	ved	-0.597644237923077	e	b
395	395	15	be_cpo	cpo	ved	-0.603863048538462	e	b
396	396	16	be_cpo	cpo	ved	-0.602082986615385	e	b
397	397	17	be_cpo	cpo	ved	-0.582421493730769	e	b
398	398	18	be_cpo	cpo	ved	-0.544221705692308	e	b
399	399	19	be_cpo	cpo	ved	-0.487348454692308	e	b
400	400	20	be_cpo	cpo	ved	-0.420999332076923	e	b
401	401	1	bo_cpo	cpo	ved	-0.138042729538462	o	b
402	402	2	bo_cpo	cpo	ved	-0.233503374730769	o	b
403	403	3	bo_cpo	cpo	ved	-0.318120620615385	o	b
404	404	4	bo_cpo	cpo	ved	-0.3818299535	o	b
405	405	5	bo_cpo	cpo	ved	-0.426623911115385	o	b
406	406	6	bo_cpo	cpo	ved	-0.4616817345	o	b
407	407	7	bo_cpo	cpo	ved	-0.489374199461538	o	b
408	408	8	bo_cpo	cpo	ved	-0.513519305038462	o	b
409	409	9	bo_cpo	cpo	ved	-0.534759594884615	o	b
410	410	10	bo_cpo	cpo	ved	-0.559224259923077	o	b
411	411	11	bo_cpo	cpo	ved	-0.580140362115385	o	b
412	412	12	bo_cpo	cpo	ved	-0.598494841384615	o	b
413	413	13	bo_cpo	cpo	ved	-0.615380024538462	o	b
414	414	14	bo_cpo	cpo	ved	-0.6213576565	o	b
415	415	15	bo_cpo	cpo	ved	-0.594061117346154	o	b
416	416	16	bo_cpo	cpo	ved	-0.538070263576923	o	b
417	417	17	bo_cpo	cpo	ved	-0.468630763807692	o	b
418	418	18	bo_cpo	cpo	ved	-0.384573330461538	o	b
419	419	19	bo_cpo	cpo	ved	-0.283303530153846	o	b
420	420	20	bo_cpo	cpo	ved	-0.194369913423077	o	b
421	421	1	da_cpo	cpo	ved	-0.397198992192308	o	d
422	422	2	da_cpo	cpo	ved	-0.454726020192308	o	d
423	423	3	da_cpo	cpo	ved	-0.510462713153846	o	d
424	424	4	da_cpo	cpo	ved	-0.554061213115385	o	d
425	425	5	da_cpo	cpo	ved	-0.596559158461539	o	d
426	426	6	da_cpo	cpo	ved	-0.624177847153846	o	d
427	427	7	da_cpo	cpo	ved	-0.645971567769231	o	d
428	428	8	da_cpo	cpo	ved	-0.662775177769231	o	d
429	429	9	da_cpo	cpo	ved	-0.671823711461539	o	d
430	430	10	da_cpo	cpo	ved	-0.681305999076923	o	d
431	431	11	da_cpo	cpo	ved	-0.690054802230769	o	d
432	432	12	da_cpo	cpo	ved	-0.700472075192308	o	d
433	433	13	da_cpo	cpo	ved	-0.705701034384615	o	d
434	434	14	da_cpo	cpo	ved	-0.706860633769231	o	d
435	435	15	da_cpo	cpo	ved	-0.706949681769231	o	d
436	436	16	da_cpo	cpo	ved	-0.693984540807692	o	d
437	437	17	da_cpo	cpo	ved	-0.673780321230769	o	d
438	438	18	da_cpo	cpo	ved	-0.640514004230769	o	d
439	439	19	da_cpo	cpo	ved	-0.603373985423077	o	d
440	440	20	da_cpo	cpo	ved	-0.569507724538462	o	d
441	441	1	de_cpo	cpo	ved	-0.121311105423077	e	d
442	442	2	de_cpo	cpo	ved	-0.1854882885	e	d
443	443	3	de_cpo	cpo	ved	-0.246619838461538	e	d
444	444	4	de_cpo	cpo	ved	-0.297490356230769	e	d
445	445	5	de_cpo	cpo	ved	-0.338333482038462	e	d
446	446	6	de_cpo	cpo	ved	-0.376635011807692	e	d
447	447	7	de_cpo	cpo	ved	-0.394458858730769	e	d
448	448	8	de_cpo	cpo	ved	-0.408758164346154	e	d
449	449	9	de_cpo	cpo	ved	-0.416159566192308	e	d
450	450	10	de_cpo	cpo	ved	-0.418082970076923	e	d
451	451	11	de_cpo	cpo	ved	-0.419121381269231	e	d
452	452	12	de_cpo	cpo	ved	-0.419299908038462	e	d
453	453	13	de_cpo	cpo	ved	-0.414718824884615	e	d
454	454	14	de_cpo	cpo	ved	-0.405989573153846	e	d
455	455	15	de_cpo	cpo	ved	-0.392788280846154	e	d
456	456	16	de_cpo	cpo	ved	-0.367406855423077	e	d
457	457	17	de_cpo	cpo	ved	-0.334035855115385	e	d
458	458	18	de_cpo	cpo	ved	-0.293315235423077	e	d
459	459	19	de_cpo	cpo	ved	-0.247721675461538	e	d
460	460	20	de_cpo	cpo	ved	-0.2101904425	e	d
461	461	1	do_cpo	cpo	ved	-0.138106515230769	o	d
462	462	2	do_cpo	cpo	ved	-0.162435762807692	o	d
463	463	3	do_cpo	cpo	ved	-0.188090131846154	o	d
464	464	4	do_cpo	cpo	ved	-0.212617086346154	o	d
465	465	5	do_cpo	cpo	ved	-0.236992234692308	o	d
466	466	6	do_cpo	cpo	ved	-0.262275029961538	o	d
467	467	7	do_cpo	cpo	ved	-0.285923085	o	d
468	468	8	do_cpo	cpo	ved	-0.308206485115385	o	d
469	469	9	do_cpo	cpo	ved	-0.327919550307692	o	d
470	470	10	do_cpo	cpo	ved	-0.345705582961538	o	d
471	471	11	do_cpo	cpo	ved	-0.361259866153846	o	d
472	472	12	do_cpo	cpo	ved	-0.372249647346154	o	d
473	473	13	do_cpo	cpo	ved	-0.382196982807692	o	d
474	474	14	do_cpo	cpo	ved	-0.389522043961538	o	d
475	475	15	do_cpo	cpo	ved	-0.388996239	o	d
476	476	16	do_cpo	cpo	ved	-0.383282519538462	o	d
477	477	17	do_cpo	cpo	ved	-0.373326053192308	o	d
478	478	18	do_cpo	cpo	ved	-0.354129063423077	o	d
479	479	19	do_cpo	cpo	ved	-0.327346730923077	o	d
480	480	20	do_cpo	cpo	ved	-0.3012053455	o	d
481	481	1	ga_cpo	cpo	ved	-0.452956257115385	o	g
482	482	2	ga_cpo	cpo	ved	-0.498339851923077	o	g
483	483	3	ga_cpo	cpo	ved	-0.542341140038462	o	g
484	484	4	ga_cpo	cpo	ved	-0.582616959423077	o	g
485	485	5	ga_cpo	cpo	ved	-0.616411941769231	o	g
486	486	6	ga_cpo	cpo	ved	-0.642650783884615	o	g
487	487	7	ga_cpo	cpo	ved	-0.663104959192308	o	g
488	488	8	ga_cpo	cpo	ved	-0.6784652305	o	g
489	489	9	ga_cpo	cpo	ved	-0.696953576	o	g
490	490	10	ga_cpo	cpo	ved	-0.712700778230769	o	g
491	491	11	ga_cpo	cpo	ved	-0.720789821153846	o	g
492	492	12	ga_cpo	cpo	ved	-0.730191128576923	o	g
493	493	13	ga_cpo	cpo	ved	-0.738402243230769	o	g
494	494	14	ga_cpo	cpo	ved	-0.740067960730769	o	g
495	495	15	ga_cpo	cpo	ved	-0.739364511115385	o	g
496	496	16	ga_cpo	cpo	ved	-0.729227638615385	o	g
497	497	17	ga_cpo	cpo	ved	-0.709423745576923	o	g
498	498	18	ga_cpo	cpo	ved	-0.681316822038462	o	g
499	499	19	ga_cpo	cpo	ved	-0.652440177384615	o	g
500	500	20	ga_cpo	cpo	ved	-0.626563313192308	o	g
501	501	1	ge_cpo	cpo	ved	-0.172483008846154	e	g
502	502	2	ge_cpo	cpo	ved	-0.251759293807692	e	g
503	503	3	ge_cpo	cpo	ved	-0.333761138653846	e	g
504	504	4	ge_cpo	cpo	ved	-0.406643464846154	e	g
505	505	5	ge_cpo	cpo	ved	-0.471423362384615	e	g
506	506	6	ge_cpo	cpo	ved	-0.525571558153846	e	g
507	507	7	ge_cpo	cpo	ved	-0.567511924461538	e	g
508	508	8	ge_cpo	cpo	ved	-0.603214512269231	e	g
509	509	9	ge_cpo	cpo	ved	-0.629059721230769	e	g
510	510	10	ge_cpo	cpo	ved	-0.646623244807692	e	g
511	511	11	ge_cpo	cpo	ved	-0.657532598769231	e	g
512	512	12	ge_cpo	cpo	ved	-0.667043624346154	e	g
513	513	13	ge_cpo	cpo	ved	-0.668958972961539	e	g
514	514	14	ge_cpo	cpo	ved	-0.663116134153846	e	g
515	515	15	ge_cpo	cpo	ved	-0.648198426	e	g
516	516	16	ge_cpo	cpo	ved	-0.623904178384615	e	g
517	517	17	ge_cpo	cpo	ved	-0.591553849576923	e	g
518	518	18	ge_cpo	cpo	ved	-0.550648042576923	e	g
519	519	19	ge_cpo	cpo	ved	-0.506639566307692	e	g
520	520	20	ge_cpo	cpo	ved	-0.475910889538462	e	g
521	521	1	go_cpo	cpo	ved	-0.251943009038462	o	g
522	522	2	go_cpo	cpo	ved	-0.304178484923077	o	g
523	523	3	go_cpo	cpo	ved	-0.357099737153846	o	g
524	524	4	go_cpo	cpo	ved	-0.406948161076923	o	g
525	525	5	go_cpo	cpo	ved	-0.451904723730769	o	g
526	526	6	go_cpo	cpo	ved	-0.4893552265	o	g
527	527	7	go_cpo	cpo	ved	-0.521216649230769	o	g
528	528	8	go_cpo	cpo	ved	-0.548011157692308	o	g
529	529	9	go_cpo	cpo	ved	-0.567422314269231	o	g
530	530	10	go_cpo	cpo	ved	-0.579401274846154	o	g
531	531	11	go_cpo	cpo	ved	-0.589751914615385	o	g
532	532	12	go_cpo	cpo	ved	-0.596886977615385	o	g
533	533	13	go_cpo	cpo	ved	-0.598816352346154	o	g
534	534	14	go_cpo	cpo	ved	-0.591964147461538	o	g
535	535	15	go_cpo	cpo	ved	-0.576683054153846	o	g
536	536	16	go_cpo	cpo	ved	-0.545111615769231	o	g
537	537	17	go_cpo	cpo	ved	-0.499113458346154	o	g
538	538	18	go_cpo	cpo	ved	-0.439098161769231	o	g
539	539	19	go_cpo	cpo	ved	-0.366477196230769	o	g
540	540	20	go_cpo	cpo	ved	-0.294661263192308	o	g
541	541	1	ba_cpr	cpr	ved	-0.331144191653846	a	b
542	542	2	ba_cpr	cpr	ved	-0.339928297038462	a	b
543	543	3	ba_cpr	cpr	ved	-0.339332958461538	a	b
544	544	4	ba_cpr	cpr	ved	-0.326731969038462	a	b
545	545	5	ba_cpr	cpr	ved	-0.307284212423077	a	b
546	546	6	ba_cpr	cpr	ved	-0.287941915384615	a	b
547	547	7	ba_cpr	cpr	ved	-0.265203608153846	a	b
548	548	8	ba_cpr	cpr	ved	-0.248922852653846	a	b
549	549	9	ba_cpr	cpr	ved	-0.228923826346154	a	b
550	550	10	ba_cpr	cpr	ved	-0.211210094923077	a	b
551	551	11	ba_cpr	cpr	ved	-0.196903130692308	a	b
552	552	12	ba_cpr	cpr	ved	-0.186970693923077	a	b
553	553	13	ba_cpr	cpr	ved	-0.182585681461538	a	b
554	554	14	ba_cpr	cpr	ved	-0.184932804153846	a	b
555	555	15	ba_cpr	cpr	ved	-0.188988315192308	a	b
556	556	16	ba_cpr	cpr	ved	-0.197967929153846	a	b
557	557	17	ba_cpr	cpr	ved	-0.205794724038462	a	b
558	558	18	ba_cpr	cpr	ved	-0.213221798230769	a	b
559	559	19	ba_cpr	cpr	ved	-0.220698956076923	a	b
560	560	20	ba_cpr	cpr	ved	-0.232084602730769	a	b
561	561	1	be_cpr	cpr	ved	0.142037730884615	e	b
562	562	2	be_cpr	cpr	ved	0.0976312107307692	e	b
563	563	3	be_cpr	cpr	ved	0.0591075509230769	e	b
564	564	4	be_cpr	cpr	ved	0.0343595854615384	e	b
565	565	5	be_cpr	cpr	ved	0.0291076258461538	e	b
566	566	6	be_cpr	cpr	ved	0.0336393437692308	e	b
567	567	7	be_cpr	cpr	ved	0.0506778575	e	b
568	568	8	be_cpr	cpr	ved	0.0683399313461538	e	b
569	569	9	be_cpr	cpr	ved	0.0844659431153846	e	b
570	570	10	be_cpr	cpr	ved	0.100668915	e	b
571	571	11	be_cpr	cpr	ved	0.1136936765	e	b
572	572	12	be_cpr	cpr	ved	0.125317219115385	e	b
573	573	13	be_cpr	cpr	ved	0.133301477423077	e	b
574	574	14	be_cpr	cpr	ved	0.139269789423077	e	b
575	575	15	be_cpr	cpr	ved	0.140095773192308	e	b
576	576	16	be_cpr	cpr	ved	0.138704760884615	e	b
577	577	17	be_cpr	cpr	ved	0.139977827384615	e	b
578	578	18	be_cpr	cpr	ved	0.139960294192308	e	b
579	579	19	be_cpr	cpr	ved	0.134364322192308	e	b
580	580	20	be_cpr	cpr	ved	0.129435769230769	e	b
581	581	1	bo_cpr	cpr	ved	-0.0986578456923077	o	b
582	582	2	bo_cpr	cpr	ved	-0.112266369923077	o	b
583	583	3	bo_cpr	cpr	ved	-0.117596354653846	o	b
584	584	4	bo_cpr	cpr	ved	-0.110285021461538	o	b
585	585	5	bo_cpr	cpr	ved	-0.1019743205	o	b
586	586	6	bo_cpr	cpr	ved	-0.0889166564615385	o	b
587	587	7	bo_cpr	cpr	ved	-0.0758899554615385	o	b
588	588	8	bo_cpr	cpr	ved	-0.0616749617692308	o	b
589	589	9	bo_cpr	cpr	ved	-0.0503941481538462	o	b
590	590	10	bo_cpr	cpr	ved	-0.0432140165769231	o	b
591	591	11	bo_cpr	cpr	ved	-0.0419155295	o	b
592	592	12	bo_cpr	cpr	ved	-0.0471118638076923	o	b
593	593	13	bo_cpr	cpr	ved	-0.0537205195769231	o	b
594	594	14	bo_cpr	cpr	ved	-0.0653543807692308	o	b
595	595	15	bo_cpr	cpr	ved	-0.0802579286923077	o	b
596	596	16	bo_cpr	cpr	ved	-0.0933552288461538	o	b
597	597	17	bo_cpr	cpr	ved	-0.0978735082307692	o	b
598	598	18	bo_cpr	cpr	ved	-0.0960516513461538	o	b
599	599	19	bo_cpr	cpr	ved	-0.0862191196538461	o	b
600	600	20	bo_cpr	cpr	ved	-0.0829598473461539	o	b
601	601	1	da_cpr	cpr	ved	-0.0956051895384616	a	d
602	602	2	da_cpr	cpr	ved	-0.137376752230769	a	d
603	603	3	da_cpr	cpr	ved	-0.1761240275	a	d
604	604	4	da_cpr	cpr	ved	-0.199128965115385	a	d
605	605	5	da_cpr	cpr	ved	-0.214164814538462	a	d
606	606	6	da_cpr	cpr	ved	-0.216105816384615	a	d
607	607	7	da_cpr	cpr	ved	-0.204842178769231	a	d
608	608	8	da_cpr	cpr	ved	-0.190010008461538	a	d
609	609	9	da_cpr	cpr	ved	-0.174849984692308	a	d
610	610	10	da_cpr	cpr	ved	-0.159371028807692	a	d
611	611	11	da_cpr	cpr	ved	-0.144869864153846	a	d
612	612	12	da_cpr	cpr	ved	-0.133009018923077	a	d
613	613	13	da_cpr	cpr	ved	-0.118798323192308	a	d
614	614	14	da_cpr	cpr	ved	-0.105084886653846	a	d
615	615	15	da_cpr	cpr	ved	-0.0917329052307692	a	d
616	616	16	da_cpr	cpr	ved	-0.0752876139615385	a	d
617	617	17	da_cpr	cpr	ved	-0.0579893954615385	a	d
618	618	18	da_cpr	cpr	ved	-0.0367024048846154	a	d
619	619	19	da_cpr	cpr	ved	-0.0198323338846154	a	d
620	620	20	da_cpr	cpr	ved	-0.0138991385	a	d
621	621	1	de_cpr	cpr	ved	-0.203797232846154	e	d
622	622	2	de_cpr	cpr	ved	-0.172202482076923	e	d
623	623	3	de_cpr	cpr	ved	-0.142886055423077	e	d
624	624	4	de_cpr	cpr	ved	-0.110129677076923	e	d
625	625	5	de_cpr	cpr	ved	-0.0852446017307692	e	d
626	626	6	de_cpr	cpr	ved	-0.0610751747692308	e	d
627	627	7	de_cpr	cpr	ved	-0.0413056394615385	e	d
628	628	8	de_cpr	cpr	ved	-0.0236905271538462	e	d
629	629	9	de_cpr	cpr	ved	-0.00598462669230767	e	d
630	630	10	de_cpr	cpr	ved	0.0129514888076923	e	d
631	631	11	de_cpr	cpr	ved	0.0262811580384615	e	d
632	632	12	de_cpr	cpr	ved	0.0368338784615385	e	d
633	633	13	de_cpr	cpr	ved	0.0430702328846154	e	d
634	634	14	de_cpr	cpr	ved	0.0446275807692308	e	d
635	635	15	de_cpr	cpr	ved	0.0471295635769231	e	d
636	636	16	de_cpr	cpr	ved	0.0506612838461538	e	d
637	637	17	de_cpr	cpr	ved	0.0504816639230769	e	d
638	638	18	de_cpr	cpr	ved	0.0511063801538461	e	d
639	639	19	de_cpr	cpr	ved	0.0492266885384615	e	d
640	640	20	de_cpr	cpr	ved	0.0560053316923077	e	d
641	641	1	do_cpr	cpr	ved	0.0512384410769231	o	d
642	642	2	do_cpr	cpr	ved	0.00143174307692306	o	d
643	643	3	do_cpr	cpr	ved	-0.0389574271538461	o	d
644	644	4	do_cpr	cpr	ved	-0.0644523683846154	o	d
645	645	5	do_cpr	cpr	ved	-0.0814654119230769	o	d
646	646	6	do_cpr	cpr	ved	-0.0912937090769231	o	d
647	647	7	do_cpr	cpr	ved	-0.103575459384615	o	d
648	648	8	do_cpr	cpr	ved	-0.111145643615385	o	d
649	649	9	do_cpr	cpr	ved	-0.1165285195	o	d
650	650	10	do_cpr	cpr	ved	-0.117319983769231	o	d
651	651	11	do_cpr	cpr	ved	-0.1155327375	o	d
652	652	12	do_cpr	cpr	ved	-0.115629282884615	o	d
653	653	13	do_cpr	cpr	ved	-0.113395645384615	o	d
654	654	14	do_cpr	cpr	ved	-0.115718787384615	o	d
655	655	15	do_cpr	cpr	ved	-0.119506809230769	o	d
656	656	16	do_cpr	cpr	ved	-0.124759597230769	o	d
657	657	17	do_cpr	cpr	ved	-0.129965705423077	o	d
658	658	18	do_cpr	cpr	ved	-0.134574502769231	o	d
659	659	19	do_cpr	cpr	ved	-0.147318435346154	o	d
660	660	20	do_cpr	cpr	ved	-0.153253991076923	o	d
661	661	1	ga_cpr	cpr	ved	-0.2645417665	a	g
662	662	2	ga_cpr	cpr	ved	-0.308958112	a	g
663	663	3	ga_cpr	cpr	ved	-0.348163675153846	a	g
664	664	4	ga_cpr	cpr	ved	-0.374290664	a	g
665	665	5	ga_cpr	cpr	ved	-0.390212590307692	a	g
666	666	6	ga_cpr	cpr	ved	-0.392293573730769	a	g
667	667	7	ga_cpr	cpr	ved	-0.390218861846154	a	g
668	668	8	ga_cpr	cpr	ved	-0.382515896230769	a	g
669	669	9	ga_cpr	cpr	ved	-0.375001057576923	a	g
670	670	10	ga_cpr	cpr	ved	-0.3696530605	a	g
671	671	11	ga_cpr	cpr	ved	-0.364611250846154	a	g
672	672	12	ga_cpr	cpr	ved	-0.361076550384615	a	g
673	673	13	ga_cpr	cpr	ved	-0.359994023884615	a	g
674	674	14	ga_cpr	cpr	ved	-0.358195512730769	a	g
675	675	15	ga_cpr	cpr	ved	-0.350910974307692	a	g
676	676	16	ga_cpr	cpr	ved	-0.338647196461538	a	g
677	677	17	ga_cpr	cpr	ved	-0.321650193461538	a	g
678	678	18	ga_cpr	cpr	ved	-0.30390875	a	g
679	679	19	ga_cpr	cpr	ved	-0.279987838461538	a	g
680	680	20	ga_cpr	cpr	ved	-0.257746345846154	a	g
681	681	1	ge_cpr	cpr	ved	-0.101101422807692	e	g
682	682	2	ge_cpr	cpr	ved	-0.129415839653846	e	g
683	683	3	ge_cpr	cpr	ved	-0.143610273692308	e	g
684	684	4	ge_cpr	cpr	ved	-0.142475436076923	e	g
685	685	5	ge_cpr	cpr	ved	-0.133381410076923	e	g
686	686	6	ge_cpr	cpr	ved	-0.125342451807692	e	g
687	687	7	ge_cpr	cpr	ved	-0.120595219307692	e	g
688	688	8	ge_cpr	cpr	ved	-0.111546383153846	e	g
689	689	9	ge_cpr	cpr	ved	-0.102113508961538	e	g
690	690	10	ge_cpr	cpr	ved	-0.0902662685384615	e	g
691	691	11	ge_cpr	cpr	ved	-0.0806083087692308	e	g
692	692	12	ge_cpr	cpr	ved	-0.0721464726153846	e	g
693	693	13	ge_cpr	cpr	ved	-0.0657865160384615	e	g
694	694	14	ge_cpr	cpr	ved	-0.0605618378461538	e	g
695	695	15	ge_cpr	cpr	ved	-0.0567975502307692	e	g
696	696	16	ge_cpr	cpr	ved	-0.0511383218076923	e	g
697	697	17	ge_cpr	cpr	ved	-0.0424015918076923	e	g
698	698	18	ge_cpr	cpr	ved	-0.0338302286153846	e	g
699	699	19	ge_cpr	cpr	ved	-0.0265025651538461	e	g
700	700	20	ge_cpr	cpr	ved	-0.0305573102692307	e	g
701	701	1	go_cpr	cpr	ved	-0.0516273898076923	o	g
702	702	2	go_cpr	cpr	ved	-0.0400896754615385	o	g
703	703	3	go_cpr	cpr	ved	-0.030375492	o	g
704	704	4	go_cpr	cpr	ved	-0.0194533472692308	o	g
705	705	5	go_cpr	cpr	ved	-0.0107339366538461	o	g
706	706	6	go_cpr	cpr	ved	-0.00214334153846153	o	g
707	707	7	go_cpr	cpr	ved	0.00432271788461539	o	g
708	708	8	go_cpr	cpr	ved	0.0116859200384615	o	g
709	709	9	go_cpr	cpr	ved	0.0153708586923077	o	g
710	710	10	go_cpr	cpr	ved	0.0171577725769231	o	g
711	711	11	go_cpr	cpr	ved	0.0142406151538462	o	g
712	712	12	go_cpr	cpr	ved	0.0112817399615384	o	g
713	713	13	go_cpr	cpr	ved	0.00678456723076922	o	g
714	714	14	go_cpr	cpr	ved	0.00265553000000001	o	g
715	715	15	go_cpr	cpr	ved	-0.00120908384615385	o	g
716	716	16	go_cpr	cpr	ved	-0.00114955742307693	o	g
717	717	17	go_cpr	cpr	ved	0.003314458	o	g
718	718	18	go_cpr	cpr	ved	0.00621880423076923	o	g
719	719	19	go_cpr	cpr	ved	0.0103470268461539	o	g
720	720	20	go_cpr	cpr	ved	0.0124993615384615	o	g
721	721	1	ba_nfc	nfc	ved	0.160582281653846	a	b
722	722	2	ba_nfc	nfc	ved	0.187632284538462	a	b
723	723	3	ba_nfc	nfc	ved	0.223039735807692	a	b
724	724	4	ba_nfc	nfc	ved	0.271461455153846	a	b
725	725	5	ba_nfc	nfc	ved	0.329097372307692	a	b
726	726	6	ba_nfc	nfc	ved	0.393091672807692	a	b
727	727	7	ba_nfc	nfc	ved	0.460407684923077	a	b
728	728	8	ba_nfc	nfc	ved	0.526279150807692	a	b
729	729	9	ba_nfc	nfc	ved	0.592608482807692	a	b
730	730	10	ba_nfc	nfc	ved	0.656403107923077	a	b
731	731	11	ba_nfc	nfc	ved	0.713572695692308	a	b
732	732	12	ba_nfc	nfc	ved	0.7640922045	a	b
733	733	13	ba_nfc	nfc	ved	0.805096195153846	a	b
734	734	14	ba_nfc	nfc	ved	0.837129185884615	a	b
735	735	15	ba_nfc	nfc	ved	0.850981461	a	b
736	736	16	ba_nfc	nfc	ved	0.850430121461538	a	b
737	737	17	ba_nfc	nfc	ved	0.829669143615385	a	b
738	738	18	ba_nfc	nfc	ved	0.785474896846154	a	b
739	739	19	ba_nfc	nfc	ved	0.715120868153846	a	b
740	740	20	ba_nfc	nfc	ved	0.635469505653846	a	b
741	741	1	be_nfc	nfc	ved	0.3280474815	e	b
742	742	2	be_nfc	nfc	ved	0.369102403730769	e	b
743	743	3	be_nfc	nfc	ved	0.406761888269231	e	b
744	744	4	be_nfc	nfc	ved	0.455833268884615	e	b
745	745	5	be_nfc	nfc	ved	0.508960247153846	e	b
746	746	6	be_nfc	nfc	ved	0.573004683846154	e	b
747	747	7	be_nfc	nfc	ved	0.644034945961538	e	b
748	748	8	be_nfc	nfc	ved	0.723357263	e	b
749	749	9	be_nfc	nfc	ved	0.805195968923077	e	b
750	750	10	be_nfc	nfc	ved	0.885863880269231	e	b
751	751	11	be_nfc	nfc	ved	0.963950620576923	e	b
752	752	12	be_nfc	nfc	ved	1.04013539796154	e	b
753	753	13	be_nfc	nfc	ved	1.11584208338462	e	b
754	754	14	be_nfc	nfc	ved	1.18940521261538	e	b
755	755	15	be_nfc	nfc	ved	1.24606629076923	e	b
756	756	16	be_nfc	nfc	ved	1.28274002123077	e	b
757	757	17	be_nfc	nfc	ved	1.28490795611538	e	b
758	758	18	be_nfc	nfc	ved	1.25104722080769	e	b
759	759	19	be_nfc	nfc	ved	1.16705853453846	e	b
760	760	20	be_nfc	nfc	ved	1.07360031923077	e	b
761	761	1	bo_nfc	nfc	ved	0.436801129769231	o	b
762	762	2	bo_nfc	nfc	ved	0.479435604230769	o	b
763	763	3	bo_nfc	nfc	ved	0.518817686307692	o	b
764	764	4	bo_nfc	nfc	ved	0.567725605730769	o	b
765	765	5	bo_nfc	nfc	ved	0.618112567846154	o	b
766	766	6	bo_nfc	nfc	ved	0.674550297884615	o	b
767	767	7	bo_nfc	nfc	ved	0.745226282807692	o	b
768	768	8	bo_nfc	nfc	ved	0.818233527615385	o	b
769	769	9	bo_nfc	nfc	ved	0.889325661307692	o	b
770	770	10	bo_nfc	nfc	ved	0.951708787461538	o	b
771	771	11	bo_nfc	nfc	ved	1.00635569111538	o	b
772	772	12	bo_nfc	nfc	ved	1.05178026342308	o	b
773	773	13	bo_nfc	nfc	ved	1.08710745073077	o	b
774	774	14	bo_nfc	nfc	ved	1.11649568873077	o	b
775	775	15	bo_nfc	nfc	ved	1.1418406185	o	b
776	776	16	bo_nfc	nfc	ved	1.15239682657692	o	b
777	777	17	bo_nfc	nfc	ved	1.13107175207692	o	b
778	778	18	bo_nfc	nfc	ved	1.06819930592308	o	b
779	779	19	bo_nfc	nfc	ved	0.962629481576923	o	b
780	780	20	bo_nfc	nfc	ved	0.837577925846154	o	b
781	781	1	da_nfc	nfc	ved	0.213917263423077	a	d
782	782	2	da_nfc	nfc	ved	0.266006737038462	a	d
783	783	3	da_nfc	nfc	ved	0.307340566538462	a	d
784	784	4	da_nfc	nfc	ved	0.354092465730769	a	d
785	785	5	da_nfc	nfc	ved	0.398318775346154	a	d
786	786	6	da_nfc	nfc	ved	0.451627113115385	a	d
787	787	7	da_nfc	nfc	ved	0.507310093038462	a	d
788	788	8	da_nfc	nfc	ved	0.575282218384615	a	d
789	789	9	da_nfc	nfc	ved	0.642446743538462	a	d
790	790	10	da_nfc	nfc	ved	0.706815429884615	a	d
791	791	11	da_nfc	nfc	ved	0.765555216615385	a	d
792	792	12	da_nfc	nfc	ved	0.816857021461538	a	d
793	793	13	da_nfc	nfc	ved	0.860434548461538	a	d
794	794	14	da_nfc	nfc	ved	0.894187360192308	a	d
795	795	15	da_nfc	nfc	ved	0.914808970961538	a	d
796	796	16	da_nfc	nfc	ved	0.914023955038462	a	d
797	797	17	da_nfc	nfc	ved	0.890453383	a	d
798	798	18	da_nfc	nfc	ved	0.841198658692308	a	d
799	799	19	da_nfc	nfc	ved	0.771185069769231	a	d
800	800	20	da_nfc	nfc	ved	0.684073190346154	a	d
801	801	1	de_nfc	nfc	ved	0.265674382653846	e	d
802	802	2	de_nfc	nfc	ved	0.321989942576923	e	d
803	803	3	de_nfc	nfc	ved	0.379002403192308	e	d
804	804	4	de_nfc	nfc	ved	0.445683486461538	e	d
805	805	5	de_nfc	nfc	ved	0.514761251115385	e	d
806	806	6	de_nfc	nfc	ved	0.589443916192308	e	d
807	807	7	de_nfc	nfc	ved	0.665085994653846	e	d
808	808	8	de_nfc	nfc	ved	0.740105244961538	e	d
809	809	9	de_nfc	nfc	ved	0.811536022769231	e	d
810	810	10	de_nfc	nfc	ved	0.879279442730769	e	d
811	811	11	de_nfc	nfc	ved	0.952339875692308	e	d
812	812	12	de_nfc	nfc	ved	1.03229244276923	e	d
813	813	13	de_nfc	nfc	ved	1.12061872180769	e	d
814	814	14	de_nfc	nfc	ved	1.20946352346154	e	d
815	815	15	de_nfc	nfc	ved	1.29855300588462	e	d
816	816	16	de_nfc	nfc	ved	1.35991888503846	e	d
817	817	17	de_nfc	nfc	ved	1.38114754176923	e	d
818	818	18	de_nfc	nfc	ved	1.361737768	e	d
819	819	19	de_nfc	nfc	ved	1.28472757711538	e	d
820	820	20	de_nfc	nfc	ved	1.17968336519231	e	d
821	821	1	do_nfc	nfc	ved	0.355430925923077	o	d
822	822	2	do_nfc	nfc	ved	0.446704053384615	o	d
823	823	3	do_nfc	nfc	ved	0.538431240230769	o	d
824	824	4	do_nfc	nfc	ved	0.629477046846154	o	d
825	825	5	do_nfc	nfc	ved	0.716528053923077	o	d
826	826	6	do_nfc	nfc	ved	0.797070122730769	o	d
827	827	7	do_nfc	nfc	ved	0.872209179538462	o	d
828	828	8	do_nfc	nfc	ved	0.940342802730769	o	d
829	829	9	do_nfc	nfc	ved	0.998034461230769	o	d
830	830	10	do_nfc	nfc	ved	1.04692113792308	o	d
831	831	11	do_nfc	nfc	ved	1.08881960126923	o	d
832	832	12	do_nfc	nfc	ved	1.11844394076923	o	d
833	833	13	do_nfc	nfc	ved	1.131551965	o	d
834	834	14	do_nfc	nfc	ved	1.13077584169231	o	d
835	835	15	do_nfc	nfc	ved	1.11212389346154	o	d
836	836	16	do_nfc	nfc	ved	1.07322399176923	o	d
837	837	17	do_nfc	nfc	ved	1.01455730607692	o	d
838	838	18	do_nfc	nfc	ved	0.931666002923077	o	d
839	839	19	do_nfc	nfc	ved	0.839003843923077	o	d
840	840	20	do_nfc	nfc	ved	0.744800320884615	o	d
841	841	1	ga_nfc	nfc	ved	0.108259098961538	a	g
842	842	2	ga_nfc	nfc	ved	0.146456189538462	a	g
843	843	3	ga_nfc	nfc	ved	0.183856851230769	a	g
844	844	4	ga_nfc	nfc	ved	0.227276171730769	a	g
845	845	5	ga_nfc	nfc	ved	0.273608755653846	a	g
846	846	6	ga_nfc	nfc	ved	0.327690267307692	a	g
847	847	7	ga_nfc	nfc	ved	0.390003058923077	a	g
848	848	8	ga_nfc	nfc	ved	0.45431446	a	g
849	849	9	ga_nfc	nfc	ved	0.520827331923077	a	g
850	850	10	ga_nfc	nfc	ved	0.584251706115385	a	g
851	851	11	ga_nfc	nfc	ved	0.6433284765	a	g
852	852	12	ga_nfc	nfc	ved	0.697418859461538	a	g
853	853	13	ga_nfc	nfc	ved	0.742193346923077	a	g
854	854	14	ga_nfc	nfc	ved	0.776091803615385	a	g
855	855	15	ga_nfc	nfc	ved	0.800298106346154	a	g
856	856	16	ga_nfc	nfc	ved	0.808595936461538	a	g
857	857	17	ga_nfc	nfc	ved	0.800883844461538	a	g
858	858	18	ga_nfc	nfc	ved	0.773235688192308	a	g
859	859	19	ga_nfc	nfc	ved	0.724036269153846	a	g
860	860	20	ga_nfc	nfc	ved	0.660994202269231	a	g
861	861	1	ge_nfc	nfc	ved	0.126745920807692	e	g
862	862	2	ge_nfc	nfc	ved	0.195383356384615	e	g
863	863	3	ge_nfc	nfc	ved	0.266614883461538	e	g
864	864	4	ge_nfc	nfc	ved	0.343201444538462	e	g
865	865	5	ge_nfc	nfc	ved	0.419787342576923	e	g
866	866	6	ge_nfc	nfc	ved	0.496248959692308	e	g
867	867	7	ge_nfc	nfc	ved	0.567869604923077	e	g
868	868	8	ge_nfc	nfc	ved	0.636199945076923	e	g
869	869	9	ge_nfc	nfc	ved	0.703058219769231	e	g
870	870	10	ge_nfc	nfc	ved	0.765862527346154	e	g
871	871	11	ge_nfc	nfc	ved	0.826088283730769	e	g
872	872	12	ge_nfc	nfc	ved	0.8809148395	e	g
873	873	13	ge_nfc	nfc	ved	0.924769973576923	e	g
874	874	14	ge_nfc	nfc	ved	0.957970541807692	e	g
875	875	15	ge_nfc	nfc	ved	0.970748026307692	e	g
876	876	16	ge_nfc	nfc	ved	0.961883898692308	e	g
877	877	17	ge_nfc	nfc	ved	0.929918606807692	e	g
878	878	18	ge_nfc	nfc	ved	0.871860150653846	e	g
879	879	19	ge_nfc	nfc	ved	0.791964346576923	e	g
880	880	20	ge_nfc	nfc	ved	0.712903405153846	e	g
881	881	1	go_nfc	nfc	ved	0.431764324538462	o	g
882	882	2	go_nfc	nfc	ved	0.520163989230769	o	g
883	883	3	go_nfc	nfc	ved	0.610249623423077	o	g
884	884	4	go_nfc	nfc	ved	0.695524422807692	o	g
885	885	5	go_nfc	nfc	ved	0.775600756884615	o	g
886	886	6	go_nfc	nfc	ved	0.845822320192308	o	g
887	887	7	go_nfc	nfc	ved	0.915516049	o	g
888	888	8	go_nfc	nfc	ved	0.974673858692308	o	g
889	889	9	go_nfc	nfc	ved	1.02903154907692	o	g
890	890	10	go_nfc	nfc	ved	1.07770115396154	o	g
891	891	11	go_nfc	nfc	ved	1.11488191111538	o	g
892	892	12	go_nfc	nfc	ved	1.14449631003846	o	g
893	893	13	go_nfc	nfc	ved	1.16313750576923	o	g
894	894	14	go_nfc	nfc	ved	1.16998751442308	o	g
895	895	15	go_nfc	nfc	ved	1.16346177115385	o	g
896	896	16	go_nfc	nfc	ved	1.13819678503846	o	g
897	897	17	go_nfc	nfc	ved	1.09358882992308	o	g
898	898	18	go_nfc	nfc	ved	1.02943032680769	o	g
899	899	19	go_nfc	nfc	ved	0.942337711461538	o	g
900	900	20	go_nfc	nfc	ved	0.865766539307692	o	g
901	901	1	ba_npo	npo	ved	-0.436204357307692	o	b
902	902	2	ba_npo	npo	ved	-0.481255342192308	o	b
903	903	3	ba_npo	npo	ved	-0.526683946038462	o	b
904	904	4	ba_npo	npo	ved	-0.565566293576923	o	b
905	905	5	ba_npo	npo	ved	-0.602088663807692	o	b
906	906	6	ba_npo	npo	ved	-0.6278921925	o	b
907	907	7	ba_npo	npo	ved	-0.648940852923077	o	b
908	908	8	ba_npo	npo	ved	-0.666109847192308	o	b
909	909	9	ba_npo	npo	ved	-0.677719881730769	o	b
910	910	10	ba_npo	npo	ved	-0.683931394269231	o	b
911	911	11	ba_npo	npo	ved	-0.688382795423077	o	b
912	912	12	ba_npo	npo	ved	-0.691441554769231	o	b
913	913	13	ba_npo	npo	ved	-0.69475351	o	b
914	914	14	ba_npo	npo	ved	-0.6895811685	o	b
915	915	15	ba_npo	npo	ved	-0.673128103269231	o	b
916	916	16	ba_npo	npo	ved	-0.646999670230769	o	b
917	917	17	ba_npo	npo	ved	-0.6034453555	o	b
918	918	18	ba_npo	npo	ved	-0.545217188653846	o	b
919	919	19	ba_npo	npo	ved	-0.474428876807692	o	b
920	920	20	ba_npo	npo	ved	-0.397749089923077	o	b
921	921	1	be_npo	npo	ved	-0.447345472384615	e	b
922	922	2	be_npo	npo	ved	-0.457197335230769	e	b
923	923	3	be_npo	npo	ved	-0.475195256769231	e	b
924	924	4	be_npo	npo	ved	-0.496112628346154	e	b
925	925	5	be_npo	npo	ved	-0.519801038576923	e	b
926	926	6	be_npo	npo	ved	-0.540538640230769	e	b
927	927	7	be_npo	npo	ved	-0.559319359807692	e	b
928	928	8	be_npo	npo	ved	-0.577091610076923	e	b
929	929	9	be_npo	npo	ved	-0.592087387307692	e	b
930	930	10	be_npo	npo	ved	-0.605250249730769	e	b
931	931	11	be_npo	npo	ved	-0.618985765115385	e	b
932	932	12	be_npo	npo	ved	-0.631325532423077	e	b
933	933	13	be_npo	npo	ved	-0.637482555	e	b
934	934	14	be_npo	npo	ved	-0.639023309807692	e	b
935	935	15	be_npo	npo	ved	-0.6375626425	e	b
936	936	16	be_npo	npo	ved	-0.619477076115385	e	b
937	937	17	be_npo	npo	ved	-0.585643765307692	e	b
938	938	18	be_npo	npo	ved	-0.530672824807692	e	b
939	939	19	be_npo	npo	ved	-0.461778116538462	e	b
940	940	20	be_npo	npo	ved	-0.386998744115385	e	b
941	941	1	bo_npo	npo	ved	-0.0315975290384615	o	b
942	942	2	bo_npo	npo	ved	-0.134137970615385	o	b
943	943	3	bo_npo	npo	ved	-0.227497932153846	o	b
944	944	4	bo_npo	npo	ved	-0.304165434961538	o	b
945	945	5	bo_npo	npo	ved	-0.358449546807692	o	b
946	946	6	bo_npo	npo	ved	-0.405766970576923	o	b
947	947	7	bo_npo	npo	ved	-0.445598934423077	o	b
948	948	8	bo_npo	npo	ved	-0.482215858961538	o	b
949	949	9	bo_npo	npo	ved	-0.511188425461538	o	b
950	950	10	bo_npo	npo	ved	-0.535469616769231	o	b
951	951	11	bo_npo	npo	ved	-0.558478222576923	o	b
952	952	12	bo_npo	npo	ved	-0.577883789884615	o	b
953	953	13	bo_npo	npo	ved	-0.595439138423077	o	b
954	954	14	bo_npo	npo	ved	-0.6071151335	o	b
955	955	15	bo_npo	npo	ved	-0.612024047230769	o	b
956	956	16	bo_npo	npo	ved	-0.603569344230769	o	b
957	957	17	bo_npo	npo	ved	-0.585395750346154	o	b
958	958	18	bo_npo	npo	ved	-0.541721258423077	o	b
959	959	19	bo_npo	npo	ved	-0.477904711961538	o	b
960	960	20	bo_npo	npo	ved	-0.410712557884615	o	b
961	961	1	da_npo	npo	ved	-0.393225260730769	o	d
962	962	2	da_npo	npo	ved	-0.454476085576923	o	d
963	963	3	da_npo	npo	ved	-0.510274314538462	o	d
964	964	4	da_npo	npo	ved	-0.559989119884615	o	d
965	965	5	da_npo	npo	ved	-0.598545129269231	o	d
966	966	6	da_npo	npo	ved	-0.626155452961539	o	d
967	967	7	da_npo	npo	ved	-0.6528701505	o	d
968	968	8	da_npo	npo	ved	-0.677059466923077	o	d
969	969	9	da_npo	npo	ved	-0.700367052346154	o	d
970	970	10	da_npo	npo	ved	-0.720393869884615	o	d
971	971	11	da_npo	npo	ved	-0.736644570923077	o	d
972	972	12	da_npo	npo	ved	-0.752151502538462	o	d
973	973	13	da_npo	npo	ved	-0.7648381495	o	d
974	974	14	da_npo	npo	ved	-0.777884925192308	o	d
975	975	15	da_npo	npo	ved	-0.783126924115385	o	d
976	976	16	da_npo	npo	ved	-0.782160075076923	o	d
977	977	17	da_npo	npo	ved	-0.773276071961538	o	d
978	978	18	da_npo	npo	ved	-0.752430215307692	o	d
979	979	19	da_npo	npo	ved	-0.719610586423077	o	d
980	980	20	da_npo	npo	ved	-0.688838422461538	o	d
981	981	1	de_npo	npo	ved	-0.170969352346154	e	d
982	982	2	de_npo	npo	ved	-0.250245857884615	e	d
983	983	3	de_npo	npo	ved	-0.327485523307692	e	d
984	984	4	de_npo	npo	ved	-0.3917887005	e	d
985	985	5	de_npo	npo	ved	-0.448410208	e	d
986	986	6	de_npo	npo	ved	-0.493889547769231	e	d
987	987	7	de_npo	npo	ved	-0.531670644038462	e	d
988	988	8	de_npo	npo	ved	-0.565187183153846	e	d
989	989	9	de_npo	npo	ved	-0.588132804307692	e	d
990	990	10	de_npo	npo	ved	-0.606604158538462	e	d
991	991	11	de_npo	npo	ved	-0.620207664038462	e	d
992	992	12	de_npo	npo	ved	-0.631018524153846	e	d
993	993	13	de_npo	npo	ved	-0.637437495192308	e	d
994	994	14	de_npo	npo	ved	-0.641235562884615	e	d
995	995	15	de_npo	npo	ved	-0.632595433884615	e	d
996	996	16	de_npo	npo	ved	-0.615164897423077	e	d
997	997	17	de_npo	npo	ved	-0.583907570884615	e	d
998	998	18	de_npo	npo	ved	-0.535922120461538	e	d
999	999	19	de_npo	npo	ved	-0.4808233465	e	d
1000	1000	20	de_npo	npo	ved	-0.424915917576923	e	d
1001	1001	1	do_npo	npo	ved	0.0370977523846154	o	d
1002	1002	2	do_npo	npo	ved	-0.0661574663461538	o	d
1003	1003	3	do_npo	npo	ved	-0.177606830346154	o	d
1004	1004	4	do_npo	npo	ved	-0.275372118115385	o	d
1005	1005	5	do_npo	npo	ved	-0.369060591038462	o	d
1006	1006	6	do_npo	npo	ved	-0.443299135730769	o	d
1007	1007	7	do_npo	npo	ved	-0.493442802192308	o	d
1008	1008	8	do_npo	npo	ved	-0.520136976346154	o	d
1009	1009	9	do_npo	npo	ved	-0.542913823038461	o	d
1010	1010	10	do_npo	npo	ved	-0.563656991884615	o	d
1011	1011	11	do_npo	npo	ved	-0.583383106576923	o	d
1012	1012	12	do_npo	npo	ved	-0.599916387807692	o	d
1013	1013	13	do_npo	npo	ved	-0.611205322346154	o	d
1014	1014	14	do_npo	npo	ved	-0.620352818076923	o	d
1015	1015	15	do_npo	npo	ved	-0.624706673807692	o	d
1016	1016	16	do_npo	npo	ved	-0.619540988153846	o	d
1017	1017	17	do_npo	npo	ved	-0.607366737346154	o	d
1018	1018	18	do_npo	npo	ved	-0.586739582461538	o	d
1019	1019	19	do_npo	npo	ved	-0.560133520230769	o	d
1020	1020	20	do_npo	npo	ved	-0.535661063038462	o	d
1021	1021	1	ga_npo	npo	ved	0.0205094785769231	o	g
1022	1022	2	ga_npo	npo	ved	-0.0688036098461538	o	g
1023	1023	3	ga_npo	npo	ved	-0.155033293538462	o	g
1024	1024	4	ga_npo	npo	ved	-0.236311384038462	o	g
1025	1025	5	ga_npo	npo	ved	-0.305053167423077	o	g
1026	1026	6	ga_npo	npo	ved	-0.363092241	o	g
1027	1027	7	ga_npo	npo	ved	-0.422772279692308	o	g
1028	1028	8	ga_npo	npo	ved	-0.467310191961539	o	g
1029	1029	9	ga_npo	npo	ved	-0.509862412	o	g
1030	1030	10	ga_npo	npo	ved	-0.546271856461538	o	g
1031	1031	11	ga_npo	npo	ved	-0.566362585923077	o	g
1032	1032	12	ga_npo	npo	ved	-0.586106153269231	o	g
1033	1033	13	ga_npo	npo	ved	-0.603530734384615	o	g
1034	1034	14	ga_npo	npo	ved	-0.618093651115385	o	g
1035	1035	15	ga_npo	npo	ved	-0.629868790461538	o	g
1036	1036	16	ga_npo	npo	ved	-0.637481281846154	o	g
1037	1037	17	ga_npo	npo	ved	-0.635284480576923	o	g
1038	1038	18	ga_npo	npo	ved	-0.621130459730769	o	g
1039	1039	19	ga_npo	npo	ved	-0.594406273307692	o	g
1040	1040	20	ga_npo	npo	ved	-0.559018160961538	o	g
1041	1041	1	ge_npo	npo	ved	-0.199801696461538	e	g
1042	1042	2	ge_npo	npo	ved	-0.318654670346154	e	g
1043	1043	3	ge_npo	npo	ved	-0.428282406	e	g
1044	1044	4	ge_npo	npo	ved	-0.516420968769231	e	g
1045	1045	5	ge_npo	npo	ved	-0.582728550384615	e	g
1046	1046	6	ge_npo	npo	ved	-0.629841918807692	e	g
1047	1047	7	ge_npo	npo	ved	-0.664395010730769	e	g
1048	1048	8	ge_npo	npo	ved	-0.694618966769231	e	g
1049	1049	9	ge_npo	npo	ved	-0.718657421538462	e	g
1050	1050	10	ge_npo	npo	ved	-0.726970269653846	e	g
1051	1051	11	ge_npo	npo	ved	-0.7348092135	e	g
1052	1052	12	ge_npo	npo	ved	-0.740922758307692	e	g
1053	1053	13	ge_npo	npo	ved	-0.745493595653846	e	g
1054	1054	14	ge_npo	npo	ved	-0.746403404307692	e	g
1055	1055	15	ge_npo	npo	ved	-0.7431166015	e	g
1056	1056	16	ge_npo	npo	ved	-0.730487315538461	e	g
1057	1057	17	ge_npo	npo	ved	-0.703506914	e	g
1058	1058	18	ge_npo	npo	ved	-0.660875911192308	e	g
1059	1059	19	ge_npo	npo	ved	-0.603254535730769	e	g
1060	1060	20	ge_npo	npo	ved	-0.545062257115385	e	g
1061	1061	1	go_npo	npo	ved	-0.259077738461538	o	g
1062	1062	2	go_npo	npo	ved	-0.325683406846154	o	g
1063	1063	3	go_npo	npo	ved	-0.385185046269231	o	g
1064	1064	4	go_npo	npo	ved	-0.430734550653846	o	g
1065	1065	5	go_npo	npo	ved	-0.469235595038462	o	g
1066	1066	6	go_npo	npo	ved	-0.502150943153846	o	g
1067	1067	7	go_npo	npo	ved	-0.534226961807692	o	g
1068	1068	8	go_npo	npo	ved	-0.559956148384615	o	g
1069	1069	9	go_npo	npo	ved	-0.581944390615385	o	g
1070	1070	10	go_npo	npo	ved	-0.602675015923077	o	g
1071	1071	11	go_npo	npo	ved	-0.621868194076923	o	g
1072	1072	12	go_npo	npo	ved	-0.637691093307692	o	g
1073	1073	13	go_npo	npo	ved	-0.647626759538462	o	g
1074	1074	14	go_npo	npo	ved	-0.653602357576923	o	g
1075	1075	15	go_npo	npo	ved	-0.653483781153846	o	g
1076	1076	16	go_npo	npo	ved	-0.640815036576923	o	g
1077	1077	17	go_npo	npo	ved	-0.619386618346154	o	g
1078	1078	18	go_npo	npo	ved	-0.575084882	o	g
1079	1079	19	go_npo	npo	ved	-0.512275349961538	o	g
1080	1080	20	go_npo	npo	ved	-0.441052025884615	o	g
1081	1081	1	ba_npr	npr	ved	-0.0516682664615385	a	b
1082	1082	2	ba_npr	npr	ved	-0.0985210767307692	a	b
1083	1083	3	ba_npr	npr	ved	-0.132691376461538	a	b
1084	1084	4	ba_npr	npr	ved	-0.149214151846154	a	b
1085	1085	5	ba_npr	npr	ved	-0.150352424730769	a	b
1086	1086	6	ba_npr	npr	ved	-0.145008773615385	a	b
1087	1087	7	ba_npr	npr	ved	-0.130392290576923	a	b
1088	1088	8	ba_npr	npr	ved	-0.113723585730769	a	b
1089	1089	9	ba_npr	npr	ved	-0.0950393565769231	a	b
1090	1090	10	ba_npr	npr	ved	-0.0731540858076923	a	b
1091	1091	11	ba_npr	npr	ved	-0.0516349760769231	a	b
1092	1092	12	ba_npr	npr	ved	-0.0316952079615385	a	b
1093	1093	13	ba_npr	npr	ved	-0.0130905086923077	a	b
1094	1094	14	ba_npr	npr	ved	0.000292748192307713	a	b
1095	1095	15	ba_npr	npr	ved	0.0111382599615385	a	b
1096	1096	16	ba_npr	npr	ved	0.0156060571538461	a	b
1097	1097	17	ba_npr	npr	ved	0.0147321190769231	a	b
1098	1098	18	ba_npr	npr	ved	0.00876648642307693	a	b
1099	1099	19	ba_npr	npr	ved	0.00476364892307693	a	b
1100	1100	20	ba_npr	npr	ved	0.00257777819230768	a	b
1101	1101	1	be_npr	npr	ved	0.086250265	e	b
1102	1102	2	be_npr	npr	ved	0.0374668415769231	e	b
1103	1103	3	be_npr	npr	ved	-0.0050516056923077	e	b
1104	1104	4	be_npr	npr	ved	-0.0353786763076923	e	b
1105	1105	5	be_npr	npr	ved	-0.0465489202307692	e	b
1106	1106	6	be_npr	npr	ved	-0.0468632415	e	b
1107	1107	7	be_npr	npr	ved	-0.0352146581538462	e	b
1108	1108	8	be_npr	npr	ved	-0.0192408145384615	e	b
1109	1109	9	be_npr	npr	ved	-0.00289340442307693	e	b
1110	1110	10	be_npr	npr	ved	0.0126437981153846	e	b
1111	1111	11	be_npr	npr	ved	0.0295426256923077	e	b
1112	1112	12	be_npr	npr	ved	0.0445006482692308	e	b
1113	1113	13	be_npr	npr	ved	0.0542647489230769	e	b
1114	1114	14	be_npr	npr	ved	0.0632783791538462	e	b
1115	1115	15	be_npr	npr	ved	0.0708866213076923	e	b
1116	1116	16	be_npr	npr	ved	0.0761660139230769	e	b
1117	1117	17	be_npr	npr	ved	0.0821513979230769	e	b
1118	1118	18	be_npr	npr	ved	0.0838067229230769	e	b
1119	1119	19	be_npr	npr	ved	0.0755281647307692	e	b
1120	1120	20	be_npr	npr	ved	0.0499305492307692	e	b
1121	1121	1	bo_npr	npr	ved	-0.0770374859230769	o	b
1122	1122	2	bo_npr	npr	ved	-0.0688305903846154	o	b
1123	1123	3	bo_npr	npr	ved	-0.0565150461538462	o	b
1124	1124	4	bo_npr	npr	ved	-0.0416512437692308	o	b
1125	1125	5	bo_npr	npr	ved	-0.024562074	o	b
1126	1126	6	bo_npr	npr	ved	-0.0158191985	o	b
1127	1127	7	bo_npr	npr	ved	-0.009257203	o	b
1128	1128	8	bo_npr	npr	ved	-0.00573497126923077	o	b
1129	1129	9	bo_npr	npr	ved	-0.00654389307692308	o	b
1130	1130	10	bo_npr	npr	ved	-0.0118522008846154	o	b
1131	1131	11	bo_npr	npr	ved	-0.0205047419615384	o	b
1132	1132	12	bo_npr	npr	ved	-0.0355544683076923	o	b
1133	1133	13	bo_npr	npr	ved	-0.0568330235	o	b
1134	1134	14	bo_npr	npr	ved	-0.08340709	o	b
1135	1135	15	bo_npr	npr	ved	-0.115174372961538	o	b
1136	1136	16	bo_npr	npr	ved	-0.148807108384615	o	b
1137	1137	17	bo_npr	npr	ved	-0.179006109346154	o	b
1138	1138	18	bo_npr	npr	ved	-0.199031329076923	o	b
1139	1139	19	bo_npr	npr	ved	-0.200180091346154	o	b
1140	1140	20	bo_npr	npr	ved	-0.183158952153846	o	b
1141	1141	1	da_npr	npr	ved	-0.0517037068846154	a	d
1142	1142	2	da_npr	npr	ved	-0.131844811576923	a	d
1143	1143	3	da_npr	npr	ved	-0.198146034807692	a	d
1144	1144	4	da_npr	npr	ved	-0.234904901192308	a	d
1145	1145	5	da_npr	npr	ved	-0.2607493595	a	d
1146	1146	6	da_npr	npr	ved	-0.265881231730769	a	d
1147	1147	7	da_npr	npr	ved	-0.268033935884615	a	d
1148	1148	8	da_npr	npr	ved	-0.258399544192308	a	d
1149	1149	9	da_npr	npr	ved	-0.244907538961538	a	d
1150	1150	10	da_npr	npr	ved	-0.231317086961538	a	d
1151	1151	11	da_npr	npr	ved	-0.220047754538462	a	d
1152	1152	12	da_npr	npr	ved	-0.209172916423077	a	d
1153	1153	13	da_npr	npr	ved	-0.198114731961538	a	d
1154	1154	14	da_npr	npr	ved	-0.191076517576923	a	d
1155	1155	15	da_npr	npr	ved	-0.184950311961538	a	d
1156	1156	16	da_npr	npr	ved	-0.174548711653846	a	d
1157	1157	17	da_npr	npr	ved	-0.164822307615385	a	d
1158	1158	18	da_npr	npr	ved	-0.153010659769231	a	d
1159	1159	19	da_npr	npr	ved	-0.139777327846154	a	d
1160	1160	20	da_npr	npr	ved	-0.121996970576923	a	d
1161	1161	1	de_npr	npr	ved	-0.154115298884615	e	d
1162	1162	2	de_npr	npr	ved	-0.137765785730769	e	d
1163	1163	3	de_npr	npr	ved	-0.125494931038462	e	d
1164	1164	4	de_npr	npr	ved	-0.113634254115385	e	d
1165	1165	5	de_npr	npr	ved	-0.104129761038462	e	d
1166	1166	6	de_npr	npr	ved	-0.0978223531538461	e	d
1167	1167	7	de_npr	npr	ved	-0.0909585564230769	e	d
1168	1168	8	de_npr	npr	ved	-0.0858721379615385	e	d
1169	1169	9	de_npr	npr	ved	-0.0846337032692308	e	d
1170	1170	10	de_npr	npr	ved	-0.0828836973461538	e	d
1171	1171	11	de_npr	npr	ved	-0.0856946907692308	e	d
1172	1172	12	de_npr	npr	ved	-0.0933941911923077	e	d
1173	1173	13	de_npr	npr	ved	-0.102360572615385	e	d
1174	1174	14	de_npr	npr	ved	-0.113374394653846	e	d
1175	1175	15	de_npr	npr	ved	-0.128474796730769	e	d
1176	1176	16	de_npr	npr	ved	-0.1457341325	e	d
1177	1177	17	de_npr	npr	ved	-0.168232730923077	e	d
1178	1178	18	de_npr	npr	ved	-0.186813757884615	e	d
1179	1179	19	de_npr	npr	ved	-0.193449007153846	e	d
1180	1180	20	de_npr	npr	ved	-0.185985103115385	e	d
1181	1181	1	do_npr	npr	ved	-0.000949745923076924	o	d
1182	1182	2	do_npr	npr	ved	0.0144626869230769	o	d
1183	1183	3	do_npr	npr	ved	0.0270687927307692	o	d
1184	1184	4	do_npr	npr	ved	0.0418947285384615	o	d
1185	1185	5	do_npr	npr	ved	0.0551694485384616	o	d
1186	1186	6	do_npr	npr	ved	0.0651336966538462	o	d
1187	1187	7	do_npr	npr	ved	0.0773762474615385	o	d
1188	1188	8	do_npr	npr	ved	0.0902774498076923	o	d
1189	1189	9	do_npr	npr	ved	0.104200415	o	d
1190	1190	10	do_npr	npr	ved	0.114964517076923	o	d
1191	1191	11	do_npr	npr	ved	0.124296863038462	o	d
1192	1192	12	do_npr	npr	ved	0.135381702269231	o	d
1193	1193	13	do_npr	npr	ved	0.1469467175	o	d
1194	1194	14	do_npr	npr	ved	0.155155564692308	o	d
1195	1195	15	do_npr	npr	ved	0.168299748884615	o	d
1196	1196	16	do_npr	npr	ved	0.179919653653846	o	d
1197	1197	17	do_npr	npr	ved	0.192089000538462	o	d
1198	1198	18	do_npr	npr	ved	0.212003556923077	o	d
1199	1199	19	do_npr	npr	ved	0.234170856153846	o	d
1200	1200	20	do_npr	npr	ved	0.249993684384615	o	d
1201	1201	1	ga_npr	npr	ved	-0.412605807153846	a	g
1202	1202	2	ga_npr	npr	ved	-0.412061176769231	a	g
1203	1203	3	ga_npr	npr	ved	-0.407668206961538	a	g
1204	1204	4	ga_npr	npr	ved	-0.400025422846154	a	g
1205	1205	5	ga_npr	npr	ved	-0.387778933	a	g
1206	1206	6	ga_npr	npr	ved	-0.375673819	a	g
1207	1207	7	ga_npr	npr	ved	-0.363065597230769	a	g
1208	1208	8	ga_npr	npr	ved	-0.353927768230769	a	g
1209	1209	9	ga_npr	npr	ved	-0.346117547923077	a	g
1210	1210	10	ga_npr	npr	ved	-0.338304310846154	a	g
1211	1211	11	ga_npr	npr	ved	-0.331917835076923	a	g
1212	1212	12	ga_npr	npr	ved	-0.327732606653846	a	g
1213	1213	13	ga_npr	npr	ved	-0.324340440807692	a	g
1214	1214	14	ga_npr	npr	ved	-0.317646009307692	a	g
1215	1215	15	ga_npr	npr	ved	-0.310663272807692	a	g
1216	1216	16	ga_npr	npr	ved	-0.297689681076923	a	g
1217	1217	17	ga_npr	npr	ved	-0.277187301653846	a	g
1218	1218	18	ga_npr	npr	ved	-0.244582311423077	a	g
1219	1219	19	ga_npr	npr	ved	-0.202074354192308	a	g
1220	1220	20	ga_npr	npr	ved	-0.158527765076923	a	g
1221	1221	1	ge_npr	npr	ved	0.00426387476923078	e	g
1222	1222	2	ge_npr	npr	ved	-0.00545918550000001	e	g
1223	1223	3	ge_npr	npr	ved	-0.0153711828076923	e	g
1224	1224	4	ge_npr	npr	ved	-0.0166664728461538	e	g
1225	1225	5	ge_npr	npr	ved	-0.0129206001538461	e	g
1226	1226	6	ge_npr	npr	ved	-0.00243313173076922	e	g
1227	1227	7	ge_npr	npr	ved	0.0106538715	e	g
1228	1228	8	ge_npr	npr	ved	0.0260856685	e	g
1229	1229	9	ge_npr	npr	ved	0.0423691684615385	e	g
1230	1230	10	ge_npr	npr	ved	0.0568877205384615	e	g
1231	1231	11	ge_npr	npr	ved	0.0726688027692308	e	g
1232	1232	12	ge_npr	npr	ved	0.0857327704615385	e	g
1233	1233	13	ge_npr	npr	ved	0.0965354711153846	e	g
1234	1234	14	ge_npr	npr	ved	0.102876808115385	e	g
1235	1235	15	ge_npr	npr	ved	0.106166182461538	e	g
1236	1236	16	ge_npr	npr	ved	0.104396103653846	e	g
1237	1237	17	ge_npr	npr	ved	0.0907968690769231	e	g
1238	1238	18	ge_npr	npr	ved	0.0777469993846154	e	g
1239	1239	19	ge_npr	npr	ved	0.0666532188076923	e	g
1240	1240	20	ge_npr	npr	ved	0.0542339378461538	e	g
1241	1241	1	go_npr	npr	ved	-0.00678549846153844	o	g
1242	1242	2	go_npr	npr	ved	-0.0134568413846154	o	g
1243	1243	3	go_npr	npr	ved	-0.00977827565384616	o	g
1244	1244	4	go_npr	npr	ved	0.00307233830769231	o	g
1245	1245	5	go_npr	npr	ved	0.0199344061538462	o	g
1246	1246	6	go_npr	npr	ved	0.0345528911153846	o	g
1247	1247	7	go_npr	npr	ved	0.0477955424230769	o	g
1248	1248	8	go_npr	npr	ved	0.0567538124615385	o	g
1249	1249	9	go_npr	npr	ved	0.0633010195	o	g
1250	1250	10	go_npr	npr	ved	0.0668560523076923	o	g
1251	1251	11	go_npr	npr	ved	0.0662664995769231	o	g
1252	1252	12	go_npr	npr	ved	0.0610941542307692	o	g
1253	1253	13	go_npr	npr	ved	0.05137066	o	g
1254	1254	14	go_npr	npr	ved	0.0392246905384615	o	g
1255	1255	15	go_npr	npr	ved	0.0230807599615385	o	g
1256	1256	16	go_npr	npr	ved	0.00301225788461538	o	g
1257	1257	17	go_npr	npr	ved	-0.0183845880769231	o	g
1258	1258	18	go_npr	npr	ved	-0.0397683613461539	o	g
1259	1259	19	go_npr	npr	ved	-0.0469615670769231	o	g
1260	1260	20	go_npr	npr	ved	-0.0439243406153846	o	g
1261	1261	1	ka	base	vles	0.296080107461538	a	k
1262	1262	2	ka	base	vles	0.340537926230769	a	k
1263	1263	3	ka	base	vles	0.382480347230769	a	k
1264	1264	4	ka	base	vles	0.417386820692308	a	k
1265	1265	5	ka	base	vles	0.446097457038462	a	k
1266	1266	6	ka	base	vles	0.466538302538462	a	k
1267	1267	7	ka	base	vles	0.482337667153846	a	k
1268	1268	8	ka	base	vles	0.490624948384615	a	k
1269	1269	9	ka	base	vles	0.488833124	a	k
1270	1270	10	ka	base	vles	0.485576985576923	a	k
1271	1271	11	ka	base	vles	0.477823539961538	a	k
1272	1272	12	ka	base	vles	0.459689473384615	a	k
1273	1273	13	ka	base	vles	0.434409044538462	a	k
1274	1274	14	ka	base	vles	0.401832016884615	a	k
1275	1275	15	ka	base	vles	0.361424022538462	a	k
1276	1276	16	ka	base	vles	0.309754738307692	a	k
1277	1277	17	ka	base	vles	0.254361303423077	a	k
1278	1278	18	ka	base	vles	0.196537454807692	a	k
1279	1279	19	ka	base	vles	0.143497942384615	a	k
1280	1280	20	ka	base	vles	0.111237820461538	a	k
1281	1281	1	ke	base	vles	0.699824402269231	e	k
1282	1282	2	ke	base	vles	0.725188924153846	e	k
1283	1283	3	ke	base	vles	0.748911660076923	e	k
1284	1284	4	ke	base	vles	0.771824869769231	e	k
1285	1285	5	ke	base	vles	0.789888664653846	e	k
1286	1286	6	ke	base	vles	0.801686940384615	e	k
1287	1287	7	ke	base	vles	0.810018343653846	e	k
1288	1288	8	ke	base	vles	0.814108322	e	k
1289	1289	9	ke	base	vles	0.813702543076923	e	k
1290	1290	10	ke	base	vles	0.809477542884615	e	k
1291	1291	11	ke	base	vles	0.801570734615385	e	k
1292	1292	12	ke	base	vles	0.784346317423077	e	k
1293	1293	13	ke	base	vles	0.762470211653846	e	k
1294	1294	14	ke	base	vles	0.734521539769231	e	k
1295	1295	15	ke	base	vles	0.69666183	e	k
1296	1296	16	ke	base	vles	0.652463419038462	e	k
1297	1297	17	ke	base	vles	0.6024443885	e	k
1298	1298	18	ke	base	vles	0.555099420769231	e	k
1299	1299	19	ke	base	vles	0.517575431230769	e	k
1300	1300	20	ke	base	vles	0.488548492769231	e	k
1301	1301	1	ko	base	vles	0.686828638884615	o	k
1302	1302	2	ko	base	vles	0.755501756423077	o	k
1303	1303	3	ko	base	vles	0.817326018423077	o	k
1304	1304	4	ko	base	vles	0.8669686165	o	k
1305	1305	5	ko	base	vles	0.900563255576923	o	k
1306	1306	6	ko	base	vles	0.919930819769231	o	k
1307	1307	7	ko	base	vles	0.926383599692308	o	k
1308	1308	8	ko	base	vles	0.925694204807692	o	k
1309	1309	9	ko	base	vles	0.914343618384615	o	k
1310	1310	10	ko	base	vles	0.894820144961538	o	k
1311	1311	11	ko	base	vles	0.865462854076923	o	k
1312	1312	12	ko	base	vles	0.827424566038462	o	k
1313	1313	13	ko	base	vles	0.778178555461538	o	k
1314	1314	14	ko	base	vles	0.720460752961538	o	k
1315	1315	15	ko	base	vles	0.657885464653846	o	k
1316	1316	16	ko	base	vles	0.587037133653846	o	k
1317	1317	17	ko	base	vles	0.511224380807692	o	k
1318	1318	18	ko	base	vles	0.433526593769231	o	k
1319	1319	19	ko	base	vles	0.361208862846154	o	k
1320	1320	20	ko	base	vles	0.323926860307692	o	k
1321	1321	1	pa	base	vles	0.608260247	a	p
1322	1322	2	pa	base	vles	0.646663133	a	p
1323	1323	3	pa	base	vles	0.681842083230769	a	p
1324	1324	4	pa	base	vles	0.712172818153846	a	p
1325	1325	5	pa	base	vles	0.736659104307692	a	p
1326	1326	6	pa	base	vles	0.755751091115385	a	p
1327	1327	7	pa	base	vles	0.770957078076923	a	p
1328	1328	8	pa	base	vles	0.783443266038461	a	p
1329	1329	9	pa	base	vles	0.791476055307692	a	p
1330	1330	10	pa	base	vles	0.795920618384615	a	p
1331	1331	11	pa	base	vles	0.794878770923077	a	p
1332	1332	12	pa	base	vles	0.785292338115385	a	p
1333	1333	13	pa	base	vles	0.769827843807692	a	p
1334	1334	14	pa	base	vles	0.745358365346154	a	p
1335	1335	15	pa	base	vles	0.709294056346154	a	p
1336	1336	16	pa	base	vles	0.664955886807692	a	p
1337	1337	17	pa	base	vles	0.6043269145	a	p
1338	1338	18	pa	base	vles	0.532687768153846	a	p
1339	1339	19	pa	base	vles	0.457568172076923	a	p
1340	1340	20	pa	base	vles	0.402385107423077	a	p
1341	1341	1	pe	base	vles	0.571471834538462	e	p
1342	1342	2	pe	base	vles	0.620982421076923	e	p
1343	1343	3	pe	base	vles	0.666724989576923	e	p
1344	1344	4	pe	base	vles	0.709631160346154	e	p
1345	1345	5	pe	base	vles	0.743887048307692	e	p
1346	1346	6	pe	base	vles	0.769497568730769	e	p
1347	1347	7	pe	base	vles	0.793748483807692	e	p
1348	1348	8	pe	base	vles	0.818016271115385	e	p
1349	1349	9	pe	base	vles	0.848784525884615	e	p
1350	1350	10	pe	base	vles	0.892827275884615	e	p
1351	1351	11	pe	base	vles	0.947966894692308	e	p
1352	1352	12	pe	base	vles	1.00587235207692	e	p
1353	1353	13	pe	base	vles	1.05915565438462	e	p
1354	1354	14	pe	base	vles	1.09672080415385	e	p
1355	1355	15	pe	base	vles	1.10784397769231	e	p
1356	1356	16	pe	base	vles	1.09790006823077	e	p
1357	1357	17	pe	base	vles	1.067573581	e	p
1358	1358	18	pe	base	vles	1.01558887465385	e	p
1359	1359	19	pe	base	vles	0.949601961038462	e	p
1360	1360	20	pe	base	vles	0.878601142307692	e	p
1361	1361	1	po	base	vles	0.913454649038462	o	p
1362	1362	2	po	base	vles	0.929448982615385	o	p
1363	1363	3	po	base	vles	0.945730744961538	o	p
1364	1364	4	po	base	vles	0.958130382923077	o	p
1365	1365	5	po	base	vles	0.972321607961538	o	p
1366	1366	6	po	base	vles	0.985785289230769	o	p
1367	1367	7	po	base	vles	0.993922073615385	o	p
1368	1368	8	po	base	vles	0.995453624192308	o	p
1369	1369	9	po	base	vles	0.990132778576923	o	p
1370	1370	10	po	base	vles	0.9807305285	o	p
1371	1371	11	po	base	vles	0.964695380115385	o	p
1372	1372	12	po	base	vles	0.947740152153846	o	p
1373	1373	13	po	base	vles	0.929629217923077	o	p
1374	1374	14	po	base	vles	0.909870831807692	o	p
1375	1375	15	po	base	vles	0.9027781865	o	p
1376	1376	16	po	base	vles	0.898130642461538	o	p
1377	1377	17	po	base	vles	0.881198897615385	o	p
1378	1378	18	po	base	vles	0.855955136538462	o	p
1379	1379	19	po	base	vles	0.821113926769231	o	p
1380	1380	20	po	base	vles	0.783422778269231	o	p
1381	1381	1	ta	base	vles	0.568184491692308	a	t
1382	1382	2	ta	base	vles	0.577738117423077	a	t
1383	1383	3	ta	base	vles	0.586384345115385	a	t
1384	1384	4	ta	base	vles	0.595889410615385	a	t
1385	1385	5	ta	base	vles	0.603701979884615	a	t
1386	1386	6	ta	base	vles	0.607767872615385	a	t
1387	1387	7	ta	base	vles	0.609501590153846	a	t
1388	1388	8	ta	base	vles	0.6122798375	a	t
1389	1389	9	ta	base	vles	0.609930664653846	a	t
1390	1390	10	ta	base	vles	0.606826685346154	a	t
1391	1391	11	ta	base	vles	0.6011824245	a	t
1392	1392	12	ta	base	vles	0.588498136115385	a	t
1393	1393	13	ta	base	vles	0.569723067153846	a	t
1394	1394	14	ta	base	vles	0.546283510884615	a	t
1395	1395	15	ta	base	vles	0.513709355923077	a	t
1396	1396	16	ta	base	vles	0.473539932961538	a	t
1397	1397	17	ta	base	vles	0.427001628153846	a	t
1398	1398	18	ta	base	vles	0.376945266884615	a	t
1399	1399	19	ta	base	vles	0.333481223615385	a	t
1400	1400	20	ta	base	vles	0.3103520715	a	t
1401	1401	1	te	base	vles	0.529575175692308	e	t
1402	1402	2	te	base	vles	0.583145907692308	e	t
1403	1403	3	te	base	vles	0.628639563730769	e	t
1404	1404	4	te	base	vles	0.668787157115385	e	t
1405	1405	5	te	base	vles	0.699003005269231	e	t
1406	1406	6	te	base	vles	0.717769513807692	e	t
1407	1407	7	te	base	vles	0.731332509538462	e	t
1408	1408	8	te	base	vles	0.743266212730769	e	t
1409	1409	9	te	base	vles	0.749966337538462	e	t
1410	1410	10	te	base	vles	0.751689871423077	e	t
1411	1411	11	te	base	vles	0.752362212846154	e	t
1412	1412	12	te	base	vles	0.749074565615385	e	t
1413	1413	13	te	base	vles	0.739256533346154	e	t
1414	1414	14	te	base	vles	0.726280505115385	e	t
1415	1415	15	te	base	vles	0.707230247961538	e	t
1416	1416	16	te	base	vles	0.679468400076923	e	t
1417	1417	17	te	base	vles	0.647635779269231	e	t
1418	1418	18	te	base	vles	0.613661113384615	e	t
1419	1419	19	te	base	vles	0.584106597807692	e	t
1420	1420	20	te	base	vles	0.553887382576923	e	t
1421	1421	1	to	base	vles	0.9517366345	o	t
1422	1422	2	to	base	vles	0.9535297725	o	t
1423	1423	3	to	base	vles	0.946056940076923	o	t
1424	1424	4	to	base	vles	0.935559614538462	o	t
1425	1425	5	to	base	vles	0.924465301423077	o	t
1426	1426	6	to	base	vles	0.928939414346154	o	t
1427	1427	7	to	base	vles	0.927007641076923	o	t
1428	1428	8	to	base	vles	0.932169295038461	o	t
1429	1429	9	to	base	vles	0.947441814807692	o	t
1430	1430	10	to	base	vles	0.963651097115385	o	t
1431	1431	11	to	base	vles	0.987833493884615	o	t
1432	1432	12	to	base	vles	1.0202155845	o	t
1433	1433	13	to	base	vles	1.05361788176923	o	t
1434	1434	14	to	base	vles	1.07044493857692	o	t
1435	1435	15	to	base	vles	1.07465059096154	o	t
1436	1436	16	to	base	vles	1.05662613030769	o	t
1437	1437	17	to	base	vles	1.01116475653846	o	t
1438	1438	18	to	base	vles	0.941542373730769	o	t
1439	1439	19	to	base	vles	0.855873797923077	o	t
1440	1440	20	to	base	vles	0.780320329307692	o	t
1441	1441	1	ka_cfc	cfc	vles	0.867882893576923	a	k
1442	1442	2	ka_cfc	cfc	vles	0.976338627384615	a	k
1443	1443	3	ka_cfc	cfc	vles	1.07740808119231	a	k
1444	1444	4	ka_cfc	cfc	vles	1.16590908826923	a	k
1445	1445	5	ka_cfc	cfc	vles	1.23851460957692	a	k
1446	1446	6	ka_cfc	cfc	vles	1.29494212776923	a	k
1447	1447	7	ka_cfc	cfc	vles	1.33828443273077	a	k
1448	1448	8	ka_cfc	cfc	vles	1.37172585838462	a	k
1449	1449	9	ka_cfc	cfc	vles	1.39549200115385	a	k
1450	1450	10	ka_cfc	cfc	vles	1.40649869896154	a	k
1451	1451	11	ka_cfc	cfc	vles	1.40848534753846	a	k
1452	1452	12	ka_cfc	cfc	vles	1.39799793126923	a	k
1453	1453	13	ka_cfc	cfc	vles	1.37732434603846	a	k
1454	1454	14	ka_cfc	cfc	vles	1.34423347730769	a	k
1455	1455	15	ka_cfc	cfc	vles	1.295343024	a	k
1456	1456	16	ka_cfc	cfc	vles	1.22928267792308	a	k
1457	1457	17	ka_cfc	cfc	vles	1.14780799134615	a	k
1458	1458	18	ka_cfc	cfc	vles	1.04136726326923	a	k
1459	1459	19	ka_cfc	cfc	vles	0.9210549095	a	k
1460	1460	20	ka_cfc	cfc	vles	0.812949345	a	k
1461	1461	1	ke_cfc	cfc	vles	1.15538297953846	e	k
1462	1462	2	ke_cfc	cfc	vles	1.21554236646154	e	k
1463	1463	3	ke_cfc	cfc	vles	1.27669736407692	e	k
1464	1464	4	ke_cfc	cfc	vles	1.34318765919231	e	k
1465	1465	5	ke_cfc	cfc	vles	1.41307796611538	e	k
1466	1466	6	ke_cfc	cfc	vles	1.46821767903846	e	k
1467	1467	7	ke_cfc	cfc	vles	1.51124686080769	e	k
1468	1468	8	ke_cfc	cfc	vles	1.54700753553846	e	k
1469	1469	9	ke_cfc	cfc	vles	1.57463971342308	e	k
1470	1470	10	ke_cfc	cfc	vles	1.59868373176923	e	k
1471	1471	11	ke_cfc	cfc	vles	1.62732639388462	e	k
1472	1472	12	ke_cfc	cfc	vles	1.65442276934615	e	k
1473	1473	13	ke_cfc	cfc	vles	1.67779689792308	e	k
1474	1474	14	ke_cfc	cfc	vles	1.68830717234615	e	k
1475	1475	15	ke_cfc	cfc	vles	1.67857998765385	e	k
1476	1476	16	ke_cfc	cfc	vles	1.64834982753846	e	k
1477	1477	17	ke_cfc	cfc	vles	1.5909374095	e	k
1478	1478	18	ke_cfc	cfc	vles	1.50564870969231	e	k
1479	1479	19	ke_cfc	cfc	vles	1.39383192084615	e	k
1480	1480	20	ke_cfc	cfc	vles	1.26850689707692	e	k
1481	1481	1	ko_cfc	cfc	vles	1.25750992911538	o	k
1482	1482	2	ko_cfc	cfc	vles	1.40947258215385	o	k
1483	1483	3	ko_cfc	cfc	vles	1.54164843653846	o	k
1484	1484	4	ko_cfc	cfc	vles	1.64566795746154	o	k
1485	1485	5	ko_cfc	cfc	vles	1.71978684388462	o	k
1486	1486	6	ko_cfc	cfc	vles	1.76720358784615	o	k
1487	1487	7	ko_cfc	cfc	vles	1.79612173803846	o	k
1488	1488	8	ko_cfc	cfc	vles	1.81173521538462	o	k
1489	1489	9	ko_cfc	cfc	vles	1.81820103688462	o	k
1490	1490	10	ko_cfc	cfc	vles	1.81471991803846	o	k
1491	1491	11	ko_cfc	cfc	vles	1.79601605823077	o	k
1492	1492	12	ko_cfc	cfc	vles	1.76659803438462	o	k
1493	1493	13	ko_cfc	cfc	vles	1.72530697253846	o	k
1494	1494	14	ko_cfc	cfc	vles	1.67582528707692	o	k
1495	1495	15	ko_cfc	cfc	vles	1.60766021661538	o	k
1496	1496	16	ko_cfc	cfc	vles	1.52857760315385	o	k
1497	1497	17	ko_cfc	cfc	vles	1.44206373930769	o	k
1498	1498	18	ko_cfc	cfc	vles	1.34616606530769	o	k
1499	1499	19	ko_cfc	cfc	vles	1.24755582788462	o	k
1500	1500	20	ko_cfc	cfc	vles	1.15972264476923	o	k
1501	1501	1	pa_cfc	cfc	vles	0.940257101730769	a	p
1502	1502	2	pa_cfc	cfc	vles	1.058527667	a	p
1503	1503	3	pa_cfc	cfc	vles	1.16449510330769	a	p
1504	1504	4	pa_cfc	cfc	vles	1.25157502469231	a	p
1505	1505	5	pa_cfc	cfc	vles	1.3262186965	a	p
1506	1506	6	pa_cfc	cfc	vles	1.37865571238462	a	p
1507	1507	7	pa_cfc	cfc	vles	1.4209554645	a	p
1508	1508	8	pa_cfc	cfc	vles	1.45393310530769	a	p
1509	1509	9	pa_cfc	cfc	vles	1.47578234692308	a	p
1510	1510	10	pa_cfc	cfc	vles	1.48690677007692	a	p
1511	1511	11	pa_cfc	cfc	vles	1.49197959369231	a	p
1512	1512	12	pa_cfc	cfc	vles	1.48904738207692	a	p
1513	1513	13	pa_cfc	cfc	vles	1.46949607873077	a	p
1514	1514	14	pa_cfc	cfc	vles	1.43442499807692	a	p
1515	1515	15	pa_cfc	cfc	vles	1.38802174503846	a	p
1516	1516	16	pa_cfc	cfc	vles	1.32252312230769	a	p
1517	1517	17	pa_cfc	cfc	vles	1.24070644419231	a	p
1518	1518	18	pa_cfc	cfc	vles	1.13557093819231	a	p
1519	1519	19	pa_cfc	cfc	vles	1.01110418330769	a	p
1520	1520	20	pa_cfc	cfc	vles	0.903896353653846	a	p
1521	1521	1	pe_cfc	cfc	vles	0.944124562115385	e	p
1522	1522	2	pe_cfc	cfc	vles	1.09137809865385	e	p
1523	1523	3	pe_cfc	cfc	vles	1.22608434846154	e	p
1524	1524	4	pe_cfc	cfc	vles	1.33948992442308	e	p
1525	1525	5	pe_cfc	cfc	vles	1.43103773484615	e	p
1526	1526	6	pe_cfc	cfc	vles	1.50349816807692	e	p
1527	1527	7	pe_cfc	cfc	vles	1.55804426292308	e	p
1528	1528	8	pe_cfc	cfc	vles	1.59905193226923	e	p
1529	1529	9	pe_cfc	cfc	vles	1.62319023423077	e	p
1530	1530	10	pe_cfc	cfc	vles	1.63763335888462	e	p
1531	1531	11	pe_cfc	cfc	vles	1.64455036334615	e	p
1532	1532	12	pe_cfc	cfc	vles	1.63974852234615	e	p
1533	1533	13	pe_cfc	cfc	vles	1.626851278	e	p
1534	1534	14	pe_cfc	cfc	vles	1.60413847884615	e	p
1535	1535	15	pe_cfc	cfc	vles	1.5665671415	e	p
1536	1536	16	pe_cfc	cfc	vles	1.51341923084615	e	p
1537	1537	17	pe_cfc	cfc	vles	1.44994344738462	e	p
1538	1538	18	pe_cfc	cfc	vles	1.37145450565385	e	p
1539	1539	19	pe_cfc	cfc	vles	1.28785818711538	e	p
1540	1540	20	pe_cfc	cfc	vles	1.21009467253846	e	p
1541	1541	1	po_cfc	cfc	vles	1.27678753238462	o	p
1542	1542	2	po_cfc	cfc	vles	1.4268741015	o	p
1543	1543	3	po_cfc	cfc	vles	1.56192143773077	o	p
1544	1544	4	po_cfc	cfc	vles	1.67324174996154	o	p
1545	1545	5	po_cfc	cfc	vles	1.75510047846154	o	p
1546	1546	6	po_cfc	cfc	vles	1.81026472446154	o	p
1547	1547	7	po_cfc	cfc	vles	1.84201883369231	o	p
1548	1548	8	po_cfc	cfc	vles	1.85165406711538	o	p
1549	1549	9	po_cfc	cfc	vles	1.84562760788462	o	p
1550	1550	10	po_cfc	cfc	vles	1.83505246369231	o	p
1551	1551	11	po_cfc	cfc	vles	1.83169505173077	o	p
1552	1552	12	po_cfc	cfc	vles	1.85835571461538	o	p
1553	1553	13	po_cfc	cfc	vles	1.90113994076923	o	p
1554	1554	14	po_cfc	cfc	vles	1.96462778861538	o	p
1555	1555	15	po_cfc	cfc	vles	2.02638300023077	o	p
1556	1556	16	po_cfc	cfc	vles	2.06044814707692	o	p
1557	1557	17	po_cfc	cfc	vles	2.05309429407692	o	p
1558	1558	18	po_cfc	cfc	vles	1.99063904253846	o	p
1559	1559	19	po_cfc	cfc	vles	1.87574567107692	o	p
1560	1560	20	po_cfc	cfc	vles	1.734345341	o	p
1561	1561	1	ta_cfc	cfc	vles	0.849561475307692	a	t
1562	1562	2	ta_cfc	cfc	vles	0.97442828	a	t
1563	1563	3	ta_cfc	cfc	vles	1.08351680353846	a	t
1564	1564	4	ta_cfc	cfc	vles	1.17313339107692	a	t
1565	1565	5	ta_cfc	cfc	vles	1.24374680130769	a	t
1566	1566	6	ta_cfc	cfc	vles	1.29530881742308	a	t
1567	1567	7	ta_cfc	cfc	vles	1.33148055496154	a	t
1568	1568	8	ta_cfc	cfc	vles	1.36300133280769	a	t
1569	1569	9	ta_cfc	cfc	vles	1.38856110426923	a	t
1570	1570	10	ta_cfc	cfc	vles	1.40382920223077	a	t
1571	1571	11	ta_cfc	cfc	vles	1.41020607084615	a	t
1572	1572	12	ta_cfc	cfc	vles	1.40886869142308	a	t
1573	1573	13	ta_cfc	cfc	vles	1.39240217223077	a	t
1574	1574	14	ta_cfc	cfc	vles	1.36292438503846	a	t
1575	1575	15	ta_cfc	cfc	vles	1.32387322223077	a	t
1576	1576	16	ta_cfc	cfc	vles	1.26239922957692	a	t
1577	1577	17	ta_cfc	cfc	vles	1.18966876257692	a	t
1578	1578	18	ta_cfc	cfc	vles	1.09642889311538	a	t
1579	1579	19	ta_cfc	cfc	vles	0.990435696038462	a	t
1580	1580	20	ta_cfc	cfc	vles	0.897622350923077	a	t
1581	1581	1	te_cfc	cfc	vles	1.1270163345	e	t
1582	1582	2	te_cfc	cfc	vles	1.22567215057692	e	t
1583	1583	3	te_cfc	cfc	vles	1.31794594938462	e	t
1584	1584	4	te_cfc	cfc	vles	1.40169330692308	e	t
1585	1585	5	te_cfc	cfc	vles	1.47612218111538	e	t
1586	1586	6	te_cfc	cfc	vles	1.53969609930769	e	t
1587	1587	7	te_cfc	cfc	vles	1.58702368353846	e	t
1588	1588	8	te_cfc	cfc	vles	1.62268407926923	e	t
1589	1589	9	te_cfc	cfc	vles	1.64375071107692	e	t
1590	1590	10	te_cfc	cfc	vles	1.65987712653846	e	t
1591	1591	11	te_cfc	cfc	vles	1.6677968965	e	t
1592	1592	12	te_cfc	cfc	vles	1.65700836826923	e	t
1593	1593	13	te_cfc	cfc	vles	1.63697887623077	e	t
1594	1594	14	te_cfc	cfc	vles	1.60706306946154	e	t
1595	1595	15	te_cfc	cfc	vles	1.56188003123077	e	t
1596	1596	16	te_cfc	cfc	vles	1.49924423738462	e	t
1597	1597	17	te_cfc	cfc	vles	1.41726790546154	e	t
1598	1598	18	te_cfc	cfc	vles	1.31546265061538	e	t
1599	1599	19	te_cfc	cfc	vles	1.20720045569231	e	t
1600	1600	20	te_cfc	cfc	vles	1.11126402653846	e	t
1601	1601	1	to_cfc	cfc	vles	1.15576535480769	o	t
1602	1602	2	to_cfc	cfc	vles	1.26902671415385	o	t
1603	1603	3	to_cfc	cfc	vles	1.3687902865	o	t
1604	1604	4	to_cfc	cfc	vles	1.45017993107692	o	t
1605	1605	5	to_cfc	cfc	vles	1.51979465380769	o	t
1606	1606	6	to_cfc	cfc	vles	1.57774803919231	o	t
1607	1607	7	to_cfc	cfc	vles	1.62345080607692	o	t
1608	1608	8	to_cfc	cfc	vles	1.65547032007692	o	t
1609	1609	9	to_cfc	cfc	vles	1.68236772573077	o	t
1610	1610	10	to_cfc	cfc	vles	1.70338194711538	o	t
1611	1611	11	to_cfc	cfc	vles	1.71118834042308	o	t
1612	1612	12	to_cfc	cfc	vles	1.70486903134615	o	t
1613	1613	13	to_cfc	cfc	vles	1.69122619157692	o	t
1614	1614	14	to_cfc	cfc	vles	1.67741150165385	o	t
1615	1615	15	to_cfc	cfc	vles	1.64371687992308	o	t
1616	1616	16	to_cfc	cfc	vles	1.58833107553846	o	t
1617	1617	17	to_cfc	cfc	vles	1.52186910569231	o	t
1618	1618	18	to_cfc	cfc	vles	1.43506397515385	o	t
1619	1619	19	to_cfc	cfc	vles	1.33281828557692	o	t
1620	1620	20	to_cfc	cfc	vles	1.22807261942308	o	t
1621	1621	1	ka_cpo	cpo	vles	-0.0704402032692308	o	k
1622	1622	2	ka_cpo	cpo	vles	-0.0923411095384615	o	k
1623	1623	3	ka_cpo	cpo	vles	-0.119297218846154	o	k
1624	1624	4	ka_cpo	cpo	vles	-0.152208225538462	o	k
1625	1625	5	ka_cpo	cpo	vles	-0.187301857153846	o	k
1626	1626	6	ka_cpo	cpo	vles	-0.226623678730769	o	k
1627	1627	7	ka_cpo	cpo	vles	-0.263482070615385	o	k
1628	1628	8	ka_cpo	cpo	vles	-0.301825607615385	o	k
1629	1629	9	ka_cpo	cpo	vles	-0.332992730692308	o	k
1630	1630	10	ka_cpo	cpo	vles	-0.358698998307692	o	k
1631	1631	11	ka_cpo	cpo	vles	-0.380721014615385	o	k
1632	1632	12	ka_cpo	cpo	vles	-0.398178302038462	o	k
1633	1633	13	ka_cpo	cpo	vles	-0.4100100385	o	k
1634	1634	14	ka_cpo	cpo	vles	-0.416512638384615	o	k
1635	1635	15	ka_cpo	cpo	vles	-0.416550402615385	o	k
1636	1636	16	ka_cpo	cpo	vles	-0.409295210692308	o	k
1637	1637	17	ka_cpo	cpo	vles	-0.394864492230769	o	k
1638	1638	18	ka_cpo	cpo	vles	-0.375593797038462	o	k
1639	1639	19	ka_cpo	cpo	vles	-0.359357498269231	o	k
1640	1640	20	ka_cpo	cpo	vles	-0.3474790225	o	k
1641	1641	1	ke_cpo	cpo	vles	0.00313246546153847	e	k
1642	1642	2	ke_cpo	cpo	vles	-0.0340479276153846	e	k
1643	1643	3	ke_cpo	cpo	vles	-0.0715743616153846	e	k
1644	1644	4	ke_cpo	cpo	vles	-0.1106044955	e	k
1645	1645	5	ke_cpo	cpo	vles	-0.148441732192308	e	k
1646	1646	6	ke_cpo	cpo	vles	-0.183967604192308	e	k
1647	1647	7	ke_cpo	cpo	vles	-0.2208069785	e	k
1648	1648	8	ke_cpo	cpo	vles	-0.254997623038462	e	k
1649	1649	9	ke_cpo	cpo	vles	-0.287469152076923	e	k
1650	1650	10	ke_cpo	cpo	vles	-0.316065167192308	e	k
1651	1651	11	ke_cpo	cpo	vles	-0.343395958	e	k
1652	1652	12	ke_cpo	cpo	vles	-0.361786330692308	e	k
1653	1653	13	ke_cpo	cpo	vles	-0.376232920269231	e	k
1654	1654	14	ke_cpo	cpo	vles	-0.384738572807692	e	k
1655	1655	15	ke_cpo	cpo	vles	-0.382485173384615	e	k
1656	1656	16	ke_cpo	cpo	vles	-0.374146927192308	e	k
1657	1657	17	ke_cpo	cpo	vles	-0.361314132230769	e	k
1658	1658	18	ke_cpo	cpo	vles	-0.344506410269231	e	k
1659	1659	19	ke_cpo	cpo	vles	-0.328166458846154	e	k
1660	1660	20	ke_cpo	cpo	vles	-0.317985720115385	e	k
1661	1661	1	ko_cpo	cpo	vles	0.182709081730769	o	k
1662	1662	2	ko_cpo	cpo	vles	0.165391748153846	o	k
1663	1663	3	ko_cpo	cpo	vles	0.147611199115385	o	k
1664	1664	4	ko_cpo	cpo	vles	0.123843226307692	o	k
1665	1665	5	ko_cpo	cpo	vles	0.0957165550384615	o	k
1666	1666	6	ko_cpo	cpo	vles	0.0673890008461539	o	k
1667	1667	7	ko_cpo	cpo	vles	0.0322623521923077	o	k
1668	1668	8	ko_cpo	cpo	vles	-0.00459869738461539	o	k
1669	1669	9	ko_cpo	cpo	vles	-0.0425882563461538	o	k
1670	1670	10	ko_cpo	cpo	vles	-0.0849538798076923	o	k
1671	1671	11	ko_cpo	cpo	vles	-0.124518990615385	o	k
1672	1672	12	ko_cpo	cpo	vles	-0.159976737961538	o	k
1673	1673	13	ko_cpo	cpo	vles	-0.1927211395	o	k
1674	1674	14	ko_cpo	cpo	vles	-0.218691680153846	o	k
1675	1675	15	ko_cpo	cpo	vles	-0.237542817923077	o	k
1676	1676	16	ko_cpo	cpo	vles	-0.2509713565	o	k
1677	1677	17	ko_cpo	cpo	vles	-0.2523241685	o	k
1678	1678	18	ko_cpo	cpo	vles	-0.247306914807692	o	k
1679	1679	19	ko_cpo	cpo	vles	-0.233823213115385	o	k
1680	1680	20	ko_cpo	cpo	vles	-0.223948812807692	o	k
1681	1681	1	pa_cpo	cpo	vles	0.232074454423077	o	p
1682	1682	2	pa_cpo	cpo	vles	0.137224830307692	o	p
1683	1683	3	pa_cpo	cpo	vles	0.0408449299230769	o	p
1684	1684	4	pa_cpo	cpo	vles	-0.0508007528076923	o	p
1685	1685	5	pa_cpo	cpo	vles	-0.128754827884615	o	p
1686	1686	6	pa_cpo	cpo	vles	-0.202979253461538	o	p
1687	1687	7	pa_cpo	cpo	vles	-0.259716871076923	o	p
1688	1688	8	pa_cpo	cpo	vles	-0.312789269038462	o	p
1689	1689	9	pa_cpo	cpo	vles	-0.358607510846154	o	p
1690	1690	10	pa_cpo	cpo	vles	-0.391459795269231	o	p
1691	1691	11	pa_cpo	cpo	vles	-0.419948667538462	o	p
1692	1692	12	pa_cpo	cpo	vles	-0.442688698076923	o	p
1693	1693	13	pa_cpo	cpo	vles	-0.4636955915	o	p
1694	1694	14	pa_cpo	cpo	vles	-0.480278222115385	o	p
1695	1695	15	pa_cpo	cpo	vles	-0.491526462615385	o	p
1696	1696	16	pa_cpo	cpo	vles	-0.497980869769231	o	p
1697	1697	17	pa_cpo	cpo	vles	-0.491452914269231	o	p
1698	1698	18	pa_cpo	cpo	vles	-0.474935324115385	o	p
1699	1699	19	pa_cpo	cpo	vles	-0.455997538307692	o	p
1700	1700	20	pa_cpo	cpo	vles	-0.440951379615385	o	p
1701	1701	1	pe_cpo	cpo	vles	-0.0682403449615385	e	p
1702	1702	2	pe_cpo	cpo	vles	-0.0981201539615385	e	p
1703	1703	3	pe_cpo	cpo	vles	-0.131151832384615	e	p
1704	1704	4	pe_cpo	cpo	vles	-0.166659796230769	e	p
1705	1705	5	pe_cpo	cpo	vles	-0.204959496961538	e	p
1706	1706	6	pe_cpo	cpo	vles	-0.246832283192308	e	p
1707	1707	7	pe_cpo	cpo	vles	-0.287524237230769	e	p
1708	1708	8	pe_cpo	cpo	vles	-0.330424419692308	e	p
1709	1709	9	pe_cpo	cpo	vles	-0.372857853423077	e	p
1710	1710	10	pe_cpo	cpo	vles	-0.418737033730769	e	p
1711	1711	11	pe_cpo	cpo	vles	-0.465799207730769	e	p
1712	1712	12	pe_cpo	cpo	vles	-0.505648105461538	e	p
1713	1713	13	pe_cpo	cpo	vles	-0.528740013153846	e	p
1714	1714	14	pe_cpo	cpo	vles	-0.548192848615385	e	p
1715	1715	15	pe_cpo	cpo	vles	-0.555927388153846	e	p
1716	1716	16	pe_cpo	cpo	vles	-0.555153235961538	e	p
1717	1717	17	pe_cpo	cpo	vles	-0.535797825615385	e	p
1718	1718	18	pe_cpo	cpo	vles	-0.498277852076923	e	p
1719	1719	19	pe_cpo	cpo	vles	-0.448654381076923	e	p
1720	1720	20	pe_cpo	cpo	vles	-0.406196689153846	e	p
1721	1721	1	po_cpo	cpo	vles	-0.0325662817692308	o	p
1722	1722	2	po_cpo	cpo	vles	-0.0615823365384615	o	p
1723	1723	3	po_cpo	cpo	vles	-0.0923417143076923	o	p
1724	1724	4	po_cpo	cpo	vles	-0.121467673230769	o	p
1725	1725	5	po_cpo	cpo	vles	-0.153514573269231	o	p
1726	1726	6	po_cpo	cpo	vles	-0.181151047423077	o	p
1727	1727	7	po_cpo	cpo	vles	-0.205346204038462	o	p
1728	1728	8	po_cpo	cpo	vles	-0.228991164615385	o	p
1729	1729	9	po_cpo	cpo	vles	-0.252487250807692	o	p
1730	1730	10	po_cpo	cpo	vles	-0.2749559195	o	p
1731	1731	11	po_cpo	cpo	vles	-0.294286425961538	o	p
1732	1732	12	po_cpo	cpo	vles	-0.312631026269231	o	p
1733	1733	13	po_cpo	cpo	vles	-0.329301166576923	o	p
1734	1734	14	po_cpo	cpo	vles	-0.340731743461538	o	p
1735	1735	15	po_cpo	cpo	vles	-0.343985835115385	o	p
1736	1736	16	po_cpo	cpo	vles	-0.340668370153846	o	p
1737	1737	17	po_cpo	cpo	vles	-0.320021961076923	o	p
1738	1738	18	po_cpo	cpo	vles	-0.295647689269231	o	p
1739	1739	19	po_cpo	cpo	vles	-0.274489191192308	o	p
1740	1740	20	po_cpo	cpo	vles	-0.258253122115385	o	p
1741	1741	1	ta_cpo	cpo	vles	-0.0921557893076923	o	t
1742	1742	2	ta_cpo	cpo	vles	-0.115947216461538	o	t
1743	1743	3	ta_cpo	cpo	vles	-0.141971993576923	o	t
1744	1744	4	ta_cpo	cpo	vles	-0.172140204769231	o	t
1745	1745	5	ta_cpo	cpo	vles	-0.204497126307692	o	t
1746	1746	6	ta_cpo	cpo	vles	-0.236802349692308	o	t
1747	1747	7	ta_cpo	cpo	vles	-0.269339420576923	o	t
1748	1748	8	ta_cpo	cpo	vles	-0.3048659715	o	t
1749	1749	9	ta_cpo	cpo	vles	-0.344279647653846	o	t
1750	1750	10	ta_cpo	cpo	vles	-0.376360867538462	o	t
1751	1751	11	ta_cpo	cpo	vles	-0.408217599692308	o	t
1752	1752	12	ta_cpo	cpo	vles	-0.438797375884615	o	t
1753	1753	13	ta_cpo	cpo	vles	-0.464001719692308	o	t
1754	1754	14	ta_cpo	cpo	vles	-0.481305593230769	o	t
1755	1755	15	ta_cpo	cpo	vles	-0.492721563192308	o	t
1756	1756	16	ta_cpo	cpo	vles	-0.495529215730769	o	t
1757	1757	17	ta_cpo	cpo	vles	-0.492392542	o	t
1758	1758	18	ta_cpo	cpo	vles	-0.473687285807692	o	t
1759	1759	19	ta_cpo	cpo	vles	-0.443644953538462	o	t
1760	1760	20	ta_cpo	cpo	vles	-0.412137939653846	o	t
1761	1761	1	te_cpo	cpo	vles	-0.226543289346154	e	t
1762	1762	2	te_cpo	cpo	vles	-0.2542726175	e	t
1763	1763	3	te_cpo	cpo	vles	-0.283971920538462	e	t
1764	1764	4	te_cpo	cpo	vles	-0.312830708153846	e	t
1765	1765	5	te_cpo	cpo	vles	-0.339487230384615	e	t
1766	1766	6	te_cpo	cpo	vles	-0.3697302725	e	t
1767	1767	7	te_cpo	cpo	vles	-0.397525072115385	e	t
1768	1768	8	te_cpo	cpo	vles	-0.424524491269231	e	t
1769	1769	9	te_cpo	cpo	vles	-0.448702133	e	t
1770	1770	10	te_cpo	cpo	vles	-0.473001696961538	e	t
1771	1771	11	te_cpo	cpo	vles	-0.496345288076923	e	t
1772	1772	12	te_cpo	cpo	vles	-0.5125596505	e	t
1773	1773	13	te_cpo	cpo	vles	-0.529214138538462	e	t
1774	1774	14	te_cpo	cpo	vles	-0.540836543961538	e	t
1775	1775	15	te_cpo	cpo	vles	-0.538464390423077	e	t
1776	1776	16	te_cpo	cpo	vles	-0.528493393230769	e	t
1777	1777	17	te_cpo	cpo	vles	-0.502282309	e	t
1778	1778	18	te_cpo	cpo	vles	-0.469147457961538	e	t
1779	1779	19	te_cpo	cpo	vles	-0.428544586615385	e	t
1780	1780	20	te_cpo	cpo	vles	-0.399146667153846	e	t
1781	1781	1	to_cpo	cpo	vles	-0.0688050497692308	o	t
1782	1782	2	to_cpo	cpo	vles	-0.0580607498076923	o	t
1783	1783	3	to_cpo	cpo	vles	-0.0509574061923077	o	t
1784	1784	4	to_cpo	cpo	vles	-0.0500884386153846	o	t
1785	1785	5	to_cpo	cpo	vles	-0.0588289411538462	o	t
1786	1786	6	to_cpo	cpo	vles	-0.0740791399615384	o	t
1787	1787	7	to_cpo	cpo	vles	-0.0931971403076923	o	t
1788	1788	8	to_cpo	cpo	vles	-0.119105398615385	o	t
1789	1789	9	to_cpo	cpo	vles	-0.142402041384615	o	t
1790	1790	10	to_cpo	cpo	vles	-0.172091076269231	o	t
1791	1791	11	to_cpo	cpo	vles	-0.203916480192308	o	t
1792	1792	12	to_cpo	cpo	vles	-0.234643947846154	o	t
1793	1793	13	to_cpo	cpo	vles	-0.260748662230769	o	t
1794	1794	14	to_cpo	cpo	vles	-0.282002419769231	o	t
1795	1795	15	to_cpo	cpo	vles	-0.300053029384615	o	t
1796	1796	16	to_cpo	cpo	vles	-0.313961682230769	o	t
1797	1797	17	to_cpo	cpo	vles	-0.319023488961538	o	t
1798	1798	18	to_cpo	cpo	vles	-0.315713287576923	o	t
1799	1799	19	to_cpo	cpo	vles	-0.303481621538462	o	t
1800	1800	20	to_cpo	cpo	vles	-0.293780518923077	o	t
1801	1801	1	ka_cpr	cpr	vles	0.249215065961538	a	k
1802	1802	2	ka_cpr	cpr	vles	0.265535935307692	a	k
1803	1803	3	ka_cpr	cpr	vles	0.278994931846154	a	k
1804	1804	4	ka_cpr	cpr	vles	0.288937283769231	a	k
1805	1805	5	ka_cpr	cpr	vles	0.292942748192308	a	k
1806	1806	6	ka_cpr	cpr	vles	0.290293847	a	k
1807	1807	7	ka_cpr	cpr	vles	0.284900352730769	a	k
1808	1808	8	ka_cpr	cpr	vles	0.275897385192308	a	k
1809	1809	9	ka_cpr	cpr	vles	0.265188137230769	a	k
1810	1810	10	ka_cpr	cpr	vles	0.250165785692308	a	k
1811	1811	11	ka_cpr	cpr	vles	0.232794478846154	a	k
1812	1812	12	ka_cpr	cpr	vles	0.210007059923077	a	k
1813	1813	13	ka_cpr	cpr	vles	0.183721525	a	k
1814	1814	14	ka_cpr	cpr	vles	0.155934437615385	a	k
1815	1815	15	ka_cpr	cpr	vles	0.125010217230769	a	k
1816	1816	16	ka_cpr	cpr	vles	0.0965191723846154	a	k
1817	1817	17	ka_cpr	cpr	vles	0.0752038149230769	a	k
1818	1818	18	ka_cpr	cpr	vles	0.0560815968846154	a	k
1819	1819	19	ka_cpr	cpr	vles	0.0478647583076923	a	k
1820	1820	20	ka_cpr	cpr	vles	0.0496035993076923	a	k
1821	1821	1	ke_cpr	cpr	vles	0.313442467153846	e	k
1822	1822	2	ke_cpr	cpr	vles	0.325943356461538	e	k
1823	1823	3	ke_cpr	cpr	vles	0.335440633884615	e	k
1824	1824	4	ke_cpr	cpr	vles	0.336631023230769	e	k
1825	1825	5	ke_cpr	cpr	vles	0.336388740692308	e	k
1826	1826	6	ke_cpr	cpr	vles	0.327916530653846	e	k
1827	1827	7	ke_cpr	cpr	vles	0.313479398576923	e	k
1828	1828	8	ke_cpr	cpr	vles	0.294900759769231	e	k
1829	1829	9	ke_cpr	cpr	vles	0.278558833076923	e	k
1830	1830	10	ke_cpr	cpr	vles	0.259745800461538	e	k
1831	1831	11	ke_cpr	cpr	vles	0.239390139038462	e	k
1832	1832	12	ke_cpr	cpr	vles	0.218270389423077	e	k
1833	1833	13	ke_cpr	cpr	vles	0.196571977192308	e	k
1834	1834	14	ke_cpr	cpr	vles	0.169443580269231	e	k
1835	1835	15	ke_cpr	cpr	vles	0.142278896153846	e	k
1836	1836	16	ke_cpr	cpr	vles	0.118944504307692	e	k
1837	1837	17	ke_cpr	cpr	vles	0.0998284901153846	e	k
1838	1838	18	ke_cpr	cpr	vles	0.0882979645	e	k
1839	1839	19	ke_cpr	cpr	vles	0.0808859908461538	e	k
1840	1840	20	ke_cpr	cpr	vles	0.0808542398461538	e	k
1841	1841	1	ko_cpr	cpr	vles	0.410586746461538	o	k
1842	1842	2	ko_cpr	cpr	vles	0.452243016153846	o	k
1843	1843	3	ko_cpr	cpr	vles	0.486984105	o	k
1844	1844	4	ko_cpr	cpr	vles	0.504448526538462	o	k
1845	1845	5	ko_cpr	cpr	vles	0.508636917038462	o	k
1846	1846	6	ko_cpr	cpr	vles	0.502356852961538	o	k
1847	1847	7	ko_cpr	cpr	vles	0.487098543269231	o	k
1848	1848	8	ko_cpr	cpr	vles	0.463126603423077	o	k
1849	1849	9	ko_cpr	cpr	vles	0.434958548230769	o	k
1850	1850	10	ko_cpr	cpr	vles	0.405459332846154	o	k
1851	1851	11	ko_cpr	cpr	vles	0.376156823884615	o	k
1852	1852	12	ko_cpr	cpr	vles	0.345995033730769	o	k
1853	1853	13	ko_cpr	cpr	vles	0.314058968307692	o	k
1854	1854	14	ko_cpr	cpr	vles	0.278280721346154	o	k
1855	1855	15	ko_cpr	cpr	vles	0.242010719884615	o	k
1856	1856	16	ko_cpr	cpr	vles	0.202398497461538	o	k
1857	1857	17	ko_cpr	cpr	vles	0.168280170692308	o	k
1858	1858	18	ko_cpr	cpr	vles	0.135515601076923	o	k
1859	1859	19	ko_cpr	cpr	vles	0.104144120153846	o	k
1860	1860	20	ko_cpr	cpr	vles	0.0848074613846154	o	k
1861	1861	1	pa_cpr	cpr	vles	0.308666538269231	a	p
1862	1862	2	pa_cpr	cpr	vles	0.318431956115385	a	p
1863	1863	3	pa_cpr	cpr	vles	0.324189265846154	a	p
1864	1864	4	pa_cpr	cpr	vles	0.325565135269231	a	p
1865	1865	5	pa_cpr	cpr	vles	0.322647362115385	a	p
1866	1866	6	pa_cpr	cpr	vles	0.314888888884615	a	p
1867	1867	7	pa_cpr	cpr	vles	0.307475758692308	a	p
1868	1868	8	pa_cpr	cpr	vles	0.297083756923077	a	p
1869	1869	9	pa_cpr	cpr	vles	0.284344282961538	a	p
1870	1870	10	pa_cpr	cpr	vles	0.271287063384615	a	p
1871	1871	11	pa_cpr	cpr	vles	0.253720857192308	a	p
1872	1872	12	pa_cpr	cpr	vles	0.235448334884615	a	p
1873	1873	13	pa_cpr	cpr	vles	0.211301199846154	a	p
1874	1874	14	pa_cpr	cpr	vles	0.186024938076923	a	p
1875	1875	15	pa_cpr	cpr	vles	0.164387284769231	a	p
1876	1876	16	pa_cpr	cpr	vles	0.138967548192308	a	p
1877	1877	17	pa_cpr	cpr	vles	0.115778122884615	a	p
1878	1878	18	pa_cpr	cpr	vles	0.0958412040769231	a	p
1879	1879	19	pa_cpr	cpr	vles	0.0890171534230769	a	p
1880	1880	20	pa_cpr	cpr	vles	0.0954779667307692	a	p
1881	1881	1	pe_cpr	cpr	vles	0.1941131385	e	p
1882	1882	2	pe_cpr	cpr	vles	0.207544950038462	e	p
1883	1883	3	pe_cpr	cpr	vles	0.220064763346154	e	p
1884	1884	4	pe_cpr	cpr	vles	0.230645400384615	e	p
1885	1885	5	pe_cpr	cpr	vles	0.238163587423077	e	p
1886	1886	6	pe_cpr	cpr	vles	0.240899098615385	e	p
1887	1887	7	pe_cpr	cpr	vles	0.241977265961538	e	p
1888	1888	8	pe_cpr	cpr	vles	0.236154945730769	e	p
1889	1889	9	pe_cpr	cpr	vles	0.223905916269231	e	p
1890	1890	10	pe_cpr	cpr	vles	0.209848930807692	e	p
1891	1891	11	pe_cpr	cpr	vles	0.193114576	e	p
1892	1892	12	pe_cpr	cpr	vles	0.174303050076923	e	p
1893	1893	13	pe_cpr	cpr	vles	0.153441200807692	e	p
1894	1894	14	pe_cpr	cpr	vles	0.133956700076923	e	p
1895	1895	15	pe_cpr	cpr	vles	0.117586040269231	e	p
1896	1896	16	pe_cpr	cpr	vles	0.111030887153846	e	p
1897	1897	17	pe_cpr	cpr	vles	0.113539450153846	e	p
1898	1898	18	pe_cpr	cpr	vles	0.127843853730769	e	p
1899	1899	19	pe_cpr	cpr	vles	0.154117112730769	e	p
1900	1900	20	pe_cpr	cpr	vles	0.187438880884615	e	p
1901	1901	1	po_cpr	cpr	vles	0.457877799192308	o	p
1902	1902	2	po_cpr	cpr	vles	0.465351763269231	o	p
1903	1903	3	po_cpr	cpr	vles	0.468038230384615	o	p
1904	1904	4	po_cpr	cpr	vles	0.462070141653846	o	p
1905	1905	5	po_cpr	cpr	vles	0.454485913230769	o	p
1906	1906	6	po_cpr	cpr	vles	0.439047011	o	p
1907	1907	7	po_cpr	cpr	vles	0.418784324230769	o	p
1908	1908	8	po_cpr	cpr	vles	0.394342720384615	o	p
1909	1909	9	po_cpr	cpr	vles	0.366973105615385	o	p
1910	1910	10	po_cpr	cpr	vles	0.335890814	o	p
1911	1911	11	po_cpr	cpr	vles	0.304554237	o	p
1912	1912	12	po_cpr	cpr	vles	0.274278683769231	o	p
1913	1913	13	po_cpr	cpr	vles	0.241484336269231	o	p
1914	1914	14	po_cpr	cpr	vles	0.206796537692308	o	p
1915	1915	15	po_cpr	cpr	vles	0.175674447461538	o	p
1916	1916	16	po_cpr	cpr	vles	0.144773813307692	o	p
1917	1917	17	po_cpr	cpr	vles	0.116371150307692	o	p
1918	1918	18	po_cpr	cpr	vles	0.0885349182692308	o	p
1919	1919	19	po_cpr	cpr	vles	0.0633408557307692	o	p
1920	1920	20	po_cpr	cpr	vles	0.0387637201153846	o	p
1921	1921	1	ta_cpr	cpr	vles	0.285541869076923	a	t
1922	1922	2	ta_cpr	cpr	vles	0.301326550076923	a	t
1923	1923	3	ta_cpr	cpr	vles	0.312860819192308	a	t
1924	1924	4	ta_cpr	cpr	vles	0.324430390730769	a	t
1925	1925	5	ta_cpr	cpr	vles	0.3278750285	a	t
1926	1926	6	ta_cpr	cpr	vles	0.329422030576923	a	t
1927	1927	7	ta_cpr	cpr	vles	0.330292303923077	a	t
1928	1928	8	ta_cpr	cpr	vles	0.327065091115385	a	t
1929	1929	9	ta_cpr	cpr	vles	0.321761703192308	a	t
1930	1930	10	ta_cpr	cpr	vles	0.310904930038462	a	t
1931	1931	11	ta_cpr	cpr	vles	0.293351700038462	a	t
1932	1932	12	ta_cpr	cpr	vles	0.269564271692308	a	t
1933	1933	13	ta_cpr	cpr	vles	0.243060464	a	t
1934	1934	14	ta_cpr	cpr	vles	0.213747383269231	a	t
1935	1935	15	ta_cpr	cpr	vles	0.182990998038462	a	t
1936	1936	16	ta_cpr	cpr	vles	0.152083994846154	a	t
1937	1937	17	ta_cpr	cpr	vles	0.123331604	a	t
1938	1938	18	ta_cpr	cpr	vles	0.102418921	a	t
1939	1939	19	ta_cpr	cpr	vles	0.0885237971153846	a	t
1940	1940	20	ta_cpr	cpr	vles	0.0860876941538462	a	t
1941	1941	1	te_cpr	cpr	vles	0.279718045538462	e	t
1942	1942	2	te_cpr	cpr	vles	0.313514152615385	e	t
1943	1943	3	te_cpr	cpr	vles	0.344158481807692	e	t
1944	1944	4	te_cpr	cpr	vles	0.366648472692308	e	t
1945	1945	5	te_cpr	cpr	vles	0.382749109269231	e	t
1946	1946	6	te_cpr	cpr	vles	0.389461445923077	e	t
1947	1947	7	te_cpr	cpr	vles	0.392896590115385	e	t
1948	1948	8	te_cpr	cpr	vles	0.390430329038462	e	t
1949	1949	9	te_cpr	cpr	vles	0.383825695115385	e	t
1950	1950	10	te_cpr	cpr	vles	0.373964435230769	e	t
1951	1951	11	te_cpr	cpr	vles	0.357360264692308	e	t
1952	1952	12	te_cpr	cpr	vles	0.337185641615385	e	t
1953	1953	13	te_cpr	cpr	vles	0.314345165307692	e	t
1954	1954	14	te_cpr	cpr	vles	0.284761505807692	e	t
1955	1955	15	te_cpr	cpr	vles	0.253835815153846	e	t
1956	1956	16	te_cpr	cpr	vles	0.217012156346154	e	t
1957	1957	17	te_cpr	cpr	vles	0.180727886269231	e	t
1958	1958	18	te_cpr	cpr	vles	0.140098208115385	e	t
1959	1959	19	te_cpr	cpr	vles	0.107057017884615	e	t
1960	1960	20	te_cpr	cpr	vles	0.0955957211538462	e	t
1961	1961	1	to_cpr	cpr	vles	0.301747996461538	o	t
1962	1962	2	to_cpr	cpr	vles	0.365300383538462	o	t
1963	1963	3	to_cpr	cpr	vles	0.421839681115385	o	t
1964	1964	4	to_cpr	cpr	vles	0.461989184692308	o	t
1965	1965	5	to_cpr	cpr	vles	0.488979552153846	o	t
1966	1966	6	to_cpr	cpr	vles	0.505501803307692	o	t
1967	1967	7	to_cpr	cpr	vles	0.507826415461538	o	t
1968	1968	8	to_cpr	cpr	vles	0.500547520461538	o	t
1969	1969	9	to_cpr	cpr	vles	0.4856171895	o	t
1970	1970	10	to_cpr	cpr	vles	0.465652973192308	o	t
1971	1971	11	to_cpr	cpr	vles	0.440774084423077	o	t
1972	1972	12	to_cpr	cpr	vles	0.409255919923077	o	t
1973	1973	13	to_cpr	cpr	vles	0.378451473615385	o	t
1974	1974	14	to_cpr	cpr	vles	0.347146703884615	o	t
1975	1975	15	to_cpr	cpr	vles	0.315779891153846	o	t
1976	1976	16	to_cpr	cpr	vles	0.286236183769231	o	t
1977	1977	17	to_cpr	cpr	vles	0.256514419769231	o	t
1978	1978	18	to_cpr	cpr	vles	0.231372688846154	o	t
1979	1979	19	to_cpr	cpr	vles	0.210329111538462	o	t
1980	1980	20	to_cpr	cpr	vles	0.189778307115385	o	t
1981	1981	1	ka_nfc	nfc	vles	0.665975802653846	a	k
1982	1982	2	ka_nfc	nfc	vles	0.779464485346154	a	k
1983	1983	3	ka_nfc	nfc	vles	0.881446812538462	a	k
1984	1984	4	ka_nfc	nfc	vles	0.969229107692308	a	k
1985	1985	5	ka_nfc	nfc	vles	1.03832746038462	a	k
1986	1986	6	ka_nfc	nfc	vles	1.09171873242308	a	k
1987	1987	7	ka_nfc	nfc	vles	1.13595812515385	a	k
1988	1988	8	ka_nfc	nfc	vles	1.16879173334615	a	k
1989	1989	9	ka_nfc	nfc	vles	1.19676548234615	a	k
1990	1990	10	ka_nfc	nfc	vles	1.21597281357692	a	k
1991	1991	11	ka_nfc	nfc	vles	1.22327633534615	a	k
1992	1992	12	ka_nfc	nfc	vles	1.22540766242308	a	k
1993	1993	13	ka_nfc	nfc	vles	1.21413688903846	a	k
1994	1994	14	ka_nfc	nfc	vles	1.19029905738462	a	k
1995	1995	15	ka_nfc	nfc	vles	1.15461640746154	a	k
1996	1996	16	ka_nfc	nfc	vles	1.10059149926923	a	k
1997	1997	17	ka_nfc	nfc	vles	1.03137239034615	a	k
1998	1998	18	ka_nfc	nfc	vles	0.941146317230769	a	k
1999	1999	19	ka_nfc	nfc	vles	0.835097182346154	a	k
[truncated: 521 more rows]
