# Supplementary material for: The f0 perturbation effects in focus marking: Evidence from Korean and Japanese
Source: PLoS One. 2023 Mar 23;18(3):e0283139. doi: 10.1371/journal.pone.0283139 (PMC10035888; doi:10.1371/journal.pone.0283139)
Supplement: S9 File — Trimmed log-normalization data of Japanese disyllables. (CSV) [file pone.0283139.s009.csv]

	X	rowLabel	NormalizedTime	F0	Syllable	Pitch	Location	Subject_label	Subject	Gender	Block	Focus	Focusposition	logF0
81	81	teki_LH_1	1	234.7674217	disyllable	LH	1	F1_1	1	Female	Block_1	No_Focus	base	0.285585985
82	82	teki_LH_1	2	228.4457991	disyllable	LH	1	F1_1	1	Female	Block_1	No_Focus	base	0.133243531
83	83	teki_LH_1	3	222.1241765	disyllable	LH	1	F1_1	1	Female	Block_1	No_Focus	base	-0.023374291
84	84	teki_LH_1	4	216.0872507	disyllable	LH	1	F1_1	1	Female	Block_1	No_Focus	base	-0.17715646
85	85	teki_LH_1	5	211.2475332	disyllable	LH	1	F1_1	1	Female	Block_1	No_Focus	base	-0.303576726
86	86	teki_LH_1	6	206.4078157	disyllable	LH	1	F1_1	1	Female	Block_1	No_Focus	base	-0.432927124
87	87	teki_LH_1	7	202.0311116	disyllable	LH	1	F1_1	1	Female	Block_1	No_Focus	base	-0.552541409
88	88	teki_LH_1	8	198.396434	disyllable	LH	1	F1_1	1	Female	Block_1	No_Focus	base	-0.65386259
89	89	teki_LH_1	9	194.7617565	disyllable	LH	1	F1_1	1	Female	Block_1	No_Focus	base	-0.757057266
90	90	teki_LH_1	10	191.8822576	disyllable	LH	1	F1_1	1	Female	Block_1	No_Focus	base	-0.840187695
91	91	teki_LH_1	11	189.5578669	disyllable	LH	1	F1_1	1	Female	Block_1	No_Focus	base	-0.908207361
92	92	teki_LH_1	12	187.2334762	disyllable	LH	1	F1_1	1	Female	Block_1	No_Focus	base	-0.977066262
93	93	teki_LH_1	13	186.1140085	disyllable	LH	1	F1_1	1	Female	Block_1	No_Focus	base	-1.010535513
94	94	teki_LH_1	14	185.3575858	disyllable	LH	1	F1_1	1	Female	Block_1	No_Focus	base	-1.033264805
95	95	teki_LH_1	15	184.6011631	disyllable	LH	1	F1_1	1	Female	Block_1	No_Focus	base	-1.056087043
96	96	teki_LH_1	16	185.4022039	disyllable	LH	1	F1_1	1	Female	Block_1	No_Focus	base	-1.031921531
97	97	teki_LH_1	17	186.2671647	disyllable	LH	1	F1_1	1	Female	Block_1	No_Focus	base	-1.005944662
98	98	teki_LH_1	18	187.4973806	disyllable	LH	1	F1_1	1	Female	Block_1	No_Focus	base	-0.969205337
99	99	teki_LH_1	19	190.7544411	disyllable	LH	1	F1_1	1	Female	Block_1	No_Focus	base	-0.873087963
100	100	teki_LH_1	20	194.0115017	disyllable	LH	1	F1_1	1	Female	Block_1	No_Focus	base	-0.778597941
101	101	teki_LH_2	1	213.0197934	disyllable	LH	2	F1_1	1	Female	Block_1	No_Focus	base	-0.2569498
102	102	teki_LH_2	2	217.2908478	disyllable	LH	2	F1_1	1	Female	Block_1	No_Focus	base	-0.146156463
103	103	teki_LH_2	3	221.5619022	disyllable	LH	2	F1_1	1	Female	Block_1	No_Focus	base	-0.037519815
104	104	teki_LH_2	4	225.8329566	disyllable	LH	2	F1_1	1	Female	Block_1	No_Focus	base	0.069042506
105	105	teki_LH_2	5	229.8512943	disyllable	LH	2	F1_1	1	Female	Block_1	No_Focus	base	0.167475351
106	106	teki_LH_2	6	233.6202795	disyllable	LH	2	F1_1	1	Female	Block_1	No_Focus	base	0.258248472
107	107	teki_LH_2	7	237.3892648	disyllable	LH	2	F1_1	1	Female	Block_1	No_Focus	base	0.347568813
108	108	teki_LH_2	8	241.1381268	disyllable	LH	2	F1_1	1	Female	Block_1	No_Focus	base	0.435016414
109	109	teki_LH_2	9	241.9042017	disyllable	LH	2	F1_1	1	Female	Block_1	No_Focus	base	0.452718839
110	110	teki_LH_2	10	242.6702765	disyllable	LH	2	F1_1	1	Female	Block_1	No_Focus	base	0.47036529
111	111	teki_LH_2	11	243.4363513	disyllable	LH	2	F1_1	1	Female	Block_1	No_Focus	base	0.487956121
112	112	teki_LH_2	12	242.4910015	disyllable	LH	2	F1_1	1	Female	Block_1	No_Focus	base	0.466240708
113	113	teki_LH_2	13	239.9016831	disyllable	LH	2	F1_1	1	Female	Block_1	No_Focus	base	0.406325747
114	114	teki_LH_2	14	237.3123647	disyllable	LH	2	F1_1	1	Female	Block_1	No_Focus	base	0.345760587
115	115	teki_LH_2	15	234.6934227	disyllable	LH	2	F1_1	1	Female	Block_1	No_Focus	base	0.283826552
116	116	teki_LH_2	16	229.8937983	disyllable	LH	2	F1_1	1	Female	Block_1	No_Focus	base	0.168507302
117	117	teki_LH_2	17	225.094174	disyllable	LH	2	F1_1	1	Female	Block_1	No_Focus	base	0.050754892
118	118	teki_LH_2	18	220.2945497	disyllable	LH	2	F1_1	1	Female	Block_1	No_Focus	base	-0.069535572
119	119	teki_LH_2	19	217.9647114	disyllable	LH	2	F1_1	1	Female	Block_1	No_Focus	base	-0.128875243
120	120	teki_LH_2	20	217.944518	disyllable	LH	2	F1_1	1	Female	Block_1	No_Focus	base	-0.129392326
181	181	deko_HL_1	1	247.1948981	disyllable	HL	1	F1_1	1	Female	Block_1	No_Focus	base	0.573466655
182	182	deko_HL_1	2	242.747431	disyllable	HL	1	F1_1	1	Female	Block_1	No_Focus	base	0.472139447
183	183	deko_HL_1	3	238.2999638	disyllable	HL	1	F1_1	1	Female	Block_1	No_Focus	base	0.368938513
184	184	deko_HL_1	4	237.2104094	disyllable	HL	1	F1_1	1	Female	Block_1	No_Focus	base	0.343362311
185	185	deko_HL_1	5	236.7159077	disyllable	HL	1	F1_1	1	Female	Block_1	No_Focus	base	0.331715595
186	186	deko_HL_1	6	238.7783803	disyllable	HL	1	F1_1	1	Female	Block_1	No_Focus	base	0.380131937
187	187	deko_HL_1	7	241.9422728	disyllable	HL	1	F1_1	1	Female	Block_1	No_Focus	base	0.453597122
188	188	deko_HL_1	8	246.8707757	disyllable	HL	1	F1_1	1	Female	Block_1	No_Focus	base	0.566143962
189	189	deko_HL_1	9	253.2524099	disyllable	HL	1	F1_1	1	Female	Block_1	No_Focus	base	0.70858163
190	190	deko_HL_1	10	259.5339261	disyllable	HL	1	F1_1	1	Female	Block_1	No_Focus	base	0.845321805
191	191	deko_HL_1	11	265.6639237	disyllable	HL	1	F1_1	1	Female	Block_1	No_Focus	base	0.975609515
192	192	deko_HL_1	12	271.5831126	disyllable	HL	1	F1_1	1	Female	Block_1	No_Focus	base	1.098594505
193	193	deko_HL_1	13	276.860786	disyllable	HL	1	F1_1	1	Female	Block_1	No_Focus	base	1.206010777
194	194	deko_HL_1	14	282.0434554	disyllable	HL	1	F1_1	1	Female	Block_1	No_Focus	base	1.309519014
195	195	deko_HL_1	15	286.3396877	disyllable	HL	1	F1_1	1	Female	Block_1	No_Focus	base	1.39389157
196	196	deko_HL_1	16	290.6359199	disyllable	HL	1	F1_1	1	Female	Block_1	No_Focus	base	1.477007579
197	197	deko_HL_1	17	293.4954862	disyllable	HL	1	F1_1	1	Female	Block_1	No_Focus	base	1.531651197
198	198	deko_HL_1	18	296.2734731	disyllable	HL	1	F1_1	1	Female	Block_1	No_Focus	base	1.584228446
199	199	deko_HL_1	19	297.6847631	disyllable	HL	1	F1_1	1	Female	Block_1	No_Focus	base	1.610750524
200	200	deko_HL_1	20	298.7452204	disyllable	HL	1	F1_1	1	Female	Block_1	No_Focus	base	1.630596869
201	201	deko_HL_2	1	299.2580072	disyllable	HL	2	F1_1	1	Female	Block_1	No_Focus	base	1.640168364
202	202	deko_HL_2	2	298.0588703	disyllable	HL	2	F1_1	1	Female	Block_1	No_Focus	base	1.61775996
203	203	deko_HL_2	3	296.8597334	disyllable	HL	2	F1_1	1	Female	Block_1	No_Focus	base	1.595261221
204	204	deko_HL_2	4	295.2226721	disyllable	HL	2	F1_1	1	Female	Block_1	No_Focus	base	1.564398781
205	205	deko_HL_2	5	293.3683423	disyllable	HL	2	F1_1	1	Female	Block_1	No_Focus	base	1.529232928
206	206	deko_HL_2	6	291.3243753	disyllable	HL	2	F1_1	1	Female	Block_1	No_Focus	base	1.490212294
207	207	deko_HL_2	7	288.9069566	disyllable	HL	2	F1_1	1	Female	Block_1	No_Focus	base	1.443707301
208	208	deko_HL_2	8	286.4856517	disyllable	HL	2	F1_1	1	Female	Block_1	No_Focus	base	1.396735834
209	209	deko_HL_2	9	283.3166342	disyllable	HL	2	F1_1	1	Female	Block_1	No_Focus	base	1.334655893
210	210	deko_HL_2	10	280.1476167	disyllable	HL	2	F1_1	1	Female	Block_1	No_Focus	base	1.271877642
211	211	deko_HL_2	11	276.7805713	disyllable	HL	2	F1_1	1	Female	Block_1	No_Focus	base	1.204393547
212	212	deko_HL_2	12	273.3175521	disyllable	HL	2	F1_1	1	Female	Block_1	No_Focus	base	1.134124051
213	213	deko_HL_2	13	269.3033053	disyllable	HL	2	F1_1	1	Female	Block_1	No_Focus	base	1.051546523
214	214	deko_HL_2	14	264.2282763	disyllable	HL	2	F1_1	1	Female	Block_1	No_Focus	base	0.945367712
215	215	deko_HL_2	15	259.1441867	disyllable	HL	2	F1_1	1	Female	Block_1	No_Focus	base	0.836934492
216	216	deko_HL_2	16	253.192943	disyllable	HL	2	F1_1	1	Female	Block_1	No_Focus	base	0.707270973
217	217	deko_HL_2	17	247.2416993	disyllable	HL	2	F1_1	1	Female	Block_1	No_Focus	base	0.574523211
218	218	deko_HL_2	18	241.1682727	disyllable	HL	2	F1_1	1	Female	Block_1	No_Focus	base	0.435714086
219	219	deko_HL_2	19	235.0370123	disyllable	HL	2	F1_1	1	Female	Block_1	No_Focus	base	0.291991205
220	220	deko_HL_2	20	231.0292478	disyllable	HL	2	F1_1	1	Female	Block_1	No_Focus	base	0.196004386
361	361	teko_HL_1	1	287.561081	disyllable	HL	1	F1_1	1	Female	Block_1	No_Focus	base	1.417647156
362	362	teko_HL_1	2	289.2914719	disyllable	HL	1	F1_1	1	Female	Block_1	No_Focus	base	1.451130364
363	363	teko_HL_1	3	291.0218629	disyllable	HL	1	F1_1	1	Female	Block_1	No_Focus	base	1.484413892
364	364	teko_HL_1	4	292.7522538	disyllable	HL	1	F1_1	1	Female	Block_1	No_Focus	base	1.517500102
365	365	teko_HL_1	5	294.9718617	disyllable	HL	1	F1_1	1	Female	Block_1	No_Focus	base	1.559655305
366	366	teko_HL_1	6	297.2275993	disyllable	HL	1	F1_1	1	Female	Block_1	No_Focus	base	1.602172933
367	367	teko_HL_1	7	299.4833368	disyllable	HL	1	F1_1	1	Female	Block_1	No_Focus	base	1.6443691
368	368	teko_HL_1	8	301.4700424	disyllable	HL	1	F1_1	1	Female	Block_1	No_Focus	base	1.681270316
369	369	teko_HL_1	9	303.4138421	disyllable	HL	1	F1_1	1	Female	Block_1	No_Focus	base	1.717139984
370	370	teko_HL_1	10	305.3576418	disyllable	HL	1	F1_1	1	Female	Block_1	No_Focus	base	1.752780588
371	371	teko_HL_1	11	306.9761884	disyllable	HL	1	F1_1	1	Female	Block_1	No_Focus	base	1.782284821
372	372	teko_HL_1	12	308.5101846	disyllable	HL	1	F1_1	1	Female	Block_1	No_Focus	base	1.810104563
373	373	teko_HL_1	13	310.0441808	disyllable	HL	1	F1_1	1	Female	Block_1	No_Focus	base	1.837786321
374	374	teko_HL_1	14	310.6667951	disyllable	HL	1	F1_1	1	Female	Block_1	No_Focus	base	1.848982664
375	375	teko_HL_1	15	310.9435523	disyllable	HL	1	F1_1	1	Female	Block_1	No_Focus	base	1.853952328
376	376	teko_HL_1	16	311.2203095	disyllable	HL	1	F1_1	1	Female	Block_1	No_Focus	base	1.858917572
377	377	teko_HL_1	17	310.7280819	disyllable	HL	1	F1_1	1	Female	Block_1	No_Focus	base	1.850083558
378	378	teko_HL_1	18	309.8328459	disyllable	HL	1	F1_1	1	Female	Block_1	No_Focus	base	1.833980818
379	379	teko_HL_1	19	308.9376099	disyllable	HL	1	F1_1	1	Female	Block_1	No_Focus	base	1.817831483
380	380	teko_HL_1	20	308.5137077	disyllable	HL	1	F1_1	1	Female	Block_1	No_Focus	base	1.810168297
381	381	teko_HL_2	1	305.0710383	disyllable	HL	2	F1_1	1	Female	Block_1	No_Focus	base	1.747539844
382	382	teko_HL_2	2	302.2845014	disyllable	HL	2	F1_1	1	Female	Block_1	No_Focus	base	1.696327905
383	383	teko_HL_2	3	299.4979645	disyllable	HL	2	F1_1	1	Female	Block_1	No_Focus	base	1.644641689
384	384	teko_HL_2	4	296.6632824	disyllable	HL	2	F1_1	1	Female	Block_1	No_Focus	base	1.591566658
385	385	teko_HL_2	5	293.8055536	disyllable	HL	2	F1_1	1	Female	Block_1	No_Focus	base	1.537544269
386	386	teko_HL_2	6	290.9865287	disyllable	HL	2	F1_1	1	Female	Block_1	No_Focus	base	1.483736231
387	387	teko_HL_2	7	288.2385834	disyllable	HL	2	F1_1	1	Female	Block_1	No_Focus	base	1.430780822
388	388	teko_HL_2	8	285.4810724	disyllable	HL	2	F1_1	1	Female	Block_1	No_Focus	base	1.37713113
389	389	teko_HL_2	9	282.4012294	disyllable	HL	2	F1_1	1	Female	Block_1	No_Focus	base	1.316594134
390	390	teko_HL_2	10	279.3213864	disyllable	HL	2	F1_1	1	Female	Block_1	No_Focus	base	1.255393294
391	391	teko_HL_2	11	276.5035262	disyllable	HL	2	F1_1	1	Female	Block_1	No_Focus	base	1.198804359
392	392	teko_HL_2	12	273.7952399	disyllable	HL	2	F1_1	1	Female	Block_1	No_Focus	base	1.143869767
393	393	teko_HL_2	13	270.5012388	disyllable	HL	2	F1_1	1	Female	Block_1	No_Focus	base	1.076317507
394	394	teko_HL_2	14	266.2571292	disyllable	HL	2	F1_1	1	Female	Block_1	No_Focus	base	0.988057657
395	395	teko_HL_2	15	261.9527675	disyllable	HL	2	F1_1	1	Female	Block_1	No_Focus	base	0.897096034
396	396	teko_HL_2	16	256.6633837	disyllable	HL	2	F1_1	1	Female	Block_1	No_Focus	base	0.783249329
397	397	teko_HL_2	17	251.3739998	disyllable	HL	2	F1_1	1	Female	Block_1	No_Focus	base	0.667031843
398	398	teko_HL_2	18	245.6219491	disyllable	HL	2	F1_1	1	Female	Block_1	No_Focus	base	0.537839845
399	399	teko_HL_2	19	239.7021568	disyllable	HL	2	F1_1	1	Female	Block_1	No_Focus	base	0.40168205
400	400	teko_HL_2	20	236.2037404	disyllable	HL	2	F1_1	1	Female	Block_1	No_Focus	base	0.319627134
441	441	teki_LH_1	1	231.0871307	disyllable	LH	1	F1_1	1	Female	Block_1	No_Focus	base	0.197402509
442	442	teki_LH_1	2	222.6537307	disyllable	LH	1	F1_1	1	Female	Block_1	No_Focus	base	-0.010084634
443	443	teki_LH_1	3	214.2203308	disyllable	LH	1	F1_1	1	Female	Block_1	No_Focus	base	-0.225584376
444	444	teki_LH_1	4	206.4965267	disyllable	LH	1	F1_1	1	Female	Block_1	No_Focus	base	-0.430528985
445	445	teki_LH_1	5	200.3234878	disyllable	LH	1	F1_1	1	Female	Block_1	No_Focus	base	-0.599914552
446	446	teki_LH_1	6	194.1504488	disyllable	LH	1	F1_1	1	Female	Block_1	No_Focus	base	-0.774602332
447	447	teki_LH_1	7	189.526374	disyllable	LH	1	F1_1	1	Female	Block_1	No_Focus	base	-0.909134667
448	448	teki_LH_1	8	185.8203858	disyllable	LH	1	F1_1	1	Female	Block_1	No_Focus	base	-1.019347417
449	449	teki_LH_1	9	182.1143976	disyllable	LH	1	F1_1	1	Female	Block_1	No_Focus	base	-1.131780531
450	450	teki_LH_1	10	180.5782938	disyllable	LH	1	F1_1	1	Female	Block_1	No_Focus	base	-1.179055442
451	451	teki_LH_1	11	179.1763034	disyllable	LH	1	F1_1	1	Female	Block_1	No_Focus	base	-1.222555241
452	452	teki_LH_1	12	178.3149125	disyllable	LH	1	F1_1	1	Female	Block_1	No_Focus	base	-1.249450895
453	453	teki_LH_1	13	179.0269399	disyllable	LH	1	F1_1	1	Female	Block_1	No_Focus	base	-1.227209616
454	454	teki_LH_1	14	179.7389673	disyllable	LH	1	F1_1	1	Female	Block_1	No_Focus	base	-1.20505662
455	455	teki_LH_1	15	181.2755397	disyllable	LH	1	F1_1	1	Female	Block_1	No_Focus	base	-1.157547458
456	456	teki_LH_1	16	183.435022	disyllable	LH	1	F1_1	1	Female	Block_1	No_Focus	base	-1.091454872
457	457	teki_LH_1	17	185.5945042	disyllable	LH	1	F1_1	1	Female	Block_1	No_Focus	base	-1.026135826
458	458	teki_LH_1	18	188.9826549	disyllable	LH	1	F1_1	1	Female	Block_1	No_Focus	base	-0.925168783
459	459	teki_LH_1	19	192.5326911	disyllable	LH	1	F1_1	1	Female	Block_1	No_Focus	base	-0.821301285
460	460	teki_LH_1	20	195.480873	disyllable	LH	1	F1_1	1	Female	Block_1	No_Focus	base	-0.73648835
461	461	teki_LH_2	1	210.3245219	disyllable	LH	2	F1_1	1	Female	Block_1	No_Focus	base	-0.328015661
462	462	teki_LH_2	2	214.0126321	disyllable	LH	2	F1_1	1	Female	Block_1	No_Focus	base	-0.230998149
463	463	teki_LH_2	3	217.7007423	disyllable	LH	2	F1_1	1	Female	Block_1	No_Focus	base	-0.135638352
464	464	teki_LH_2	4	221.2603231	disyllable	LH	2	F1_1	1	Female	Block_1	No_Focus	base	-0.045121647
465	465	teki_LH_2	5	224.1438553	disyllable	LH	2	F1_1	1	Female	Block_1	No_Focus	base	0.027142512
466	466	teki_LH_2	6	227.0273876	disyllable	LH	2	F1_1	1	Female	Block_1	No_Focus	base	0.098482936
467	467	teki_LH_2	7	229.6524238	disyllable	LH	2	F1_1	1	Female	Block_1	No_Focus	base	0.162644454
468	468	teki_LH_2	8	231.7268798	disyllable	LH	2	F1_1	1	Female	Block_1	No_Focus	base	0.212831937
469	469	teki_LH_2	9	233.8013357	disyllable	LH	2	F1_1	1	Female	Block_1	No_Focus	base	0.262572127
470	470	teki_LH_2	10	235.2652564	disyllable	LH	2	F1_1	1	Female	Block_1	No_Focus	base	0.297408331
471	471	teki_LH_2	11	236.0657542	disyllable	LH	2	F1_1	1	Female	Block_1	No_Focus	base	0.316365824
472	472	teki_LH_2	12	236.8662521	disyllable	LH	2	F1_1	1	Female	Block_1	No_Focus	base	0.335259143
473	473	teki_LH_2	13	236.7764494	disyllable	LH	2	F1_1	1	Female	Block_1	No_Focus	base	0.333142806
474	474	teki_LH_2	14	236.1836548	disyllable	LH	2	F1_1	1	Female	Block_1	No_Focus	base	0.319152529
475	475	teki_LH_2	15	235.5908602	disyllable	LH	2	F1_1	1	Female	Block_1	No_Focus	base	0.305127093
476	476	teki_LH_2	16	233.5041522	disyllable	LH	2	F1_1	1	Female	Block_1	No_Focus	base	0.255473567
477	477	teki_LH_2	17	231.0410154	disyllable	LH	2	F1_1	1	Female	Block_1	No_Focus	base	0.196288653
478	478	teki_LH_2	18	228.5778786	disyllable	LH	2	F1_1	1	Female	Block_1	No_Focus	base	0.136469373
479	479	teki_LH_2	19	224.2419356	disyllable	LH	2	F1_1	1	Female	Block_1	No_Focus	base	0.029584122
480	480	teki_LH_2	20	219.8248768	disyllable	LH	2	F1_1	1	Female	Block_1	No_Focus	base	-0.081447211
481	481	daku_LH_1	1	197.8558611	disyllable	LH	1	F1_1	1	Female	Block_1	No_Focus	base	-0.669090107
482	482	daku_LH_1	2	190.3091895	disyllable	LH	1	F1_1	1	Female	Block_1	No_Focus	base	-0.886130274
483	483	daku_LH_1	3	183.1549216	disyllable	LH	1	F1_1	1	Female	Block_1	No_Focus	base	-1.099983509
484	484	daku_LH_1	4	177.8899629	disyllable	LH	1	F1_1	1	Female	Block_1	No_Focus	base	-1.262767212
485	485	daku_LH_1	5	173.4453717	disyllable	LH	1	F1_1	1	Female	Block_1	No_Focus	base	-1.403981788
486	486	daku_LH_1	6	170.565512	disyllable	LH	1	F1_1	1	Female	Block_1	No_Focus	base	-1.4974267
487	487	daku_LH_1	7	168.9702444	disyllable	LH	1	F1_1	1	Female	Block_1	No_Focus	base	-1.549870915
488	488	daku_LH_1	8	168.5802275	disyllable	LH	1	F1_1	1	Female	Block_1	No_Focus	base	-1.562767991
489	489	daku_LH_1	9	168.1895052	disyllable	LH	1	F1_1	1	Female	Block_1	No_Focus	base	-1.575718347
490	490	daku_LH_1	10	167.7984629	disyllable	LH	1	F1_1	1	Female	Block_1	No_Focus	base	-1.588709467
491	491	daku_LH_1	11	167.5314538	disyllable	LH	1	F1_1	1	Female	Block_1	No_Focus	base	-1.597597388
492	492	daku_LH_1	12	167.2857097	disyllable	LH	1	F1_1	1	Female	Block_1	No_Focus	base	-1.60578999
493	493	daku_LH_1	13	167.0720157	disyllable	LH	1	F1_1	1	Female	Block_1	No_Focus	base	-1.612923896
494	494	daku_LH_1	14	167.6803329	disyllable	LH	1	F1_1	1	Female	Block_1	No_Focus	base	-1.59263991
495	495	daku_LH_1	15	171.4991961	disyllable	LH	1	F1_1	1	Female	Block_1	No_Focus	base	-1.466959037
496	496	daku_LH_1	16	176.7635746	disyllable	LH	1	F1_1	1	Female	Block_1	No_Focus	base	-1.298218471
497	497	daku_LH_1	17	184.4287215	disyllable	LH	1	F1_1	1	Female	Block_1	No_Focus	base	-1.061302915
498	498	daku_LH_1	18	194.2827058	disyllable	LH	1	F1_1	1	Female	Block_1	No_Focus	base	-0.770801762
499	499	daku_LH_1	19	205.9435473	disyllable	LH	1	F1_1	1	Female	Block_1	No_Focus	base	-0.445494605
500	500	daku_LH_1	20	210.1394549	disyllable	LH	1	F1_1	1	Female	Block_1	No_Focus	base	-0.332928659
501	501	daku_LH_2	1	238.7462801	disyllable	LH	2	F1_1	1	Female	Block_1	No_Focus	base	0.379381597
502	502	daku_LH_2	2	246.254537	disyllable	LH	2	F1_1	1	Female	Block_1	No_Focus	base	0.552195117
503	503	daku_LH_2	3	253.7627938	disyllable	LH	2	F1_1	1	Female	Block_1	No_Focus	base	0.719817909
504	504	daku_LH_2	4	261.2710507	disyllable	LH	2	F1_1	1	Female	Block_1	No_Focus	base	0.882552729
505	505	daku_LH_2	5	266.9788666	disyllable	LH	2	F1_1	1	Female	Block_1	No_Focus	base	1.003165637
506	506	daku_LH_2	6	272.5264722	disyllable	LH	2	F1_1	1	Female	Block_1	No_Focus	base	1.117947033
507	507	daku_LH_2	7	278.0740778	disyllable	LH	2	F1_1	1	Female	Block_1	No_Focus	base	1.230415299
508	508	daku_LH_2	8	281.7651529	disyllable	LH	2	F1_1	1	Female	Block_1	No_Focus	base	1.304009265
509	509	daku_LH_2	9	285.0935532	disyllable	LH	2	F1_1	1	Female	Block_1	No_Focus	base	1.369550118
510	510	daku_LH_2	10	288.4219534	disyllable	LH	2	F1_1	1	Female	Block_1	No_Focus	base	1.434330218
511	511	daku_LH_2	11	287.8955717	disyllable	LH	2	F1_1	1	Female	Block_1	No_Focus	base	1.42413526
512	512	daku_LH_2	12	286.117365	disyllable	LH	2	F1_1	1	Female	Block_1	No_Focus	base	1.389556588
513	513	daku_LH_2	13	284.3391583	disyllable	LH	2	F1_1	1	Female	Block_1	No_Focus	base	1.354762339
514	514	daku_LH_2	14	280.9438359	disyllable	LH	2	F1_1	1	Female	Block_1	No_Focus	base	1.287717294
515	515	daku_LH_2	15	276.7633142	disyllable	LH	2	F1_1	1	Female	Block_1	No_Focus	base	1.20404556
516	516	daku_LH_2	16	272.5827925	disyllable	LH	2	F1_1	1	Female	Block_1	No_Focus	base	1.119100294
517	517	daku_LH_2	17	267.166389	disyllable	LH	2	F1_1	1	Female	Block_1	No_Focus	base	1.00708432
518	518	daku_LH_2	18	260.8962388	disyllable	LH	2	F1_1	1	Female	Block_1	No_Focus	base	0.874540559
519	519	daku_LH_2	19	254.6260886	disyllable	LH	2	F1_1	1	Female	Block_1	No_Focus	base	0.738772301
520	520	daku_LH_2	20	251.5403981	disyllable	LH	2	F1_1	1	Female	Block_1	No_Focus	base	0.670725029
561	561	daki_HL_1	1	224.3906659	disyllable	HL	1	F1_1	1	Female	Block_1	No_Focus	base	0.033284576
562	562	daki_HL_1	2	224.6776556	disyllable	HL	1	F1_1	1	Female	Block_1	No_Focus	base	0.040418037
563	563	daki_HL_1	3	225.463713	disyllable	HL	1	F1_1	1	Female	Block_1	No_Focus	base	0.059909846
564	564	daki_HL_1	4	227.7046683	disyllable	HL	1	F1_1	1	Female	Block_1	No_Focus	base	0.115107866
565	565	daki_HL_1	5	231.0245907	disyllable	HL	1	F1_1	1	Female	Block_1	No_Focus	base	0.195891882
566	566	daki_HL_1	6	235.377749	disyllable	HL	1	F1_1	1	Female	Block_1	No_Focus	base	0.300076287
567	567	daki_HL_1	7	241.2297275	disyllable	HL	1	F1_1	1	Female	Block_1	No_Focus	base	0.437136077
568	568	daki_HL_1	8	247.5530577	disyllable	HL	1	F1_1	1	Female	Block_1	No_Focus	base	0.58154717
569	569	daki_HL_1	9	254.5133418	disyllable	HL	1	F1_1	1	Female	Block_1	No_Focus	base	0.736300498
570	570	daki_HL_1	10	261.4513554	disyllable	HL	1	F1_1	1	Female	Block_1	No_Focus	base	0.886402921
571	571	daki_HL_1	11	268.3312588	disyllable	HL	1	F1_1	1	Female	Block_1	No_Focus	base	1.031365337
572	572	daki_HL_1	12	274.813561	disyllable	HL	1	F1_1	1	Female	Block_1	No_Focus	base	1.164588769
573	573	daki_HL_1	13	280.9467626	disyllable	HL	1	F1_1	1	Female	Block_1	No_Focus	base	1.287775434
574	574	daki_HL_1	14	285.8303017	disyllable	HL	1	F1_1	1	Female	Block_1	No_Focus	base	1.383954269
575	575	daki_HL_1	15	290.3750518	disyllable	HL	1	F1_1	1	Female	Block_1	No_Focus	base	1.471995903
576	576	daki_HL_1	16	294.8676081	disyllable	HL	1	F1_1	1	Female	Block_1	No_Focus	base	1.557682411
577	577	daki_HL_1	17	299.0176213	disyllable	HL	1	F1_1	1	Female	Block_1	No_Focus	base	1.63568345
578	578	daki_HL_1	18	302.3634543	disyllable	HL	1	F1_1	1	Female	Block_1	No_Focus	base	1.697785416
579	579	daki_HL_1	19	304.7742236	disyllable	HL	1	F1_1	1	Female	Block_1	No_Focus	base	1.742107188
580	580	daki_HL_1	20	306.4326039	disyllable	HL	1	F1_1	1	Female	Block_1	No_Focus	base	1.772393289
581	581	daki_HL_2	1	308.2598882	disyllable	HL	2	F1_1	1	Female	Block_1	No_Focus	base	1.805574777
582	582	daki_HL_2	2	305.792014	disyllable	HL	2	F1_1	1	Female	Block_1	No_Focus	base	1.760714016
583	583	daki_HL_2	3	303.3241398	disyllable	HL	2	F1_1	1	Female	Block_1	No_Focus	base	1.715489738
584	584	daki_HL_2	4	300.1412226	disyllable	HL	2	F1_1	1	Female	Block_1	No_Focus	base	1.656615759
585	585	daki_HL_2	5	296.5160167	disyllable	HL	2	F1_1	1	Female	Block_1	No_Focus	base	1.588795496
586	586	daki_HL_2	6	292.9195602	disyllable	HL	2	F1_1	1	Female	Block_1	No_Focus	base	1.520688736
587	587	daki_HL_2	7	289.4163417	disyllable	HL	2	F1_1	1	Female	Block_1	No_Focus	base	1.453538852
588	588	daki_HL_2	8	285.9131232	disyllable	HL	2	F1_1	1	Female	Block_1	No_Focus	base	1.385571188
589	589	daki_HL_2	9	282.4216125	disyllable	HL	2	F1_1	1	Female	Block_1	No_Focus	base	1.316996948
590	590	daki_HL_2	10	278.9321112	disyllable	HL	2	F1_1	1	Female	Block_1	No_Focus	base	1.247609851
591	591	daki_HL_2	11	276.0974198	disyllable	HL	2	F1_1	1	Female	Block_1	No_Focus	base	1.190601322
592	592	daki_HL_2	12	273.9971399	disyllable	HL	2	F1_1	1	Female	Block_1	No_Focus	base	1.14798379
593	593	daki_HL_2	13	271.916262	disyllable	HL	2	F1_1	1	Female	Block_1	No_Focus	base	1.105436558
594	594	daki_HL_2	14	270.0335228	disyllable	HL	2	F1_1	1	Female	Block_1	No_Focus	base	1.066659109
595	595	daki_HL_2	15	268.1507836	disyllable	HL	2	F1_1	1	Female	Block_1	No_Focus	base	1.027610347
596	596	daki_HL_2	16	266.4666818	disyllable	HL	2	F1_1	1	Female	Block_1	No_Focus	base	0.992448393
597	597	daki_HL_2	17	264.8648906	disyllable	HL	2	F1_1	1	Female	Block_1	No_Focus	base	0.958798169
598	598	daki_HL_2	18	263.4445798	disyllable	HL	2	F1_1	1	Female	Block_1	No_Focus	base	0.928789799
599	599	daki_HL_2	19	262.4014255	disyllable	HL	2	F1_1	1	Female	Block_1	No_Focus	base	0.906646777
600	600	daki_HL_2	20	261.3582712	disyllable	HL	2	F1_1	1	Female	Block_1	No_Focus	base	0.88441555
621	621	deko_HL_1	1	245.0809566	disyllable	HL	1	F1_1	1	Female	Block_1	No_Focus	base	0.525533781
622	622	deko_HL_1	2	242.2130721	disyllable	HL	1	F1_1	1	Female	Block_1	No_Focus	base	0.45984035
623	623	deko_HL_1	3	239.6269131	disyllable	HL	1	F1_1	1	Female	Block_1	No_Focus	base	0.399929853
624	624	deko_HL_1	4	240.8580701	disyllable	HL	1	F1_1	1	Female	Block_1	No_Focus	base	0.428530835
625	625	deko_HL_1	5	242.5837698	disyllable	HL	1	F1_1	1	Female	Block_1	No_Focus	base	0.46837541
626	626	deko_HL_1	6	247.4126683	disyllable	HL	1	F1_1	1	Female	Block_1	No_Focus	base	0.578381209
627	627	deko_HL_1	7	252.9491517	disyllable	HL	1	F1_1	1	Female	Block_1	No_Focus	base	0.701894566
628	628	deko_HL_1	8	261.2097837	disyllable	HL	1	F1_1	1	Female	Block_1	No_Focus	base	0.881243841
629	629	deko_HL_1	9	269.2998309	disyllable	HL	1	F1_1	1	Female	Block_1	No_Focus	base	1.051474519
630	630	deko_HL_1	10	276.9399704	disyllable	HL	1	F1_1	1	Female	Block_1	No_Focus	base	1.207606775
631	631	deko_HL_1	11	284.2667113	disyllable	HL	1	F1_1	1	Female	Block_1	No_Focus	base	1.353340156
632	632	deko_HL_1	12	290.9948751	disyllable	HL	1	F1_1	1	Female	Block_1	No_Focus	base	1.483896311
633	633	deko_HL_1	13	296.8466491	disyllable	HL	1	F1_1	1	Female	Block_1	No_Focus	base	1.595015227
634	634	deko_HL_1	14	301.4496005	disyllable	HL	1	F1_1	1	Female	Block_1	No_Focus	base	1.680891866
635	635	deko_HL_1	15	304.8676736	disyllable	HL	1	F1_1	1	Female	Block_1	No_Focus	base	1.743818192
636	636	deko_HL_1	16	307.0078089	disyllable	HL	1	F1_1	1	Female	Block_1	No_Focus	base	1.782859675
637	637	deko_HL_1	17	307.9483424	disyllable	HL	1	F1_1	1	Female	Block_1	No_Focus	base	1.799931378
638	638	deko_HL_1	18	307.9067358	disyllable	HL	1	F1_1	1	Female	Block_1	No_Focus	base	1.799177276
639	639	deko_HL_1	19	306.9025621	disyllable	HL	1	F1_1	1	Female	Block_1	No_Focus	base	1.780946079
640	640	deko_HL_1	20	305.3048296	disyllable	HL	1	F1_1	1	Female	Block_1	No_Focus	base	1.75181525
641	641	deko_HL_2	1	302.3002722	disyllable	HL	2	F1_1	1	Female	Block_1	No_Focus	base	1.696619073
642	642	deko_HL_2	2	301.2640331	disyllable	HL	2	F1_1	1	Female	Block_1	No_Focus	base	1.677455203
643	643	deko_HL_2	3	300.227794	disyllable	HL	2	F1_1	1	Female	Block_1	No_Focus	base	1.658225302
644	644	deko_HL_2	4	298.9747624	disyllable	HL	2	F1_1	1	Female	Block_1	No_Focus	base	1.634883447
645	645	deko_HL_2	5	297.4130218	disyllable	HL	2	F1_1	1	Female	Block_1	No_Focus	base	1.605653534
646	646	deko_HL_2	6	295.8512812	disyllable	HL	2	F1_1	1	Female	Block_1	No_Focus	base	1.576269728
647	647	deko_HL_2	7	293.6733345	disyllable	HL	2	F1_1	1	Female	Block_1	No_Focus	base	1.535032103
648	648	deko_HL_2	8	291.364757	disyllable	HL	2	F1_1	1	Female	Block_1	No_Focus	base	1.490985854
649	649	deko_HL_2	9	288.7650728	disyllable	HL	2	F1_1	1	Female	Block_1	No_Focus	base	1.440965741
650	650	deko_HL_2	10	285.2314639	disyllable	HL	2	F1_1	1	Female	Block_1	No_Focus	base	1.372249236
651	651	deko_HL_2	11	281.697855	disyllable	HL	2	F1_1	1	Female	Block_1	No_Focus	base	1.302676105
652	652	deko_HL_2	12	278.2555362	disyllable	HL	2	F1_1	1	Female	Block_1	No_Focus	base	1.234056052
653	653	deko_HL_2	13	274.8623358	disyllable	HL	2	F1_1	1	Female	Block_1	No_Focus	base	1.165579225
654	654	deko_HL_2	14	271.526883	disyllable	HL	2	F1_1	1	Female	Block_1	No_Focus	base	1.097438863
655	655	deko_HL_2	15	269.0544052	disyllable	HL	2	F1_1	1	Female	Block_1	No_Focus	base	1.046385919
656	656	deko_HL_2	16	266.5819274	disyllable	HL	2	F1_1	1	Female	Block_1	No_Focus	base	0.994861652
657	657	deko_HL_2	17	264.7997687	disyllable	HL	2	F1_1	1	Female	Block_1	No_Focus	base	0.957425795
658	658	deko_HL_2	18	263.7797869	disyllable	HL	2	F1_1	1	Female	Block_1	No_Focus	base	0.935886625
659	659	deko_HL_2	19	262.7598051	disyllable	HL	2	F1_1	1	Female	Block_1	No_Focus	base	0.914264006
660	660	deko_HL_2	20	262.6479757	disyllable	HL	2	F1_1	1	Female	Block_1	No_Focus	base	0.911888228
681	681	tako_HL_1	1	268.9151527	disyllable	HL	1	F1_1	1	Female	Block_1	No_Focus	base	1.043496626
682	682	tako_HL_1	2	269.1648387	disyllable	HL	1	F1_1	1	Female	Block_1	No_Focus	base	1.048676196
683	683	tako_HL_1	3	269.4145248	disyllable	HL	1	F1_1	1	Female	Block_1	No_Focus	base	1.053850966
684	684	tako_HL_1	4	270.9234557	disyllable	HL	1	F1_1	1	Female	Block_1	No_Focus	base	1.08502201
685	685	tako_HL_1	5	273.2819984	disyllable	HL	1	F1_1	1	Female	Block_1	No_Focus	base	1.133398008
686	686	tako_HL_1	6	275.9731964	disyllable	HL	1	F1_1	1	Female	Block_1	No_Focus	base	1.188089695
687	687	tako_HL_1	7	280.0443018	disyllable	HL	1	F1_1	1	Female	Block_1	No_Focus	base	1.269819039
688	688	tako_HL_1	8	284.1154072	disyllable	HL	1	F1_1	1	Female	Block_1	No_Focus	base	1.350368787
689	689	tako_HL_1	9	288.8087007	disyllable	HL	1	F1_1	1	Female	Block_1	No_Focus	base	1.441808888
690	690	tako_HL_1	10	293.6660264	disyllable	HL	1	F1_1	1	Female	Block_1	No_Focus	base	1.534893216
691	691	tako_HL_1	11	298.0624562	disyllable	HL	1	F1_1	1	Female	Block_1	No_Focus	base	1.617827104
692	692	tako_HL_1	12	301.7333988	disyllable	HL	1	F1_1	1	Female	Block_1	No_Focus	base	1.686143653
693	693	tako_HL_1	13	305.4043413	disyllable	HL	1	F1_1	1	Female	Block_1	No_Focus	base	1.753634054
694	694	tako_HL_1	14	307.3206032	disyllable	HL	1	F1_1	1	Female	Block_1	No_Focus	base	1.788543028
695	695	tako_HL_1	15	309.2112472	disyllable	HL	1	F1_1	1	Female	Block_1	No_Focus	base	1.82277264
696	696	tako_HL_1	16	309.9961703	disyllable	HL	1	F1_1	1	Female	Block_1	No_Focus	base	1.836922025
697	697	tako_HL_1	17	309.9893381	disyllable	HL	1	F1_1	1	Female	Block_1	No_Focus	base	1.836799019
698	698	tako_HL_1	18	309.7031177	disyllable	HL	1	F1_1	1	Female	Block_1	No_Focus	base	1.831643519
699	699	tako_HL_1	19	308.1428731	disyllable	HL	1	F1_1	1	Female	Block_1	No_Focus	base	1.803455813
700	700	tako_HL_1	20	306.5826284	disyllable	HL	1	F1_1	1	Female	Block_1	No_Focus	base	1.775125016
701	701	tako_HL_2	1	300.146108	disyllable	HL	2	F1_1	1	Female	Block_1	No_Focus	base	1.656706601
702	702	tako_HL_2	2	297.294605	disyllable	HL	2	F1_1	1	Female	Block_1	No_Focus	base	1.603430961
703	703	tako_HL_2	3	294.443102	disyllable	HL	2	F1_1	1	Female	Block_1	No_Focus	base	1.549641856
704	704	tako_HL_2	4	291.5968481	disyllable	HL	2	F1_1	1	Female	Block_1	No_Focus	base	1.49542976
705	705	tako_HL_2	5	288.7541926	disyllable	HL	2	F1_1	1	Female	Block_1	No_Focus	base	1.440755452
706	706	tako_HL_2	6	285.9422501	disyllable	HL	2	F1_1	1	Female	Block_1	No_Focus	base	1.38613972
707	707	tako_HL_2	7	283.2642263	disyllable	HL	2	F1_1	1	Female	Block_1	No_Focus	base	1.333623414
708	708	tako_HL_2	8	280.5862025	disyllable	HL	2	F1_1	1	Female	Block_1	No_Focus	base	1.280608245
709	709	tako_HL_2	9	278.0109597	disyllable	HL	2	F1_1	1	Female	Block_1	No_Focus	base	1.22914835
710	710	tako_HL_2	10	275.4647345	disyllable	HL	2	F1_1	1	Female	Block_1	No_Focus	base	1.177797494
711	711	tako_HL_2	11	272.9054705	disyllable	HL	2	F1_1	1	Female	Block_1	No_Focus	base	1.125703128
712	712	tako_HL_2	12	270.3242993	disyllable	HL	2	F1_1	1	Female	Block_1	No_Focus	base	1.072665648
713	713	tako_HL_2	13	267.743128	disyllable	HL	2	F1_1	1	Female	Block_1	No_Focus	base	1.019119304
714	714	tako_HL_2	14	266.4981635	disyllable	HL	2	F1_1	1	Female	Block_1	No_Focus	base	0.993107728
715	715	tako_HL_2	15	265.2996722	disyllable	HL	2	F1_1	1	Female	Block_1	No_Focus	base	0.967952085
716	716	tako_HL_2	16	264.8553553	disyllable	HL	2	F1_1	1	Female	Block_1	No_Focus	base	0.958597244
717	717	tako_HL_2	17	265.0044057	disyllable	HL	2	F1_1	1	Female	Block_1	No_Focus	base	0.961737164
718	718	tako_HL_2	18	265.3882203	disyllable	HL	2	F1_1	1	Female	Block_1	No_Focus	base	0.969814543
719	719	tako_HL_2	19	267.0722323	disyllable	HL	2	F1_1	1	Female	Block_1	No_Focus	base	1.005117057
720	720	tako_HL_2	20	268.7562443	disyllable	HL	2	F1_1	1	Female	Block_1	No_Focus	base	1.040197671
761	761	teko_HL_1	1	267.1678627	disyllable	HL	1	F1_1	1	Female	Block_1	No_Focus	base	1.007115105
762	762	teko_HL_1	2	269.2836711	disyllable	HL	1	F1_1	1	Female	Block_1	No_Focus	base	1.051139608
763	763	teko_HL_1	3	271.3994795	disyllable	HL	1	F1_1	1	Female	Block_1	No_Focus	base	1.094819553
764	764	teko_HL_1	4	273.7046482	disyllable	HL	1	F1_1	1	Female	Block_1	No_Focus	base	1.142022835
765	765	teko_HL_1	5	276.1555782	disyllable	HL	1	F1_1	1	Female	Block_1	No_Focus	base	1.191776817
766	766	teko_HL_1	6	278.6613279	disyllable	HL	1	F1_1	1	Female	Block_1	No_Focus	base	1.242189211
767	767	teko_HL_1	7	281.5336279	disyllable	HL	1	F1_1	1	Female	Block_1	No_Focus	base	1.299421455
768	768	teko_HL_1	8	284.4059279	disyllable	HL	1	F1_1	1	Female	Block_1	No_Focus	base	1.35607275
769	769	teko_HL_1	9	287.2076904	disyllable	HL	1	F1_1	1	Female	Block_1	No_Focus	base	1.410784246
770	770	teko_HL_1	10	289.9785193	disyllable	HL	1	F1_1	1	Female	Block_1	No_Focus	base	1.464369275
771	771	teko_HL_1	11	292.4034308	disyllable	HL	1	F1_1	1	Female	Block_1	No_Focus	base	1.510846143
772	772	teko_HL_1	12	293.8448194	disyllable	HL	1	F1_1	1	Female	Block_1	No_Focus	base	1.538290103
773	773	teko_HL_1	13	295.2862079	disyllable	HL	1	F1_1	1	Female	Block_1	No_Focus	base	1.565599768
774	774	teko_HL_1	14	295.9796866	disyllable	HL	1	F1_1	1	Female	Block_1	No_Focus	base	1.578691493
775	775	teko_HL_1	15	296.5147891	disyllable	HL	1	F1_1	1	Female	Block_1	No_Focus	base	1.58877239
776	776	teko_HL_1	16	296.4810952	disyllable	HL	1	F1_1	1	Female	Block_1	No_Focus	base	1.588138161
777	777	teko_HL_1	17	295.5588534	disyllable	HL	1	F1_1	1	Female	Block_1	No_Focus	base	1.570750526
778	778	teko_HL_1	18	294.6366116	disyllable	HL	1	F1_1	1	Female	Block_1	No_Focus	base	1.553308551
779	779	teko_HL_1	19	292.5984071	disyllable	HL	1	F1_1	1	Female	Block_1	No_Focus	base	1.514566384
780	780	teko_HL_1	20	290.5080413	disyllable	HL	1	F1_1	1	Female	Block_1	No_Focus	base	1.474551397
781	781	teko_HL_2	1	286.2565001	disyllable	HL	2	F1_1	1	Female	Block_1	No_Focus	base	1.392269922
782	782	teko_HL_2	2	283.8300895	disyllable	HL	2	F1_1	1	Female	Block_1	No_Focus	base	1.344761297
783	783	teko_HL_2	3	281.403679	disyllable	HL	2	F1_1	1	Female	Block_1	No_Focus	base	1.296844784
784	784	teko_HL_2	4	278.9213743	disyllable	HL	2	F1_1	1	Female	Block_1	No_Focus	base	1.247395016
785	785	teko_HL_2	5	276.3998198	disyllable	HL	2	F1_1	1	Female	Block_1	No_Focus	base	1.196710716
786	786	teko_HL_2	6	273.8899691	disyllable	HL	2	F1_1	1	Female	Block_1	No_Focus	base	1.145800397
787	787	teko_HL_2	7	271.4353179	disyllable	HL	2	F1_1	1	Female	Block_1	No_Focus	base	1.095556485
788	788	teko_HL_2	8	268.9806666	disyllable	HL	2	F1_1	1	Female	Block_1	No_Focus	base	1.044856133
789	789	teko_HL_2	9	266.0846803	disyllable	HL	2	F1_1	1	Female	Block_1	No_Focus	base	0.984441759
790	790	teko_HL_2	10	263.0511576	disyllable	HL	2	F1_1	1	Female	Block_1	No_Focus	base	0.920448947
791	791	teko_HL_2	11	260.2337293	disyllable	HL	2	F1_1	1	Female	Block_1	No_Focus	base	0.860350224
792	792	teko_HL_2	12	257.8178402	disyllable	HL	2	F1_1	1	Female	Block_1	No_Focus	base	0.808296295
793	793	teko_HL_2	13	255.4019511	disyllable	HL	2	F1_1	1	Female	Block_1	No_Focus	base	0.75575229
794	794	teko_HL_2	14	253.9907712	disyllable	HL	2	F1_1	1	Female	Block_1	No_Focus	base	0.724829611
795	795	teko_HL_2	15	252.646751	disyllable	HL	2	F1_1	1	Female	Block_1	No_Focus	base	0.695218423
796	796	teko_HL_2	16	252.0334606	disyllable	HL	2	F1_1	1	Female	Block_1	No_Focus	base	0.681654151
797	797	teko_HL_2	17	252.0818049	disyllable	HL	2	F1_1	1	Female	Block_1	No_Focus	base	0.68272459
798	798	teko_HL_2	18	252.3069172	disyllable	HL	2	F1_1	1	Female	Block_1	No_Focus	base	0.687706321
799	799	teko_HL_2	19	253.9295991	disyllable	HL	2	F1_1	1	Female	Block_1	No_Focus	base	0.723485286
800	800	teko_HL_2	20	255.5522809	disyllable	HL	2	F1_1	1	Female	Block_1	No_Focus	base	0.759036338
821	821	deki_LH_1	1	220.5350688	disyllable	LH	1	F1_1	1	Female	Block_1	No_Focus	base	-0.063445461
822	822	deki_LH_1	2	207.5670783	disyllable	LH	1	F1_1	1	Female	Block_1	No_Focus	base	-0.401669546
823	823	deki_LH_1	3	195.2689089	disyllable	LH	1	F1_1	1	Female	Block_1	No_Focus	base	-0.742543292
824	824	deki_LH_1	4	186.5462478	disyllable	LH	1	F1_1	1	Female	Block_1	No_Focus	base	-0.997588854
825	825	deki_LH_1	5	179.2230397	disyllable	LH	1	F1_1	1	Female	Block_1	No_Focus	base	-1.22109967
826	826	deki_LH_1	6	174.9352485	disyllable	LH	1	F1_1	1	Female	Block_1	No_Focus	base	-1.356245859
827	827	deki_LH_1	7	172.773689	disyllable	LH	1	F1_1	1	Female	Block_1	No_Focus	base	-1.425636884
828	828	deki_LH_1	8	172.9779201	disyllable	LH	1	F1_1	1	Female	Block_1	No_Focus	base	-1.419043565
829	829	deki_LH_1	9	173.0979939	disyllable	LH	1	F1_1	1	Female	Block_1	No_Focus	base	-1.415170781
830	830	deki_LH_1	10	173.1688775	disyllable	LH	1	F1_1	1	Female	Block_1	No_Focus	base	-1.412885807
831	831	deki_LH_1	11	173.0390924	disyllable	LH	1	F1_1	1	Female	Block_1	No_Focus	base	-1.417070216
832	832	deki_LH_1	12	172.8556081	disyllable	LH	1	F1_1	1	Female	Block_1	No_Focus	base	-1.422991303
833	833	deki_LH_1	13	172.2900978	disyllable	LH	1	F1_1	1	Female	Block_1	No_Focus	base	-1.441280086
834	834	deki_LH_1	14	171.9183203	disyllable	LH	1	F1_1	1	Female	Block_1	No_Focus	base	-1.453336222
835	835	deki_LH_1	15	173.3921505	disyllable	LH	1	F1_1	1	Female	Block_1	No_Focus	base	-1.405694582
836	836	deki_LH_1	16	175.462012	disyllable	LH	1	F1_1	1	Female	Block_1	No_Focus	base	-1.339465484
837	837	deki_LH_1	17	179.2088028	disyllable	LH	1	F1_1	1	Female	Block_1	No_Focus	base	-1.221543028
838	838	deki_LH_1	18	184.1015067	disyllable	LH	1	F1_1	1	Female	Block_1	No_Focus	base	-1.07121366
839	839	deki_LH_1	19	190.5766283	disyllable	LH	1	F1_1	1	Female	Block_1	No_Focus	base	-0.878292802
840	840	deki_LH_1	20	193.8325354	disyllable	LH	1	F1_1	1	Female	Block_1	No_Focus	base	-0.783748573
841	841	deki_LH_2	1	211.521043	disyllable	LH	2	F1_1	1	Female	Block_1	No_Focus	base	-0.296355406
842	842	deki_LH_2	2	216.8179089	disyllable	LH	2	F1_1	1	Female	Block_1	No_Focus	base	-0.158317007
843	843	deki_LH_2	3	222.1147747	disyllable	LH	2	F1_1	1	Female	Block_1	No_Focus	base	-0.023610524
844	844	deki_LH_2	4	227.4116405	disyllable	LH	2	F1_1	1	Female	Block_1	No_Focus	base	0.107921111
845	845	deki_LH_2	5	231.92973	disyllable	LH	2	F1_1	1	Female	Block_1	No_Focus	base	0.217715371
846	846	deki_LH_2	6	236.4432781	disyllable	LH	2	F1_1	1	Female	Block_1	No_Focus	base	0.325284097
847	847	deki_LH_2	7	240.9568262	disyllable	LH	2	F1_1	1	Female	Block_1	No_Focus	base	0.430818698
848	848	deki_LH_2	8	244.5798252	disyllable	LH	2	F1_1	1	Female	Block_1	No_Focus	base	0.514110186
849	849	deki_LH_2	9	248.1923768	disyllable	LH	2	F1_1	1	Female	Block_1	No_Focus	base	0.595941967
850	850	deki_LH_2	10	251.8049284	disyllable	LH	2	F1_1	1	Female	Block_1	No_Focus	base	0.676591214
851	851	deki_LH_2	11	252.5605845	disyllable	LH	2	F1_1	1	Female	Block_1	No_Focus	base	0.69331465
852	852	deki_LH_2	12	253.2656706	disyllable	LH	2	F1_1	1	Female	Block_1	No_Focus	base	0.708873856
853	853	deki_LH_2	13	253.9707567	disyllable	LH	2	F1_1	1	Female	Block_1	No_Focus	base	0.724389805
854	854	deki_LH_2	14	252.866886	disyllable	LH	2	F1_1	1	Female	Block_1	No_Focus	base	0.700079165
855	855	deki_LH_2	15	251.7200681	disyllable	LH	2	F1_1	1	Female	Block_1	No_Focus	base	0.674710036
856	856	deki_LH_2	16	250.5732501	disyllable	LH	2	F1_1	1	Female	Block_1	No_Focus	base	0.649225061
857	857	deki_LH_2	17	247.3863246	disyllable	LH	2	F1_1	1	Female	Block_1	No_Focus	base	0.577786924
858	858	deki_LH_2	18	244.1384936	disyllable	LH	2	F1_1	1	Female	Block_1	No_Focus	base	0.504030363
859	859	deki_LH_2	19	240.8906626	disyllable	LH	2	F1_1	1	Female	Block_1	No_Focus	base	0.429286002
860	860	deki_LH_2	20	240.7612936	disyllable	LH	2	F1_1	1	Female	Block_1	No_Focus	base	0.426287922
861	861	doku_LH_1	1	223.8136704	disyllable	LH	1	F1_1	1	Female	Block_1	No_Focus	base	0.018915032
862	862	doku_LH_1	2	216.4105196	disyllable	LH	1	F1_1	1	Female	Block_1	No_Focus	base	-0.168813378
863	863	doku_LH_1	3	209.0073687	disyllable	LH	1	F1_1	1	Female	Block_1	No_Focus	base	-0.363076813
864	864	doku_LH_1	4	202.7889069	disyllable	LH	1	F1_1	1	Female	Block_1	No_Focus	base	-0.531646677
865	865	doku_LH_1	5	196.628586	disyllable	LH	1	F1_1	1	Female	Block_1	No_Focus	base	-0.703816511
866	866	doku_LH_1	6	191.8376826	disyllable	LH	1	F1_1	1	Female	Block_1	No_Focus	base	-0.841484346
867	867	doku_LH_1	7	187.1881298	disyllable	LH	1	F1_1	1	Female	Block_1	No_Focus	base	-0.978418111
868	868	doku_LH_1	8	184.2938649	disyllable	LH	1	F1_1	1	Female	Block_1	No_Focus	base	-1.065385346
869	869	doku_LH_1	9	181.6861591	disyllable	LH	1	F1_1	1	Female	Block_1	No_Focus	base	-1.144919731
870	870	doku_LH_1	10	179.2962333	disyllable	LH	1	F1_1	1	Female	Block_1	No_Focus	base	-1.218820866
871	871	doku_LH_1	11	176.9564403	disyllable	LH	1	F1_1	1	Female	Block_1	No_Focus	base	-1.292132333
872	872	doku_LH_1	12	174.9191643	disyllable	LH	1	F1_1	1	Female	Block_1	No_Focus	base	-1.356759026
873	873	doku_LH_1	13	172.9742531	disyllable	LH	1	F1_1	1	Female	Block_1	No_Focus	base	-1.41916188
874	874	doku_LH_1	14	174.0034429	disyllable	LH	1	F1_1	1	Female	Block_1	No_Focus	base	-1.386053224
875	875	doku_LH_1	15	176.1931676	disyllable	LH	1	F1_1	1	Female	Block_1	No_Focus	base	-1.316257373
876	876	doku_LH_1	16	181.1030819	disyllable	LH	1	F1_1	1	Female	Block_1	No_Focus	base	-1.162859564
877	877	doku_LH_1	17	187.3375006	disyllable	LH	1	F1_1	1	Female	Block_1	No_Focus	base	-0.973966363
878	878	doku_LH_1	18	196.2566757	disyllable	LH	1	F1_1	1	Female	Block_1	No_Focus	base	-0.714382714
879	879	doku_LH_1	19	206.7815435	disyllable	LH	1	F1_1	1	Female	Block_1	No_Focus	base	-0.422831045
880	880	doku_LH_1	20	211.894933	disyllable	LH	1	F1_1	1	Female	Block_1	No_Focus	base	-0.286498898
881	881	doku_LH_2	1	242.2839783	disyllable	LH	2	F1_1	1	Female	Block_1	No_Focus	base	0.461473926
882	882	doku_LH_2	2	253.2384945	disyllable	LH	2	F1_1	1	Female	Block_1	No_Focus	base	0.708274961
883	883	doku_LH_2	3	264.1930107	disyllable	LH	2	F1_1	1	Female	Block_1	No_Focus	base	0.944622778
884	884	doku_LH_2	4	273.530887	disyllable	LH	2	F1_1	1	Female	Block_1	No_Focus	base	1.138478581
885	885	doku_LH_2	5	282.0523754	disyllable	LH	2	F1_1	1	Female	Block_1	No_Focus	base	1.30969552
886	886	doku_LH_2	6	289.5451289	disyllable	LH	2	F1_1	1	Female	Block_1	No_Focus	base	1.45602181
887	887	doku_LH_2	7	294.9389266	disyllable	LH	2	F1_1	1	Female	Block_1	No_Focus	base	1.559032117
888	888	doku_LH_2	8	300.3327242	disyllable	LH	2	F1_1	1	Female	Block_1	No_Focus	base	1.660175551
889	889	doku_LH_2	9	301.8855027	disyllable	LH	2	F1_1	1	Female	Block_1	No_Focus	base	1.688956356
890	890	doku_LH_2	10	303.4126371	disyllable	LH	2	F1_1	1	Female	Block_1	No_Focus	base	1.717117819
891	891	doku_LH_2	11	304.3039505	disyllable	LH	2	F1_1	1	Female	Block_1	No_Focus	base	1.73348885
892	892	doku_LH_2	12	304.8645329	disyllable	LH	2	F1_1	1	Female	Block_1	No_Focus	base	1.743760696
893	893	doku_LH_2	13	304.6789198	disyllable	LH	2	F1_1	1	Female	Block_1	No_Focus	base	1.740361703
894	894	doku_LH_2	14	302.9241367	disyllable	LH	2	F1_1	1	Female	Block_1	No_Focus	base	1.708124966
895	895	doku_LH_2	15	301.1693536	disyllable	LH	2	F1_1	1	Female	Block_1	No_Focus	base	1.675700945
896	896	doku_LH_2	16	297.8198212	disyllable	LH	2	F1_1	1	Female	Block_1	No_Focus	base	1.613282047
897	897	doku_LH_2	17	294.4488513	disyllable	LH	2	F1_1	1	Female	Block_1	No_Focus	base	1.549750831
898	898	doku_LH_2	18	290.4687287	disyllable	LH	2	F1_1	1	Female	Block_1	No_Focus	base	1.473796097
899	899	doku_LH_2	19	286.1623159	disyllable	LH	2	F1_1	1	Female	Block_1	No_Focus	base	1.390433339
900	900	doku_LH_2	20	283.2109565	disyllable	LH	2	F1_1	1	Female	Block_1	No_Focus	base	1.332573759
921	921	doku_LH_1	1	219.4986821	disyllable	LH	1	F1_1	1	Female	Block_1	No_Focus	base	-0.089735003
922	922	doku_LH_1	2	208.9762677	disyllable	LH	1	F1_1	1	Female	Block_1	No_Focus	base	-0.363907355
923	923	doku_LH_1	3	198.5204837	disyllable	LH	1	F1_1	1	Female	Block_1	No_Focus	base	-0.65037406
924	924	doku_LH_1	4	191.0464646	disyllable	LH	1	F1_1	1	Female	Block_1	No_Focus	base	-0.864550531
925	925	doku_LH_1	5	183.7074061	disyllable	LH	1	F1_1	1	Female	Block_1	No_Focus	base	-1.083173665
926	926	doku_LH_1	6	179.3206704	disyllable	LH	1	F1_1	1	Female	Block_1	No_Focus	base	-1.21806025
927	927	doku_LH_1	7	175.1379411	disyllable	LH	1	F1_1	1	Female	Block_1	No_Focus	base	-1.349782988
928	928	doku_LH_1	8	173.8623611	disyllable	LH	1	F1_1	1	Female	Block_1	No_Focus	base	-1.390580173
929	929	doku_LH_1	9	172.6348078	disyllable	LH	1	F1_1	1	Female	Block_1	No_Focus	base	-1.430124925
930	930	doku_LH_1	10	171.9085424	disyllable	LH	1	F1_1	1	Female	Block_1	No_Focus	base	-1.453653655
931	931	doku_LH_1	11	171.1835721	disyllable	LH	1	F1_1	1	Female	Block_1	No_Focus	base	-1.477239774
932	932	doku_LH_1	12	170.4691577	disyllable	LH	1	F1_1	1	Female	Block_1	No_Focus	base	-1.50058039
933	933	doku_LH_1	13	169.744999	disyllable	LH	1	F1_1	1	Female	Block_1	No_Focus	base	-1.524339402
934	934	doku_LH_1	14	168.9562832	disyllable	LH	1	F1_1	1	Female	Block_1	No_Focus	base	-1.55033207
935	935	doku_LH_1	15	168.7914584	disyllable	LH	1	F1_1	1	Female	Block_1	No_Focus	base	-1.55577931
936	936	doku_LH_1	16	172.0803911	disyllable	LH	1	F1_1	1	Female	Block_1	No_Focus	base	-1.448077329
937	937	doku_LH_1	17	175.9972624	disyllable	LH	1	F1_1	1	Female	Block_1	No_Focus	base	-1.322466276
938	938	doku_LH_1	18	182.8772851	disyllable	LH	1	F1_1	1	Female	Block_1	No_Focus	base	-1.108450005
939	939	doku_LH_1	19	190.5287638	disyllable	LH	1	F1_1	1	Female	Block_1	No_Focus	base	-0.879694694
940	940	doku_LH_1	20	201.3304271	disyllable	LH	1	F1_1	1	Female	Block_1	No_Focus	base	-0.571931276
941	941	doku_LH_2	1	239.490163	disyllable	LH	2	F1_1	1	Female	Block_1	No_Focus	base	0.396743952
942	942	doku_LH_2	2	245.380754	disyllable	LH	2	F1_1	1	Female	Block_1	No_Focus	base	0.532356684
943	943	doku_LH_2	3	251.2713451	disyllable	LH	2	F1_1	1	Female	Block_1	No_Focus	base	0.664752217
944	944	doku_LH_2	4	257.1619361	disyllable	LH	2	F1_1	1	Female	Block_1	No_Focus	base	0.794079662
945	945	doku_LH_2	5	262.5352273	disyllable	LH	2	F1_1	1	Female	Block_1	No_Focus	base	0.909491902
946	946	doku_LH_2	6	266.7404454	disyllable	LH	2	F1_1	1	Female	Block_1	No_Focus	base	0.998179337
947	947	doku_LH_2	7	270.9456634	disyllable	LH	2	F1_1	1	Female	Block_1	No_Focus	base	1.085479473
948	948	doku_LH_2	8	275.1508814	disyllable	LH	2	F1_1	1	Female	Block_1	No_Focus	base	1.171435045
949	949	doku_LH_2	9	277.218665	disyllable	LH	2	F1_1	1	Female	Block_1	No_Focus	base	1.213220367
950	950	doku_LH_2	10	277.9419812	disyllable	LH	2	F1_1	1	Female	Block_1	No_Focus	base	1.227763438
951	951	doku_LH_2	11	278.6652974	disyllable	LH	2	F1_1	1	Female	Block_1	No_Focus	base	1.242268712
952	952	doku_LH_2	12	279.3886136	disyllable	LH	2	F1_1	1	Female	Block_1	No_Focus	base	1.256736383
953	953	doku_LH_2	13	276.7064304	disyllable	LH	2	F1_1	1	Female	Block_1	No_Focus	base	1.202898355
954	954	doku_LH_2	14	273.7313518	disyllable	LH	2	F1_1	1	Female	Block_1	No_Focus	base	1.142567316
955	955	doku_LH_2	15	270.7562733	disyllable	LH	2	F1_1	1	Female	Block_1	No_Focus	base	1.08157697
956	956	doku_LH_2	16	267.3772866	disyllable	LH	2	F1_1	1	Female	Block_1	No_Focus	base	1.011488193
957	957	doku_LH_2	17	262.6286556	disyllable	LH	2	F1_1	1	Female	Block_1	No_Focus	base	0.911477677
958	958	doku_LH_2	18	257.8800247	disyllable	LH	2	F1_1	1	Female	Block_1	No_Focus	base	0.809642258
959	959	doku_LH_2	19	253.1313938	disyllable	LH	2	F1_1	1	Female	Block_1	No_Focus	base	0.705914098
960	960	doku_LH_2	20	250.911165	disyllable	LH	2	F1_1	1	Female	Block_1	No_Focus	base	0.65674642
961	961	toku_LH_1	1	225.6009246	disyllable	LH	1	F1_1	1	Female	Block_1	No_Focus	base	0.063305305
962	962	toku_LH_1	2	218.1793666	disyllable	LH	1	F1_1	1	Female	Block_1	No_Focus	base	-0.123381633
963	963	toku_LH_1	3	210.7578086	disyllable	LH	1	F1_1	1	Female	Block_1	No_Focus	base	-0.31653003
964	964	toku_LH_1	4	203.6113159	disyllable	LH	1	F1_1	1	Female	Block_1	No_Focus	base	-0.509058516
965	965	toku_LH_1	5	197.7880632	disyllable	LH	1	F1_1	1	Female	Block_1	No_Focus	base	-0.671002857
966	966	toku_LH_1	6	191.9648104	disyllable	LH	1	F1_1	1	Female	Block_1	No_Focus	base	-0.837787094
967	967	toku_LH_1	7	186.8315038	disyllable	LH	1	F1_1	1	Female	Block_1	No_Focus	base	-0.989061136
968	968	toku_LH_1	8	183.0127648	disyllable	LH	1	F1_1	1	Female	Block_1	No_Focus	base	-1.104316961
969	969	toku_LH_1	9	179.1940259	disyllable	LH	1	F1_1	1	Female	Block_1	No_Focus	base	-1.222003241
970	970	toku_LH_1	10	176.5029472	disyllable	LH	1	F1_1	1	Female	Block_1	No_Focus	base	-1.306453479
971	971	toku_LH_1	11	174.8683507	disyllable	LH	1	F1_1	1	Female	Block_1	No_Focus	base	-1.358380545
972	972	toku_LH_1	12	173.2337541	disyllable	LH	1	F1_1	1	Female	Block_1	No_Focus	base	-1.410795292
973	973	toku_LH_1	13	172.9947131	disyllable	LH	1	F1_1	1	Female	Block_1	No_Focus	base	-1.418501772
974	974	toku_LH_1	14	173.387384	disyllable	LH	1	F1_1	1	Female	Block_1	No_Focus	base	-1.405848005
975	975	toku_LH_1	15	173.7800549	disyllable	LH	1	F1_1	1	Female	Block_1	No_Focus	base	-1.393222863
976	976	toku_LH_1	16	175.9972508	disyllable	LH	1	F1_1	1	Female	Block_1	No_Focus	base	-1.322466644
977	977	toku_LH_1	17	178.510253	disyllable	LH	1	F1_1	1	Female	Block_1	No_Focus	base	-1.243340304
978	978	toku_LH_1	18	181.0953984	disyllable	LH	1	F1_1	1	Female	Block_1	No_Focus	base	-1.163096351
979	979	toku_LH_1	19	185.8221537	disyllable	LH	1	F1_1	1	Female	Block_1	No_Focus	base	-1.019294319
980	980	toku_LH_1	20	190.5489089	disyllable	LH	1	F1_1	1	Female	Block_1	No_Focus	base	-0.879104626
981	981	toku_LH_2	1	214.3436083	disyllable	LH	2	F1_1	1	Female	Block_1	No_Focus	base	-0.222373566
982	982	toku_LH_2	2	220.0560305	disyllable	LH	2	F1_1	1	Female	Block_1	No_Focus	base	-0.075581615
983	983	toku_LH_2	3	225.7684526	disyllable	LH	2	F1_1	1	Female	Block_1	No_Focus	base	0.067448178
984	984	toku_LH_2	4	231.3049255	disyllable	LH	2	F1_1	1	Female	Block_1	No_Focus	base	0.20266006
985	985	toku_LH_2	5	235.7734981	disyllable	LH	2	F1_1	1	Female	Block_1	No_Focus	base	0.309452038
986	986	toku_LH_2	6	240.2420708	disyllable	LH	2	F1_1	1	Female	Block_1	No_Focus	base	0.41423889
987	987	toku_LH_2	7	244.2844517	disyllable	LH	2	F1_1	1	Female	Block_1	No_Focus	base	0.507365998
988	988	toku_LH_2	8	247.246572	disyllable	LH	2	F1_1	1	Female	Block_1	No_Focus	base	0.574633203
989	989	toku_LH_2	9	250.2086923	disyllable	LH	2	F1_1	1	Female	Block_1	No_Focus	base	0.641099297
990	990	toku_LH_2	10	251.9329949	disyllable	LH	2	F1_1	1	Female	Block_1	No_Focus	base	0.679428985
991	991	toku_LH_2	11	251.9782546	disyllable	LH	2	F1_1	1	Female	Block_1	No_Focus	base	0.68043153
992	992	toku_LH_2	12	252.0235143	disyllable	LH	2	F1_1	1	Female	Block_1	No_Focus	base	0.681433895
993	993	toku_LH_2	13	251.2360348	disyllable	LH	2	F1_1	1	Female	Block_1	No_Focus	base	0.663967875
994	994	toku_LH_2	14	249.8095608	disyllable	LH	2	F1_1	1	Female	Block_1	No_Focus	base	0.63218932
995	995	toku_LH_2	15	248.3830868	disyllable	LH	2	F1_1	1	Female	Block_1	No_Focus	base	0.600228781
996	996	toku_LH_2	16	245.6453129	disyllable	LH	2	F1_1	1	Female	Block_1	No_Focus	base	0.538370695
997	997	toku_LH_2	17	242.3648281	disyllable	LH	2	F1_1	1	Female	Block_1	No_Focus	base	0.463336006
998	998	toku_LH_2	18	239.0843433	disyllable	LH	2	F1_1	1	Female	Block_1	No_Focus	base	0.387278746
999	999	toku_LH_2	19	238.5792796	disyllable	LH	2	F1_1	1	Female	Block_1	No_Focus	base	0.375476341
1000	1000	toku_LH_2	20	238.5688711	disyllable	LH	2	F1_1	1	Female	Block_1	No_Focus	base	0.375232851
1001	1001	toku_LH_1	1	223.735102	disyllable	LH	1	F1_1	1	Female	Block_1	No_Focus	base	0.016955493
1002	1002	toku_LH_1	2	218.2589569	disyllable	LH	1	F1_1	1	Female	Block_1	No_Focus	base	-0.121346075
1003	1003	toku_LH_1	3	212.7828118	disyllable	LH	1	F1_1	1	Female	Block_1	No_Focus	base	-0.263162104
1004	1004	toku_LH_1	4	207.6921172	disyllable	LH	1	F1_1	1	Female	Block_1	No_Focus	base	-0.398308517
1005	1005	toku_LH_1	5	203.0851184	disyllable	LH	1	F1_1	1	Female	Block_1	No_Focus	base	-0.523500439
1006	1006	toku_LH_1	6	198.4781196	disyllable	LH	1	F1_1	1	Female	Block_1	No_Focus	base	-0.651565179
1007	1007	toku_LH_1	7	195.0650711	disyllable	LH	1	F1_1	1	Female	Block_1	No_Focus	base	-0.748372302
1008	1008	toku_LH_1	8	191.8041825	disyllable	LH	1	F1_1	1	Female	Block_1	No_Focus	base	-0.842459036
1009	1009	toku_LH_1	9	189.0309697	disyllable	LH	1	F1_1	1	Female	Block_1	No_Focus	base	-0.923742127
1010	1010	toku_LH_1	10	187.2458965	disyllable	LH	1	F1_1	1	Female	Block_1	No_Focus	base	-0.97669605
1011	1011	toku_LH_1	11	185.4608234	disyllable	LH	1	F1_1	1	Female	Block_1	No_Focus	base	-1.030157221
1012	1012	toku_LH_1	12	185.039263	disyllable	LH	1	F1_1	1	Female	Block_1	No_Focus	base	-1.04285764
1013	1013	toku_LH_1	13	185.0160014	disyllable	LH	1	F1_1	1	Female	Block_1	No_Focus	base	-1.043559288
1014	1014	toku_LH_1	14	185.3509731	disyllable	LH	1	F1_1	1	Female	Block_1	No_Focus	base	-1.033463915
1015	1015	toku_LH_1	15	186.9754565	disyllable	LH	1	F1_1	1	Female	Block_1	No_Focus	base	-0.984762618
1016	1016	toku_LH_1	16	188.59994	disyllable	LH	1	F1_1	1	Female	Block_1	No_Focus	base	-0.93648262
1017	1017	toku_LH_1	17	191.353964	disyllable	LH	1	F1_1	1	Female	Block_1	No_Focus	base	-0.855574747
1018	1018	toku_LH_1	18	194.687568	disyllable	LH	1	F1_1	1	Female	Block_1	No_Focus	base	-0.759183603
1019	1019	toku_LH_1	19	197.7156768	disyllable	LH	1	F1_1	1	Female	Block_1	No_Focus	base	-0.673045784
1020	1020	toku_LH_1	20	198.1222829	disyllable	LH	1	F1_1	1	Female	Block_1	No_Focus	base	-0.66158002
1021	1021	toku_LH_2	1	211.6333657	disyllable	LH	2	F1_1	1	Female	Block_1	No_Focus	base	-0.293392519
1022	1022	toku_LH_2	2	215.3754499	disyllable	LH	2	F1_1	1	Female	Block_1	No_Focus	base	-0.195571046
1023	1023	toku_LH_2	3	219.117534	disyllable	LH	2	F1_1	1	Female	Block_1	No_Focus	base	-0.099434641
1024	1024	toku_LH_2	4	222.8596181	disyllable	LH	2	F1_1	1	Female	Block_1	No_Focus	base	-0.004926229
1025	1025	toku_LH_2	5	226.2060082	disyllable	LH	2	F1_1	1	Female	Block_1	No_Focus	base	0.0782542
1026	1026	toku_LH_2	6	229.3719745	disyllable	LH	2	F1_1	1	Female	Block_1	No_Focus	base	0.155824759
1027	1027	toku_LH_2	7	232.5379408	disyllable	LH	2	F1_1	1	Female	Block_1	No_Focus	base	0.232331934
1028	1028	toku_LH_2	8	235.384599	disyllable	LH	2	F1_1	1	Female	Block_1	No_Focus	base	0.300238705
1029	1029	toku_LH_2	9	237.6960164	disyllable	LH	2	F1_1	1	Female	Block_1	No_Focus	base	0.354775931
1030	1030	toku_LH_2	10	240.0074337	disyllable	LH	2	F1_1	1	Female	Block_1	No_Focus	base	0.408785379
1031	1031	toku_LH_2	11	242.167002	disyllable	LH	2	F1_1	1	Female	Block_1	No_Focus	base	0.458778705
1032	1032	toku_LH_2	12	241.9679041	disyllable	LH	2	F1_1	1	Female	Block_1	No_Focus	base	0.454188346
1033	1033	toku_LH_2	13	241.7688061	disyllable	LH	2	F1_1	1	Female	Block_1	No_Focus	base	0.449594206
1034	1034	toku_LH_2	14	241.5697081	disyllable	LH	2	F1_1	1	Female	Block_1	No_Focus	base	0.444996281
1035	1035	toku_LH_2	15	240.0752825	disyllable	LH	2	F1_1	1	Female	Block_1	No_Focus	base	0.41036289
1036	1036	toku_LH_2	16	238.1428723	disyllable	LH	2	F1_1	1	Female	Block_1	No_Focus	base	0.36525817
1037	1037	toku_LH_2	17	236.2104621	disyllable	LH	2	F1_1	1	Female	Block_1	No_Focus	base	0.319785953
1038	1038	toku_LH_2	18	233.4985946	disyllable	LH	2	F1_1	1	Female	Block_1	No_Focus	base	0.255340731
1039	1039	toku_LH_2	19	229.770787	disyllable	LH	2	F1_1	1	Female	Block_1	No_Focus	base	0.165520198
1040	1040	toku_LH_2	20	226.0429794	disyllable	LH	2	F1_1	1	Female	Block_1	No_Focus	base	0.074230431
1041	1041	deki_LH_1	1	204.7708979	disyllable	LH	1	F1_1	1	Female	Block_1	No_Focus	base	-0.477364142
1042	1042	deki_LH_1	2	197.3669091	disyllable	LH	1	F1_1	1	Female	Block_1	No_Focus	base	-0.682899382
1043	1043	deki_LH_1	3	189.9629204	disyllable	LH	1	F1_1	1	Female	Block_1	No_Focus	base	-0.8962943
1044	1044	deki_LH_1	4	184.3885629	disyllable	LH	1	F1_1	1	Female	Block_1	No_Focus	base	-1.062518299
1045	1045	deki_LH_1	5	178.9835928	disyllable	LH	1	F1_1	1	Female	Block_1	No_Focus	base	-1.228561099
1046	1046	deki_LH_1	6	175.4957365	disyllable	LH	1	F1_1	1	Female	Block_1	No_Focus	base	-1.338392886
1047	1047	deki_LH_1	7	172.3990698	disyllable	LH	1	F1_1	1	Female	Block_1	No_Focus	base	-1.437751232
1048	1048	deki_LH_1	8	171.0826816	disyllable	LH	1	F1_1	1	Female	Block_1	No_Focus	base	-1.480530052
1049	1049	deki_LH_1	9	170.3731064	disyllable	LH	1	F1_1	1	Female	Block_1	No_Focus	base	-1.503725937
1050	1050	deki_LH_1	10	170.0603251	disyllable	LH	1	F1_1	1	Female	Block_1	No_Focus	base	-1.513981395
1051	1051	deki_LH_1	11	169.9509899	disyllable	LH	1	F1_1	1	Female	Block_1	No_Focus	base	-1.517570722
1052	1052	deki_LH_1	12	169.9266503	disyllable	LH	1	F1_1	1	Female	Block_1	No_Focus	base	-1.518370072
1053	1053	deki_LH_1	13	169.9647939	disyllable	LH	1	F1_1	1	Female	Block_1	No_Focus	base	-1.517117428
1054	1054	deki_LH_1	14	171.0319229	disyllable	LH	1	F1_1	1	Female	Block_1	No_Focus	base	-1.482186147
1055	1055	deki_LH_1	15	173.1632529	disyllable	LH	1	F1_1	1	Female	Block_1	No_Focus	base	-1.413067085
1056	1056	deki_LH_1	16	176.1033393	disyllable	LH	1	F1_1	1	Female	Block_1	No_Focus	base	-1.31910348
1057	1057	deki_LH_1	17	180.2225055	disyllable	LH	1	F1_1	1	Female	Block_1	No_Focus	base	-1.190062485
1058	1058	deki_LH_1	18	184.9775841	disyllable	LH	1	F1_1	1	Female	Block_1	No_Focus	base	-1.044718276
1059	1059	deki_LH_1	19	191.0709143	disyllable	LH	1	F1_1	1	Female	Block_1	No_Focus	base	-0.863836325
1060	1060	deki_LH_1	20	195.8878937	disyllable	LH	1	F1_1	1	Female	Block_1	No_Focus	base	-0.72487983
1061	1061	deki_LH_2	1	212.9440688	disyllable	LH	2	F1_1	1	Female	Block_1	No_Focus	base	-0.258934115
1062	1062	deki_LH_2	2	218.3548751	disyllable	LH	2	F1_1	1	Female	Block_1	No_Focus	base	-0.118893908
1063	1063	deki_LH_2	3	223.7656815	disyllable	LH	2	F1_1	1	Female	Block_1	No_Focus	base	0.017718245
1064	1064	deki_LH_2	4	228.540383	disyllable	LH	2	F1_1	1	Female	Block_1	No_Focus	base	0.135553789
1065	1065	deki_LH_2	5	232.7404606	disyllable	LH	2	F1_1	1	Female	Block_1	No_Focus	base	0.23719042
1066	1066	deki_LH_2	6	236.8887757	disyllable	LH	2	F1_1	1	Female	Block_1	No_Focus	base	0.33578982
1067	1067	deki_LH_2	7	240.0695054	disyllable	LH	2	F1_1	1	Female	Block_1	No_Focus	base	0.410228588
1068	1068	deki_LH_2	8	243.2502352	disyllable	LH	2	F1_1	1	Female	Block_1	No_Focus	base	0.483687565
1069	1069	deki_LH_2	9	245.8175717	disyllable	LH	2	F1_1	1	Female	Block_1	No_Focus	base	0.54228304
1070	1070	deki_LH_2	10	247.9336967	disyllable	LH	2	F1_1	1	Female	Block_1	No_Focus	base	0.590122042
1071	1071	deki_LH_2	11	250.0860366	disyllable	LH	2	F1_1	1	Female	Block_1	No_Focus	base	0.638362717
1072	1072	deki_LH_2	12	252.5587481	disyllable	LH	2	F1_1	1	Female	Block_1	No_Focus	base	0.693274069
1073	1073	deki_LH_2	13	255.0314597	disyllable	LH	2	F1_1	1	Female	Block_1	No_Focus	base	0.747650416
1074	1074	deki_LH_2	14	256.4371574	disyllable	LH	2	F1_1	1	Female	Block_1	No_Focus	base	0.778327947
1075	1075	deki_LH_2	15	257.2079566	disyllable	LH	2	F1_1	1	Female	Block_1	No_Focus	base	0.795078332
1076	1076	deki_LH_2	16	257.6522077	disyllable	LH	2	F1_1	1	Female	Block_1	No_Focus	base	0.804709649
1077	1077	deki_LH_2	17	256.2794576	disyllable	LH	2	F1_1	1	Female	Block_1	No_Focus	base	0.774894739
1078	1078	deki_LH_2	18	254.9067074	disyllable	LH	2	F1_1	1	Female	Block_1	No_Focus	base	0.744919695
1079	1079	deki_LH_2	19	251.8766177	disyllable	LH	2	F1_1	1	Female	Block_1	No_Focus	base	0.678179924
1080	1080	deki_LH_2	20	248.0584396	disyllable	LH	2	F1_1	1	Female	Block_1	No_Focus	base	0.592929333
1101	1101	doki_HL_1	1	252.8175069	disyllable	HL	1	F1_1	1	Female	Block_1	No_Focus	base	0.698989207
1102	1102	doki_HL_1	2	249.7128655	disyllable	HL	1	F1_1	1	Female	Block_1	No_Focus	base	0.630028609
1103	1103	doki_HL_1	3	246.6082241	disyllable	HL	1	F1_1	1	Female	Block_1	No_Focus	base	0.560205249
1104	1104	doki_HL_1	4	245.1869602	disyllable	HL	1	F1_1	1	Female	Block_1	No_Focus	base	0.527947205
1105	1105	doki_HL_1	5	244.0070022	disyllable	HL	1	F1_1	1	Female	Block_1	No_Focus	base	0.501023633
1106	1106	doki_HL_1	6	244.6882404	disyllable	HL	1	F1_1	1	Female	Block_1	No_Focus	base	0.516583559
1107	1107	doki_HL_1	7	245.9923568	disyllable	HL	1	F1_1	1	Female	Block_1	No_Focus	base	0.54624996
1108	1108	doki_HL_1	8	248.7588521	disyllable	HL	1	F1_1	1	Female	Block_1	No_Focus	base	0.608665677
1109	1109	doki_HL_1	9	252.4069861	disyllable	HL	1	F1_1	1	Female	Block_1	No_Focus	base	0.689919417
1110	1110	doki_HL_1	10	256.5903902	disyllable	HL	1	F1_1	1	Female	Block_1	No_Focus	base	0.781661885
1111	1111	doki_HL_1	11	261.3122797	disyllable	HL	1	F1_1	1	Female	Block_1	No_Focus	base	0.88343336
1112	1112	doki_HL_1	12	265.8147646	disyllable	HL	1	F1_1	1	Female	Block_1	No_Focus	base	0.978777475
1113	1113	doki_HL_1	13	269.9486408	disyllable	HL	1	F1_1	1	Female	Block_1	No_Focus	base	1.064904492
1114	1114	doki_HL_1	14	274.2214014	disyllable	HL	1	F1_1	1	Female	Block_1	No_Focus	base	1.15254991
1115	1115	doki_HL_1	15	278.9158508	disyllable	HL	1	F1_1	1	Female	Block_1	No_Focus	base	1.247284493
1116	1116	doki_HL_1	16	283.6087213	disyllable	HL	1	F1_1	1	Female	Block_1	No_Focus	base	1.340406754
1117	1117	doki_HL_1	17	288.2902691	disyllable	HL	1	F1_1	1	Female	Block_1	No_Focus	base	1.431781504
1118	1118	doki_HL_1	18	292.9718168	disyllable	HL	1	F1_1	1	Female	Block_1	No_Focus	base	1.521684302
1119	1119	doki_HL_1	19	297.2239318	disyllable	HL	1	F1_1	1	Female	Block_1	No_Focus	base	1.602104068
1120	1120	doki_HL_1	20	301.474757	disyllable	HL	1	F1_1	1	Female	Block_1	No_Focus	base	1.681357596
1121	1121	doki_HL_2	1	310.3237711	disyllable	HL	2	F1_1	1	Female	Block_1	No_Focus	base	1.842816914
1122	1122	doki_HL_2	2	310.1729183	disyllable	HL	2	F1_1	1	Female	Block_1	No_Focus	base	1.840103223
1123	1123	doki_HL_2	3	310.0220655	disyllable	HL	2	F1_1	1	Female	Block_1	No_Focus	base	1.837388213
1124	1124	doki_HL_2	4	308.7559001	disyllable	HL	2	F1_1	1	Female	Block_1	No_Focus	base	1.814547872
1125	1125	doki_HL_2	5	305.7347519	disyllable	HL	2	F1_1	1	Female	Block_1	No_Focus	base	1.759668819
1126	1126	doki_HL_2	6	302.7136036	disyllable	HL	2	F1_1	1	Female	Block_1	No_Focus	base	1.704244769
1127	1127	doki_HL_2	7	298.1950414	disyllable	HL	2	F1_1	1	Female	Block_1	No_Focus	base	1.620309137
1128	1128	doki_HL_2	8	293.24707	disyllable	HL	2	F1_1	1	Female	Block_1	No_Focus	base	1.52692536
1129	1129	doki_HL_2	9	288.1741732	disyllable	HL	2	F1_1	1	Female	Block_1	No_Focus	base	1.429533532
1130	1130	doki_HL_2	10	282.4723309	disyllable	HL	2	F1_1	1	Female	Block_1	No_Focus	base	1.317999126
1131	1131	doki_HL_2	11	276.7704887	disyllable	HL	2	F1_1	1	Female	Block_1	No_Focus	base	1.204190235
1132	1132	doki_HL_2	12	271.8004399	disyllable	HL	2	F1_1	1	Female	Block_1	No_Focus	base	1.103058814
1133	1133	doki_HL_2	13	267.4188508	disyllable	HL	2	F1_1	1	Female	Block_1	No_Focus	base	1.012355709
1134	1134	doki_HL_2	14	263.0372617	disyllable	HL	2	F1_1	1	Female	Block_1	No_Focus	base	0.920154115
1135	1135	doki_HL_2	15	260.1830997	disyllable	HL	2	F1_1	1	Female	Block_1	No_Focus	base	0.8592643
1136	1136	doki_HL_2	16	257.4215155	disyllable	HL	2	F1_1	1	Female	Block_1	No_Focus	base	0.799710341
1137	1137	doki_HL_2	17	255.2528172	disyllable	HL	2	F1_1	1	Female	Block_1	No_Focus	base	0.752492457
1138	1138	doki_HL_2	18	254.2801372	disyllable	HL	2	F1_1	1	Female	Block_1	No_Focus	base	0.731184363
1139	1139	doki_HL_2	19	253.3074572	disyllable	HL	2	F1_1	1	Female	Block_1	No_Focus	base	0.709794605
1140	1140	doki_HL_2	20	253.0362877	disyllable	HL	2	F1_1	1	Female	Block_1	No_Focus	base	0.703816799
1181	1181	toki_HL_1	1	292.7777585	disyllable	HL	1	F1_1	1	Female	Block_1	No_Focus	base	1.517986305
1182	1182	toki_HL_1	2	293.2191525	disyllable	HL	1	F1_1	1	Female	Block_1	No_Focus	base	1.526394011
1183	1183	toki_HL_1	3	293.6605465	disyllable	HL	1	F1_1	1	Female	Block_1	No_Focus	base	1.534789071
1184	1184	toki_HL_1	4	294.6544951	disyllable	HL	1	F1_1	1	Female	Block_1	No_Focus	base	1.553647293
1185	1185	toki_HL_1	5	295.9498272	disyllable	HL	1	F1_1	1	Female	Block_1	No_Focus	base	1.57812843
1186	1186	toki_HL_1	6	297.4380462	disyllable	HL	1	F1_1	1	Female	Block_1	No_Focus	base	1.606123106
1187	1187	toki_HL_1	7	299.38916	disyllable	HL	1	F1_1	1	Female	Block_1	No_Focus	base	1.642613781
1188	1188	toki_HL_1	8	301.3402739	disyllable	HL	1	F1_1	1	Female	Block_1	No_Focus	base	1.67886742
1189	1189	toki_HL_1	9	302.9427395	disyllable	HL	1	F1_1	1	Female	Block_1	No_Focus	base	1.708467693
1190	1190	toki_HL_1	10	304.5234234	disyllable	HL	1	F1_1	1	Female	Block_1	No_Focus	base	1.737512619
1191	1191	toki_HL_1	11	305.6136379	disyllable	HL	1	F1_1	1	Female	Block_1	No_Focus	base	1.757457497
1192	1192	toki_HL_1	12	306.3605661	disyllable	HL	1	F1_1	1	Female	Block_1	No_Focus	base	1.771081111
1193	1193	toki_HL_1	13	307.0012613	disyllable	HL	1	F1_1	1	Female	Block_1	No_Focus	base	1.782740646
1194	1194	toki_HL_1	14	307.2967705	disyllable	HL	1	F1_1	1	Female	Block_1	No_Focus	base	1.788110201
1195	1195	toki_HL_1	15	307.5922797	disyllable	HL	1	F1_1	1	Female	Block_1	No_Focus	base	1.793474595
1196	1196	toki_HL_1	16	307.096982	disyllable	HL	1	F1_1	1	Female	Block_1	No_Focus	base	1.784480507
1197	1197	toki_HL_1	17	306.4962888	disyllable	HL	1	F1_1	1	Female	Block_1	No_Focus	base	1.773553061
1198	1198	toki_HL_1	18	305.6820633	disyllable	HL	1	F1_1	1	Female	Block_1	No_Focus	base	1.758706928
1199	1199	toki_HL_1	19	304.6780711	disyllable	HL	1	F1_1	1	Female	Block_1	No_Focus	base	1.740346156
1200	1200	toki_HL_1	20	303.8306187	disyllable	HL	1	F1_1	1	Female	Block_1	No_Focus	base	1.724800997
1201	1201	toki_HL_2	1	300.6898766	disyllable	HL	2	F1_1	1	Female	Block_1	No_Focus	base	1.666808539
1202	1202	toki_HL_2	2	297.689672	disyllable	HL	2	F1_1	1	Female	Block_1	No_Focus	base	1.610842556
1203	1203	toki_HL_2	3	294.6894674	disyllable	HL	2	F1_1	1	Female	Block_1	No_Focus	base	1.554309665
1204	1204	toki_HL_2	4	291.2407911	disyllable	HL	2	F1_1	1	Female	Block_1	No_Focus	base	1.488610797
1205	1205	toki_HL_2	5	287.1960965	disyllable	HL	2	F1_1	1	Female	Block_1	No_Focus	base	1.410558948
1206	1206	toki_HL_2	6	283.151402	disyllable	HL	2	F1_1	1	Female	Block_1	No_Focus	base	1.331400033
1207	1207	toki_HL_2	7	278.8943319	disyllable	HL	2	F1_1	1	Female	Block_1	No_Focus	base	1.246853887
1208	1208	toki_HL_2	8	274.6023261	disyllable	HL	2	F1_1	1	Female	Block_1	No_Focus	base	1.160297252
1209	1209	toki_HL_2	9	270.3051496	disyllable	HL	2	F1_1	1	Female	Block_1	No_Focus	base	1.072270273
1210	1210	toki_HL_2	10	265.9951965	disyllable	HL	2	F1_1	1	Female	Block_1	No_Focus	base	0.982564544
1211	1211	toki_HL_2	11	261.6852434	disyllable	HL	2	F1_1	1	Female	Block_1	No_Focus	base	0.891393365
1212	1212	toki_HL_2	12	259.7895001	disyllable	HL	2	F1_1	1	Female	Block_1	No_Focus	base	0.850815002
1213	1213	toki_HL_2	13	258.8444117	disyllable	HL	2	F1_1	1	Female	Block_1	No_Focus	base	0.830474654
1214	1214	toki_HL_2	14	258.348271	disyllable	HL	2	F1_1	1	Female	Block_1	No_Focus	base	0.819766885
1215	1215	toki_HL_2	15	260.460471	disyllable	HL	2	F1_1	1	Female	Block_1	No_Focus	base	0.865210882
1216	1216	toki_HL_2	16	262.572671	disyllable	HL	2	F1_1	1	Female	Block_1	No_Focus	base	0.910287835
1217	1217	toki_HL_2	17	266.186223	disyllable	HL	2	F1_1	1	Female	Block_1	No_Focus	base	0.986571184
1218	1218	toki_HL_2	18	270.9039686	disyllable	HL	2	F1_1	1	Female	Block_1	No_Focus	base	1.084620559
1219	1219	toki_HL_2	19	275.5954845	disyllable	HL	2	F1_1	1	Female	Block_1	No_Focus	base	1.180445927
1220	1220	toki_HL_2	20	275.6151618	disyllable	HL	2	F1_1	1	Female	Block_1	No_Focus	base	1.180844396
1241	1241	toki_HL_1	1	296.1789471	disyllable	HL	1	F1_1	1	Female	Block_1	No_Focus	base	1.582447527
1242	1242	toki_HL_1	2	299.2448066	disyllable	HL	1	F1_1	1	Female	Block_1	No_Focus	base	1.639922172
1243	1243	toki_HL_1	3	302.3106662	disyllable	HL	1	F1_1	1	Female	Block_1	No_Focus	base	1.696810963
1244	1244	toki_HL_1	4	306.2005043	disyllable	HL	1	F1_1	1	Female	Block_1	No_Focus	base	1.768164458
1245	1245	toki_HL_1	5	310.2866274	disyllable	HL	1	F1_1	1	Female	Block_1	No_Focus	base	1.842148858
1246	1246	toki_HL_1	6	314.8074987	disyllable	HL	1	F1_1	1	Female	Block_1	No_Focus	base	1.922878061
1247	1247	toki_HL_1	7	319.600269	disyllable	HL	1	F1_1	1	Female	Block_1	No_Focus	base	2.007206245
1248	1248	toki_HL_1	8	324.4439909	disyllable	HL	1	F1_1	1	Female	Block_1	No_Focus	base	2.091155731
1249	1249	toki_HL_1	9	329.3572599	disyllable	HL	1	F1_1	1	Female	Block_1	No_Focus	base	2.17503977
1250	1250	toki_HL_1	10	333.8587824	disyllable	HL	1	F1_1	1	Female	Block_1	No_Focus	base	2.250802818
1251	1251	toki_HL_1	11	336.9853697	disyllable	HL	1	F1_1	1	Female	Block_1	No_Focus	base	2.302826182
1252	1252	toki_HL_1	12	340.0225782	disyllable	HL	1	F1_1	1	Female	Block_1	No_Focus	base	2.352902238
1253	1253	toki_HL_1	13	340.8011981	disyllable	HL	1	F1_1	1	Female	Block_1	No_Focus	base	2.365667724
1254	1254	toki_HL_1	14	341.579818	disyllable	HL	1	F1_1	1	Female	Block_1	No_Focus	base	2.378404078
1255	1255	toki_HL_1	15	341.3705604	disyllable	HL	1	F1_1	1	Female	Block_1	No_Focus	base	2.37498398
1256	1256	toki_HL_1	16	340.9810341	disyllable	HL	1	F1_1	1	Female	Block_1	No_Focus	base	2.368611992
1257	1257	toki_HL_1	17	340.4462555	disyllable	HL	1	F1_1	1	Female	Block_1	No_Focus	base	2.359852055
1258	1258	toki_HL_1	18	339.8343905	disyllable	HL	1	F1_1	1	Female	Block_1	No_Focus	base	2.349812512
1259	1259	toki_HL_1	19	339.0823136	disyllable	HL	1	F1_1	1	Female	Block_1	No_Focus	base	2.337447564
1260	1260	toki_HL_1	20	338.1662396	disyllable	HL	1	F1_1	1	Female	Block_1	No_Focus	base	2.322349227
1261	1261	toki_HL_2	1	335.1118822	disyllable	HL	2	F1_1	1	Female	Block_1	No_Focus	base	2.271711443
1262	1262	toki_HL_2	2	332.0186528	disyllable	HL	2	F1_1	1	Female	Block_1	No_Focus	base	2.219956624
1263	1263	toki_HL_2	3	328.9254234	disyllable	HL	2	F1_1	1	Female	Block_1	No_Focus	base	2.167717372
1264	1264	toki_HL_2	4	324.1255055	disyllable	HL	2	F1_1	1	Female	Block_1	No_Focus	base	2.085674484
1265	1265	toki_HL_2	5	318.8526128	disyllable	HL	2	F1_1	1	Female	Block_1	No_Focus	base	1.994134919
1266	1266	toki_HL_2	6	313.5309205	disyllable	HL	2	F1_1	1	Female	Block_1	No_Focus	base	1.900200269
1267	1267	toki_HL_2	7	308.1718112	disyllable	HL	2	F1_1	1	Female	Block_1	No_Focus	base	1.803979912
1268	1268	toki_HL_2	8	302.9582289	disyllable	HL	2	F1_1	1	Female	Block_1	No_Focus	base	1.708753044
1269	1269	toki_HL_2	9	298.0160826	disyllable	HL	2	F1_1	1	Female	Block_1	No_Focus	base	1.616958716
1270	1270	toki_HL_2	10	293.2340529	disyllable	HL	2	F1_1	1	Female	Block_1	No_Focus	base	1.526677614
1271	1271	toki_HL_2	11	289.5047072	disyllable	HL	2	F1_1	1	Female	Block_1	No_Focus	base	1.455242617
1272	1272	toki_HL_2	12	285.7753616	disyllable	HL	2	F1_1	1	Female	Block_1	No_Focus	base	1.382881419
1273	1273	toki_HL_2	13	282.9467225	disyllable	HL	2	F1_1	1	Female	Block_1	No_Focus	base	1.327364239
1274	1274	toki_HL_2	14	280.2017259	disyllable	HL	2	F1_1	1	Female	Block_1	No_Focus	base	1.272955492
1275	1275	toki_HL_2	15	278.1939372	disyllable	HL	2	F1_1	1	Female	Block_1	No_Focus	base	1.232820406
1276	1276	toki_HL_2	16	276.5050621	disyllable	HL	2	F1_1	1	Female	Block_1	No_Focus	base	1.19883536
1277	1277	toki_HL_2	17	275.2899988	disyllable	HL	2	F1_1	1	Female	Block_1	No_Focus	base	1.174256136
1278	1278	toki_HL_2	18	274.5861	disyllable	HL	2	F1_1	1	Female	Block_1	No_Focus	base	1.159967461
1279	1279	toki_HL_2	19	274.3061741	disyllable	HL	2	F1_1	1	Female	Block_1	No_Focus	base	1.154274969
1280	1280	toki_HL_2	20	275.2079634	disyllable	HL	2	F1_1	1	Female	Block_1	No_Focus	base	1.172592755
1301	1301	doki_HL_1	1	235.5458652	disyllable	HL	1	F1_1	1	Female	Block_1	No_Focus	base	0.304061077
1302	1302	doki_HL_1	2	237.0271038	disyllable	HL	1	F1_1	1	Female	Block_1	No_Focus	base	0.339047854
1303	1303	doki_HL_1	3	238.5083424	disyllable	HL	1	F1_1	1	Female	Block_1	No_Focus	base	0.373816669
1304	1304	doki_HL_1	4	240.8438548	disyllable	HL	1	F1_1	1	Female	Block_1	No_Focus	base	0.428201434
1305	1305	doki_HL_1	5	243.6925645	disyllable	HL	1	F1_1	1	Female	Block_1	No_Focus	base	0.493827012
1306	1306	doki_HL_1	6	246.8825474	disyllable	HL	1	F1_1	1	Female	Block_1	No_Focus	base	0.566410081
1307	1307	doki_HL_1	7	251.0995165	disyllable	HL	1	F1_1	1	Female	Block_1	No_Focus	base	0.66093438
1308	1308	doki_HL_1	8	255.3164857	disyllable	HL	1	F1_1	1	Female	Block_1	No_Focus	base	0.753884384
1309	1309	doki_HL_1	9	260.0658466	disyllable	HL	1	F1_1	1	Female	Block_1	No_Focus	base	0.856748596
1310	1310	doki_HL_1	10	264.8918677	disyllable	HL	1	F1_1	1	Female	Block_1	No_Focus	base	0.959366584
1311	1311	doki_HL_1	11	269.6240024	disyllable	HL	1	F1_1	1	Female	Block_1	No_Focus	base	1.058188713
1312	1312	doki_HL_1	12	274.2618153	disyllable	HL	1	F1_1	1	Female	Block_1	No_Focus	base	1.153372369
1313	1313	doki_HL_1	13	278.8516222	disyllable	HL	1	F1_1	1	Female	Block_1	No_Focus	base	1.245999143
1314	1314	doki_HL_1	14	283.1008914	disyllable	HL	1	F1_1	1	Female	Block_1	No_Focus	base	1.330404355
1315	1315	doki_HL_1	15	287.3501605	disyllable	HL	1	F1_1	1	Female	Block_1	No_Focus	base	1.413552057
1316	1316	doki_HL_1	16	290.3441793	disyllable	HL	1	F1_1	1	Female	Block_1	No_Focus	base	1.471402496
1317	1317	doki_HL_1	17	292.9158988	disyllable	HL	1	F1_1	1	Female	Block_1	No_Focus	base	1.520618974
1318	1318	doki_HL_1	18	294.7263811	disyllable	HL	1	F1_1	1	Female	Block_1	No_Focus	base	1.555008721
1319	1319	doki_HL_1	19	295.2571126	disyllable	HL	1	F1_1	1	Female	Block_1	No_Focus	base	1.565049826
1320	1320	doki_HL_1	20	295.7878442	disyllable	HL	1	F1_1	1	Female	Block_1	No_Focus	base	1.575072899
1321	1321	doki_HL_2	1	294.821734	disyllable	HL	2	F1_1	1	Female	Block_1	No_Focus	base	1.55681407
1322	1322	doki_HL_2	2	292.1198904	disyllable	HL	2	F1_1	1	Female	Block_1	No_Focus	base	1.505431629
1323	1323	doki_HL_2	3	289.4180467	disyllable	HL	2	F1_1	1	Female	Block_1	No_Focus	base	1.453571731
1324	1324	doki_HL_2	4	286.0900179	disyllable	HL	2	F1_1	1	Female	Block_1	No_Focus	base	1.389023125
1325	1325	doki_HL_2	5	282.4409098	disyllable	HL	2	F1_1	1	Female	Block_1	No_Focus	base	1.317378277
1326	1326	doki_HL_2	6	278.8957784	disyllable	HL	2	F1_1	1	Female	Block_1	No_Focus	base	1.246882834
1327	1327	doki_HL_2	7	275.5694879	disyllable	HL	2	F1_1	1	Female	Block_1	No_Focus	base	1.179919448
1328	1328	doki_HL_2	8	272.2431974	disyllable	HL	2	F1_1	1	Female	Block_1	No_Focus	base	1.112142846
1329	1329	doki_HL_2	9	268.8577081	disyllable	HL	2	F1_1	1	Female	Block_1	No_Focus	base	1.042304295
1330	1330	doki_HL_2	10	265.4712034	disyllable	HL	2	F1_1	1	Female	Block_1	No_Focus	base	0.971559387
1331	1331	doki_HL_2	11	262.4780204	disyllable	HL	2	F1_1	1	Female	Block_1	No_Focus	base	0.908275647
1332	1332	doki_HL_2	12	259.7020902	disyllable	HL	2	F1_1	1	Female	Block_1	No_Focus	base	0.848936859
1333	1333	doki_HL_2	13	256.4677869	disyllable	HL	2	F1_1	1	Female	Block_1	No_Focus	base	0.778994523
1334	1334	doki_HL_2	14	252.1901206	disyllable	HL	2	F1_1	1	Female	Block_1	No_Focus	base	0.68512217
1335	1335	doki_HL_2	15	247.9124543	disyllable	HL	2	F1_1	1	Female	Block_1	No_Focus	base	0.58964385
1336	1336	doki_HL_2	16	241.8067421	disyllable	HL	2	F1_1	1	Female	Block_1	No_Focus	base	0.450469862
1337	1337	doki_HL_2	17	235.6372264	disyllable	HL	2	F1_1	1	Female	Block_1	No_Focus	base	0.306225382
1338	1338	doki_HL_2	18	228.4771958	disyllable	HL	2	F1_1	1	Female	Block_1	No_Focus	base	0.134010517
1339	1339	doki_HL_2	19	220.7287181	disyllable	HL	2	F1_1	1	Female	Block_1	No_Focus	base	-0.058546951
1340	1340	doki_HL_2	20	215.2067351	disyllable	HL	2	F1_1	1	Female	Block_1	No_Focus	base	-0.199944691
1341	1341	daku_LH_1	1	194.2918392	disyllable	LH	1	F1_1	1	Female	Block_1	No_Focus	base	-0.770539398
1342	1342	daku_LH_1	2	186.8812159	disyllable	LH	1	F1_1	1	Female	Block_1	No_Focus	base	-0.987576327
1343	1343	daku_LH_1	3	179.4705926	disyllable	LH	1	F1_1	1	Female	Block_1	No_Focus	base	-1.213396122
1344	1344	daku_LH_1	4	174.6348056	disyllable	LH	1	F1_1	1	Female	Block_1	No_Focus	base	-1.365839295
1345	1345	daku_LH_1	5	169.8978159	disyllable	LH	1	F1_1	1	Female	Block_1	No_Focus	base	-1.519317187
1346	1346	daku_LH_1	6	167.4690436	disyllable	LH	1	F1_1	1	Female	Block_1	No_Focus	base	-1.599676877
1347	1347	daku_LH_1	7	165.2244732	disyllable	LH	1	F1_1	1	Female	Block_1	No_Focus	base	-1.674985004
1348	1348	daku_LH_1	8	165.0625268	disyllable	LH	1	F1_1	1	Female	Block_1	No_Focus	base	-1.680458014
1349	1349	daku_LH_1	9	165.1602396	disyllable	LH	1	F1_1	1	Female	Block_1	No_Focus	base	-1.677155149
1350	1350	daku_LH_1	10	165.3918237	disyllable	LH	1	F1_1	1	Female	Block_1	No_Focus	base	-1.669334995
1351	1351	daku_LH_1	11	165.6466273	disyllable	LH	1	F1_1	1	Female	Block_1	No_Focus	base	-1.660743404
1352	1352	daku_LH_1	12	166.0189252	disyllable	LH	1	F1_1	1	Female	Block_1	No_Focus	base	-1.648213817
1353	1353	daku_LH_1	13	166.4178517	disyllable	LH	1	F1_1	1	Female	Block_1	No_Focus	base	-1.634819197
1354	1354	daku_LH_1	14	170.3232171	disyllable	LH	1	F1_1	1	Female	Block_1	No_Focus	base	-1.505360442
1355	1355	daku_LH_1	15	175.227482	disyllable	LH	1	F1_1	1	Female	Block_1	No_Focus	base	-1.346930351
1356	1356	daku_LH_1	16	183.2129842	disyllable	LH	1	F1_1	1	Female	Block_1	No_Focus	base	-1.098214519
1357	1357	daku_LH_1	17	192.2735966	disyllable	LH	1	F1_1	1	Female	Block_1	No_Focus	base	-0.828816864
1358	1358	daku_LH_1	18	204.2464433	disyllable	LH	1	F1_1	1	Female	Block_1	No_Focus	base	-0.491676553
1359	1359	daku_LH_1	19	217.4415175	disyllable	LH	1	F1_1	1	Female	Block_1	No_Focus	base	-0.142287894
1360	1360	daku_LH_1	20	222.6572359	disyllable	LH	1	F1_1	1	Female	Block_1	No_Focus	base	-0.009996773
1361	1361	daku_LH_2	1	257.1681803	disyllable	LH	2	F1_1	1	Female	Block_1	No_Focus	base	0.794215175
1362	1362	daku_LH_2	2	267.5348926	disyllable	LH	2	F1_1	1	Female	Block_1	No_Focus	base	1.014776987
1363	1363	daku_LH_2	3	277.9016049	disyllable	LH	2	F1_1	1	Female	Block_1	No_Focus	base	1.226952626
1364	1364	daku_LH_2	4	286.4634159	disyllable	LH	2	F1_1	1	Female	Block_1	No_Focus	base	1.396302639
1365	1365	daku_LH_2	5	293.345842	disyllable	LH	2	F1_1	1	Female	Block_1	No_Focus	base	1.528804865
1366	1366	daku_LH_2	6	300.0986004	disyllable	LH	2	F1_1	1	Female	Block_1	No_Focus	base	1.655823153
1367	1367	daku_LH_2	7	303.3815099	disyllable	LH	2	F1_1	1	Female	Block_1	No_Focus	base	1.716545227
1368	1368	daku_LH_2	8	306.6644194	disyllable	LH	2	F1_1	1	Female	Block_1	No_Focus	base	1.776613748
1369	1369	daku_LH_2	9	307.8951293	disyllable	LH	2	F1_1	1	Female	Block_1	No_Focus	base	1.798966894
1370	1370	daku_LH_2	10	307.4739442	disyllable	LH	2	F1_1	1	Female	Block_1	No_Focus	base	1.791327063
1371	1371	daku_LH_2	11	307.036032	disyllable	LH	2	F1_1	1	Female	Block_1	No_Focus	base	1.783372716
1372	1372	daku_LH_2	12	306.3826779	disyllable	LH	2	F1_1	1	Female	Block_1	No_Focus	base	1.771483913
1373	1373	daku_LH_2	13	305.7293238	disyllable	LH	2	F1_1	1	Female	Block_1	No_Focus	base	1.75956973
1374	1374	daku_LH_2	14	304.6120402	disyllable	LH	2	F1_1	1	Female	Block_1	No_Focus	base	1.739136479
1375	1375	daku_LH_2	15	303.1724437	disyllable	LH	2	F1_1	1	Female	Block_1	No_Focus	base	1.712697886
1376	1376	daku_LH_2	16	301.6816624	disyllable	LH	2	F1_1	1	Female	Block_1	No_Focus	base	1.685186621
1377	1377	daku_LH_2	17	299.7684442	disyllable	LH	2	F1_1	1	Female	Block_1	No_Focus	base	1.649679724
1378	1378	daku_LH_2	18	297.855226	disyllable	LH	2	F1_1	1	Female	Block_1	No_Focus	base	1.613945483
1379	1379	daku_LH_2	19	295.9486285	disyllable	LH	2	F1_1	1	Female	Block_1	No_Focus	base	1.578105824
1380	1380	daku_LH_2	20	294.0459852	disyllable	LH	2	F1_1	1	Female	Block_1	No_Focus	base	1.542109579
1401	1401	daki_HL_1	1	249.3937675	disyllable	HL	1	F1_1	1	Female	Block_1	No_Focus	base	0.622892242
1402	1402	daki_HL_1	2	240.6483684	disyllable	HL	1	F1_1	1	Female	Block_1	No_Focus	base	0.423669604
1403	1403	daki_HL_1	3	233.8526199	disyllable	HL	1	F1_1	1	Female	Block_1	No_Focus	base	0.263796194
1404	1404	daki_HL_1	4	230.5931359	disyllable	HL	1	F1_1	1	Female	Block_1	No_Focus	base	0.185459119
1405	1405	daki_HL_1	5	231.2044944	disyllable	HL	1	F1_1	1	Female	Block_1	No_Focus	base	0.200236276
1406	1406	daki_HL_1	6	233.7183631	disyllable	HL	1	F1_1	1	Female	Block_1	No_Focus	base	0.260591142
1407	1407	daki_HL_1	7	240.8533083	disyllable	HL	1	F1_1	1	Female	Block_1	No_Focus	base	0.428420495
1408	1408	daki_HL_1	8	248.3311538	disyllable	HL	1	F1_1	1	Female	Block_1	No_Focus	base	0.599061748
1409	1409	daki_HL_1	9	256.2794915	disyllable	HL	1	F1_1	1	Female	Block_1	No_Focus	base	0.774895477
1410	1410	daki_HL_1	10	264.3829775	disyllable	HL	1	F1_1	1	Female	Block_1	No_Focus	base	0.94863437
1411	1411	daki_HL_1	11	272.4658984	disyllable	HL	1	F1_1	1	Female	Block_1	No_Focus	base	1.116706407
1412	1412	daki_HL_1	12	280.1220303	disyllable	HL	1	F1_1	1	Female	Block_1	No_Focus	base	1.27136789
1413	1413	daki_HL_1	13	287.1404063	disyllable	HL	1	F1_1	1	Female	Block_1	No_Focus	base	1.40947662
1414	1414	daki_HL_1	14	293.4889764	disyllable	HL	1	F1_1	1	Female	Block_1	No_Focus	base	1.531527407
1415	1415	daki_HL_1	15	297.8275605	disyllable	HL	1	F1_1	1	Female	Block_1	No_Focus	base	1.613427077
1416	1416	daki_HL_1	16	301.572139	disyllable	HL	1	F1_1	1	Female	Block_1	No_Focus	base	1.683160091
1417	1417	daki_HL_1	17	304.428353	disyllable	HL	1	F1_1	1	Female	Block_1	No_Focus	base	1.735769975
1418	1418	daki_HL_1	18	306.4728112	disyllable	HL	1	F1_1	1	Female	Block_1	No_Focus	base	1.773125536
1419	1419	daki_HL_1	19	307.8635516	disyllable	HL	1	F1_1	1	Female	Block_1	No_Focus	base	1.798394472
1420	1420	daki_HL_1	20	308.0501876	disyllable	HL	1	F1_1	1	Female	Block_1	No_Focus	base	1.801776849
1421	1421	daki_HL_2	1	308.2873983	disyllable	HL	2	F1_1	1	Female	Block_1	No_Focus	base	1.806072826
1422	1422	daki_HL_2	2	306.7494563	disyllable	HL	2	F1_1	1	Female	Block_1	No_Focus	base	1.778161139
1423	1423	daki_HL_2	3	305.2115143	disyllable	HL	2	F1_1	1	Female	Block_1	No_Focus	base	1.75010916
1424	1424	daki_HL_2	4	303.0242623	disyllable	HL	2	F1_1	1	Female	Block_1	No_Focus	base	1.70996937
1425	1425	daki_HL_2	5	300.407956	disyllable	HL	2	F1_1	1	Female	Block_1	No_Focus	base	1.661573402
1426	1426	daki_HL_2	6	297.6770035	disyllable	HL	2	F1_1	1	Female	Block_1	No_Focus	base	1.610605043
1427	1427	daki_HL_2	7	294.4993935	disyllable	HL	2	F1_1	1	Female	Block_1	No_Focus	base	1.550708738
1428	1428	daki_HL_2	8	291.3217835	disyllable	HL	2	F1_1	1	Female	Block_1	No_Focus	base	1.490162641
1429	1429	daki_HL_2	9	287.7480778	disyllable	HL	2	F1_1	1	Female	Block_1	No_Focus	base	1.421275256
1430	1430	daki_HL_2	10	284.0792621	disyllable	HL	2	F1_1	1	Female	Block_1	No_Focus	base	1.349658721
1431	1431	daki_HL_2	11	280.5730319	disyllable	HL	2	F1_1	1	Female	Block_1	No_Focus	base	1.280346267
1432	1432	daki_HL_2	12	277.3022228	disyllable	HL	2	F1_1	1	Female	Block_1	No_Focus	base	1.214902326
1433	1433	daki_HL_2	13	274.014216	disyllable	HL	2	F1_1	1	Female	Block_1	No_Focus	base	1.148331602
1434	1434	daki_HL_2	14	269.1246551	disyllable	HL	2	F1_1	1	Female	Block_1	No_Focus	base	1.047842939
1435	1435	daki_HL_2	15	264.2350941	disyllable	HL	2	F1_1	1	Female	Block_1	No_Focus	base	0.945511716
1436	1436	daki_HL_2	16	258.6209045	disyllable	HL	2	F1_1	1	Female	Block_1	No_Focus	base	0.825653437
1437	1437	daki_HL_2	17	252.5487569	disyllable	HL	2	F1_1	1	Female	Block_1	No_Focus	base	0.693053279
1438	1438	daki_HL_2	18	246.2633676	disyllable	HL	2	F1_1	1	Female	Block_1	No_Focus	base	0.552395248
1439	1439	daki_HL_2	19	239.1988156	disyllable	HL	2	F1_1	1	Female	Block_1	No_Focus	base	0.389950286
1440	1440	daki_HL_2	20	232.1342636	disyllable	HL	2	F1_1	1	Female	Block_1	No_Focus	base	0.22263501
1461	1461	taki_LH_1	1	217.0188638	disyllable	LH	1	F1_1	1	Female	Block_1	No_Focus	base	-0.153146673
1462	1462	taki_LH_1	2	211.5606266	disyllable	LH	1	F1_1	1	Female	Block_1	No_Focus	base	-0.295311077
1463	1463	taki_LH_1	3	206.1023894	disyllable	LH	1	F1_1	1	Female	Block_1	No_Focus	base	-0.441191655
1464	1464	taki_LH_1	4	201.1699778	disyllable	LH	1	F1_1	1	Female	Block_1	No_Focus	base	-0.576380844
1465	1465	taki_LH_1	5	196.72491	disyllable	LH	1	F1_1	1	Female	Block_1	No_Focus	base	-0.701083144
1466	1466	taki_LH_1	6	192.3345928	disyllable	LH	1	F1_1	1	Female	Block_1	No_Focus	base	-0.82704663
1467	1467	taki_LH_1	7	189.3310234	disyllable	LH	1	F1_1	1	Female	Block_1	No_Focus	base	-0.914890198
1468	1468	taki_LH_1	8	186.3274541	disyllable	LH	1	F1_1	1	Female	Block_1	No_Focus	base	-1.004138525
1469	1469	taki_LH_1	9	184.221777	disyllable	LH	1	F1_1	1	Female	Block_1	No_Focus	base	-1.067568844
1470	1470	taki_LH_1	10	182.8303018	disyllable	LH	1	F1_1	1	Female	Block_1	No_Focus	base	-1.109884027
1471	1471	taki_LH_1	11	181.4628194	disyllable	LH	1	F1_1	1	Female	Block_1	No_Focus	base	-1.151784525
1472	1472	taki_LH_1	12	180.3871894	disyllable	LH	1	F1_1	1	Female	Block_1	No_Focus	base	-1.184964951
1473	1473	taki_LH_1	13	179.3115595	disyllable	LH	1	F1_1	1	Female	Block_1	No_Focus	base	-1.218343819
1474	1474	taki_LH_1	14	179.6602648	disyllable	LH	1	F1_1	1	Female	Block_1	No_Focus	base	-1.207500938
1475	1475	taki_LH_1	15	180.9786599	disyllable	LH	1	F1_1	1	Female	Block_1	No_Focus	base	-1.166695196
1476	1476	taki_LH_1	16	182.5821809	disyllable	LH	1	F1_1	1	Female	Block_1	No_Focus	base	-1.11746328
1477	1477	taki_LH_1	17	186.4028862	disyllable	LH	1	F1_1	1	Female	Block_1	No_Focus	base	-1.001879568
1478	1478	taki_LH_1	18	190.2235915	disyllable	LH	1	F1_1	1	Female	Block_1	No_Focus	base	-0.888641108
1479	1479	taki_LH_1	19	195.7310656	disyllable	LH	1	F1_1	1	Female	Block_1	No_Focus	base	-0.72934982
1480	1480	taki_LH_1	20	202.2167623	disyllable	LH	1	F1_1	1	Female	Block_1	No_Focus	base	-0.547415213
1481	1481	taki_LH_2	1	229.9508362	disyllable	LH	2	F1_1	1	Female	Block_1	No_Focus	base	0.16989182
1482	1482	taki_LH_2	2	237.5092614	disyllable	LH	2	F1_1	1	Female	Block_1	No_Focus	base	0.350389237
1483	1483	taki_LH_2	3	245.0676866	disyllable	LH	2	F1_1	1	Female	Block_1	No_Focus	base	0.525231585
1484	1484	taki_LH_2	4	251.5268567	disyllable	LH	2	F1_1	1	Female	Block_1	No_Focus	base	0.670424571
1485	1485	taki_LH_2	5	257.3437151	disyllable	LH	2	F1_1	1	Female	Block_1	No_Focus	base	0.798023326
1486	1486	taki_LH_2	6	262.7184019	disyllable	LH	2	F1_1	1	Female	Block_1	No_Focus	base	0.913384527
1487	1487	taki_LH_2	7	266.8499944	disyllable	LH	2	F1_1	1	Female	Block_1	No_Focus	base	1.000470979
1488	1488	taki_LH_2	8	270.9815869	disyllable	LH	2	F1_1	1	Female	Block_1	No_Focus	base	1.086219392
1489	1489	taki_LH_2	9	273.5146125	disyllable	LH	2	F1_1	1	Female	Block_1	No_Focus	base	1.13814651
1490	1490	taki_LH_2	10	275.8572233	disyllable	LH	2	F1_1	1	Female	Block_1	No_Focus	base	1.185743857
1491	1491	taki_LH_2	11	278.2546397	disyllable	LH	2	F1_1	1	Female	Block_1	No_Focus	base	1.234038071
1492	1492	taki_LH_2	12	280.7016919	disyllable	LH	2	F1_1	1	Female	Block_1	No_Focus	base	1.282904938
1493	1493	taki_LH_2	13	282.8617497	disyllable	LH	2	F1_1	1	Female	Block_1	No_Focus	base	1.32568792
1494	1494	taki_LH_2	14	283.4683572	disyllable	LH	2	F1_1	1	Female	Block_1	No_Focus	base	1.337643885
1495	1495	taki_LH_2	15	284.0749647	disyllable	LH	2	F1_1	1	Female	Block_1	No_Focus	base	1.349574293
1496	1496	taki_LH_2	16	282.9027697	disyllable	LH	2	F1_1	1	Female	Block_1	No_Focus	base	1.326497214
1497	1497	taki_LH_2	17	281.2495043	disyllable	LH	2	F1_1	1	Female	Block_1	No_Focus	base	1.293786212
1498	1498	taki_LH_2	18	278.6955439	disyllable	LH	2	F1_1	1	Female	Block_1	No_Focus	base	1.24287445
1499	1499	taki_LH_2	19	274.8891154	disyllable	LH	2	F1_1	1	Female	Block_1	No_Focus	base	1.166122956
1500	1500	taki_LH_2	20	271.2702907	disyllable	LH	2	F1_1	1	Female	Block_1	No_Focus	base	1.092162284
1501	1501	tako_HL_1	1	258.4090675	disyllable	HL	1	F1_1	1	Female	Block_1	No_Focus	base	0.821080108
1502	1502	tako_HL_1	2	254.6611692	disyllable	HL	1	F1_1	1	Female	Block_1	No_Focus	base	0.739541167
1503	1503	tako_HL_1	3	250.9132709	disyllable	HL	1	F1_1	1	Female	Block_1	No_Focus	base	0.656793262
1504	1504	tako_HL_1	4	249.0002316	disyllable	HL	1	F1_1	1	Female	Block_1	No_Focus	base	0.614078547
1505	1505	tako_HL_1	5	247.7172704	disyllable	HL	1	F1_1	1	Female	Block_1	No_Focus	base	0.585248099
1506	1506	tako_HL_1	6	247.6206732	disyllable	HL	1	F1_1	1	Female	Block_1	No_Focus	base	0.583071345
1507	1507	tako_HL_1	7	248.7649686	disyllable	HL	1	F1_1	1	Female	Block_1	No_Focus	base	0.608802903
1508	1508	tako_HL_1	8	250.3152731	disyllable	HL	1	F1_1	1	Female	Block_1	No_Focus	base	0.64347614
1509	1509	tako_HL_1	9	253.2009669	disyllable	HL	1	F1_1	1	Female	Block_1	No_Focus	base	0.707447839
1510	1510	tako_HL_1	10	256.0866607	disyllable	HL	1	F1_1	1	Female	Block_1	No_Focus	base	0.770694577
1511	1511	tako_HL_1	11	258.3392749	disyllable	HL	1	F1_1	1	Female	Block_1	No_Focus	base	0.819572541
1512	1512	tako_HL_1	12	260.57734	disyllable	HL	1	F1_1	1	Female	Block_1	No_Focus	base	0.867714548
1513	1513	tako_HL_1	13	262.3808206	disyllable	HL	1	F1_1	1	Female	Block_1	No_Focus	base	0.906208511
1514	1514	tako_HL_1	14	264.0169001	disyllable	HL	1	F1_1	1	Female	Block_1	No_Focus	base	0.940901216
1515	1515	tako_HL_1	15	265.2186175	disyllable	HL	1	F1_1	1	Female	Block_1	No_Focus	base	0.966246693
1516	1516	tako_HL_1	16	265.9231937	disyllable	HL	1	F1_1	1	Female	Block_1	No_Focus	base	0.981053592
1517	1517	tako_HL_1	17	266.4293379	disyllable	HL	1	F1_1	1	Female	Block_1	No_Focus	base	0.991666183
1518	1518	tako_HL_1	18	266.1920772	disyllable	HL	1	F1_1	1	Female	Block_1	No_Focus	base	0.986693926
1519	1519	tako_HL_1	19	265.9548164	disyllable	HL	1	F1_1	1	Female	Block_1	No_Focus	base	0.981717233
1520	1520	tako_HL_1	20	265.8958167	disyllable	HL	1	F1_1	1	Female	Block_1	No_Focus	base	0.980478988
1521	1521	tako_HL_2	1	264.5438084	disyllable	HL	2	F1_1	1	Female	Block_1	No_Focus	base	0.952028436
1522	1522	tako_HL_2	2	262.3539406	disyllable	HL	2	F1_1	1	Female	Block_1	No_Focus	base	0.905636722
1523	1523	tako_HL_2	3	260.1640728	disyllable	HL	2	F1_1	1	Female	Block_1	No_Focus	base	0.858856148
1524	1524	tako_HL_2	4	257.0642447	disyllable	HL	2	F1_1	1	Female	Block_1	No_Focus	base	0.791959112
1525	1525	tako_HL_2	5	253.9002302	disyllable	HL	2	F1_1	1	Female	Block_1	No_Focus	base	0.722839757
1526	1526	tako_HL_2	6	250.3572582	disyllable	HL	2	F1_1	1	Female	Block_1	No_Focus	base	0.644412166
1527	1527	tako_HL_2	7	246.7567675	disyllable	HL	2	F1_1	1	Female	Block_1	No_Focus	base	0.563565961
1528	1528	tako_HL_2	8	242.8080058	disyllable	HL	2	F1_1	1	Female	Block_1	No_Focus	base	0.473531961
1529	1529	tako_HL_2	9	238.7734409	disyllable	HL	2	F1_1	1	Female	Block_1	No_Focus	base	0.380016486
1530	1530	tako_HL_2	10	234.996153	disyllable	HL	2	F1_1	1	Female	Block_1	No_Focus	base	0.291020899
1531	1531	tako_HL_2	11	231.3109399	disyllable	HL	2	F1_1	1	Female	Block_1	No_Focus	base	0.202805177
1532	1532	tako_HL_2	12	227.8486939	disyllable	HL	2	F1_1	1	Female	Block_1	No_Focus	base	0.118636827
1533	1533	tako_HL_2	13	224.495994	disyllable	HL	2	F1_1	1	Female	Block_1	No_Focus	base	0.035903687
1534	1534	tako_HL_2	14	221.096076	disyllable	HL	2	F1_1	1	Female	Block_1	No_Focus	base	-0.049266143
1535	1535	tako_HL_2	15	217.6652859	disyllable	HL	2	F1_1	1	Female	Block_1	No_Focus	base	-0.1365474
1536	1536	tako_HL_2	16	214.3339662	disyllable	HL	2	F1_1	1	Female	Block_1	No_Focus	base	-0.222624631
1537	1537	tako_HL_2	17	211.0878003	disyllable	HL	2	F1_1	1	Female	Block_1	No_Focus	base	-0.307798387
1538	1538	tako_HL_2	18	208.1038142	disyllable	HL	2	F1_1	1	Female	Block_1	No_Focus	base	-0.387256439
1539	1539	tako_HL_2	19	205.4120779	disyllable	HL	2	F1_1	1	Female	Block_1	No_Focus	base	-0.459916006
1540	1540	tako_HL_2	20	203.8136362	disyllable	HL	2	F1_1	1	Female	Block_1	No_Focus	base	-0.503515601
1641	1641	taki_LH_1	1	211.5712005	disyllable	LH	1	F1_1	1	Female	Block_1	No_Focus	base	-0.29503214
1642	1642	taki_LH_1	2	204.5218767	disyllable	LH	1	F1_1	1	Female	Block_1	No_Focus	base	-0.484155376
1643	1643	taki_LH_1	3	197.4725528	disyllable	LH	1	F1_1	1	Female	Block_1	No_Focus	base	-0.679912834
1644	1644	taki_LH_1	4	190.9334843	disyllable	LH	1	F1_1	1	Female	Block_1	No_Focus	base	-0.86785201
1645	1645	taki_LH_1	5	185.7717366	disyllable	LH	1	F1_1	1	Female	Block_1	No_Focus	base	-1.020808772
1646	1646	taki_LH_1	6	180.6099889	disyllable	LH	1	F1_1	1	Female	Block_1	No_Focus	base	-1.178075941
1647	1647	taki_LH_1	7	176.664214	disyllable	LH	1	F1_1	1	Female	Block_1	No_Focus	base	-1.301356521
1648	1648	taki_LH_1	8	173.7515768	disyllable	LH	1	F1_1	1	Female	Block_1	No_Focus	base	-1.39413753
1649	1649	taki_LH_1	9	170.8389396	disyllable	LH	1	F1_1	1	Female	Block_1	No_Focus	base	-1.488487068
1650	1650	taki_LH_1	10	169.8287087	disyllable	LH	1	F1_1	1	Female	Block_1	No_Focus	base	-1.521587785
1651	1651	taki_LH_1	11	169.2619145	disyllable	LH	1	F1_1	1	Female	Block_1	No_Focus	base	-1.540245411
1652	1652	taki_LH_1	12	168.8467921	disyllable	LH	1	F1_1	1	Female	Block_1	No_Focus	base	-1.553950012
1653	1653	taki_LH_1	13	170.1457585	disyllable	LH	1	F1_1	1	Female	Block_1	No_Focus	base	-1.511178337
1654	1654	taki_LH_1	14	171.4447249	disyllable	LH	1	F1_1	1	Female	Block_1	No_Focus	base	-1.468731962
1655	1655	taki_LH_1	15	173.3458356	disyllable	LH	1	F1_1	1	Female	Block_1	No_Focus	base	-1.407185541
1656	1656	taki_LH_1	16	176.357311	disyllable	LH	1	F1_1	1	Female	Block_1	No_Focus	base	-1.311060424
1657	1657	taki_LH_1	17	179.3687864	disyllable	LH	1	F1_1	1	Female	Block_1	No_Focus	base	-1.216562921
1658	1658	taki_LH_1	18	183.4635486	disyllable	LH	1	F1_1	1	Female	Block_1	No_Focus	base	-1.09058701
1659	1659	taki_LH_1	19	188.2168157	disyllable	LH	1	F1_1	1	Female	Block_1	No_Focus	base	-0.947831578
1660	1660	taki_LH_1	20	192.9700828	disyllable	LH	1	F1_1	1	Female	Block_1	No_Focus	base	-0.80863674
1661	1661	taki_LH_2	1	211.9190468	disyllable	LH	2	F1_1	1	Female	Block_1	No_Focus	base	-0.285863806
1662	1662	taki_LH_2	2	217.009791	disyllable	LH	2	F1_1	1	Female	Block_1	No_Focus	base	-0.153380002
1663	1663	taki_LH_2	3	222.1005353	disyllable	LH	2	F1_1	1	Female	Block_1	No_Focus	base	-0.023968328
1664	1664	taki_LH_2	4	226.8131335	disyllable	LH	2	F1_1	1	Female	Block_1	No_Focus	base	0.093213402
1665	1665	taki_LH_2	5	230.4852905	disyllable	LH	2	F1_1	1	Female	Block_1	No_Focus	base	0.182848322
1666	1666	taki_LH_2	6	234.1574474	disyllable	LH	2	F1_1	1	Female	Block_1	No_Focus	base	0.271066378
1667	1667	taki_LH_2	7	237.0299651	disyllable	LH	2	F1_1	1	Female	Block_1	No_Focus	base	0.339115226
1668	1668	taki_LH_2	8	239.2022277	disyllable	LH	2	F1_1	1	Female	Block_1	No_Focus	base	0.390029898
1669	1669	taki_LH_2	9	241.3744903	disyllable	LH	2	F1_1	1	Female	Block_1	No_Focus	base	0.440484283
1670	1670	taki_LH_2	10	242.199447	disyllable	LH	2	F1_1	1	Female	Block_1	No_Focus	base	0.459526393
1671	1671	taki_LH_2	11	242.6869362	disyllable	LH	2	F1_1	1	Female	Block_1	No_Focus	base	0.470748425
1672	1672	taki_LH_2	12	243.1346683	disyllable	LH	2	F1_1	1	Female	Block_1	No_Focus	base	0.481035405
1673	1673	taki_LH_2	13	243.0221468	disyllable	LH	2	F1_1	1	Female	Block_1	No_Focus	base	0.478451923
1674	1674	taki_LH_2	14	242.9096254	disyllable	LH	2	F1_1	1	Female	Block_1	No_Focus	base	0.475867246
1675	1675	taki_LH_2	15	242.9726892	disyllable	LH	2	F1_1	1	Female	Block_1	No_Focus	base	0.477316003
1676	1676	taki_LH_2	16	243.3877264	disyllable	LH	2	F1_1	1	Female	Block_1	No_Focus	base	0.486841228
1677	1677	taki_LH_2	17	243.8027636	disyllable	LH	2	F1_1	1	Female	Block_1	No_Focus	base	0.496350225
1678	1678	taki_LH_2	18	244.1574475	disyllable	LH	2	F1_1	1	Female	Block_1	No_Focus	base	0.504463637
1679	1679	taki_LH_2	19	244.4717937	disyllable	LH	2	F1_1	1	Female	Block_1	No_Focus	base	0.511644476
1680	1680	taki_LH_2	20	244.78614	disyllable	LH	2	F1_1	1	Female	Block_1	No_Focus	base	0.518816089
1681	1681	daki_HL_1_npr	1	228.7691711	disyllable	HL	1	F1_2	1	Female	Block_2	Narrow_Focus	npr	0.1411381
1682	1682	daki_HL_1_npr	2	228.6996771	disyllable	HL	1	F1_2	1	Female	Block_2	Narrow_Focus	npr	0.139442465
1683	1683	daki_HL_1_npr	3	228.6404604	disyllable	HL	1	F1_2	1	Female	Block_2	Narrow_Focus	npr	0.137997188
1684	1684	daki_HL_1_npr	4	229.3169028	disyllable	HL	1	F1_2	1	Female	Block_2	Narrow_Focus	npr	0.154484599
1685	1685	daki_HL_1_npr	5	230.0157748	disyllable	HL	1	F1_2	1	Female	Block_2	Narrow_Focus	npr	0.1714677
1686	1686	daki_HL_1_npr	6	231.5061975	disyllable	HL	1	F1_2	1	Female	Block_2	Narrow_Focus	npr	0.207514353
1687	1687	daki_HL_1_npr	7	233.032896	disyllable	HL	1	F1_2	1	Female	Block_2	Narrow_Focus	npr	0.244198544
1688	1688	daki_HL_1_npr	8	235.4009661	disyllable	HL	1	F1_2	1	Female	Block_2	Narrow_Focus	npr	0.300626762
1689	1689	daki_HL_1_npr	9	237.8122309	disyllable	HL	1	F1_2	1	Female	Block_2	Narrow_Focus	npr	0.357503958
1690	1690	daki_HL_1_npr	10	240.9640817	disyllable	HL	1	F1_2	1	Female	Block_2	Narrow_Focus	npr	0.430986748
1691	1691	daki_HL_1_npr	11	244.122609	disyllable	HL	1	F1_2	1	Female	Block_2	Narrow_Focus	npr	0.503667226
1692	1692	daki_HL_1_npr	12	247.371376	disyllable	HL	1	F1_2	1	Female	Block_2	Narrow_Focus	npr	0.577449672
1693	1693	daki_HL_1_npr	13	250.5589662	disyllable	HL	1	F1_2	1	Female	Block_2	Narrow_Focus	npr	0.648906904
1694	1694	daki_HL_1_npr	14	253.0676858	disyllable	HL	1	F1_2	1	Female	Block_2	Narrow_Focus	npr	0.704509283
1695	1695	daki_HL_1_npr	15	255.5957739	disyllable	HL	1	F1_2	1	Female	Block_2	Narrow_Focus	npr	0.759986109
1696	1696	daki_HL_1_npr	16	258.3053213	disyllable	HL	1	F1_2	1	Female	Block_2	Narrow_Focus	npr	0.818838973
1697	1697	daki_HL_1_npr	17	260.9514966	disyllable	HL	1	F1_2	1	Female	Block_2	Narrow_Focus	npr	0.875722501
1698	1698	daki_HL_1_npr	18	263.0860923	disyllable	HL	1	F1_2	1	Female	Block_2	Narrow_Focus	npr	0.921190094
1699	1699	daki_HL_1_npr	19	265.1430092	disyllable	HL	1	F1_2	1	Female	Block_2	Narrow_Focus	npr	0.964655424
1700	1700	daki_HL_1_npr	20	266.6511588	disyllable	HL	1	F1_2	1	Female	Block_2	Narrow_Focus	npr	0.996310866
1701	1701	daki_HL_2_npr	1	271.3252156	disyllable	HL	2	F1_2	1	Female	Block_2	Narrow_Focus	npr	1.093292182
1702	1702	daki_HL_2_npr	2	270.9517386	disyllable	HL	2	F1_2	1	Female	Block_2	Narrow_Focus	npr	1.085604611
1703	1703	daki_HL_2_npr	3	270.5782617	disyllable	HL	2	F1_2	1	Female	Block_2	Narrow_Focus	npr	1.077906438
1704	1704	daki_HL_2_npr	4	270.0547406	disyllable	HL	2	F1_2	1	Female	Block_2	Narrow_Focus	npr	1.067097622
1705	1705	daki_HL_2_npr	5	268.9735773	disyllable	HL	2	F1_2	1	Female	Block_2	Narrow_Focus	npr	1.044709036
1706	1706	daki_HL_2_npr	6	267.892414	disyllable	HL	2	F1_2	1	Female	Block_2	Narrow_Focus	npr	1.022230276
1707	1707	daki_HL_2_npr	7	266.6294483	disyllable	HL	2	F1_2	1	Female	Block_2	Narrow_Focus	npr	0.995856443
1708	1708	daki_HL_2_npr	8	265.1195472	disyllable	HL	2	F1_2	1	Female	Block_2	Narrow_Focus	npr	0.964161545
1709	1709	daki_HL_2_npr	9	263.6096461	disyllable	HL	2	F1_2	1	Female	Block_2	Narrow_Focus	npr	0.932285623
1710	1710	daki_HL_2_npr	10	261.6992191	disyllable	HL	2	F1_2	1	Female	Block_2	Narrow_Focus	npr	0.891691422
1711	1711	daki_HL_2_npr	11	259.5596211	disyllable	HL	2	F1_2	1	Female	Block_2	Narrow_Focus	npr	0.845874326
1712	1712	daki_HL_2_npr	12	257.4200232	disyllable	HL	2	F1_2	1	Female	Block_2	Narrow_Focus	npr	0.799677987
1713	1713	daki_HL_2_npr	13	256.3660293	disyllable	HL	2	F1_2	1	Female	Block_2	Narrow_Focus	npr	0.776779712
1714	1714	daki_HL_2_npr	14	255.5065008	disyllable	HL	2	F1_2	1	Female	Block_2	Narrow_Focus	npr	0.758036448
1715	1715	daki_HL_2_npr	15	254.7151741	disyllable	HL	2	F1_2	1	Female	Block_2	Narrow_Focus	npr	0.740724592
1716	1716	daki_HL_2_npr	16	254.9903986	disyllable	HL	2	F1_2	1	Female	Block_2	Narrow_Focus	npr	0.746751771
1717	1717	daki_HL_2_npr	17	255.2656232	disyllable	HL	2	F1_2	1	Female	Block_2	Narrow_Focus	npr	0.752772451
1718	1718	daki_HL_2_npr	18	255.8919086	disyllable	HL	2	F1_2	1	Female	Block_2	Narrow_Focus	npr	0.766448609
1719	1719	daki_HL_2_npr	19	257.457214	disyllable	HL	2	F1_2	1	Female	Block_2	Narrow_Focus	npr	0.800484253
1720	1720	daki_HL_2_npr	20	259.0225194	disyllable	HL	2	F1_2	1	Female	Block_2	Narrow_Focus	npr	0.83431359
1741	1741	daku_LH_1_nfc	1	214.7224306	disyllable	LH	1	F1_2	1	Female	Block_2	Narrow_Focus	nfc	-0.212518538
1742	1742	daku_LH_1_nfc	2	201.5791726	disyllable	LH	1	F1_2	1	Female	Block_2	Narrow_Focus	nfc	-0.565040089
1743	1743	daku_LH_1_nfc	3	189.6923909	disyllable	LH	1	F1_2	1	Female	Block_2	Narrow_Focus	nfc	-0.904248044
1744	1744	daku_LH_1_nfc	4	180.633501	disyllable	LH	1	F1_2	1	Female	Block_2	Narrow_Focus	nfc	-1.177349437
1745	1745	daku_LH_1_nfc	5	174.3278502	disyllable	LH	1	F1_2	1	Female	Block_2	Narrow_Focus	nfc	-1.375657742
1746	1746	daku_LH_1_nfc	6	169.7438721	disyllable	LH	1	F1_2	1	Female	Block_2	Narrow_Focus	nfc	-1.524376454
1747	1747	daku_LH_1_nfc	7	169.3205818	disyllable	LH	1	F1_2	1	Female	Block_2	Narrow_Focus	nfc	-1.538311315
1748	1748	daku_LH_1_nfc	8	169.400411	disyllable	LH	1	F1_2	1	Female	Block_2	Narrow_Focus	nfc	-1.535680647
1749	1749	daku_LH_1_nfc	9	169.9992642	disyllable	LH	1	F1_2	1	Female	Block_2	Narrow_Focus	nfc	-1.515985657
1750	1750	daku_LH_1_nfc	10	170.9711341	disyllable	LH	1	F1_2	1	Female	Block_2	Narrow_Focus	nfc	-1.484170139
1751	1751	daku_LH_1_nfc	11	172.2631302	disyllable	LH	1	F1_2	1	Female	Block_2	Narrow_Focus	nfc	-1.442153725
1752	1752	daku_LH_1_nfc	12	173.689437	disyllable	LH	1	F1_2	1	Female	Block_2	Narrow_Focus	nfc	-1.396133873
1753	1753	daku_LH_1_nfc	13	175.1138639	disyllable	LH	1	F1_2	1	Female	Block_2	Narrow_Focus	nfc	-1.3505503
1754	1754	daku_LH_1_nfc	14	176.3927747	disyllable	LH	1	F1_2	1	Female	Block_2	Narrow_Focus	nfc	-1.309938242
1755	1755	daku_LH_1_nfc	15	179.7328827	disyllable	LH	1	F1_2	1	Female	Block_2	Narrow_Focus	nfc	-1.205245555
1756	1756	daku_LH_1_nfc	16	185.4825067	disyllable	LH	1	F1_2	1	Female	Block_2	Narrow_Focus	nfc	-1.029504745
1757	1757	daku_LH_1_nfc	17	194.4672902	disyllable	LH	1	F1_2	1	Female	Block_2	Narrow_Focus	nfc	-0.765501822
1758	1758	daku_LH_1_nfc	18	204.7562634	disyllable	LH	1	F1_2	1	Female	Block_2	Narrow_Focus	nfc	-0.477763022
1759	1759	daku_LH_1_nfc	19	219.0472292	disyllable	LH	1	F1_2	1	Female	Block_2	Narrow_Focus	nfc	-0.101225634
1760	1760	daku_LH_1_nfc	20	228.3870448	disyllable	LH	1	F1_2	1	Female	Block_2	Narrow_Focus	nfc	0.131807947
1761	1761	daku_LH_2_nfc	1	259.7190516	disyllable	LH	2	F1_2	1	Female	Block_2	Narrow_Focus	nfc	0.849301352
1762	1762	daku_LH_2_nfc	2	276.5005013	disyllable	LH	2	F1_2	1	Female	Block_2	Narrow_Focus	nfc	1.198743303
1763	1763	daku_LH_2_nfc	3	289.501688	disyllable	LH	2	F1_2	1	Female	Block_2	Narrow_Focus	nfc	1.455184413
1764	1764	daku_LH_2_nfc	4	298.7026139	disyllable	LH	2	F1_2	1	Female	Block_2	Narrow_Focus	nfc	1.629800852
1765	1765	daku_LH_2_nfc	5	303.191072	disyllable	LH	2	F1_2	1	Female	Block_2	Narrow_Focus	nfc	1.713040801
1766	1766	daku_LH_2_nfc	6	302.170436	disyllable	LH	2	F1_2	1	Female	Block_2	Narrow_Focus	nfc	1.694221527
1767	1767	daku_LH_2_nfc	7	300.0663277	disyllable	LH	2	F1_2	1	Female	Block_2	Narrow_Focus	nfc	1.655222932
1768	1768	daku_LH_2_nfc	8	297.7181643	disyllable	LH	2	F1_2	1	Female	Block_2	Narrow_Focus	nfc	1.611376701
1769	1769	daku_LH_2_nfc	9	294.8271953	disyllable	LH	2	F1_2	1	Female	Block_2	Narrow_Focus	nfc	1.556917453
1770	1770	daku_LH_2_nfc	10	291.5162438	disyllable	LH	2	F1_2	1	Female	Block_2	Narrow_Focus	nfc	1.493886811
1771	1771	daku_LH_2_nfc	11	287.8844662	disyllable	LH	2	F1_2	1	Female	Block_2	Narrow_Focus	nfc	1.423919968
1772	1772	daku_LH_2_nfc	12	283.9469793	disyllable	LH	2	F1_2	1	Female	Block_2	Narrow_Focus	nfc	1.347059271
1773	1773	daku_LH_2_nfc	13	279.3136137	disyllable	LH	2	F1_2	1	Female	Block_2	Narrow_Focus	nfc	1.255237987
1774	1774	daku_LH_2_nfc	14	274.3272029	disyllable	LH	2	F1_2	1	Female	Block_2	Narrow_Focus	nfc	1.154702807
1775	1775	daku_LH_2_nfc	15	269.0226698	disyllable	LH	2	F1_2	1	Female	Block_2	Narrow_Focus	nfc	1.045727586
1776	1776	daku_LH_2_nfc	16	263.38138	disyllable	LH	2	F1_2	1	Female	Block_2	Narrow_Focus	nfc	0.927450755
1777	1777	daku_LH_2_nfc	17	259.4084427	disyllable	LH	2	F1_2	1	Female	Block_2	Narrow_Focus	nfc	0.842622739
1778	1778	daku_LH_2_nfc	18	257.0968143	disyllable	LH	2	F1_2	1	Female	Block_2	Narrow_Focus	nfc	0.792666177
1779	1779	daku_LH_2_nfc	19	256.6454428	disyllable	LH	2	F1_2	1	Female	Block_2	Narrow_Focus	nfc	0.782859196
1780	1780	daku_LH_2_nfc	20	259.5545731	disyllable	LH	2	F1_2	1	Female	Block_2	Narrow_Focus	nfc	0.845765783
1861	1861	deko_HL_1_npr	1	250.9146347	disyllable	HL	1	F1_2	1	Female	Block_2	Narrow_Focus	npr	0.656823597
1862	1862	deko_HL_1_npr	2	246.8097028	disyllable	HL	1	F1_2	1	Female	Block_2	Narrow_Focus	npr	0.564763105
1863	1863	deko_HL_1_npr	3	242.704771	disyllable	HL	1	F1_2	1	Female	Block_2	Narrow_Focus	npr	0.471158556
1864	1864	deko_HL_1_npr	4	240.4725366	disyllable	HL	1	F1_2	1	Female	Block_2	Narrow_Focus	npr	0.419590267
1865	1865	deko_HL_1_npr	5	238.9286652	disyllable	HL	1	F1_2	1	Female	Block_2	Narrow_Focus	npr	0.383643497
1866	1866	deko_HL_1_npr	6	238.3569139	disyllable	HL	1	F1_2	1	Female	Block_2	Narrow_Focus	npr	0.370272142
1867	1867	deko_HL_1_npr	7	238.9152003	disyllable	HL	1	F1_2	1	Female	Block_2	Narrow_Focus	npr	0.383328966
1868	1868	deko_HL_1_npr	8	239.7925291	disyllable	HL	1	F1_2	1	Female	Block_2	Narrow_Focus	npr	0.403785818
1869	1869	deko_HL_1_npr	9	241.998262	disyllable	HL	1	F1_2	1	Female	Block_2	Narrow_Focus	npr	0.454888515
1870	1870	deko_HL_1_npr	10	244.2039949	disyllable	HL	1	F1_2	1	Female	Block_2	Narrow_Focus	npr	0.505527536
1871	1871	deko_HL_1_npr	11	246.0582083	disyllable	HL	1	F1_2	1	Female	Block_2	Narrow_Focus	npr	0.547743794
1872	1872	deko_HL_1_npr	12	247.8838701	disyllable	HL	1	F1_2	1	Female	Block_2	Narrow_Focus	npr	0.589000319
1873	1873	deko_HL_1_npr	13	249.8603004	disyllable	HL	1	F1_2	1	Female	Block_2	Narrow_Focus	npr	0.633322791
1874	1874	deko_HL_1_npr	14	251.9157579	disyllable	HL	1	F1_2	1	Female	Block_2	Narrow_Focus	npr	0.679047122
1875	1875	deko_HL_1_npr	15	253.8365824	disyllable	HL	1	F1_2	1	Female	Block_2	Narrow_Focus	npr	0.72144052
1876	1876	deko_HL_1_npr	16	255.5444361	disyllable	HL	1	F1_2	1	Female	Block_2	Narrow_Focus	npr	0.758865011
1877	1877	deko_HL_1_npr	17	257.200051	disyllable	HL	1	F1_2	1	Female	Block_2	Narrow_Focus	npr	0.794906789
1878	1878	deko_HL_1_npr	18	258.4672092	disyllable	HL	1	F1_2	1	Female	Block_2	Narrow_Focus	npr	0.822335697
1879	1879	deko_HL_1_npr	19	259.7343674	disyllable	HL	1	F1_2	1	Female	Block_2	Narrow_Focus	npr	0.84963046
1880	1880	deko_HL_1_npr	20	260.0045321	disyllable	HL	1	F1_2	1	Female	Block_2	Narrow_Focus	npr	0.855432622
1881	1881	deko_HL_2_npr	1	262.2439291	disyllable	HL	2	F1_2	1	Female	Block_2	Narrow_Focus	npr	0.903295956
1882	1882	deko_HL_2_npr	2	261.4392845	disyllable	HL	2	F1_2	1	Female	Block_2	Narrow_Focus	npr	0.886145244
1883	1883	deko_HL_2_npr	3	260.5781236	disyllable	HL	2	F1_2	1	Female	Block_2	Narrow_Focus	npr	0.867731331
1884	1884	deko_HL_2_npr	4	258.8535832	disyllable	HL	2	F1_2	1	Female	Block_2	Narrow_Focus	npr	0.830672401
1885	1885	deko_HL_2_npr	5	257.0384171	disyllable	HL	2	F1_2	1	Female	Block_2	Narrow_Focus	npr	0.791398347
1886	1886	deko_HL_2_npr	6	254.5763364	disyllable	HL	2	F1_2	1	Female	Block_2	Narrow_Focus	npr	0.737681694
1887	1887	deko_HL_2_npr	7	251.9729266	disyllable	HL	2	F1_2	1	Female	Block_2	Narrow_Focus	npr	0.680313519
1888	1888	deko_HL_2_npr	8	248.7440582	disyllable	HL	2	F1_2	1	Female	Block_2	Narrow_Focus	npr	0.608333757
1889	1889	deko_HL_2_npr	9	245.5757962	disyllable	HL	2	F1_2	1	Female	Block_2	Narrow_Focus	npr	0.536791054
1890	1890	deko_HL_2_npr	10	242.593545	disyllable	HL	2	F1_2	1	Female	Block_2	Narrow_Focus	npr	0.4686003
1891	1891	deko_HL_2_npr	11	239.5718735	disyllable	HL	2	F1_2	1	Female	Block_2	Narrow_Focus	npr	0.3986478
1892	1892	deko_HL_2_npr	12	236.4612962	disyllable	HL	2	F1_2	1	Female	Block_2	Narrow_Focus	npr	0.325709384
1893	1893	deko_HL_2_npr	13	233.3519956	disyllable	HL	2	F1_2	1	Female	Block_2	Narrow_Focus	npr	0.251835639
1894	1894	deko_HL_2_npr	14	230.2448818	disyllable	HL	2	F1_2	1	Female	Block_2	Narrow_Focus	npr	0.177023939
1895	1895	deko_HL_2_npr	15	227.2181388	disyllable	HL	2	F1_2	1	Female	Block_2	Narrow_Focus	npr	0.103170239
1896	1896	deko_HL_2_npr	16	224.297906	disyllable	HL	2	F1_2	1	Female	Block_2	Narrow_Focus	npr	0.03097697
1897	1897	deko_HL_2_npr	17	221.381931	disyllable	HL	2	F1_2	1	Female	Block_2	Narrow_Focus	npr	-0.04205506
1898	1898	deko_HL_2_npr	18	218.470361	disyllable	HL	2	F1_2	1	Female	Block_2	Narrow_Focus	npr	-0.115942919
1899	1899	deko_HL_2_npr	19	215.5521527	disyllable	HL	2	F1_2	1	Female	Block_2	Narrow_Focus	npr	-0.190993998
1900	1900	deko_HL_2_npr	20	212.6285774	disyllable	HL	2	F1_2	1	Female	Block_2	Narrow_Focus	npr	-0.267208967
1901	1901	toki_HL_1_npo	1	205.6557177	disyllable	HL	1	F1_2	1	Female	Block_2	Narrow_Focus	npo	-0.453300223
1902	1902	toki_HL_1_npo	2	203.5249859	disyllable	HL	1	F1_2	1	Female	Block_2	Narrow_Focus	npo	-0.511425353
1903	1903	toki_HL_1_npo	3	201.394254	disyllable	HL	1	F1_2	1	Female	Block_2	Narrow_Focus	npo	-0.570162219
1904	1904	toki_HL_1_npo	4	199.3163379	disyllable	HL	1	F1_2	1	Female	Block_2	Narrow_Focus	npo	-0.62804474
1905	1905	toki_HL_1_npo	5	197.4780153	disyllable	HL	1	F1_2	1	Female	Block_2	Narrow_Focus	npo	-0.679758453
1906	1906	toki_HL_1_npo	6	195.6396927	disyllable	HL	1	F1_2	1	Female	Block_2	Narrow_Focus	npo	-0.731955826
1907	1907	toki_HL_1_npo	7	193.9628154	disyllable	HL	1	F1_2	1	Female	Block_2	Narrow_Focus	npo	-0.779998657
1908	1908	toki_HL_1_npo	8	192.5714059	disyllable	HL	1	F1_2	1	Female	Block_2	Narrow_Focus	npo	-0.820179149
1909	1909	toki_HL_1_npo	9	191.1799963	disyllable	HL	1	F1_2	1	Female	Block_2	Narrow_Focus	npo	-0.860651021
1910	1910	toki_HL_1_npo	10	190.0824076	disyllable	HL	1	F1_2	1	Female	Block_2	Narrow_Focus	npo	-0.892784904
1911	1911	toki_HL_1_npo	11	189.2332349	disyllable	HL	1	F1_2	1	Female	Block_2	Narrow_Focus	npo	-0.917773529
1912	1912	toki_HL_1_npo	12	188.3840622	disyllable	HL	1	F1_2	1	Female	Block_2	Narrow_Focus	npo	-0.942874542
1913	1913	toki_HL_1_npo	13	187.6153352	disyllable	HL	1	F1_2	1	Female	Block_2	Narrow_Focus	npo	-0.965695399
1914	1914	toki_HL_1_npo	14	186.8775075	disyllable	HL	1	F1_2	1	Female	Block_2	Narrow_Focus	npo	-0.987687077
1915	1915	toki_HL_1_npo	15	186.1396797	disyllable	HL	1	F1_2	1	Female	Block_2	Narrow_Focus	npo	-1.009765757
1916	1916	toki_HL_1_npo	16	185.3470172	disyllable	HL	1	F1_2	1	Female	Block_2	Narrow_Focus	npo	-1.033583032
1917	1917	toki_HL_1_npo	17	184.548472	disyllable	HL	1	F1_2	1	Female	Block_2	Narrow_Focus	npo	-1.057680283
1918	1918	toki_HL_1_npo	18	183.7361874	disyllable	HL	1	F1_2	1	Female	Block_2	Narrow_Focus	npo	-1.082299354
1919	1919	toki_HL_1_npo	19	182.7735624	disyllable	HL	1	F1_2	1	Female	Block_2	Narrow_Focus	npo	-1.111616316
1920	1920	toki_HL_1_npo	20	181.8109374	disyllable	HL	1	F1_2	1	Female	Block_2	Narrow_Focus	npo	-1.141088092
1921	1921	toki_HL_2_npo	1	177.368695	disyllable	HL	2	F1_2	1	Female	Block_2	Narrow_Focus	npo	-1.279145292
1922	1922	toki_HL_2_npo	2	176.5500824	disyllable	HL	2	F1_2	1	Female	Block_2	Narrow_Focus	npo	-1.304963254
1923	1923	toki_HL_2_npo	3	175.7314698	disyllable	HL	2	F1_2	1	Female	Block_2	Narrow_Focus	npo	-1.330901206
1924	1924	toki_HL_2_npo	4	174.9128572	disyllable	HL	2	F1_2	1	Female	Block_2	Narrow_Focus	npo	-1.356960267
1925	1925	toki_HL_2_npo	5	174.1492989	disyllable	HL	2	F1_2	1	Female	Block_2	Narrow_Focus	npo	-1.38137694
1926	1926	toki_HL_2_npo	6	173.4532242	disyllable	HL	2	F1_2	1	Female	Block_2	Narrow_Focus	npo	-1.403729119
1927	1927	toki_HL_2_npo	7	172.7571495	disyllable	HL	2	F1_2	1	Female	Block_2	Narrow_Focus	npo	-1.42617118
1928	1928	toki_HL_2_npo	8	172.0610749	disyllable	HL	2	F1_2	1	Female	Block_2	Narrow_Focus	npo	-1.448703843
1929	1929	toki_HL_2_npo	9	172.0308974	disyllable	HL	2	F1_2	1	Female	Block_2	Narrow_Focus	npo	-1.449682781
1930	1930	toki_HL_2_npo	10	172.0758883	disyllable	HL	2	F1_2	1	Female	Block_2	Narrow_Focus	npo	-1.448223369
1931	1931	toki_HL_2_npo	11	172.1208792	disyllable	HL	2	F1_2	1	Female	Block_2	Narrow_Focus	npo	-1.446764339
1932	1932	toki_HL_2_npo	12	172.4427107	disyllable	HL	2	F1_2	1	Female	Block_2	Narrow_Focus	npo	-1.436338629
1933	1933	toki_HL_2_npo	13	173.2835619	disyllable	HL	2	F1_2	1	Female	Block_2	Narrow_Focus	npo	-1.40919087
1934	1934	toki_HL_2_npo	14	174.1244131	disyllable	HL	2	F1_2	1	Female	Block_2	Narrow_Focus	npo	-1.382174526
1935	1935	toki_HL_2_npo	15	174.9652643	disyllable	HL	2	F1_2	1	Female	Block_2	Narrow_Focus	npo	-1.35528833
1936	1936	toki_HL_2_npo	16	176.2457792	disyllable	HL	2	F1_2	1	Female	Block_2	Narrow_Focus	npo	-1.314591109
1937	1937	toki_HL_2_npo	17	177.6381857	disyllable	HL	2	F1_2	1	Female	Block_2	Narrow_Focus	npo	-1.270671975
1938	1938	toki_HL_2_npo	18	179.0305923	disyllable	HL	2	F1_2	1	Female	Block_2	Narrow_Focus	npo	-1.227095756
1939	1939	toki_HL_2_npo	19	180.0808812	disyllable	HL	2	F1_2	1	Female	Block_2	Narrow_Focus	npo	-1.194449972
1940	1940	toki_HL_2_npo	20	180.0849245	disyllable	HL	2	F1_2	1	Female	Block_2	Narrow_Focus	npo	-1.194324664
1941	1941	daki_HL_1_nfc	1	187.6185743	disyllable	HL	1	F1_2	1	Female	Block_2	Narrow_Focus	nfc	-0.965599045
1942	1942	daki_HL_1_nfc	2	190.9998058	disyllable	HL	1	F1_2	1	Female	Block_2	Narrow_Focus	nfc	-0.865913744
1943	1943	daki_HL_1_nfc	3	194.1763088	disyllable	HL	1	F1_2	1	Female	Block_2	Narrow_Focus	nfc	-0.773859009
1944	1944	daki_HL_1_nfc	4	196.8656651	disyllable	HL	1	F1_2	1	Female	Block_2	Narrow_Focus	nfc	-0.697091371
1945	1945	daki_HL_1_nfc	5	199.5376683	disyllable	HL	1	F1_2	1	Female	Block_2	Narrow_Focus	nfc	-0.621850707
1946	1946	daki_HL_1_nfc	6	202.1977022	disyllable	HL	1	F1_2	1	Female	Block_2	Narrow_Focus	nfc	-0.547941284
1947	1947	daki_HL_1_nfc	7	205.0351308	disyllable	HL	1	F1_2	1	Female	Block_2	Narrow_Focus	nfc	-0.470167085
1948	1948	daki_HL_1_nfc	8	208.2504804	disyllable	HL	1	F1_2	1	Female	Block_2	Narrow_Focus	nfc	-0.38332444
1949	1949	daki_HL_1_nfc	9	213.0463696	disyllable	HL	1	F1_2	1	Female	Block_2	Narrow_Focus	nfc	-0.256253555
1950	1950	daki_HL_1_nfc	10	218.8123394	disyllable	HL	1	F1_2	1	Female	Block_2	Narrow_Focus	nfc	-0.107213551
1951	1951	daki_HL_1_nfc	11	225.6312598	disyllable	HL	1	F1_2	1	Female	Block_2	Narrow_Focus	nfc	0.064055705
1952	1952	daki_HL_1_nfc	12	233.5042723	disyllable	HL	1	F1_2	1	Female	Block_2	Narrow_Focus	nfc	0.255476438
1953	1953	daki_HL_1_nfc	13	241.7016186	disyllable	HL	1	F1_2	1	Female	Block_2	Narrow_Focus	nfc	0.448043016
1954	1954	daki_HL_1_nfc	14	250.1469647	disyllable	HL	1	F1_2	1	Female	Block_2	Narrow_Focus	nfc	0.639722256
1955	1955	daki_HL_1_nfc	15	258.8203435	disyllable	HL	1	F1_2	1	Female	Block_2	Narrow_Focus	nfc	0.829955685
1956	1956	daki_HL_1_nfc	16	267.8866443	disyllable	HL	1	F1_2	1	Female	Block_2	Narrow_Focus	nfc	1.022110073
1957	1957	daki_HL_1_nfc	17	276.022287	disyllable	HL	1	F1_2	1	Female	Block_2	Narrow_Focus	nfc	1.189082375
1958	1958	daki_HL_1_nfc	18	283.6851617	disyllable	HL	1	F1_2	1	Female	Block_2	Narrow_Focus	nfc	1.341910801
1959	1959	daki_HL_1_nfc	19	288.6324048	disyllable	HL	1	F1_2	1	Female	Block_2	Narrow_Focus	nfc	1.438401034
1960	1960	daki_HL_1_nfc	20	292.2779556	disyllable	HL	1	F1_2	1	Female	Block_2	Narrow_Focus	nfc	1.508450705
1961	1961	daki_HL_2_nfc	1	296.5774217	disyllable	HL	2	F1_2	1	Female	Block_2	Narrow_Focus	nfc	1.589951147
1962	1962	daki_HL_2_nfc	2	294.8626052	disyllable	HL	2	F1_2	1	Female	Block_2	Narrow_Focus	nfc	1.557587719
1963	1963	daki_HL_2_nfc	3	293.1477887	disyllable	HL	2	F1_2	1	Female	Block_2	Narrow_Focus	nfc	1.525035526
1964	1964	daki_HL_2_nfc	4	290.2080955	disyllable	HL	2	F1_2	1	Female	Block_2	Narrow_Focus	nfc	1.468786052
1965	1965	daki_HL_2_nfc	5	286.6001994	disyllable	HL	2	F1_2	1	Female	Block_2	Narrow_Focus	nfc	1.398966903
1966	1966	daki_HL_2_nfc	6	282.872813	disyllable	HL	2	F1_2	1	Female	Block_2	Narrow_Focus	nfc	1.325906202
1967	1967	daki_HL_2_nfc	7	278.8585664	disyllable	HL	2	F1_2	1	Female	Block_2	Narrow_Focus	nfc	1.246138125
1968	1968	daki_HL_2_nfc	8	274.8443198	disyllable	HL	2	F1_2	1	Female	Block_2	Narrow_Focus	nfc	1.1652134
1969	1969	daki_HL_2_nfc	9	270.5206714	disyllable	HL	2	F1_2	1	Female	Block_2	Narrow_Focus	nfc	1.076718431
1970	1970	daki_HL_2_nfc	10	266.1776538	disyllable	HL	2	F1_2	1	Female	Block_2	Narrow_Focus	nfc	0.986391513
1971	1971	daki_HL_2_nfc	11	262.420848	disyllable	HL	2	F1_2	1	Female	Block_2	Narrow_Focus	nfc	0.907059861
1972	1972	daki_HL_2_nfc	12	259.074595	disyllable	HL	2	F1_2	1	Female	Block_2	Narrow_Focus	nfc	0.83543553
1973	1973	daki_HL_2_nfc	13	255.6510975	disyllable	HL	2	F1_2	1	Female	Block_2	Narrow_Focus	nfc	0.761193996
1974	1974	daki_HL_2_nfc	14	251.9763449	disyllable	HL	2	F1_2	1	Female	Block_2	Narrow_Focus	nfc	0.680389232
1975	1975	daki_HL_2_nfc	15	248.3015924	disyllable	HL	2	F1_2	1	Female	Block_2	Narrow_Focus	nfc	0.598397338
1976	1976	daki_HL_2_nfc	16	244.0766194	disyllable	HL	2	F1_2	1	Female	Block_2	Narrow_Focus	nfc	0.502615727
1977	1977	daki_HL_2_nfc	17	239.7781557	disyllable	HL	2	F1_2	1	Female	Block_2	Narrow_Focus	nfc	0.403451274
1978	1978	daki_HL_2_nfc	18	235.2102059	disyllable	HL	2	F1_2	1	Female	Block_2	Narrow_Focus	nfc	0.296102248
1979	1979	daki_HL_2_nfc	19	230.4025096	disyllable	HL	2	F1_2	1	Female	Block_2	Narrow_Focus	nfc	0.180843474
1980	1980	daki_HL_2_nfc	20	226.4403525	disyllable	HL	2	F1_2	1	Female	Block_2	Narrow_Focus	nfc	0.084033055
1981	1981	toku_LH_1_nfc	1	213.6160247	disyllable	LH	1	F1_2	1	Female	Block_2	Narrow_Focus	nfc	-0.241350536
1982	1982	toku_LH_1_nfc	2	211.1629549	disyllable	LH	1	F1_2	1	Female	Block_2	Narrow_Focus	nfc	-0.305811691
1983	1983	toku_LH_1_nfc	3	208.7098851	disyllable	LH	1	F1_2	1	Female	Block_2	Narrow_Focus	nfc	-0.37102608
1984	1984	toku_LH_1_nfc	4	206.2568153	disyllable	LH	1	F1_2	1	Female	Block_2	Narrow_Focus	nfc	-0.437011515
1985	1985	toku_LH_1_nfc	5	203.8037454	disyllable	LH	1	F1_2	1	Female	Block_2	Narrow_Focus	nfc	-0.503786449
1986	1986	toku_LH_1_nfc	6	202.9907312	disyllable	LH	1	F1_2	1	Female	Block_2	Narrow_Focus	nfc	-0.526094931
1987	1987	toku_LH_1_nfc	7	202.8408829	disyllable	LH	1	F1_2	1	Female	Block_2	Narrow_Focus	nfc	-0.530216403
1988	1988	toku_LH_1_nfc	8	202.6910346	disyllable	LH	1	F1_2	1	Female	Block_2	Narrow_Focus	nfc	-0.53434092
1989	1989	toku_LH_1_nfc	9	202.5411862	disyllable	LH	1	F1_2	1	Female	Block_2	Narrow_Focus	nfc	-0.538468491
1990	1990	toku_LH_1_nfc	10	203.1792069	disyllable	LH	1	F1_2	1	Female	Block_2	Narrow_Focus	nfc	-0.520915358
1991	1991	toku_LH_1_nfc	11	204.8869241	disyllable	LH	1	F1_2	1	Female	Block_2	Narrow_Focus	nfc	-0.47420273
1992	1992	toku_LH_1_nfc	12	206.5946413	disyllable	LH	1	F1_2	1	Female	Block_2	Narrow_Focus	nfc	-0.427877836
1993	1993	toku_LH_1_nfc	13	208.3023585	disyllable	LH	1	F1_2	1	Female	Block_2	Narrow_Focus	nfc	-0.381934294
1994	1994	toku_LH_1_nfc	14	210.2899096	disyllable	LH	1	F1_2	1	Female	Block_2	Narrow_Focus	nfc	-0.328934189
1995	1995	toku_LH_1_nfc	15	214.0520428	disyllable	LH	1	F1_2	1	Female	Block_2	Narrow_Focus	nfc	-0.229970485
1996	1996	toku_LH_1_nfc	16	217.8141761	disyllable	LH	1	F1_2	1	Female	Block_2	Narrow_Focus	nfc	-0.132731079
1997	1997	toku_LH_1_nfc	17	221.5763094	disyllable	LH	1	F1_2	1	Female	Block_2	Narrow_Focus	nfc	-0.037156915
1998	1998	toku_LH_1_nfc	18	225.3384426	disyllable	LH	1	F1_2	1	Female	Block_2	Narrow_Focus	nfc	0.056808081
1999	1999	toku_LH_1_nfc	19	226.3205621	disyllable	LH	1	F1_2	1	Female	Block_2	Narrow_Focus	nfc	0.08107981
2000	2000	toku_LH_1_nfc	20	226.805464	disyllable	LH	1	F1_2	1	Female	Block_2	Narrow_Focus	nfc	0.09302468
2001	2001	toku_LH_2_nfc	1	249.7527336	disyllable	LH	2	F1_2	1	Female	Block_2	Narrow_Focus	nfc	0.630919585
2002	2002	toku_LH_2_nfc	2	257.6553173	disyllable	LH	2	F1_2	1	Female	Block_2	Narrow_Focus	nfc	0.804777007
2003	2003	toku_LH_2_nfc	3	265.557901	disyllable	LH	2	F1_2	1	Female	Block_2	Narrow_Focus	nfc	0.973381751
2004	2004	toku_LH_2_nfc	4	271.7073251	disyllable	LH	2	F1_2	1	Female	Block_2	Narrow_Focus	nfc	1.101146499
2005	2005	toku_LH_2_nfc	5	277.7450398	disyllable	LH	2	F1_2	1	Female	Block_2	Narrow_Focus	nfc	1.223807467
2006	2006	toku_LH_2_nfc	6	281.8972669	disyllable	LH	2	F1_2	1	Female	Block_2	Narrow_Focus	nfc	1.306625497
2007	2007	toku_LH_2_nfc	7	285.7928589	disyllable	LH	2	F1_2	1	Female	Block_2	Narrow_Focus	nfc	1.383223122
2008	2008	toku_LH_2_nfc	8	287.4464181	disyllable	LH	2	F1_2	1	Female	Block_2	Narrow_Focus	nfc	1.415421306
2009	2009	toku_LH_2_nfc	9	288.6088032	disyllable	LH	2	F1_2	1	Female	Block_2	Narrow_Focus	nfc	1.43794465
2010	2010	toku_LH_2_nfc	10	290.05643	disyllable	LH	2	F1_2	1	Female	Block_2	Narrow_Focus	nfc	1.465868577
2011	2011	toku_LH_2_nfc	11	291.5939396	disyllable	LH	2	F1_2	1	Female	Block_2	Narrow_Focus	nfc	1.495374093
2012	2012	toku_LH_2_nfc	12	292.4247468	disyllable	LH	2	F1_2	1	Female	Block_2	Narrow_Focus	nfc	1.511252984
2013	2013	toku_LH_2_nfc	13	292.9533874	disyllable	LH	2	F1_2	1	Female	Block_2	Narrow_Focus	nfc	1.521333215
2014	2014	toku_LH_2_nfc	14	293.5001788	disyllable	LH	2	F1_2	1	Female	Block_2	Narrow_Focus	nfc	1.53174043
2015	2015	toku_LH_2_nfc	15	294.0571542	disyllable	LH	2	F1_2	1	Female	Block_2	Narrow_Focus	nfc	1.542321565
2016	2016	toku_LH_2_nfc	16	294.9203007	disyllable	LH	2	F1_2	1	Female	Block_2	Narrow_Focus	nfc	1.558679652
2017	2017	toku_LH_2_nfc	17	296.0045341	disyllable	LH	2	F1_2	1	Female	Block_2	Narrow_Focus	nfc	1.579160003
2018	2018	toku_LH_2_nfc	18	297.7227884	disyllable	LH	2	F1_2	1	Female	Block_2	Narrow_Focus	nfc	1.611463384
2019	2019	toku_LH_2_nfc	19	300.0244582	disyllable	LH	2	F1_2	1	Female	Block_2	Narrow_Focus	nfc	1.65444413
2020	2020	toku_LH_2_nfc	20	301.2687881	disyllable	LH	2	F1_2	1	Female	Block_2	Narrow_Focus	nfc	1.677543291
2121	2121	deko_HL_1_nfc	1	207.9908935	disyllable	HL	1	F1_2	1	Female	Block_2	Narrow_Focus	nfc	-0.390285637
2122	2122	deko_HL_1_nfc	2	207.6672726	disyllable	HL	1	F1_2	1	Female	Block_2	Narrow_Focus	nfc	-0.398976176
2123	2123	deko_HL_1_nfc	3	207.7698661	disyllable	HL	1	F1_2	1	Female	Block_2	Narrow_Focus	nfc	-0.396219657
2124	2124	deko_HL_1_nfc	4	208.8241471	disyllable	HL	1	F1_2	1	Female	Block_2	Narrow_Focus	nfc	-0.367971466
2125	2125	deko_HL_1_nfc	5	210.8724497	disyllable	HL	1	F1_2	1	Female	Block_2	Narrow_Focus	nfc	-0.313495056
2126	2126	deko_HL_1_nfc	6	213.5335088	disyllable	HL	1	F1_2	1	Female	Block_2	Narrow_Focus	nfc	-0.243506811
2127	2127	deko_HL_1_nfc	7	217.4697041	disyllable	HL	1	F1_2	1	Female	Block_2	Narrow_Focus	nfc	-0.141564477
2128	2128	deko_HL_1_nfc	8	221.7648485	disyllable	HL	1	F1_2	1	Female	Block_2	Narrow_Focus	nfc	-0.032410019
2129	2129	deko_HL_1_nfc	9	226.8956002	disyllable	HL	1	F1_2	1	Female	Block_2	Narrow_Focus	nfc	0.095242242
2130	2130	deko_HL_1_nfc	10	232.3232775	disyllable	HL	1	F1_2	1	Female	Block_2	Narrow_Focus	nfc	0.227177501
2131	2131	deko_HL_1_nfc	11	237.9972452	disyllable	HL	1	F1_2	1	Female	Block_2	Narrow_Focus	nfc	0.361844247
2132	2132	deko_HL_1_nfc	12	243.4420227	disyllable	HL	1	F1_2	1	Female	Block_2	Narrow_Focus	nfc	0.488086143
2133	2133	deko_HL_1_nfc	13	248.6128664	disyllable	HL	1	F1_2	1	Female	Block_2	Narrow_Focus	nfc	0.605389438
2134	2134	deko_HL_1_nfc	14	252.5948187	disyllable	HL	1	F1_2	1	Female	Block_2	Narrow_Focus	nfc	0.694071102
2135	2135	deko_HL_1_nfc	15	256.7604394	disyllable	HL	1	F1_2	1	Female	Block_2	Narrow_Focus	nfc	0.785359372
2136	2136	deko_HL_1_nfc	16	261.1294119	disyllable	HL	1	F1_2	1	Female	Block_2	Narrow_Focus	nfc	0.879526338
2137	2137	deko_HL_1_nfc	17	264.7961765	disyllable	HL	1	F1_2	1	Female	Block_2	Narrow_Focus	nfc	0.957350084
2138	2138	deko_HL_1_nfc	18	268.2135377	disyllable	HL	1	F1_2	1	Female	Block_2	Narrow_Focus	nfc	1.028916303
2139	2139	deko_HL_1_nfc	19	271.0879299	disyllable	HL	1	F1_2	1	Female	Block_2	Narrow_Focus	nfc	1.088409171
2140	2140	deko_HL_1_nfc	20	272.9126013	disyllable	HL	1	F1_2	1	Female	Block_2	Narrow_Focus	nfc	1.125848955
2141	2141	deko_HL_2_nfc	1	278.7538656	disyllable	HL	2	F1_2	1	Female	Block_2	Narrow_Focus	nfc	1.244042257
2142	2142	deko_HL_2_nfc	2	278.6198872	disyllable	HL	2	F1_2	1	Female	Block_2	Narrow_Focus	nfc	1.241359171
2143	2143	deko_HL_2_nfc	3	277.5339857	disyllable	HL	2	F1_2	1	Female	Block_2	Narrow_Focus	nfc	1.219564898
2144	2144	deko_HL_2_nfc	4	275.4629118	disyllable	HL	2	F1_2	1	Female	Block_2	Narrow_Focus	nfc	1.177760565
2145	2145	deko_HL_2_nfc	5	272.0129344	disyllable	HL	2	F1_2	1	Female	Block_2	Narrow_Focus	nfc	1.107420397
2146	2146	deko_HL_2_nfc	6	266.822296	disyllable	HL	2	F1_2	1	Female	Block_2	Narrow_Focus	nfc	0.999891649
2147	2147	deko_HL_2_nfc	7	261.6099355	disyllable	HL	2	F1_2	1	Female	Block_2	Narrow_Focus	nfc	0.889787015
2148	2148	deko_HL_2_nfc	8	256.9396373	disyllable	HL	2	F1_2	1	Female	Block_2	Narrow_Focus	nfc	0.789253136
2149	2149	deko_HL_2_nfc	9	251.9603058	disyllable	HL	2	F1_2	1	Female	Block_2	Narrow_Focus	nfc	0.680033969
2150	2150	deko_HL_2_nfc	10	247.0318069	disyllable	HL	2	F1_2	1	Female	Block_2	Narrow_Focus	nfc	0.569783239
2151	2151	deko_HL_2_nfc	11	242.1533273	disyllable	HL	2	F1_2	1	Female	Block_2	Narrow_Focus	nfc	0.458463545
2152	2152	deko_HL_2_nfc	12	237.3404554	disyllable	HL	2	F1_2	1	Female	Block_2	Narrow_Focus	nfc	0.346421179
2153	2153	deko_HL_2_nfc	13	232.5384838	disyllable	HL	2	F1_2	1	Female	Block_2	Narrow_Focus	nfc	0.232344966
2154	2154	deko_HL_2_nfc	14	227.8426544	disyllable	HL	2	F1_2	1	Female	Block_2	Narrow_Focus	nfc	0.11848889
2155	2155	deko_HL_2_nfc	15	223.2917605	disyllable	HL	2	F1_2	1	Female	Block_2	Narrow_Focus	nfc	0.0058854
2156	2156	deko_HL_2_nfc	16	218.9562994	disyllable	HL	2	F1_2	1	Female	Block_2	Narrow_Focus	nfc	-0.103542895
2157	2157	deko_HL_2_nfc	17	215.7245061	disyllable	HL	2	F1_2	1	Female	Block_2	Narrow_Focus	nfc	-0.186533223
2158	2158	deko_HL_2_nfc	18	213.4290142	disyllable	HL	2	F1_2	1	Female	Block_2	Narrow_Focus	nfc	-0.246238621
2159	2159	deko_HL_2_nfc	19	212.1059312	disyllable	HL	2	F1_2	1	Female	Block_2	Narrow_Focus	nfc	-0.280944226
2160	2160	deko_HL_2_nfc	20	211.8292756	disyllable	HL	2	F1_2	1	Female	Block_2	Narrow_Focus	nfc	-0.288228502
2161	2161	toki_HL_1_npo	1	213.557567	disyllable	HL	1	F1_2	1	Female	Block_2	Narrow_Focus	npo	-0.242878045
2162	2162	toki_HL_1_npo	2	213.5263959	disyllable	HL	1	F1_2	1	Female	Block_2	Narrow_Focus	npo	-0.243692721
2163	2163	toki_HL_1_npo	3	213.4952248	disyllable	HL	1	F1_2	1	Female	Block_2	Narrow_Focus	npo	-0.244507517
2164	2164	toki_HL_1_npo	4	213.4495887	disyllable	HL	1	F1_2	1	Female	Block_2	Narrow_Focus	npo	-0.245700634
2165	2165	toki_HL_1_npo	5	213.3063743	disyllable	HL	1	F1_2	1	Female	Block_2	Narrow_Focus	npo	-0.249446511
2166	2166	toki_HL_1_npo	6	213.1631598	disyllable	HL	1	F1_2	1	Female	Block_2	Narrow_Focus	npo	-0.253194906
2167	2167	toki_HL_1_npo	7	212.9576903	disyllable	HL	1	F1_2	1	Female	Block_2	Narrow_Focus	npo	-0.25857712
2168	2168	toki_HL_1_npo	8	212.5733684	disyllable	HL	1	F1_2	1	Female	Block_2	Narrow_Focus	npo	-0.268658277
2169	2169	toki_HL_1_npo	9	212.1890466	disyllable	HL	1	F1_2	1	Female	Block_2	Narrow_Focus	npo	-0.278757673
2170	2170	toki_HL_1_npo	10	211.8130343	disyllable	HL	1	F1_2	1	Female	Block_2	Narrow_Focus	npo	-0.288656427
2171	2171	toki_HL_1_npo	11	211.4501673	disyllable	HL	1	F1_2	1	Female	Block_2	Narrow_Focus	npo	-0.298225799
2172	2172	toki_HL_1_npo	12	211.0873003	disyllable	HL	1	F1_2	1	Female	Block_2	Narrow_Focus	npo	-0.307811607
2173	2173	toki_HL_1_npo	13	210.8935623	disyllable	HL	1	F1_2	1	Female	Block_2	Narrow_Focus	npo	-0.312936307
2174	2174	toki_HL_1_npo	14	210.8582054	disyllable	HL	1	F1_2	1	Female	Block_2	Narrow_Focus	npo	-0.313872065
2175	2175	toki_HL_1_npo	15	210.8228484	disyllable	HL	1	F1_2	1	Female	Block_2	Narrow_Focus	npo	-0.314807983
2176	2176	toki_HL_1_npo	16	210.5879793	disyllable	HL	1	F1_2	1	Female	Block_2	Narrow_Focus	npo	-0.321029075
2177	2177	toki_HL_1_npo	17	210.2435462	disyllable	HL	1	F1_2	1	Female	Block_2	Narrow_Focus	npo	-0.330164801
2178	2178	toki_HL_1_npo	18	209.8991131	disyllable	HL	1	F1_2	1	Female	Block_2	Narrow_Focus	npo	-0.339315506
2179	2179	toki_HL_1_npo	19	209.7913846	disyllable	HL	1	F1_2	1	Female	Block_2	Narrow_Focus	npo	-0.342180659
2180	2180	toki_HL_1_npo	20	209.7525293	disyllable	HL	1	F1_2	1	Female	Block_2	Narrow_Focus	npo	-0.343214418
2181	2181	toki_HL_2_npo	1	208.4368184	disyllable	HL	2	F1_2	1	Female	Block_2	Narrow_Focus	npo	-0.378332865
2182	2182	toki_HL_2_npo	2	206.7497698	disyllable	HL	2	F1_2	1	Female	Block_2	Narrow_Focus	npo	-0.423688686
2183	2183	toki_HL_2_npo	3	205.0627212	disyllable	HL	2	F1_2	1	Female	Block_2	Narrow_Focus	npo	-0.469416125
2184	2184	toki_HL_2_npo	4	203.1101495	disyllable	HL	2	F1_2	1	Female	Block_2	Narrow_Focus	npo	-0.522812593
2185	2185	toki_HL_2_npo	5	201.0438858	disyllable	HL	2	F1_2	1	Female	Block_2	Narrow_Focus	npo	-0.57988011
2186	2186	toki_HL_2_npo	6	199.1179201	disyllable	HL	2	F1_2	1	Female	Block_2	Narrow_Focus	npo	-0.633603404
2187	2187	toki_HL_2_npo	7	197.4020665	disyllable	HL	2	F1_2	1	Female	Block_2	Narrow_Focus	npo	-0.681905305
2188	2188	toki_HL_2_npo	8	195.6954514	disyllable	HL	2	F1_2	1	Female	Block_2	Narrow_Focus	npo	-0.730365412
2189	2189	toki_HL_2_npo	9	194.0714557	disyllable	HL	2	F1_2	1	Female	Block_2	Narrow_Focus	npo	-0.776873533
2190	2190	toki_HL_2_npo	10	192.44746	disyllable	HL	2	F1_2	1	Female	Block_2	Narrow_Focus	npo	-0.823772475
2191	2191	toki_HL_2_npo	11	191.1867669	disyllable	HL	2	F1_2	1	Female	Block_2	Narrow_Focus	npo	-0.860453373
2192	2192	toki_HL_2_npo	12	190.0164658	disyllable	HL	2	F1_2	1	Female	Block_2	Narrow_Focus	npo	-0.894721373
2193	2193	toki_HL_2_npo	13	189.9886551	disyllable	HL	2	F1_2	1	Female	Block_2	Narrow_Focus	npo	-0.895538273
2194	2194	toki_HL_2_npo	14	191.0989755	disyllable	HL	2	F1_2	1	Female	Block_2	Narrow_Focus	npo	-0.863016736
2195	2195	toki_HL_2_npo	15	192.6671196	disyllable	HL	2	F1_2	1	Female	Block_2	Narrow_Focus	npo	-0.817405888
2196	2196	toki_HL_2_npo	16	196.0535061	disyllable	HL	2	F1_2	1	Female	Block_2	Narrow_Focus	npo	-0.720163349
2197	2197	toki_HL_2_npo	17	199.4398926	disyllable	HL	2	F1_2	1	Female	Block_2	Narrow_Focus	npo	-0.624586158
2198	2198	toki_HL_2_npo	18	205.4114703	disyllable	HL	2	F1_2	1	Female	Block_2	Narrow_Focus	npo	-0.459932514
2199	2199	toki_HL_2_npo	19	211.6660272	disyllable	HL	2	F1_2	1	Female	Block_2	Narrow_Focus	npo	-0.292531258
2200	2200	toki_HL_2_npo	20	214.1697078	disyllable	HL	2	F1_2	1	Female	Block_2	Narrow_Focus	npo	-0.226903406
2261	2261	taki_LH_1_npo	1	241.436579	disyllable	LH	1	F1_2	1	Female	Block_2	Narrow_Focus	npo	0.441919712
2262	2262	taki_LH_1_npo	2	234.8533717	disyllable	LH	1	F1_2	1	Female	Block_2	Narrow_Focus	npo	0.287628875
2263	2263	taki_LH_1_npo	3	228.2701645	disyllable	LH	1	F1_2	1	Female	Block_2	Narrow_Focus	npo	0.128951031
2264	2264	taki_LH_1_npo	4	221.6869572	disyllable	LH	1	F1_2	1	Female	Block_2	Narrow_Focus	npo	-0.034370618
2265	2265	taki_LH_1_npo	5	215.9620819	disyllable	LH	1	F1_2	1	Female	Block_2	Narrow_Focus	npo	-0.18039023
2266	2266	taki_LH_1_npo	6	210.5381317	disyllable	LH	1	F1_2	1	Female	Block_2	Narrow_Focus	npo	-0.322350305
2267	2267	taki_LH_1_npo	7	205.1141815	disyllable	LH	1	F1_2	1	Female	Block_2	Narrow_Focus	npo	-0.46801574
2268	2268	taki_LH_1_npo	8	200.4069235	disyllable	LH	1	F1_2	1	Female	Block_2	Narrow_Focus	npo	-0.597590499
2269	2269	taki_LH_1_npo	9	196.4735012	disyllable	LH	1	F1_2	1	Female	Block_2	Narrow_Focus	npo	-0.708220135
2270	2270	taki_LH_1_npo	10	192.5400789	disyllable	LH	1	F1_2	1	Female	Block_2	Narrow_Focus	npo	-0.821087134
2271	2271	taki_LH_1_npo	11	189.3196845	disyllable	LH	1	F1_2	1	Female	Block_2	Narrow_Focus	npo	-0.915224453
2272	2272	taki_LH_1_npo	12	188.6090356	disyllable	LH	1	F1_2	1	Female	Block_2	Narrow_Focus	npo	-0.936213469
2273	2273	taki_LH_1_npo	13	187.8983866	disyllable	LH	1	F1_2	1	Female	Block_2	Narrow_Focus	npo	-0.95728172
2274	2274	taki_LH_1_npo	14	187.1877377	disyllable	LH	1	F1_2	1	Female	Block_2	Narrow_Focus	npo	-0.978429801
2275	2275	taki_LH_1_npo	15	187.8298162	disyllable	LH	1	F1_2	1	Female	Block_2	Narrow_Focus	npo	-0.959318806
2276	2276	taki_LH_1_npo	16	188.5258228	disyllable	LH	1	F1_2	1	Female	Block_2	Narrow_Focus	npo	-0.938676329
2277	2277	taki_LH_1_npo	17	189.2218294	disyllable	LH	1	F1_2	1	Female	Block_2	Narrow_Focus	npo	-0.918109922
2278	2278	taki_LH_1_npo	18	191.0796681	disyllable	LH	1	F1_2	1	Female	Block_2	Narrow_Focus	npo	-0.863580638
2279	2279	taki_LH_1_npo	19	193.4305228	disyllable	LH	1	F1_2	1	Female	Block_2	Narrow_Focus	npo	-0.795335816
2280	2280	taki_LH_1_npo	20	195.7813775	disyllable	LH	1	F1_2	1	Female	Block_2	Narrow_Focus	npo	-0.727915416
2281	2281	taki_LH_2_npo	1	210.4186634	disyllable	LH	2	F1_2	1	Female	Block_2	Narrow_Focus	npo	-0.325518132
2282	2282	taki_LH_2_npo	2	215.2428462	disyllable	LH	2	F1_2	1	Female	Block_2	Narrow_Focus	npo	-0.199008284
2283	2283	taki_LH_2_npo	3	219.9989181	disyllable	LH	2	F1_2	1	Female	Block_2	Narrow_Focus	npo	-0.077030286
2284	2284	taki_LH_2_npo	4	223.3810121	disyllable	LH	2	F1_2	1	Female	Block_2	Narrow_Focus	npo	0.00811575
2285	2285	taki_LH_2_npo	5	226.6125326	disyllable	LH	2	F1_2	1	Female	Block_2	Narrow_Focus	npo	0.08827515
2286	2286	taki_LH_2_npo	6	228.4006059	disyllable	LH	2	F1_2	1	Female	Block_2	Narrow_Focus	npo	0.132139327
2287	2287	taki_LH_2_npo	7	229.9220761	disyllable	LH	2	F1_2	1	Female	Block_2	Narrow_Focus	npo	0.16919375
2288	2288	taki_LH_2_npo	8	229.828584	disyllable	LH	2	F1_2	1	Female	Block_2	Narrow_Focus	npo	0.166923891
2289	2289	taki_LH_2_npo	9	229.8069875	disyllable	LH	2	F1_2	1	Female	Block_2	Narrow_Focus	npo	0.166399427
2290	2290	taki_LH_2_npo	10	230.0940505	disyllable	LH	2	F1_2	1	Female	Block_2	Narrow_Focus	npo	0.173366642
2291	2291	taki_LH_2_npo	11	230.3911424	disyllable	LH	2	F1_2	1	Female	Block_2	Narrow_Focus	npo	0.180568119
2292	2292	taki_LH_2_npo	12	230.7206732	disyllable	LH	2	F1_2	1	Female	Block_2	Narrow_Focus	npo	0.188545057
2293	2293	taki_LH_2_npo	13	231.050276	disyllable	LH	2	F1_2	1	Female	Block_2	Narrow_Focus	npo	0.196512349
2294	2294	taki_LH_2_npo	14	231.3800609	disyllable	LH	2	F1_2	1	Female	Block_2	Narrow_Focus	npo	0.204472675
2295	2295	taki_LH_2_npo	15	231.5873711	disyllable	LH	2	F1_2	1	Female	Block_2	Narrow_Focus	npo	0.20947091
2296	2296	taki_LH_2_npo	16	231.546711	disyllable	LH	2	F1_2	1	Female	Block_2	Narrow_Focus	npo	0.20849095
2297	2297	taki_LH_2_npo	17	231.2753051	disyllable	LH	2	F1_2	1	Female	Block_2	Narrow_Focus	npo	0.201945317
2298	2298	taki_LH_2_npo	18	230.6239571	disyllable	LH	2	F1_2	1	Female	Block_2	Narrow_Focus	npo	0.186205036
2299	2299	taki_LH_2_npo	19	229.6071206	disyllable	LH	2	F1_2	1	Female	Block_2	Narrow_Focus	npo	0.161543379
2300	2300	taki_LH_2_npo	20	228.0959544	disyllable	LH	2	F1_2	1	Female	Block_2	Narrow_Focus	npo	0.124690082
2341	2341	teko_HL_1_npr	1	255.958089	disyllable	HL	1	F1_2	1	Female	Block_2	Narrow_Focus	npr	0.767891831
2342	2342	teko_HL_1_npr	2	260.8302366	disyllable	HL	1	F1_2	1	Female	Block_2	Narrow_Focus	npr	0.873128471
2343	2343	teko_HL_1_npr	3	265.7023842	disyllable	HL	1	F1_2	1	Female	Block_2	Narrow_Focus	npr	0.976417433
2344	2344	teko_HL_1_npr	4	270.4473231	disyllable	HL	1	F1_2	1	Female	Block_2	Narrow_Focus	npr	1.075204992
2345	2345	teko_HL_1_npr	5	274.7223429	disyllable	HL	1	F1_2	1	Female	Block_2	Narrow_Focus	npr	1.162735957
2346	2346	teko_HL_1_npr	6	278.9973627	disyllable	HL	1	F1_2	1	Female	Block_2	Narrow_Focus	npr	1.248915293
2347	2347	teko_HL_1_npr	7	282.6263978	disyllable	HL	1	F1_2	1	Female	Block_2	Narrow_Focus	npr	1.321042333
2348	2348	teko_HL_1_npr	8	285.3852655	disyllable	HL	1	F1_2	1	Female	Block_2	Narrow_Focus	npr	1.375257824
2349	2349	teko_HL_1_npr	9	288.1441332	disyllable	HL	1	F1_2	1	Female	Block_2	Narrow_Focus	npr	1.428951719
2350	2350	teko_HL_1_npr	10	289.4921577	disyllable	HL	1	F1_2	1	Female	Block_2	Narrow_Focus	npr	1.455000684
2351	2351	teko_HL_1_npr	11	290.0434882	disyllable	HL	1	F1_2	1	Female	Block_2	Narrow_Focus	npr	1.465619555
2352	2352	teko_HL_1_npr	12	290.5948187	disyllable	HL	1	F1_2	1	Female	Block_2	Narrow_Focus	npr	1.476218261
2353	2353	teko_HL_1_npr	13	290.5641538	disyllable	HL	1	F1_2	1	Female	Block_2	Narrow_Focus	npr	1.475629291
2354	2354	teko_HL_1_npr	14	290.4325008	disyllable	HL	1	F1_2	1	Female	Block_2	Narrow_Focus	npr	1.473099972
2355	2355	teko_HL_1_npr	15	290.2326393	disyllable	HL	1	F1_2	1	Female	Block_2	Narrow_Focus	npr	1.46925804
2356	2356	teko_HL_1_npr	16	289.0543813	disyllable	HL	1	F1_2	1	Female	Block_2	Narrow_Focus	npr	1.4465545
2357	2357	teko_HL_1_npr	17	287.8761233	disyllable	HL	1	F1_2	1	Female	Block_2	Narrow_Focus	npr	1.423758227
2358	2358	teko_HL_1_npr	18	286.558409	disyllable	HL	1	F1_2	1	Female	Block_2	Narrow_Focus	npr	1.398153046
2359	2359	teko_HL_1_npr	19	284.87888	disyllable	HL	1	F1_2	1	Female	Block_2	Narrow_Focus	npr	1.365346044
2360	2360	teko_HL_1_npr	20	283.1993511	disyllable	HL	1	F1_2	1	Female	Block_2	Narrow_Focus	npr	1.332345054
2361	2361	teko_HL_2_npr	1	277.2990068	disyllable	HL	2	F1_2	1	Female	Block_2	Narrow_Focus	npr	1.2148376
2362	2362	teko_HL_2_npr	2	273.6205862	disyllable	HL	2	F1_2	1	Female	Block_2	Narrow_Focus	npr	1.140308481
2363	2363	teko_HL_2_npr	3	270.0213544	disyllable	HL	2	F1_2	1	Female	Block_2	Narrow_Focus	npr	1.066407607
2364	2364	teko_HL_2_npr	4	266.783662	disyllable	HL	2	F1_2	1	Female	Block_2	Narrow_Focus	npr	0.999083492
2365	2365	teko_HL_2_npr	5	263.5756589	disyllable	HL	2	F1_2	1	Female	Block_2	Narrow_Focus	npr	0.931566011
2366	2366	teko_HL_2_npr	6	260.4205849	disyllable	HL	2	F1_2	1	Female	Block_2	Narrow_Focus	npr	0.864356151
2367	2367	teko_HL_2_npr	7	257.1813378	disyllable	HL	2	F1_2	1	Female	Block_2	Narrow_Focus	npr	0.794500711
2368	2368	teko_HL_2_npr	8	253.8701073	disyllable	HL	2	F1_2	1	Female	Block_2	Narrow_Focus	npr	0.722177577
2369	2369	teko_HL_2_npr	9	250.7261756	disyllable	HL	2	F1_2	1	Female	Block_2	Narrow_Focus	npr	0.652630155
2370	2370	teko_HL_2_npr	10	247.6477221	disyllable	HL	2	F1_2	1	Female	Block_2	Narrow_Focus	npr	0.58368096
2371	2371	teko_HL_2_npr	11	244.181183	disyllable	HL	2	F1_2	1	Female	Block_2	Narrow_Focus	npr	0.505006167
2372	2372	teko_HL_2_npr	12	240.6512366	disyllable	HL	2	F1_2	1	Female	Block_2	Narrow_Focus	npr	0.423736122
2373	2373	teko_HL_2_npr	13	236.8908511	disyllable	HL	2	F1_2	1	Female	Block_2	Narrow_Focus	npr	0.335838716
2374	2374	teko_HL_2_npr	14	233.8365228	disyllable	HL	2	F1_2	1	Female	Block_2	Narrow_Focus	npr	0.263412012
2375	2375	teko_HL_2_npr	15	232.8155557	disyllable	HL	2	F1_2	1	Female	Block_2	Narrow_Focus	npr	0.238990891
2376	2376	teko_HL_2_npr	16	233.1294499	disyllable	HL	2	F1_2	1	Female	Block_2	Narrow_Focus	npr	0.246510497
2377	2377	teko_HL_2_npr	17	235.1601739	disyllable	HL	2	F1_2	1	Female	Block_2	Narrow_Focus	npr	0.294914965
2378	2378	teko_HL_2_npr	18	239.2589503	disyllable	HL	2	F1_2	1	Female	Block_2	Narrow_Focus	npr	0.39135319
2379	2379	teko_HL_2_npr	19	244.6409504	disyllable	HL	2	F1_2	1	Female	Block_2	Narrow_Focus	npr	0.515504825
2380	2380	teko_HL_2_npr	20	245.7477635	disyllable	HL	2	F1_2	1	Female	Block_2	Narrow_Focus	npr	0.540697885
2421	2421	teki_LH_1_nfc	1	236.7664059	disyllable	LH	1	F1_2	1	Female	Block_2	Narrow_Focus	nfc	0.332906066
2422	2422	teki_LH_1_nfc	2	230.4705812	disyllable	LH	1	F1_2	1	Female	Block_2	Narrow_Focus	nfc	0.182492134
2423	2423	teki_LH_1_nfc	3	224.1747565	disyllable	LH	1	F1_2	1	Female	Block_2	Narrow_Focus	nfc	0.027911881
2424	2424	teki_LH_1_nfc	4	217.8789318	disyllable	LH	1	F1_2	1	Female	Block_2	Narrow_Focus	nfc	-0.13107209
2425	2425	teki_LH_1_nfc	5	212.2680103	disyllable	LH	1	F1_2	1	Female	Block_2	Narrow_Focus	nfc	-0.276681134
2426	2426	teki_LH_1_nfc	6	207.5416144	disyllable	LH	1	F1_2	1	Female	Block_2	Narrow_Focus	nfc	-0.402354261
2427	2427	teki_LH_1_nfc	7	202.8152186	disyllable	LH	1	F1_2	1	Female	Block_2	Narrow_Focus	nfc	-0.530922587
2428	2428	teki_LH_1_nfc	8	198.0888227	disyllable	LH	1	F1_2	1	Female	Block_2	Narrow_Focus	nfc	-0.662522666
2429	2429	teki_LH_1_nfc	9	196.0399282	disyllable	LH	1	F1_2	1	Female	Block_2	Narrow_Focus	nfc	-0.720549885
2430	2430	teki_LH_1_nfc	10	194.381227	disyllable	LH	1	F1_2	1	Female	Block_2	Narrow_Focus	nfc	-0.767972313
2431	2431	teki_LH_1_nfc	11	192.7225258	disyllable	LH	1	F1_2	1	Female	Block_2	Narrow_Focus	nfc	-0.815801148
2432	2432	teki_LH_1_nfc	12	191.9914435	disyllable	LH	1	F1_2	1	Female	Block_2	Narrow_Focus	nfc	-0.837012835
2433	2433	teki_LH_1_nfc	13	193.3327204	disyllable	LH	1	F1_2	1	Female	Block_2	Narrow_Focus	nfc	-0.798158425
2434	2434	teki_LH_1_nfc	14	194.6739974	disyllable	LH	1	F1_2	1	Female	Block_2	Narrow_Focus	nfc	-0.759572641
2435	2435	teki_LH_1_nfc	15	196.0152744	disyllable	LH	1	F1_2	1	Female	Block_2	Narrow_Focus	nfc	-0.721251797
2436	2436	teki_LH_1_nfc	16	198.3379758	disyllable	LH	1	F1_2	1	Female	Block_2	Narrow_Focus	nfc	-0.65550731
2437	2437	teki_LH_1_nfc	17	200.9955208	disyllable	LH	1	F1_2	1	Female	Block_2	Narrow_Focus	nfc	-0.581222902
2438	2438	teki_LH_1_nfc	18	203.6530657	disyllable	LH	1	F1_2	1	Female	Block_2	Narrow_Focus	nfc	-0.507914257
2439	2439	teki_LH_1_nfc	19	205.8779288	disyllable	LH	1	F1_2	1	Female	Block_2	Narrow_Focus	nfc	-0.447273146
2440	2440	teki_LH_1_nfc	20	206.1582863	disyllable	LH	1	F1_2	1	Female	Block_2	Narrow_Focus	nfc	-0.439678225
2441	2441	teki_LH_2_nfc	1	219.6075385	disyllable	LH	2	F1_2	1	Female	Block_2	Narrow_Focus	nfc	-0.086967865
2442	2442	teki_LH_2_nfc	2	223.2799694	disyllable	LH	2	F1_2	1	Female	Block_2	Narrow_Focus	nfc	0.00559068
2443	2443	teki_LH_2_nfc	3	226.9524003	disyllable	LH	2	F1_2	1	Female	Block_2	Narrow_Focus	nfc	0.096639205
2444	2444	teki_LH_2_nfc	4	229.9825647	disyllable	LH	2	F1_2	1	Female	Block_2	Narrow_Focus	nfc	0.170661839
2445	2445	teki_LH_2_nfc	5	232.2294604	disyllable	LH	2	F1_2	1	Female	Block_2	Narrow_Focus	nfc	0.224923297
2446	2446	teki_LH_2_nfc	6	234.4763562	disyllable	LH	2	F1_2	1	Female	Block_2	Narrow_Focus	nfc	0.278662279
2447	2447	teki_LH_2_nfc	7	235.5817069	disyllable	LH	2	F1_2	1	Female	Block_2	Narrow_Focus	nfc	0.304910251
2448	2448	teki_LH_2_nfc	8	236.5617512	disyllable	LH	2	F1_2	1	Female	Block_2	Narrow_Focus	nfc	0.328079861
2449	2449	teki_LH_2_nfc	9	237.0976217	disyllable	LH	2	F1_2	1	Female	Block_2	Narrow_Focus	nfc	0.340708026
2450	2450	teki_LH_2_nfc	10	236.8144897	disyllable	LH	2	F1_2	1	Female	Block_2	Narrow_Focus	nfc	0.334039381
2451	2451	teki_LH_2_nfc	11	236.5313577	disyllable	LH	2	F1_2	1	Female	Block_2	Narrow_Focus	nfc	0.327362759
2452	2452	teki_LH_2_nfc	12	237.3294439	disyllable	LH	2	F1_2	1	Female	Block_2	Narrow_Focus	nfc	0.346162237
2453	2453	teki_LH_2_nfc	13	238.3941674	disyllable	LH	2	F1_2	1	Female	Block_2	Narrow_Focus	nfc	0.371144353
2454	2454	teki_LH_2_nfc	14	239.7506645	disyllable	LH	2	F1_2	1	Female	Block_2	Narrow_Focus	nfc	0.402811354
2455	2455	teki_LH_2_nfc	15	241.969917	disyllable	LH	2	F1_2	1	Female	Block_2	Narrow_Focus	nfc	0.454234774
2456	2456	teki_LH_2_nfc	16	244.1891695	disyllable	LH	2	F1_2	1	Female	Block_2	Narrow_Focus	nfc	0.505188705
2457	2457	teki_LH_2_nfc	17	247.2754867	disyllable	LH	2	F1_2	1	Female	Block_2	Narrow_Focus	nfc	0.575285852
2458	2458	teki_LH_2_nfc	18	250.7276523	disyllable	LH	2	F1_2	1	Female	Block_2	Narrow_Focus	nfc	0.652663025
2459	2459	teki_LH_2_nfc	19	253.6502815	disyllable	LH	2	F1_2	1	Female	Block_2	Narrow_Focus	nfc	0.717342855
2460	2460	teki_LH_2_nfc	20	253.6596332	disyllable	LH	2	F1_2	1	Female	Block_2	Narrow_Focus	nfc	0.717548616
2461	2461	teko_HL_1_nfc	1	265.6999446	disyllable	HL	1	F1_2	1	Female	Block_2	Narrow_Focus	nfc	0.976366189
2462	2462	teko_HL_1_nfc	2	269.4936866	disyllable	HL	1	F1_2	1	Female	Block_2	Narrow_Focus	nfc	1.055490601
2463	2463	teko_HL_1_nfc	3	273.2874286	disyllable	HL	1	F1_2	1	Female	Block_2	Narrow_Focus	nfc	1.133508905
2464	2464	teko_HL_1_nfc	4	276.889683	disyllable	HL	1	F1_2	1	Female	Block_2	Narrow_Focus	nfc	1.206593262
2465	2465	teko_HL_1_nfc	5	280.0615431	disyllable	HL	1	F1_2	1	Female	Block_2	Narrow_Focus	nfc	1.270162634
2466	2466	teko_HL_1_nfc	6	283.2334031	disyllable	HL	1	F1_2	1	Female	Block_2	Narrow_Focus	nfc	1.333016082
2467	2467	teko_HL_1_nfc	7	285.8021867	disyllable	HL	1	F1_2	1	Female	Block_2	Narrow_Focus	nfc	1.383405275
2468	2468	teko_HL_1_nfc	8	287.9947606	disyllable	HL	1	F1_2	1	Female	Block_2	Narrow_Focus	nfc	1.426057775
2469	2469	teko_HL_1_nfc	9	290.1873345	disyllable	HL	1	F1_2	1	Female	Block_2	Narrow_Focus	nfc	1.468386779
2470	2470	teko_HL_1_nfc	10	291.2934081	disyllable	HL	1	F1_2	1	Female	Block_2	Narrow_Focus	nfc	1.489619007
2471	2471	teko_HL_1_nfc	11	292.3097966	disyllable	HL	1	F1_2	1	Female	Block_2	Narrow_Focus	nfc	1.509058677
2472	2472	teko_HL_1_nfc	12	293.2077811	disyllable	HL	1	F1_2	1	Female	Block_2	Narrow_Focus	nfc	1.526177567
2473	2473	teko_HL_1_nfc	13	293.7130705	disyllable	HL	1	F1_2	1	Female	Block_2	Narrow_Focus	nfc	1.535787207
2474	2474	teko_HL_1_nfc	14	294.2183599	disyllable	HL	1	F1_2	1	Female	Block_2	Narrow_Focus	nfc	1.545380329
2475	2475	teko_HL_1_nfc	15	294.26278	disyllable	HL	1	F1_2	1	Female	Block_2	Narrow_Focus	nfc	1.546222875
2476	2476	teko_HL_1_nfc	16	293.9139463	disyllable	HL	1	F1_2	1	Female	Block_2	Narrow_Focus	nfc	1.53960289
2477	2477	teko_HL_1_nfc	17	293.5651127	disyllable	HL	1	F1_2	1	Female	Block_2	Narrow_Focus	nfc	1.532975045
2478	2478	teko_HL_1_nfc	18	292.3358365	disyllable	HL	1	F1_2	1	Female	Block_2	Narrow_Focus	nfc	1.509555833
2479	2479	teko_HL_1_nfc	19	290.9481304	disyllable	HL	1	F1_2	1	Female	Block_2	Narrow_Focus	nfc	1.482999712
2480	2480	teko_HL_1_nfc	20	289.7466347	disyllable	HL	1	F1_2	1	Female	Block_2	Narrow_Focus	nfc	1.459904535
2481	2481	teko_HL_2_nfc	1	283.0532911	disyllable	HL	2	F1_2	1	Female	Block_2	Narrow_Focus	nfc	1.329465883
2482	2482	teko_HL_2_nfc	2	278.0360333	disyllable	HL	2	F1_2	1	Female	Block_2	Narrow_Focus	nfc	1.229651678
2483	2483	teko_HL_2_nfc	3	272.9044729	disyllable	HL	2	F1_2	1	Female	Block_2	Narrow_Focus	nfc	1.125682727
2484	2484	teko_HL_2_nfc	4	267.4622824	disyllable	HL	2	F1_2	1	Female	Block_2	Narrow_Focus	nfc	1.013262057
2485	2485	teko_HL_2_nfc	5	262.3533104	disyllable	HL	2	F1_2	1	Female	Block_2	Narrow_Focus	nfc	0.905623315
2486	2486	teko_HL_2_nfc	6	257.5305087	disyllable	HL	2	F1_2	1	Female	Block_2	Narrow_Focus	nfc	0.80207288
2487	2487	teko_HL_2_nfc	7	253.5053713	disyllable	HL	2	F1_2	1	Female	Block_2	Narrow_Focus	nfc	0.714153491
2488	2488	teko_HL_2_nfc	8	249.7231594	disyllable	HL	2	F1_2	1	Female	Block_2	Narrow_Focus	nfc	0.630258671
2489	2489	teko_HL_2_nfc	9	246.5749929	disyllable	HL	2	F1_2	1	Female	Block_2	Narrow_Focus	nfc	0.559453134
2490	2490	teko_HL_2_nfc	10	243.5419327	disyllable	HL	2	F1_2	1	Female	Block_2	Narrow_Focus	nfc	0.49037617
2491	2491	teko_HL_2_nfc	11	240.727457	disyllable	HL	2	F1_2	1	Female	Block_2	Narrow_Focus	nfc	0.425503505
2492	2492	teko_HL_2_nfc	12	237.7022436	disyllable	HL	2	F1_2	1	Female	Block_2	Narrow_Focus	nfc	0.354922143
2493	2493	teko_HL_2_nfc	13	234.5445125	disyllable	HL	2	F1_2	1	Female	Block_2	Narrow_Focus	nfc	0.280284314
2494	2494	teko_HL_2_nfc	14	231.038579	disyllable	HL	2	F1_2	1	Female	Block_2	Narrow_Focus	nfc	0.196229799
2495	2495	teko_HL_2_nfc	15	226.8809816	disyllable	HL	2	F1_2	1	Female	Block_2	Narrow_Focus	nfc	0.09488265
2496	2496	teko_HL_2_nfc	16	219.3432095	disyllable	HL	2	F1_2	1	Female	Block_2	Narrow_Focus	nfc	-0.093689508
2497	2497	teko_HL_2_nfc	17	211.7641299	disyllable	HL	2	F1_2	1	Female	Block_2	Narrow_Focus	nfc	-0.289945157
2498	2498	teko_HL_2_nfc	18	204.1282184	disyllable	HL	2	F1_2	1	Female	Block_2	Narrow_Focus	nfc	-0.494907996
2499	2499	teko_HL_2_nfc	19	197.3141121	disyllable	HL	2	F1_2	1	Female	Block_2	Narrow_Focus	nfc	-0.684392552
2500	2500	teko_HL_2_nfc	20	190.8693999	disyllable	HL	2	F1_2	1	Female	Block_2	Narrow_Focus	nfc	-0.869725535
2561	2561	taki_LH_1_npr	1	211.5653114	disyllable	LH	1	F1_2	1	Female	Block_2	Narrow_Focus	npr	-0.295187491
2562	2562	taki_LH_1_npr	2	207.194019	disyllable	LH	1	F1_2	1	Female	Block_2	Narrow_Focus	npr	-0.411709376
2563	2563	taki_LH_1_npr	3	202.8227266	disyllable	LH	1	F1_2	1	Female	Block_2	Narrow_Focus	npr	-0.530715986
2564	2564	taki_LH_1_npr	4	199.2142782	disyllable	LH	1	F1_2	1	Female	Block_2	Narrow_Focus	npr	-0.630903246
2565	2565	taki_LH_1_npr	5	196.1523075	disyllable	LH	1	F1_2	1	Female	Block_2	Narrow_Focus	npr	-0.717351478
2566	2566	taki_LH_1_npr	6	193.3012197	disyllable	LH	1	F1_2	1	Female	Block_2	Narrow_Focus	npr	-0.799067849
2567	2567	taki_LH_1_npr	7	191.5153882	disyllable	LH	1	F1_2	1	Female	Block_2	Narrow_Focus	npr	-0.850868612
2568	2568	taki_LH_1_npr	8	189.7295567	disyllable	LH	1	F1_2	1	Female	Block_2	Narrow_Focus	npr	-0.903154673
2569	2569	taki_LH_1_npr	9	188.87499	disyllable	LH	1	F1_2	1	Female	Block_2	Narrow_Focus	npr	-0.92834926
2570	2570	taki_LH_1_npr	10	188.3343712	disyllable	LH	1	F1_2	1	Female	Block_2	Narrow_Focus	npr	-0.944346879
2571	2571	taki_LH_1_npr	11	187.7259232	disyllable	LH	1	F1_2	1	Female	Block_2	Narrow_Focus	npr	-0.96240667
2572	2572	taki_LH_1_npr	12	186.9800732	disyllable	LH	1	F1_2	1	Female	Block_2	Narrow_Focus	npr	-0.984624815
2573	2573	taki_LH_1_npr	13	186.2342233	disyllable	LH	1	F1_2	1	Female	Block_2	Narrow_Focus	npr	-1.00693176
2574	2574	taki_LH_1_npr	14	186.9325971	disyllable	LH	1	F1_2	1	Female	Block_2	Narrow_Focus	npr	-0.98604208
2575	2575	taki_LH_1_npr	15	187.7683715	disyllable	LH	1	F1_2	1	Female	Block_2	Narrow_Focus	npr	-0.961144833
2576	2576	taki_LH_1_npr	16	189.306264	disyllable	LH	1	F1_2	1	Female	Block_2	Narrow_Focus	npr	-0.915620097
2577	2577	taki_LH_1_npr	17	191.5583066	disyllable	LH	1	F1_2	1	Female	Block_2	Narrow_Focus	npr	-0.849618043
2578	2578	taki_LH_1_npr	18	193.9197871	disyllable	LH	1	F1_2	1	Female	Block_2	Narrow_Focus	npr	-0.781236884
2579	2579	taki_LH_1_npr	19	197.5681199	disyllable	LH	1	F1_2	1	Female	Block_2	Narrow_Focus	npr	-0.677212528
2580	2580	taki_LH_1_npr	20	201.2164528	disyllable	LH	1	F1_2	1	Female	Block_2	Narrow_Focus	npr	-0.575091638
2581	2581	taki_LH_2_npr	1	216.2839192	disyllable	LH	2	F1_2	1	Female	Block_2	Narrow_Focus	npr	-0.172079258
2582	2582	taki_LH_2_npr	2	221.3864	disyllable	LH	2	F1_2	1	Female	Block_2	Narrow_Focus	npr	-0.041942397
2583	2583	taki_LH_2_npr	3	226.474379	disyllable	LH	2	F1_2	1	Female	Block_2	Narrow_Focus	npr	0.08487164
2584	2584	taki_LH_2_npr	4	230.1652128	disyllable	LH	2	F1_2	1	Female	Block_2	Narrow_Focus	npr	0.175092456
2585	2585	taki_LH_2_npr	5	233.8300048	disyllable	LH	2	F1_2	1	Female	Block_2	Narrow_Focus	npr	0.263256443
2586	2586	taki_LH_2_npr	6	236.2533502	disyllable	LH	2	F1_2	1	Female	Block_2	Narrow_Focus	npr	0.320799199
2587	2587	taki_LH_2_npr	7	238.6228503	disyllable	LH	2	F1_2	1	Female	Block_2	Narrow_Focus	npr	0.376495492
2588	2588	taki_LH_2_npr	8	239.2990437	disyllable	LH	2	F1_2	1	Female	Block_2	Narrow_Focus	npr	0.392288348
2589	2589	taki_LH_2_npr	9	239.992964	disyllable	LH	2	F1_2	1	Female	Block_2	Narrow_Focus	npr	0.408448895
2590	2590	taki_LH_2_npr	10	241.100556	disyllable	LH	2	F1_2	1	Female	Block_2	Narrow_Focus	npr	0.434146783
2591	2591	taki_LH_2_npr	11	242.2131245	disyllable	LH	2	F1_2	1	Female	Block_2	Narrow_Focus	npr	0.459841557
2592	2592	taki_LH_2_npr	12	243.4176009	disyllable	LH	2	F1_2	1	Female	Block_2	Narrow_Focus	npr	0.48752623
2593	2593	taki_LH_2_npr	13	244.6143793	disyllable	LH	2	F1_2	1	Female	Block_2	Narrow_Focus	npr	0.514898619
2594	2594	taki_LH_2_npr	14	245.693966	disyllable	LH	2	F1_2	1	Female	Block_2	Narrow_Focus	npr	0.539475983
2595	2595	taki_LH_2_npr	15	246.6601542	disyllable	LH	2	F1_2	1	Female	Block_2	Narrow_Focus	npr	0.561380369
2596	2596	taki_LH_2_npr	16	246.1628052	disyllable	LH	2	F1_2	1	Female	Block_2	Narrow_Focus	npr	0.550115741
2597	2597	taki_LH_2_npr	17	245.526029	disyllable	LH	2	F1_2	1	Female	Block_2	Narrow_Focus	npr	0.53565991
2598	2598	taki_LH_2_npr	18	243.3321473	disyllable	LH	2	F1_2	1	Female	Block_2	Narrow_Focus	npr	0.485566614
2599	2599	taki_LH_2_npr	19	240.9760403	disyllable	LH	2	F1_2	1	Female	Block_2	Narrow_Focus	npr	0.431263718
2600	2600	taki_LH_2_npr	20	237.0275491	disyllable	LH	2	F1_2	1	Female	Block_2	Narrow_Focus	npr	0.339058339
2601	2601	toku_LH_1_npo	1	221.856347	disyllable	LH	1	F1_2	1	Female	Block_2	Narrow_Focus	npo	-0.030107792
2602	2602	toku_LH_1_npo	2	218.1920855	disyllable	LH	1	F1_2	1	Female	Block_2	Narrow_Focus	npo	-0.123056292
2603	2603	toku_LH_1_npo	3	214.5278239	disyllable	LH	1	F1_2	1	Female	Block_2	Narrow_Focus	npo	-0.21757904
2604	2604	toku_LH_1_npo	4	210.9867117	disyllable	LH	1	F1_2	1	Female	Block_2	Narrow_Focus	npo	-0.310471759
2605	2605	toku_LH_1_npo	5	207.8331844	disyllable	LH	1	F1_2	1	Female	Block_2	Narrow_Focus	npo	-0.394519078
2606	2606	toku_LH_1_npo	6	204.679657	disyllable	LH	1	F1_2	1	Female	Block_2	Narrow_Focus	npo	-0.479851478
2607	2607	toku_LH_1_npo	7	201.7893176	disyllable	LH	1	F1_2	1	Female	Block_2	Narrow_Focus	npo	-0.559224904
2608	2608	toku_LH_1_npo	8	199.1815467	disyllable	LH	1	F1_2	1	Female	Block_2	Narrow_Focus	npo	-0.631820305
2609	2609	toku_LH_1_npo	9	196.5737757	disyllable	LH	1	F1_2	1	Female	Block_2	Narrow_Focus	npo	-0.705372449
2610	2610	toku_LH_1_npo	10	194.6054212	disyllable	LH	1	F1_2	1	Female	Block_2	Narrow_Focus	npo	-0.76153898
2611	2611	toku_LH_1_npo	11	192.8815954	disyllable	LH	1	F1_2	1	Female	Block_2	Narrow_Focus	npo	-0.811196548
2612	2612	toku_LH_1_npo	12	191.1577696	disyllable	LH	1	F1_2	1	Female	Block_2	Narrow_Focus	npo	-0.861299916
2613	2613	toku_LH_1_npo	13	190.5059463	disyllable	LH	1	F1_2	1	Female	Block_2	Narrow_Focus	npo	-0.880363115
2614	2614	toku_LH_1_npo	14	189.8935928	disyllable	LH	1	F1_2	1	Female	Block_2	Narrow_Focus	npo	-0.898331497
2615	2615	toku_LH_1_npo	15	189.5501079	disyllable	LH	1	F1_2	1	Female	Block_2	Narrow_Focus	npo	-0.90843581
2616	2616	toku_LH_1_npo	16	190.2454109	disyllable	LH	1	F1_2	1	Female	Block_2	Narrow_Focus	npo	-0.888000975
2617	2617	toku_LH_1_npo	17	190.9407139	disyllable	LH	1	F1_2	1	Female	Block_2	Narrow_Focus	npo	-0.86764069
2618	2618	toku_LH_1_npo	18	192.2838279	disyllable	LH	1	F1_2	1	Female	Block_2	Narrow_Focus	npo	-0.828519892
2619	2619	toku_LH_1_npo	19	194.4292382	disyllable	LH	1	F1_2	1	Female	Block_2	Narrow_Focus	npo	-0.766593991
2620	2620	toku_LH_1_npo	20	196.5746484	disyllable	LH	1	F1_2	1	Female	Block_2	Narrow_Focus	npo	-0.705347672
2621	2621	toku_LH_2_npo	1	206.806998	disyllable	LH	2	F1_2	1	Female	Block_2	Narrow_Focus	npo	-0.422144067
2622	2622	toku_LH_2_npo	2	210.5765852	disyllable	LH	2	F1_2	1	Female	Block_2	Narrow_Focus	npo	-0.321331052
2623	2623	toku_LH_2_npo	3	214.3461724	disyllable	LH	2	F1_2	1	Female	Block_2	Narrow_Focus	npo	-0.222306802
2624	2624	toku_LH_2_npo	4	217.2079378	disyllable	LH	2	F1_2	1	Female	Block_2	Narrow_Focus	npo	-0.14828639
2625	2625	toku_LH_2_npo	5	220.0419423	disyllable	LH	2	F1_2	1	Female	Block_2	Narrow_Focus	npo	-0.075938931
2626	2626	toku_LH_2_npo	6	221.8989771	disyllable	LH	2	F1_2	1	Female	Block_2	Narrow_Focus	npo	-0.029035485
2627	2627	toku_LH_2_npo	7	223.6943764	disyllable	LH	2	F1_2	1	Female	Block_2	Narrow_Focus	npo	0.015939504
2628	2628	toku_LH_2_npo	8	224.4174481	disyllable	LH	2	F1_2	1	Female	Block_2	Narrow_Focus	npo	0.033950664
2629	2629	toku_LH_2_npo	9	225.0357373	disyllable	LH	2	F1_2	1	Female	Block_2	Narrow_Focus	npo	0.049305806
2630	2630	toku_LH_2_npo	10	225.6571021	disyllable	LH	2	F1_2	1	Female	Block_2	Narrow_Focus	npo	0.064694885
2631	2631	toku_LH_2_npo	11	226.2788811	disyllable	LH	2	F1_2	1	Female	Block_2	Narrow_Focus	npo	0.080051864
2632	2632	toku_LH_2_npo	12	226.7576485	disyllable	LH	2	F1_2	1	Female	Block_2	Narrow_Focus	npo	0.091847948
2633	2633	toku_LH_2_npo	13	227.2115022	disyllable	LH	2	F1_2	1	Female	Block_2	Narrow_Focus	npo	0.103007225
2634	2634	toku_LH_2_npo	14	227.3242728	disyllable	LH	2	F1_2	1	Female	Block_2	Narrow_Focus	npo	0.105776552
2635	2635	toku_LH_2_npo	15	227.3631664	disyllable	LH	2	F1_2	1	Female	Block_2	Narrow_Focus	npo	0.10673135
2636	2636	toku_LH_2_npo	16	227.2573101	disyllable	LH	2	F1_2	1	Female	Block_2	Narrow_Focus	npo	0.104132303
2637	2637	toku_LH_2_npo	17	227.1135064	disyllable	LH	2	F1_2	1	Female	Block_2	Narrow_Focus	npo	0.100599609
2638	2638	toku_LH_2_npo	18	226.9523462	disyllable	LH	2	F1_2	1	Female	Block_2	Narrow_Focus	npo	0.096637875
2639	2639	toku_LH_2_npo	19	226.7857836	disyllable	LH	2	F1_2	1	Female	Block_2	Narrow_Focus	npo	0.092540378
2640	2640	toku_LH_2_npo	20	226.7416531	disyllable	LH	2	F1_2	1	Female	Block_2	Narrow_Focus	npo	0.091454249
2641	2641	doki_HL_1_npr	1	227.2456367	disyllable	HL	1	F1_2	1	Female	Block_2	Narrow_Focus	npr	0.103845617
2642	2642	doki_HL_1_npr	2	228.8033544	disyllable	HL	1	F1_2	1	Female	Block_2	Narrow_Focus	npr	0.141971974
2643	2643	doki_HL_1_npr	3	230.5138395	disyllable	HL	1	F1_2	1	Female	Block_2	Narrow_Focus	npr	0.183539575
2644	2644	doki_HL_1_npr	4	233.3884469	disyllable	HL	1	F1_2	1	Female	Block_2	Narrow_Focus	npr	0.252707373
2645	2645	doki_HL_1_npr	5	236.5808828	disyllable	HL	1	F1_2	1	Female	Block_2	Narrow_Focus	npr	0.328531202
2646	2646	doki_HL_1_npr	6	240.8253665	disyllable	HL	1	F1_2	1	Female	Block_2	Narrow_Focus	npr	0.42777299
2647	2647	doki_HL_1_npr	7	245.3421031	disyllable	HL	1	F1_2	1	Female	Block_2	Narrow_Focus	npr	0.53147752
2648	2648	doki_HL_1_npr	8	250.3688804	disyllable	HL	1	F1_2	1	Female	Block_2	Narrow_Focus	npr	0.644671246
2649	2649	doki_HL_1_npr	9	255.2755332	disyllable	HL	1	F1_2	1	Female	Block_2	Narrow_Focus	npr	0.752989116
2650	2650	doki_HL_1_npr	10	260.0434355	disyllable	HL	1	F1_2	1	Female	Block_2	Narrow_Focus	npr	0.856267629
2651	2651	doki_HL_1_npr	11	264.1006768	disyllable	HL	1	F1_2	1	Female	Block_2	Narrow_Focus	npr	0.942671891
2652	2652	doki_HL_1_npr	12	267.6433681	disyllable	HL	1	F1_2	1	Female	Block_2	Narrow_Focus	npr	1.01703944
2653	2653	doki_HL_1_npr	13	269.8005566	disyllable	HL	1	F1_2	1	Female	Block_2	Narrow_Focus	npr	1.061842083
2654	2654	doki_HL_1_npr	14	271.3526911	disyllable	HL	1	F1_2	1	Female	Block_2	Narrow_Focus	npr	1.093857314
2655	2655	doki_HL_1_npr	15	272.910679	disyllable	HL	1	F1_2	1	Female	Block_2	Narrow_Focus	npr	1.125809644
2656	2656	doki_HL_1_npr	16	274.4700218	disyllable	HL	1	F1_2	1	Female	Block_2	Narrow_Focus	npr	1.157607633
2657	2657	doki_HL_1_npr	17	275.7296071	disyllable	HL	1	F1_2	1	Female	Block_2	Narrow_Focus	npr	1.183161369
2658	2658	doki_HL_1_npr	18	276.978604	disyllable	HL	1	F1_2	1	Female	Block_2	Narrow_Focus	npr	1.208385288
2659	2659	doki_HL_1_npr	19	278.5021039	disyllable	HL	1	F1_2	1	Female	Block_2	Narrow_Focus	npr	1.238999346
2660	2660	doki_HL_1_npr	20	279.8313111	disyllable	HL	1	F1_2	1	Female	Block_2	Narrow_Focus	npr	1.265572692
2661	2661	doki_HL_2_npr	1	284.8799542	disyllable	HL	2	F1_2	1	Female	Block_2	Narrow_Focus	npr	1.365367088
2662	2662	doki_HL_2_npr	2	284.8971724	disyllable	HL	2	F1_2	1	Female	Block_2	Narrow_Focus	npr	1.365704398
2663	2663	doki_HL_2_npr	3	284.5885633	disyllable	HL	2	F1_2	1	Female	Block_2	Narrow_Focus	npr	1.359655556
2664	2664	doki_HL_2_npr	4	283.3691458	disyllable	HL	2	F1_2	1	Female	Block_2	Narrow_Focus	npr	1.335690223
2665	2665	doki_HL_2_npr	5	281.8118786	disyllable	HL	2	F1_2	1	Female	Block_2	Narrow_Focus	npr	1.304934707
2666	2666	doki_HL_2_npr	6	279.9513285	disyllable	HL	2	F1_2	1	Female	Block_2	Narrow_Focus	npr	1.267965849
2667	2667	doki_HL_2_npr	7	277.1936414	disyllable	HL	2	F1_2	1	Female	Block_2	Narrow_Focus	npr	1.212716561
2668	2668	doki_HL_2_npr	8	274.2415733	disyllable	HL	2	F1_2	1	Female	Block_2	Narrow_Focus	npr	1.152960441
2669	2669	doki_HL_2_npr	9	272.0523423	disyllable	HL	2	F1_2	1	Female	Block_2	Narrow_Focus	npr	1.108228895
2670	2670	doki_HL_2_npr	10	269.7828752	disyllable	HL	2	F1_2	1	Female	Block_2	Narrow_Focus	npr	1.061476316
2671	2671	doki_HL_2_npr	11	267.3408471	disyllable	HL	2	F1_2	1	Female	Block_2	Narrow_Focus	npr	1.010727528
2672	2672	doki_HL_2_npr	12	264.4842368	disyllable	HL	2	F1_2	1	Female	Block_2	Narrow_Focus	npr	0.950771518
2673	2673	doki_HL_2_npr	13	261.328485	disyllable	HL	2	F1_2	1	Female	Block_2	Narrow_Focus	npr	0.883779458
2674	2674	doki_HL_2_npr	14	257.7586608	disyllable	HL	2	F1_2	1	Female	Block_2	Narrow_Focus	npr	0.807015075
2675	2675	doki_HL_2_npr	15	254.2091544	disyllable	HL	2	F1_2	1	Female	Block_2	Narrow_Focus	npr	0.729626183
2676	2676	doki_HL_2_npr	16	251.4593086	disyllable	HL	2	F1_2	1	Female	Block_2	Narrow_Focus	npr	0.668925564
2677	2677	doki_HL_2_npr	17	249.2186774	disyllable	HL	2	F1_2	1	Female	Block_2	Narrow_Focus	npr	0.618972614
2678	2678	doki_HL_2_npr	18	247.840238	disyllable	HL	2	F1_2	1	Female	Block_2	Narrow_Focus	npr	0.588017865
2679	2679	doki_HL_2_npr	19	247.5430864	disyllable	HL	2	F1_2	1	Female	Block_2	Narrow_Focus	npr	0.581322363
2680	2680	doki_HL_2_npr	20	247.8680336	disyllable	HL	2	F1_2	1	Female	Block_2	Narrow_Focus	npr	0.588643752
2721	2721	daku_LH_1_npr	1	217.6081827	disyllable	LH	1	F1_2	1	Female	Block_2	Narrow_Focus	npr	-0.138011749
2722	2722	daku_LH_1_npr	2	206.1886894	disyllable	LH	1	F1_2	1	Female	Block_2	Narrow_Focus	npr	-0.438855222
2723	2723	daku_LH_1_npr	3	196.4087057	disyllable	LH	1	F1_2	1	Female	Block_2	Narrow_Focus	npr	-0.710061029
2724	2724	daku_LH_1_npr	4	188.6988672	disyllable	LH	1	F1_2	1	Female	Block_2	Narrow_Focus	npr	-0.93355593
2725	2725	daku_LH_1_npr	5	184.3966608	disyllable	LH	1	F1_2	1	Female	Block_2	Narrow_Focus	npr	-1.062273198
2726	2726	daku_LH_1_npr	6	181.7570544	disyllable	LH	1	F1_2	1	Female	Block_2	Narrow_Focus	npr	-1.142742386
2727	2727	daku_LH_1_npr	7	181.6310542	disyllable	LH	1	F1_2	1	Female	Block_2	Narrow_Focus	npr	-1.146612706
2728	2728	daku_LH_1_npr	8	181.6270381	disyllable	LH	1	F1_2	1	Female	Block_2	Narrow_Focus	npr	-1.146736112
2729	2729	daku_LH_1_npr	9	181.7130097	disyllable	LH	1	F1_2	1	Female	Block_2	Narrow_Focus	npr	-1.144094992
2730	2730	daku_LH_1_npr	10	181.9990064	disyllable	LH	1	F1_2	1	Female	Block_2	Narrow_Focus	npr	-1.135317916
2731	2731	daku_LH_1_npr	11	182.3480212	disyllable	LH	1	F1_2	1	Female	Block_2	Narrow_Focus	npr	-1.124625519
2732	2732	daku_LH_1_npr	12	182.7330196	disyllable	LH	1	F1_2	1	Female	Block_2	Narrow_Focus	npr	-1.112854442
2733	2733	daku_LH_1_npr	13	183.1403632	disyllable	LH	1	F1_2	1	Female	Block_2	Narrow_Focus	npr	-1.100427147
2734	2734	daku_LH_1_npr	14	183.4252586	disyllable	LH	1	F1_2	1	Female	Block_2	Narrow_Focus	npr	-1.091751934
2735	2735	daku_LH_1_npr	15	183.6040089	disyllable	LH	1	F1_2	1	Female	Block_2	Narrow_Focus	npr	-1.08631577
2736	2736	daku_LH_1_npr	16	187.3368301	disyllable	LH	1	F1_2	1	Female	Block_2	Narrow_Focus	npr	-0.973986338
2737	2737	daku_LH_1_npr	17	192.757611	disyllable	LH	1	F1_2	1	Female	Block_2	Narrow_Focus	npr	-0.814785208
2738	2738	daku_LH_1_npr	18	200.4008936	disyllable	LH	1	F1_2	1	Female	Block_2	Narrow_Focus	npr	-0.597758426
2739	2739	daku_LH_1_npr	19	211.4115378	disyllable	LH	1	F1_2	1	Female	Block_2	Narrow_Focus	npr	-0.299245487
2740	2740	daku_LH_1_npr	20	219.8179204	disyllable	LH	1	F1_2	1	Female	Block_2	Narrow_Focus	npr	-0.081623827
2741	2741	daku_LH_2_npr	1	244.1679257	disyllable	LH	2	F1_2	1	Female	Block_2	Narrow_Focus	npr	0.504703147
2742	2742	daku_LH_2_npr	2	252.2731251	disyllable	LH	2	F1_2	1	Female	Block_2	Narrow_Focus	npr	0.686958786
2743	2743	daku_LH_2_npr	3	260.3783245	disyllable	LH	2	F1_2	1	Female	Block_2	Narrow_Focus	npr	0.863450398
2744	2744	daku_LH_2_npr	4	266.5692562	disyllable	LH	2	F1_2	1	Female	Block_2	Narrow_Focus	npr	0.994596367
2745	2745	daku_LH_2_npr	5	271.7974067	disyllable	LH	2	F1_2	1	Female	Block_2	Narrow_Focus	npr	1.102996531
2746	2746	daku_LH_2_npr	6	276.0261158	disyllable	LH	2	F1_2	1	Female	Block_2	Narrow_Focus	npr	1.189159791
2747	2747	daku_LH_2_npr	7	278.2322144	disyllable	LH	2	F1_2	1	Female	Block_2	Narrow_Focus	npr	1.23358826
2748	2748	daku_LH_2_npr	8	280.438313	disyllable	LH	2	F1_2	1	Female	Block_2	Narrow_Focus	npr	1.277665844
2749	2749	daku_LH_2_npr	9	279.4678223	disyllable	LH	2	F1_2	1	Female	Block_2	Narrow_Focus	npr	1.258318429
2750	2750	daku_LH_2_npr	10	278.4848121	disyllable	LH	2	F1_2	1	Female	Block_2	Narrow_Focus	npr	1.238652815
2751	2751	daku_LH_2_npr	11	277.1800407	disyllable	LH	2	F1_2	1	Female	Block_2	Narrow_Focus	npr	1.212442716
2752	2752	daku_LH_2_npr	12	275.7105692	disyllable	LH	2	F1_2	1	Female	Block_2	Narrow_Focus	npr	1.182776009
2753	2753	daku_LH_2_npr	13	273.5679468	disyllable	LH	2	F1_2	1	Female	Block_2	Narrow_Focus	npr	1.139234689
2754	2754	daku_LH_2_npr	14	270.0385902	disyllable	LH	2	F1_2	1	Female	Block_2	Narrow_Focus	npr	1.066763842
2755	2755	daku_LH_2_npr	15	266.5092335	disyllable	LH	2	F1_2	1	Female	Block_2	Narrow_Focus	npr	0.993339553
2756	2756	daku_LH_2_npr	16	261.6623039	disyllable	LH	2	F1_2	1	Female	Block_2	Narrow_Focus	npr	0.890904105
2757	2757	daku_LH_2_npr	17	256.8049475	disyllable	LH	2	F1_2	1	Female	Block_2	Narrow_Focus	npr	0.786326735
2758	2758	daku_LH_2_npr	18	251.4129052	disyllable	LH	2	F1_2	1	Female	Block_2	Narrow_Focus	npr	0.667895561
2759	2759	daku_LH_2_npr	19	245.7423466	disyllable	LH	2	F1_2	1	Female	Block_2	Narrow_Focus	npr	0.540574863
2760	2760	daku_LH_2_npr	20	241.8985391	disyllable	LH	2	F1_2	1	Female	Block_2	Narrow_Focus	npr	0.452588194
2781	2781	deko_HL_1_npo	1	224.8484516	disyllable	HL	1	F1_2	1	Female	Block_2	Narrow_Focus	npo	0.044659046
2782	2782	deko_HL_1_npo	2	217.333533	disyllable	HL	1	F1_2	1	Female	Block_2	Narrow_Focus	npo	-0.145060213
2783	2783	deko_HL_1_npo	3	210.3330099	disyllable	HL	1	F1_2	1	Female	Block_2	Narrow_Focus	npo	-0.327790432
2784	2784	deko_HL_1_npo	4	205.1922378	disyllable	HL	1	F1_2	1	Female	Block_2	Narrow_Focus	npo	-0.46589227
2785	2785	deko_HL_1_npo	5	201.1326617	disyllable	HL	1	F1_2	1	Female	Block_2	Narrow_Focus	npo	-0.5774162
2786	2786	deko_HL_1_npo	6	198.4869709	disyllable	HL	1	F1_2	1	Female	Block_2	Narrow_Focus	npo	-0.651316293
2787	2787	deko_HL_1_npo	7	197.3836022	disyllable	HL	1	F1_2	1	Female	Block_2	Narrow_Focus	npo	-0.682427361
2788	2788	deko_HL_1_npo	8	197.1107277	disyllable	HL	1	F1_2	1	Female	Block_2	Narrow_Focus	npo	-0.690148274
2789	2789	deko_HL_1_npo	9	196.8818348	disyllable	HL	1	F1_2	1	Female	Block_2	Narrow_Focus	npo	-0.696632986
2790	2790	deko_HL_1_npo	10	196.6402138	disyllable	HL	1	F1_2	1	Female	Block_2	Narrow_Focus	npo	-0.70348648
2791	2791	deko_HL_1_npo	11	196.1841338	disyllable	HL	1	F1_2	1	Female	Block_2	Narrow_Focus	npo	-0.716446008
2792	2792	deko_HL_1_npo	12	195.5045279	disyllable	HL	1	F1_2	1	Female	Block_2	Narrow_Focus	npo	-0.735813034
2793	2793	deko_HL_1_npo	13	194.3033434	disyllable	HL	1	F1_2	1	Female	Block_2	Narrow_Focus	npo	-0.770208948
2794	2794	deko_HL_1_npo	14	192.7498379	disyllable	HL	1	F1_2	1	Female	Block_2	Narrow_Focus	npo	-0.815010273
2795	2795	deko_HL_1_npo	15	190.8667309	disyllable	HL	1	F1_2	1	Female	Block_2	Narrow_Focus	npo	-0.869803577
2796	2796	deko_HL_1_npo	16	188.6813282	disyllable	HL	1	F1_2	1	Female	Block_2	Narrow_Focus	npo	-0.934074697
2797	2797	deko_HL_1_npo	17	186.3859945	disyllable	HL	1	F1_2	1	Female	Block_2	Narrow_Focus	npo	-1.002385343
2798	2798	deko_HL_1_npo	18	184.0782211	disyllable	HL	1	F1_2	1	Female	Block_2	Narrow_Focus	npo	-1.07191961
2799	2799	deko_HL_1_npo	19	181.890727	disyllable	HL	1	F1_2	1	Female	Block_2	Narrow_Focus	npo	-1.138639326
2800	2800	deko_HL_1_npo	20	180.3079559	disyllable	HL	1	F1_2	1	Female	Block_2	Narrow_Focus	npo	-1.18741692
2801	2801	deko_HL_2_npo	1	177.6418324	disyllable	HL	2	F1_2	1	Female	Block_2	Narrow_Focus	npo	-1.270557404
2802	2802	deko_HL_2_npo	2	176.789392	disyllable	HL	2	F1_2	1	Female	Block_2	Narrow_Focus	npo	-1.297403383
2803	2803	deko_HL_2_npo	3	175.909386	disyllable	HL	2	F1_2	1	Female	Block_2	Narrow_Focus	npo	-1.325253623
2804	2804	deko_HL_2_npo	4	174.9183717	disyllable	HL	2	F1_2	1	Female	Block_2	Narrow_Focus	npo	-1.356784315
2805	2805	deko_HL_2_npo	5	173.6181685	disyllable	HL	2	F1_2	1	Female	Block_2	Narrow_Focus	npo	-1.39842437
2806	2806	deko_HL_2_npo	6	172.057011	disyllable	HL	2	F1_2	1	Female	Block_2	Narrow_Focus	npo	-1.448835663
2807	2807	deko_HL_2_npo	7	170.4460272	disyllable	HL	2	F1_2	1	Female	Block_2	Narrow_Focus	npo	-1.501337719
2808	2808	deko_HL_2_npo	8	168.8493738	disyllable	HL	2	F1_2	1	Female	Block_2	Narrow_Focus	npo	-1.553864677
2809	2809	deko_HL_2_npo	9	167.4579324	disyllable	HL	2	F1_2	1	Female	Block_2	Narrow_Focus	npo	-1.60004718
2810	2810	deko_HL_2_npo	10	166.2518457	disyllable	HL	2	F1_2	1	Female	Block_2	Narrow_Focus	npo	-1.640389219
2811	2811	deko_HL_2_npo	11	165.2192911	disyllable	HL	2	F1_2	1	Female	Block_2	Narrow_Focus	npo	-1.675160051
2812	2812	deko_HL_2_npo	12	164.390169	disyllable	HL	2	F1_2	1	Female	Block_2	Narrow_Focus	npo	-1.703238047
2813	2813	deko_HL_2_npo	13	163.8288253	disyllable	HL	2	F1_2	1	Female	Block_2	Narrow_Focus	npo	-1.72232831
2814	2814	deko_HL_2_npo	14	163.515456	disyllable	HL	2	F1_2	1	Female	Block_2	Narrow_Focus	npo	-1.733013893
2815	2815	deko_HL_2_npo	15	163.4659264	disyllable	HL	2	F1_2	1	Female	Block_2	Narrow_Focus	npo	-1.734704677
2816	2816	deko_HL_2_npo	16	163.8002305	disyllable	HL	2	F1_2	1	Female	Block_2	Narrow_Focus	npo	-1.723302517
2817	2817	deko_HL_2_npo	17	165.7505217	disyllable	HL	2	F1_2	1	Female	Block_2	Narrow_Focus	npo	-1.657244035
2818	2818	deko_HL_2_npo	18	169.2186534	disyllable	HL	2	F1_2	1	Female	Block_2	Narrow_Focus	npo	-1.541672037
2819	2819	deko_HL_2_npo	19	174.3436238	disyllable	HL	2	F1_2	1	Female	Block_2	Narrow_Focus	npo	-1.375152778
2820	2820	deko_HL_2_npo	20	182.504355	disyllable	HL	2	F1_2	1	Female	Block_2	Narrow_Focus	npo	-1.11984272
2881	2881	doku_LH_1_npr	1	189.6116551	disyllable	LH	1	F1_2	1	Female	Block_2	Narrow_Focus	npr	-0.906623927
2882	2882	doku_LH_1_npr	2	187.266359	disyllable	LH	1	F1_2	1	Female	Block_2	Narrow_Focus	npr	-0.976086177
2883	2883	doku_LH_1_npr	3	184.921063	disyllable	LH	1	F1_2	1	Female	Block_2	Narrow_Focus	npr	-1.046423864
2884	2884	doku_LH_1_npr	4	182.3578211	disyllable	LH	1	F1_2	1	Female	Block_2	Narrow_Focus	npr	-1.124325585
2885	2885	doku_LH_1_npr	5	179.6881982	disyllable	LH	1	F1_2	1	Female	Block_2	Narrow_Focus	npr	-1.206633268
2886	2886	doku_LH_1_npr	6	177.1557223	disyllable	LH	1	F1_2	1	Female	Block_2	Narrow_Focus	npr	-1.285850685
2887	2887	doku_LH_1_npr	7	174.8847949	disyllable	LH	1	F1_2	1	Female	Block_2	Narrow_Focus	npr	-1.35785574
2888	2888	doku_LH_1_npr	8	172.6194968	disyllable	LH	1	F1_2	1	Female	Block_2	Narrow_Focus	npr	-1.430619931
2889	2889	doku_LH_1_npr	9	170.7007524	disyllable	LH	1	F1_2	1	Female	Block_2	Narrow_Focus	npr	-1.493003267
2890	2890	doku_LH_1_npr	10	168.7820081	disyllable	LH	1	F1_2	1	Female	Block_2	Narrow_Focus	npr	-1.556091791
2891	2891	doku_LH_1_npr	11	167.4310477	disyllable	LH	1	F1_2	1	Female	Block_2	Narrow_Focus	npr	-1.600943268
2892	2892	doku_LH_1_npr	12	166.3375969	disyllable	LH	1	F1_2	1	Female	Block_2	Narrow_Focus	npr	-1.637511303
2893	2893	doku_LH_1_npr	13	166.4509977	disyllable	LH	1	F1_2	1	Female	Block_2	Narrow_Focus	npr	-1.63370771
2894	2894	doku_LH_1_npr	14	168.7101664	disyllable	LH	1	F1_2	1	Female	Block_2	Narrow_Focus	npr	-1.558467861
2895	2895	doku_LH_1_npr	15	171.0787225	disyllable	LH	1	F1_2	1	Female	Block_2	Narrow_Focus	npr	-1.480659207
2896	2896	doku_LH_1_npr	16	176.7597503	disyllable	LH	1	F1_2	1	Female	Block_2	Narrow_Focus	npr	-1.298339219
2897	2897	doku_LH_1_npr	17	182.4407781	disyllable	LH	1	F1_2	1	Female	Block_2	Narrow_Focus	npr	-1.121787266
2898	2898	doku_LH_1_npr	18	190.7933686	disyllable	LH	1	F1_2	1	Female	Block_2	Narrow_Focus	npr	-0.871949147
2899	2899	doku_LH_1_npr	19	200.2694357	disyllable	LH	1	F1_2	1	Female	Block_2	Narrow_Focus	npr	-0.601420659
2900	2900	doku_LH_1_npr	20	206.557605	disyllable	LH	1	F1_2	1	Female	Block_2	Narrow_Focus	npr	-0.428878444
2901	2901	doku_LH_2_npr	1	238.3043684	disyllable	LH	2	F1_2	1	Female	Block_2	Narrow_Focus	npr	0.369041669
2902	2902	doku_LH_2_npr	2	251.5725172	disyllable	LH	2	F1_2	1	Female	Block_2	Narrow_Focus	npr	0.671437626
2903	2903	doku_LH_2_npr	3	264.8406659	disyllable	LH	2	F1_2	1	Female	Block_2	Narrow_Focus	npr	0.958287699
2904	2904	doku_LH_2_npr	4	275.6301963	disyllable	LH	2	F1_2	1	Female	Block_2	Narrow_Focus	npr	1.181148828
2905	2905	doku_LH_2_npr	5	286.1239303	disyllable	LH	2	F1_2	1	Female	Block_2	Narrow_Focus	npr	1.38968465
2906	2906	doku_LH_2_npr	6	293.8226094	disyllable	LH	2	F1_2	1	Female	Block_2	Narrow_Focus	npr	1.537868247
2907	2907	doku_LH_2_npr	7	300.7637673	disyllable	LH	2	F1_2	1	Female	Block_2	Narrow_Focus	npr	1.668179844
2908	2908	doku_LH_2_npr	8	304.5839483	disyllable	LH	2	F1_2	1	Female	Block_2	Narrow_Focus	npr	1.73862176
2909	2909	doku_LH_2_npr	9	306.9364651	disyllable	LH	2	F1_2	1	Female	Block_2	Narrow_Focus	npr	1.781562575
2910	2910	doku_LH_2_npr	10	308.3953418	disyllable	LH	2	F1_2	1	Female	Block_2	Narrow_Focus	npr	1.808026631
2911	2911	doku_LH_2_npr	11	309.1897378	disyllable	LH	2	F1_2	1	Female	Block_2	Narrow_Focus	npr	1.822384396
2912	2912	doku_LH_2_npr	12	309.2844778	disyllable	LH	2	F1_2	1	Female	Block_2	Narrow_Focus	npr	1.824094247
2913	2913	doku_LH_2_npr	13	308.5804286	disyllable	LH	2	F1_2	1	Female	Block_2	Narrow_Focus	npr	1.811375157
2914	2914	doku_LH_2_npr	14	306.279581	disyllable	LH	2	F1_2	1	Female	Block_2	Narrow_Focus	npr	1.769605588
2915	2915	doku_LH_2_npr	15	301.1437423	disyllable	LH	2	F1_2	1	Female	Block_2	Narrow_Focus	npr	1.675226315
2916	2916	doku_LH_2_npr	16	295.0586001	disyllable	LH	2	F1_2	1	Female	Block_2	Narrow_Focus	npr	1.561296209
2917	2917	doku_LH_2_npr	17	286.1807761	disyllable	LH	2	F1_2	1	Female	Block_2	Narrow_Focus	npr	1.390793359
2918	2918	doku_LH_2_npr	18	276.8207778	disyllable	LH	2	F1_2	1	Female	Block_2	Narrow_Focus	npr	1.205204219
2919	2919	doku_LH_2_npr	19	264.6645089	disyllable	LH	2	F1_2	1	Female	Block_2	Narrow_Focus	npr	0.954574262
2920	2920	doku_LH_2_npr	20	252.9989936	disyllable	LH	2	F1_2	1	Female	Block_2	Narrow_Focus	npr	0.702994167
2921	2921	deki_LH_1_nfc	1	221.6118726	disyllable	LH	1	F1_2	1	Female	Block_2	Narrow_Focus	nfc	-0.036261222
2922	2922	deki_LH_1_nfc	2	209.6030739	disyllable	LH	1	F1_2	1	Female	Block_2	Narrow_Focus	nfc	-0.347192517
2923	2923	deki_LH_1_nfc	3	197.8990898	disyllable	LH	1	F1_2	1	Female	Block_2	Narrow_Focus	nfc	-0.667870859
2924	2924	deki_LH_1_nfc	4	189.9955193	disyllable	LH	1	F1_2	1	Female	Block_2	Narrow_Focus	nfc	-0.895336636
2925	2925	deki_LH_1_nfc	5	182.6881216	disyllable	LH	1	F1_2	1	Female	Block_2	Narrow_Focus	nfc	-1.114225891
2926	2926	deki_LH_1_nfc	6	178.7991661	disyllable	LH	1	F1_2	1	Female	Block_2	Narrow_Focus	nfc	-1.234314846
2927	2927	deki_LH_1_nfc	7	175.7561248	disyllable	LH	1	F1_2	1	Female	Block_2	Narrow_Focus	nfc	-1.330118243
2928	2928	deki_LH_1_nfc	8	175.664749	disyllable	LH	1	F1_2	1	Female	Block_2	Narrow_Focus	nfc	-1.333020594
2929	2929	deki_LH_1_nfc	9	175.6117137	disyllable	LH	1	F1_2	1	Female	Block_2	Narrow_Focus	nfc	-1.334705836
2930	2930	deki_LH_1_nfc	10	175.6494301	disyllable	LH	1	F1_2	1	Female	Block_2	Narrow_Focus	nfc	-1.333507313
2931	2931	deki_LH_1_nfc	11	175.7180916	disyllable	LH	1	F1_2	1	Female	Block_2	Narrow_Focus	nfc	-1.3313261
2932	2932	deki_LH_1_nfc	12	175.8391615	disyllable	LH	1	F1_2	1	Female	Block_2	Narrow_Focus	nfc	-1.327482073
2933	2933	deki_LH_1_nfc	13	175.8371876	disyllable	LH	1	F1_2	1	Female	Block_2	Narrow_Focus	nfc	-1.327544724
2934	2934	deki_LH_1_nfc	14	175.682066	disyllable	LH	1	F1_2	1	Female	Block_2	Narrow_Focus	nfc	-1.332470442
2935	2935	deki_LH_1_nfc	15	177.4850733	disyllable	LH	1	F1_2	1	Female	Block_2	Narrow_Focus	nfc	-1.275484552
2936	2936	deki_LH_1_nfc	16	181.0973803	disyllable	LH	1	F1_2	1	Female	Block_2	Narrow_Focus	nfc	-1.163035273
2937	2937	deki_LH_1_nfc	17	186.7157074	disyllable	LH	1	F1_2	1	Female	Block_2	Narrow_Focus	nfc	-0.992521294
2938	2938	deki_LH_1_nfc	18	193.7051391	disyllable	LH	1	F1_2	1	Female	Block_2	Narrow_Focus	nfc	-0.787417924
2939	2939	deki_LH_1_nfc	19	203.0162851	disyllable	LH	1	F1_2	1	Female	Block_2	Narrow_Focus	nfc	-0.525392393
2940	2940	deki_LH_1_nfc	20	213.4800227	disyllable	LH	1	F1_2	1	Female	Block_2	Narrow_Focus	nfc	-0.244904935
2941	2941	deki_LH_2_nfc	1	244.0868761	disyllable	LH	2	F1_2	1	Female	Block_2	Narrow_Focus	nfc	0.502850252
2942	2942	deki_LH_2_nfc	2	254.5031975	disyllable	LH	2	F1_2	1	Female	Block_2	Narrow_Focus	nfc	0.736078046
2943	2943	deki_LH_2_nfc	3	264.6387165	disyllable	LH	2	F1_2	1	Female	Block_2	Narrow_Focus	nfc	0.954030344
2944	2944	deki_LH_2_nfc	4	271.6995124	disyllable	LH	2	F1_2	1	Female	Block_2	Narrow_Focus	nfc	1.100986019
2945	2945	deki_LH_2_nfc	5	278.1911573	disyllable	LH	2	F1_2	1	Female	Block_2	Narrow_Focus	nfc	1.232764636
2946	2946	deki_LH_2_nfc	6	281.8513409	disyllable	LH	2	F1_2	1	Female	Block_2	Narrow_Focus	nfc	1.305716171
2947	2947	deki_LH_2_nfc	7	284.5637028	disyllable	LH	2	F1_2	1	Female	Block_2	Narrow_Focus	nfc	1.359167996
2948	2948	deki_LH_2_nfc	8	284.4484688	disyllable	LH	2	F1_2	1	Female	Block_2	Narrow_Focus	nfc	1.356907491
2949	2949	deki_LH_2_nfc	9	284.3827885	disyllable	LH	2	F1_2	1	Female	Block_2	Narrow_Focus	nfc	1.355618654
2950	2950	deki_LH_2_nfc	10	284.4155933	disyllable	LH	2	F1_2	1	Female	Block_2	Narrow_Focus	nfc	1.356262416
2951	2951	deki_LH_2_nfc	11	284.3076627	disyllable	LH	2	F1_2	1	Female	Block_2	Narrow_Focus	nfc	1.354144104
2952	2952	deki_LH_2_nfc	12	284.0041163	disyllable	LH	2	F1_2	1	Female	Block_2	Narrow_Focus	nfc	1.348182202
2953	2953	deki_LH_2_nfc	13	283.4370316	disyllable	LH	2	F1_2	1	Female	Block_2	Narrow_Focus	nfc	1.337027098
2954	2954	deki_LH_2_nfc	14	282.6086148	disyllable	LH	2	F1_2	1	Female	Block_2	Narrow_Focus	nfc	1.320691159
2955	2955	deki_LH_2_nfc	15	280.0236803	disyllable	LH	2	F1_2	1	Female	Block_2	Narrow_Focus	nfc	1.269408054
2956	2956	deki_LH_2_nfc	16	276.1966942	disyllable	LH	2	F1_2	1	Female	Block_2	Narrow_Focus	nfc	1.192607702
2957	2957	deki_LH_2_nfc	17	270.6047099	disyllable	LH	2	F1_2	1	Female	Block_2	Narrow_Focus	nfc	1.078451943
2958	2958	deki_LH_2_nfc	18	264.1413081	disyllable	LH	2	F1_2	1	Female	Block_2	Narrow_Focus	nfc	0.943530458
2959	2959	deki_LH_2_nfc	19	256.0236117	disyllable	LH	2	F1_2	1	Female	Block_2	Narrow_Focus	nfc	0.769320342
2960	2960	deki_LH_2_nfc	20	247.3637163	disyllable	LH	2	F1_2	1	Female	Block_2	Narrow_Focus	nfc	0.577276856
2981	2981	daki_HL_1_npo	1	193.9986487	disyllable	HL	1	F1_2	1	Female	Block_2	Narrow_Focus	npo	-0.77896769
2982	2982	daki_HL_1_npo	2	187.8035546	disyllable	HL	1	F1_2	1	Female	Block_2	Narrow_Focus	npo	-0.960099181
2983	2983	daki_HL_1_npo	3	181.8212103	disyllable	HL	1	F1_2	1	Female	Block_2	Narrow_Focus	npo	-1.140772754
2984	2984	daki_HL_1_npo	4	177.3599638	disyllable	HL	1	F1_2	1	Female	Block_2	Narrow_Focus	npo	-1.279420034
2985	2985	daki_HL_1_npo	5	173.4149483	disyllable	HL	1	F1_2	1	Female	Block_2	Narrow_Focus	npo	-1.404960826
2986	2986	daki_HL_1_npo	6	171.0572673	disyllable	HL	1	F1_2	1	Female	Block_2	Narrow_Focus	npo	-1.481359178
2987	2987	daki_HL_1_npo	7	169.4587554	disyllable	HL	1	F1_2	1	Female	Block_2	Narrow_Focus	npo	-1.533758767
2988	2988	daki_HL_1_npo	8	169.1634094	disyllable	HL	1	F1_2	1	Female	Block_2	Narrow_Focus	npo	-1.543494355
2989	2989	daki_HL_1_npo	9	169.0756052	disyllable	HL	1	F1_2	1	Female	Block_2	Narrow_Focus	npo	-1.546391952
2990	2990	daki_HL_1_npo	10	169.2031104	disyllable	HL	1	F1_2	1	Female	Block_2	Narrow_Focus	npo	-1.542184689
2991	2991	daki_HL_1_npo	11	169.5631236	disyllable	HL	1	F1_2	1	Female	Block_2	Narrow_Focus	npo	-1.5303225
2992	2992	daki_HL_1_npo	12	170.0696031	disyllable	HL	1	F1_2	1	Female	Block_2	Narrow_Focus	npo	-1.513676917
2993	2993	daki_HL_1_npo	13	170.5562291	disyllable	HL	1	F1_2	1	Female	Block_2	Narrow_Focus	npo	-1.497730453
2994	2994	daki_HL_1_npo	14	171.035742	disyllable	HL	1	F1_2	1	Female	Block_2	Narrow_Focus	npo	-1.482061525
2995	2995	daki_HL_1_npo	15	172.1293267	disyllable	HL	1	F1_2	1	Female	Block_2	Narrow_Focus	npo	-1.446490434
2996	2996	daki_HL_1_npo	16	173.3237688	disyllable	HL	1	F1_2	1	Female	Block_2	Narrow_Focus	npo	-1.40789605
2997	2997	daki_HL_1_npo	17	175.099947	disyllable	HL	1	F1_2	1	Female	Block_2	Narrow_Focus	npo	-1.350993864
2998	2998	daki_HL_1_npo	18	176.961257	disyllable	HL	1	F1_2	1	Female	Block_2	Narrow_Focus	npo	-1.291980421
2999	2999	daki_HL_1_npo	19	179.4599347	disyllable	HL	1	F1_2	1	Female	Block_2	Narrow_Focus	npo	-1.213727564
3000	3000	daki_HL_1_npo	20	181.4483177	disyllable	HL	1	F1_2	1	Female	Block_2	Narrow_Focus	npo	-1.152230556
3001	3001	daki_HL_2_npo	1	187.8831219	disyllable	HL	2	F1_2	1	Female	Block_2	Narrow_Focus	npo	-0.957735139
3002	3002	daki_HL_2_npo	2	190.7865861	disyllable	HL	2	F1_2	1	Female	Block_2	Narrow_Focus	npo	-0.872147551
3003	3003	daki_HL_2_npo	3	193.3407015	disyllable	HL	2	F1_2	1	Female	Block_2	Narrow_Focus	npo	-0.797928034
3004	3004	daki_HL_2_npo	4	195.2068914	disyllable	HL	2	F1_2	1	Female	Block_2	Narrow_Focus	npo	-0.74431612
3005	3005	daki_HL_2_npo	5	196.18083	disyllable	HL	2	F1_2	1	Female	Block_2	Narrow_Focus	npo	-0.716539996
3006	3006	daki_HL_2_npo	6	196.7057951	disyllable	HL	2	F1_2	1	Female	Block_2	Narrow_Focus	npo	-0.701625457
3007	3007	daki_HL_2_npo	7	195.6485142	disyllable	HL	2	F1_2	1	Female	Block_2	Narrow_Focus	npo	-0.731704179
3008	3008	daki_HL_2_npo	8	194.3866887	disyllable	HL	2	F1_2	1	Female	Block_2	Narrow_Focus	npo	-0.7678155
3009	3009	daki_HL_2_npo	9	192.7402483	disyllable	HL	2	F1_2	1	Female	Block_2	Narrow_Focus	npo	-0.815287946
3010	3010	daki_HL_2_npo	10	190.7422071	disyllable	HL	2	F1_2	1	Female	Block_2	Narrow_Focus	npo	-0.873445915
3011	3011	daki_HL_2_npo	11	188.5773295	disyllable	HL	2	F1_2	1	Female	Block_2	Narrow_Focus	npo	-0.93715175
3012	3012	daki_HL_2_npo	12	186.2058461	disyllable	HL	2	F1_2	1	Female	Block_2	Narrow_Focus	npo	-1.007782231
3013	3013	daki_HL_2_npo	13	183.8534118	disyllable	HL	2	F1_2	1	Female	Block_2	Narrow_Focus	npo	-1.078739754
3014	3014	daki_HL_2_npo	14	181.5352031	disyllable	HL	2	F1_2	1	Female	Block_2	Narrow_Focus	npo	-1.149558741
3015	3015	daki_HL_2_npo	15	179.3752371	disyllable	HL	2	F1_2	1	Female	Block_2	Narrow_Focus	npo	-1.216362211
3016	3016	daki_HL_2_npo	16	177.3374559	disyllable	HL	2	F1_2	1	Female	Block_2	Narrow_Focus	npo	-1.280128344
3017	3017	daki_HL_2_npo	17	176.9332207	disyllable	HL	2	F1_2	1	Female	Block_2	Narrow_Focus	npo	-1.292864708
3018	3018	daki_HL_2_npo	18	177.2747127	disyllable	HL	2	F1_2	1	Female	Block_2	Narrow_Focus	npo	-1.282103309
3019	3019	daki_HL_2_npo	19	178.897183	disyllable	HL	2	F1_2	1	Female	Block_2	Narrow_Focus	npo	-1.231256175
3020	3020	daki_HL_2_npo	20	182.0617438	disyllable	HL	2	F1_2	1	Female	Block_2	Narrow_Focus	npo	-1.133394386
3081	3081	deki_LH_1_npr	1	206.8052366	disyllable	LH	1	F1_2	1	Female	Block_2	Narrow_Focus	npr	-0.422191602
3082	3082	deki_LH_1_npr	2	197.4061333	disyllable	LH	1	F1_2	1	Female	Block_2	Narrow_Focus	npr	-0.681790327
3083	3083	deki_LH_1_npr	3	188.0728811	disyllable	LH	1	F1_2	1	Female	Block_2	Narrow_Focus	npr	-0.952101198
3084	3084	deki_LH_1_npr	4	182.0232757	disyllable	LH	1	F1_2	1	Female	Block_2	Narrow_Focus	npr	-1.13457374
3085	3085	deki_LH_1_npr	5	176.0964406	disyllable	LH	1	F1_2	1	Female	Block_2	Narrow_Focus	npr	-1.319322118
3086	3086	deki_LH_1_npr	6	173.1691776	disyllable	LH	1	F1_2	1	Female	Block_2	Narrow_Focus	npr	-1.412876135
3087	3087	deki_LH_1_npr	7	170.421058	disyllable	LH	1	F1_2	1	Female	Block_2	Narrow_Focus	npr	-1.502155367
3088	3088	deki_LH_1_npr	8	170.5311583	disyllable	LH	1	F1_2	1	Female	Block_2	Narrow_Focus	npr	-1.498550897
3089	3089	deki_LH_1_npr	9	170.6434557	disyllable	LH	1	F1_2	1	Female	Block_2	Narrow_Focus	npr	-1.494876895
3090	3090	deki_LH_1_npr	10	170.7814946	disyllable	LH	1	F1_2	1	Female	Block_2	Narrow_Focus	npr	-1.490364027
3091	3091	deki_LH_1_npr	11	170.9128148	disyllable	LH	1	F1_2	1	Female	Block_2	Narrow_Focus	npr	-1.486074196
3092	3092	deki_LH_1_npr	12	170.9825042	disyllable	LH	1	F1_2	1	Female	Block_2	Narrow_Focus	npr	-1.483798994
3093	3093	deki_LH_1_npr	13	171.0365755	disyllable	LH	1	F1_2	1	Female	Block_2	Narrow_Focus	npr	-1.482034327
3094	3094	deki_LH_1_npr	14	170.973864	disyllable	LH	1	F1_2	1	Female	Block_2	Narrow_Focus	npr	-1.484081027
3095	3095	deki_LH_1_npr	15	171.1714481	disyllable	LH	1	F1_2	1	Female	Block_2	Narrow_Focus	npr	-1.477635064
3096	3096	deki_LH_1_npr	16	173.0001468	disyllable	LH	1	F1_2	1	Female	Block_2	Narrow_Focus	npr	-1.418326476
3097	3097	deki_LH_1_npr	17	175.102383	disyllable	LH	1	F1_2	1	Female	Block_2	Narrow_Focus	npr	-1.35091622
3098	3098	deki_LH_1_npr	18	178.6702595	disyllable	LH	1	F1_2	1	Female	Block_2	Narrow_Focus	npr	-1.238340002
3099	3099	deki_LH_1_npr	19	182.5228778	disyllable	LH	1	F1_2	1	Female	Block_2	Narrow_Focus	npr	-1.119276314
3100	3100	deki_LH_1_npr	20	187.7000123	disyllable	LH	1	F1_2	1	Female	Block_2	Narrow_Focus	npr	-0.963177049
3101	3101	deki_LH_2_npr	1	205.4620266	disyllable	LH	2	F1_2	1	Female	Block_2	Narrow_Focus	npr	-0.458559062
3102	3102	deki_LH_2_npr	2	214.9095026	disyllable	LH	2	F1_2	1	Female	Block_2	Narrow_Focus	npr	-0.207658287
3103	3103	deki_LH_2_npr	3	220.1526907	disyllable	LH	2	F1_2	1	Female	Block_2	Narrow_Focus	npr	-0.073130659
3104	3104	deki_LH_2_npr	4	222.300066	disyllable	LH	2	F1_2	1	Female	Block_2	Narrow_Focus	npr	-0.018956669
3105	3105	deki_LH_2_npr	5	222.7129946	disyllable	LH	2	F1_2	1	Female	Block_2	Narrow_Focus	npr	-0.008599318
3106	3106	deki_LH_2_npr	6	224.3675643	disyllable	LH	2	F1_2	1	Female	Block_2	Narrow_Focus	npr	0.032709962
3107	3107	deki_LH_2_npr	7	226.3072891	disyllable	LH	2	F1_2	1	Female	Block_2	Narrow_Focus	npr	0.080752489
3108	3108	deki_LH_2_npr	8	228.0975971	disyllable	LH	2	F1_2	1	Female	Block_2	Narrow_Focus	npr	0.124730276
3109	3109	deki_LH_2_npr	9	229.7526367	disyllable	LH	2	F1_2	1	Female	Block_2	Narrow_Focus	npr	0.165079316
3110	3110	deki_LH_2_npr	10	231.6109824	disyllable	LH	2	F1_2	1	Female	Block_2	Narrow_Focus	npr	0.210039893
3111	3111	deki_LH_2_npr	11	234.0748904	disyllable	LH	2	F1_2	1	Female	Block_2	Narrow_Focus	npr	0.269098315
3112	3112	deki_LH_2_npr	12	237.1201202	disyllable	LH	2	F1_2	1	Female	Block_2	Narrow_Focus	npr	0.341237594
3113	3113	deki_LH_2_npr	13	240.9017461	disyllable	LH	2	F1_2	1	Female	Block_2	Narrow_Focus	npr	0.429542784
3114	3114	deki_LH_2_npr	14	244.806506	disyllable	LH	2	F1_2	1	Female	Block_2	Narrow_Focus	npr	0.519280409
3115	3115	deki_LH_2_npr	15	248.4404631	disyllable	LH	2	F1_2	1	Female	Block_2	Narrow_Focus	npr	0.601517851
3116	3116	deki_LH_2_npr	16	251.2958878	disyllable	LH	2	F1_2	1	Female	Block_2	Narrow_Focus	npr	0.665297315
3117	3117	deki_LH_2_npr	17	253.1139572	disyllable	LH	2	F1_2	1	Female	Block_2	Narrow_Focus	npr	0.705529642
3118	3118	deki_LH_2_npr	18	252.639027	disyllable	LH	2	F1_2	1	Female	Block_2	Narrow_Focus	npr	0.695047794
3119	3119	deki_LH_2_npr	19	247.8123794	disyllable	LH	2	F1_2	1	Female	Block_2	Narrow_Focus	npr	0.587390488
3120	3120	deki_LH_2_npr	20	238.2710413	disyllable	LH	2	F1_2	1	Female	Block_2	Narrow_Focus	npr	0.368261099
3121	3121	teki_LH_1_npr	1	220.1528796	disyllable	LH	1	F1_2	1	Female	Block_2	Narrow_Focus	npr	-0.07312587
3122	3122	teki_LH_1_npr	2	215.8225969	disyllable	LH	1	F1_2	1	Female	Block_2	Narrow_Focus	npr	-0.183996072
3123	3123	teki_LH_1_npr	3	211.4923143	disyllable	LH	1	F1_2	1	Female	Block_2	Narrow_Focus	npr	-0.297113474
3124	3124	teki_LH_1_npr	4	207.1752947	disyllable	LH	1	F1_2	1	Female	Block_2	Narrow_Focus	npr	-0.412213764
3125	3125	teki_LH_1_npr	5	203.6324165	disyllable	LH	1	F1_2	1	Female	Block_2	Narrow_Focus	npr	-0.508480172
3126	3126	teki_LH_1_npr	6	200.0895383	disyllable	LH	1	F1_2	1	Female	Block_2	Narrow_Focus	npr	-0.606436245
3127	3127	teki_LH_1_npr	7	196.5746053	disyllable	LH	1	F1_2	1	Female	Block_2	Narrow_Focus	npr	-0.705348895
3128	3128	teki_LH_1_npr	8	193.861261	disyllable	LH	1	F1_2	1	Female	Block_2	Narrow_Focus	npr	-0.782921533
3129	3129	teki_LH_1_npr	9	191.1479166	disyllable	LH	1	F1_2	1	Female	Block_2	Narrow_Focus	npr	-0.861587592
3130	3130	teki_LH_1_npr	10	188.5569058	disyllable	LH	1	F1_2	1	Female	Block_2	Narrow_Focus	npr	-0.937756234
3131	3131	teki_LH_1_npr	11	188.2644773	disyllable	LH	1	F1_2	1	Female	Block_2	Narrow_Focus	npr	-0.946418482
3132	3132	teki_LH_1_npr	12	187.9720488	disyllable	LH	1	F1_2	1	Female	Block_2	Narrow_Focus	npr	-0.955094196
3133	3133	teki_LH_1_npr	13	187.7650739	disyllable	LH	1	F1_2	1	Female	Block_2	Narrow_Focus	npr	-0.961242849
3134	3134	teki_LH_1_npr	14	188.7409574	disyllable	LH	1	F1_2	1	Female	Block_2	Narrow_Focus	npr	-0.932311187
3135	3135	teki_LH_1_npr	15	189.7168409	disyllable	LH	1	F1_2	1	Female	Block_2	Narrow_Focus	npr	-0.903528732
3136	3136	teki_LH_1_npr	16	190.8032894	disyllable	LH	1	F1_2	1	Female	Block_2	Narrow_Focus	npr	-0.871658953
3137	3137	teki_LH_1_npr	17	193.091986	disyllable	LH	1	F1_2	1	Female	Block_2	Narrow_Focus	npr	-0.805112185
3138	3138	teki_LH_1_npr	18	195.3806827	disyllable	LH	1	F1_2	1	Female	Block_2	Narrow_Focus	npr	-0.739349556
3139	3139	teki_LH_1_npr	19	197.4640055	disyllable	LH	1	F1_2	1	Female	Block_2	Narrow_Focus	npr	-0.680154407
3140	3140	teki_LH_1_npr	20	197.720584	disyllable	LH	1	F1_2	1	Female	Block_2	Narrow_Focus	npr	-0.672907266
3141	3141	teki_LH_2_npr	1	209.3252914	disyllable	LH	2	F1_2	1	Female	Block_2	Narrow_Focus	npr	-0.354593877
3142	3142	teki_LH_2_npr	2	214.9335961	disyllable	LH	2	F1_2	1	Female	Block_2	Narrow_Focus	npr	-0.20703263
3143	3143	teki_LH_2_npr	3	219.5188445	disyllable	LH	2	F1_2	1	Female	Block_2	Narrow_Focus	npr	-0.08922237
3144	3144	teki_LH_2_npr	4	223.0611137	disyllable	LH	2	F1_2	1	Female	Block_2	Narrow_Focus	npr	0.00011753
3145	3145	teki_LH_2_npr	5	225.3859477	disyllable	LH	2	F1_2	1	Female	Block_2	Narrow_Focus	npr	0.057984537
3146	3146	teki_LH_2_npr	6	225.7500712	disyllable	LH	2	F1_2	1	Female	Block_2	Narrow_Focus	npr	0.066993767
3147	3147	teki_LH_2_npr	7	226.5993366	disyllable	LH	2	F1_2	1	Female	Block_2	Narrow_Focus	npr	0.087950147
3148	3148	teki_LH_2_npr	8	228.090262	disyllable	LH	2	F1_2	1	Female	Block_2	Narrow_Focus	npr	0.124550799
3149	3149	teki_LH_2_npr	9	229.9618324	disyllable	LH	2	F1_2	1	Female	Block_2	Narrow_Focus	npr	0.170158699
3150	3150	teki_LH_2_npr	10	231.9551725	disyllable	LH	2	F1_2	1	Female	Block_2	Narrow_Focus	npr	0.218327575
3151	3151	teki_LH_2_npr	11	233.9538743	disyllable	LH	2	F1_2	1	Female	Block_2	Narrow_Focus	npr	0.266212178
3152	3152	teki_LH_2_npr	12	235.9189619	disyllable	LH	2	F1_2	1	Female	Block_2	Narrow_Focus	npr	0.312894287
3153	3153	teki_LH_2_npr	13	237.7981248	disyllable	LH	2	F1_2	1	Female	Block_2	Narrow_Focus	npr	0.357172902
3154	3154	teki_LH_2_npr	14	239.5640533	disyllable	LH	2	F1_2	1	Female	Block_2	Narrow_Focus	npr	0.398465618
3155	3155	teki_LH_2_npr	15	241.2483971	disyllable	LH	2	F1_2	1	Female	Block_2	Narrow_Focus	npr	0.437567997
3156	3156	teki_LH_2_npr	16	242.8792264	disyllable	LH	2	F1_2	1	Female	Block_2	Narrow_Focus	npr	0.47516876
3157	3157	teki_LH_2_npr	17	246.0711343	disyllable	LH	2	F1_2	1	Female	Block_2	Narrow_Focus	npr	0.548036972
3158	3158	teki_LH_2_npr	18	250.1278416	disyllable	LH	2	F1_2	1	Female	Block_2	Narrow_Focus	npr	0.639295582
3159	3159	teki_LH_2_npr	19	254.9662759	disyllable	LH	2	F1_2	1	Female	Block_2	Narrow_Focus	npr	0.746223765
3160	3160	teki_LH_2_npr	20	260.5849405	disyllable	LH	2	F1_2	1	Female	Block_2	Narrow_Focus	npr	0.867877334
3181	3181	deko_HL_1_nfc	1	221.3822889	disyllable	HL	1	F1_2	1	Female	Block_2	Narrow_Focus	nfc	-0.042046037
3182	3182	deko_HL_1_nfc	2	216.3842189	disyllable	HL	1	F1_2	1	Female	Block_2	Narrow_Focus	nfc	-0.169491694
3183	3183	deko_HL_1_nfc	3	211.471964	disyllable	HL	1	F1_2	1	Female	Block_2	Narrow_Focus	nfc	-0.297650523
3184	3184	deko_HL_1_nfc	4	208.4411895	disyllable	HL	1	F1_2	1	Female	Block_2	Narrow_Focus	nfc	-0.378215827
3185	3185	deko_HL_1_nfc	5	205.6403735	disyllable	HL	1	F1_2	1	Female	Block_2	Narrow_Focus	nfc	-0.453716648
3186	3186	deko_HL_1_nfc	6	205.2454808	disyllable	HL	1	F1_2	1	Female	Block_2	Narrow_Focus	nfc	-0.464444293
3187	3187	deko_HL_1_nfc	7	205.2065205	disyllable	HL	1	F1_2	1	Female	Block_2	Narrow_Focus	nfc	-0.465503806
3188	3188	deko_HL_1_nfc	8	207.5315256	disyllable	HL	1	F1_2	1	Female	Block_2	Narrow_Focus	nfc	-0.402625568
3189	3189	deko_HL_1_nfc	9	210.1075671	disyllable	HL	1	F1_2	1	Female	Block_2	Narrow_Focus	nfc	-0.333775625
3190	3190	deko_HL_1_nfc	10	213.8713137	disyllable	HL	1	F1_2	1	Female	Block_2	Narrow_Focus	nfc	-0.23468469
3191	3191	deko_HL_1_nfc	11	217.7253957	disyllable	HL	1	F1_2	1	Female	Block_2	Narrow_Focus	nfc	-0.135006365
3192	3192	deko_HL_1_nfc	12	221.903327	disyllable	HL	1	F1_2	1	Female	Block_2	Narrow_Focus	nfc	-0.02892608
3193	3193	deko_HL_1_nfc	13	225.8901199	disyllable	HL	1	F1_2	1	Female	Block_2	Narrow_Focus	nfc	0.070455016
3194	3194	deko_HL_1_nfc	14	229.3377483	disyllable	HL	1	F1_2	1	Female	Block_2	Narrow_Focus	nfc	0.154991908
3195	3195	deko_HL_1_nfc	15	232.9196171	disyllable	HL	1	F1_2	1	Female	Block_2	Narrow_Focus	nfc	0.241484894
3196	3196	deko_HL_1_nfc	16	236.8068798	disyllable	HL	1	F1_2	1	Female	Block_2	Narrow_Focus	nfc	0.333860035
3197	3197	deko_HL_1_nfc	17	240.7614357	disyllable	HL	1	F1_2	1	Female	Block_2	Narrow_Focus	nfc	0.426291216
3198	3198	deko_HL_1_nfc	18	244.841534	disyllable	HL	1	F1_2	1	Female	Block_2	Narrow_Focus	nfc	0.520078914
3199	3199	deko_HL_1_nfc	19	248.8903968	disyllable	HL	1	F1_2	1	Female	Block_2	Narrow_Focus	nfc	0.611616182
3200	3200	deko_HL_1_nfc	20	252.890932	disyllable	HL	1	F1_2	1	Female	Block_2	Narrow_Focus	nfc	0.700609862
3201	3201	deko_HL_2_nfc	1	264.2985886	disyllable	HL	2	F1_2	1	Female	Block_2	Narrow_Focus	nfc	0.946852657
3202	3202	deko_HL_2_nfc	2	268.3556548	disyllable	HL	2	F1_2	1	Female	Block_2	Narrow_Focus	nfc	1.031872729
3203	3203	deko_HL_2_nfc	3	267.02443	disyllable	HL	2	F1_2	1	Female	Block_2	Narrow_Focus	nfc	1.004118035
3204	3204	deko_HL_2_nfc	4	261.6496178	disyllable	HL	2	F1_2	1	Female	Block_2	Narrow_Focus	nfc	0.890633513
3205	3205	deko_HL_2_nfc	5	253.8275966	disyllable	HL	2	F1_2	1	Female	Block_2	Narrow_Focus	nfc	0.721242948
3206	3206	deko_HL_2_nfc	6	246.4067481	disyllable	HL	2	F1_2	1	Female	Block_2	Narrow_Focus	nfc	0.555643728
3207	3207	deko_HL_2_nfc	7	238.993625	disyllable	HL	2	F1_2	1	Female	Block_2	Narrow_Focus	nfc	0.385160665
3208	3208	deko_HL_2_nfc	8	231.4907024	disyllable	HL	2	F1_2	1	Female	Block_2	Narrow_Focus	nfc	0.207140791
3209	3209	deko_HL_2_nfc	9	224.0022594	disyllable	HL	2	F1_2	1	Female	Block_2	Narrow_Focus	nfc	0.02361574
3210	3210	deko_HL_2_nfc	10	216.9575964	disyllable	HL	2	F1_2	1	Female	Block_2	Narrow_Focus	nfc	-0.154722504
3211	3211	deko_HL_2_nfc	11	211.0130702	disyllable	HL	2	F1_2	1	Female	Block_2	Narrow_Focus	nfc	-0.309774564
3212	3212	deko_HL_2_nfc	12	206.4928121	disyllable	HL	2	F1_2	1	Female	Block_2	Narrow_Focus	nfc	-0.430629382
3213	3213	deko_HL_2_nfc	13	203.5832752	disyllable	HL	2	F1_2	1	Female	Block_2	Narrow_Focus	nfc	-0.509827174
3214	3214	deko_HL_2_nfc	14	201.9941457	disyllable	HL	2	F1_2	1	Female	Block_2	Narrow_Focus	nfc	-0.553562676
3215	3215	deko_HL_2_nfc	15	201.3692207	disyllable	HL	2	F1_2	1	Female	Block_2	Narrow_Focus	nfc	-0.570855987
3216	3216	deko_HL_2_nfc	16	201.4565775	disyllable	HL	2	F1_2	1	Female	Block_2	Narrow_Focus	nfc	-0.568435371
3217	3217	deko_HL_2_nfc	17	202.1325559	disyllable	HL	2	F1_2	1	Female	Block_2	Narrow_Focus	nfc	-0.54973974
3218	3218	deko_HL_2_nfc	18	202.0470776	disyllable	HL	2	F1_2	1	Female	Block_2	Narrow_Focus	nfc	-0.55210037
3219	3219	deko_HL_2_nfc	19	194.31754	disyllable	HL	2	F1_2	1	Female	Block_2	Narrow_Focus	nfc	-0.769801188
3220	3220	deko_HL_2_nfc	20	184.0314659	disyllable	HL	2	F1_2	1	Female	Block_2	Narrow_Focus	nfc	-1.073337358
3301	3301	daku_LH_1_npo	1	211.7035693	disyllable	LH	1	F1_2	1	Female	Block_2	Narrow_Focus	npo	-0.291541463
3302	3302	daku_LH_1_npo	2	199.6298326	disyllable	LH	1	F1_2	1	Female	Block_2	Narrow_Focus	npo	-0.619273473
3303	3303	daku_LH_1_npo	3	188.5531062	disyllable	LH	1	F1_2	1	Female	Block_2	Narrow_Focus	npo	-0.937868699
3304	3304	daku_LH_1_npo	4	180.2665583	disyllable	LH	1	F1_2	1	Female	Block_2	Narrow_Focus	npo	-1.188698443
3305	3305	daku_LH_1_npo	5	174.1016972	disyllable	LH	1	F1_2	1	Female	Block_2	Narrow_Focus	npo	-1.382902666
3306	3306	daku_LH_1_npo	6	169.8448108	disyllable	LH	1	F1_2	1	Female	Block_2	Narrow_Focus	npo	-1.521058649
3307	3307	daku_LH_1_npo	7	168.6717044	disyllable	LH	1	F1_2	1	Female	Block_2	Narrow_Focus	npo	-1.559740357
3308	3308	daku_LH_1_npo	8	168.3300052	disyllable	LH	1	F1_2	1	Female	Block_2	Narrow_Focus	npo	-1.571058062
3309	3309	daku_LH_1_npo	9	168.1768841	disyllable	LH	1	F1_2	1	Female	Block_2	Narrow_Focus	npo	-1.576137171
3310	3310	daku_LH_1_npo	10	168.1136751	disyllable	LH	1	F1_2	1	Female	Block_2	Narrow_Focus	npo	-1.578235195
3311	3311	daku_LH_1_npo	11	168.2448219	disyllable	LH	1	F1_2	1	Female	Block_2	Narrow_Focus	npo	-1.573883067
3312	3312	daku_LH_1_npo	12	168.3684178	disyllable	LH	1	F1_2	1	Female	Block_2	Narrow_Focus	npo	-1.569784621
3313	3313	daku_LH_1_npo	13	168.4865358	disyllable	LH	1	F1_2	1	Female	Block_2	Narrow_Focus	npo	-1.565870632
3314	3314	daku_LH_1_npo	14	168.4934867	disyllable	LH	1	F1_2	1	Female	Block_2	Narrow_Focus	npo	-1.565640391
3315	3315	daku_LH_1_npo	15	168.5489527	disyllable	LH	1	F1_2	1	Female	Block_2	Narrow_Focus	npo	-1.563803478
3316	3316	daku_LH_1_npo	16	169.1880289	disyllable	LH	1	F1_2	1	Female	Block_2	Narrow_Focus	npo	-1.542682165
3317	3317	daku_LH_1_npo	17	170.0839629	disyllable	LH	1	F1_2	1	Female	Block_2	Narrow_Focus	npo	-1.513205701
3318	3318	daku_LH_1_npo	18	171.4185121	disyllable	LH	1	F1_2	1	Female	Block_2	Narrow_Focus	npo	-1.469585335
3319	3319	daku_LH_1_npo	19	173.2424644	disyllable	LH	1	F1_2	1	Female	Block_2	Narrow_Focus	npo	-1.41051468
3320	3320	daku_LH_1_npo	20	175.3506672	disyllable	LH	1	F1_2	1	Female	Block_2	Narrow_Focus	npo	-1.343008238
3321	3321	daku_LH_2_npo	1	180.7040948	disyllable	LH	2	F1_2	1	Female	Block_2	Narrow_Focus	npo	-1.175168718
3322	3322	daku_LH_2_npo	2	182.0288986	disyllable	LH	2	F1_2	1	Female	Block_2	Narrow_Focus	npo	-1.134401338
3323	3323	daku_LH_2_npo	3	183.3537025	disyllable	LH	2	F1_2	1	Female	Block_2	Narrow_Focus	npo	-1.093929586
3324	3324	daku_LH_2_npo	4	184.5420623	disyllable	LH	2	F1_2	1	Female	Block_2	Narrow_Focus	npo	-1.057874126
3325	3325	daku_LH_2_npo	5	185.2513978	disyllable	LH	2	F1_2	1	Female	Block_2	Narrow_Focus	npo	-1.036463007
3326	3326	daku_LH_2_npo	6	185.9607333	disyllable	LH	2	F1_2	1	Female	Block_2	Narrow_Focus	npo	-1.015133716
3327	3327	daku_LH_2_npo	7	186.3892604	disyllable	LH	2	F1_2	1	Female	Block_2	Narrow_Focus	npo	-1.002287551
3328	3328	daku_LH_2_npo	8	186.4652637	disyllable	LH	2	F1_2	1	Female	Block_2	Narrow_Focus	npo	-1.000012247
3329	3329	daku_LH_2_npo	9	186.5412671	disyllable	LH	2	F1_2	1	Female	Block_2	Narrow_Focus	npo	-0.997737867
3330	3330	daku_LH_2_npo	10	186.1813932	disyllable	LH	2	F1_2	1	Female	Block_2	Narrow_Focus	npo	-1.008515194
3331	3331	daku_LH_2_npo	11	185.6020148	disyllable	LH	2	F1_2	1	Female	Block_2	Narrow_Focus	npo	-1.025909977
3332	3332	daku_LH_2_npo	12	185.0226364	disyllable	LH	2	F1_2	1	Female	Block_2	Narrow_Focus	npo	-1.043359145
3333	3333	daku_LH_2_npo	13	186.5144748	disyllable	LH	2	F1_2	1	Female	Block_2	Narrow_Focus	npo	-0.998539513
3334	3334	daku_LH_2_npo	14	188.2707963	disyllable	LH	2	F1_2	1	Female	Block_2	Narrow_Focus	npo	-0.94623116
3335	3335	daku_LH_2_npo	15	190.296596	disyllable	LH	2	F1_2	1	Female	Block_2	Narrow_Focus	npo	-0.886499607
3336	3336	daku_LH_2_npo	16	194.5375898	disyllable	LH	2	F1_2	1	Female	Block_2	Narrow_Focus	npo	-0.763484644
3337	3337	daku_LH_2_npo	17	198.7785836	disyllable	LH	2	F1_2	1	Female	Block_2	Narrow_Focus	npo	-0.643122745
3338	3338	daku_LH_2_npo	18	203.8667713	disyllable	LH	2	F1_2	1	Female	Block_2	Narrow_Focus	npo	-0.502060785
3339	3339	daku_LH_2_npo	19	210.6738726	disyllable	LH	2	F1_2	1	Female	Block_2	Narrow_Focus	npo	-0.318753173
3340	3340	daku_LH_2_npo	20	217.4809739	disyllable	LH	2	F1_2	1	Female	Block_2	Narrow_Focus	npo	-0.141275261
3401	3401	toki_HL_1_npr	1	266.7476641	disyllable	HL	1	F1_2	1	Female	Block_2	Narrow_Focus	npr	0.998330373
3402	3402	toki_HL_1_npr	2	271.9741584	disyllable	HL	1	F1_2	1	Female	Block_2	Narrow_Focus	npr	1.10662475
3403	3403	toki_HL_1_npr	3	277.2006527	disyllable	HL	1	F1_2	1	Female	Block_2	Narrow_Focus	npr	1.212857726
3404	3404	toki_HL_1_npr	4	282.0868143	disyllable	HL	1	F1_2	1	Female	Block_2	Narrow_Focus	npr	1.310376931
3405	3405	toki_HL_1_npr	5	286.0593962	disyllable	HL	1	F1_2	1	Female	Block_2	Narrow_Focus	npr	1.388425723
3406	3406	toki_HL_1_npr	6	290.0319781	disyllable	HL	1	F1_2	1	Female	Block_2	Narrow_Focus	npr	1.465398072
3407	3407	toki_HL_1_npr	7	293.0407389	disyllable	HL	1	F1_2	1	Female	Block_2	Narrow_Focus	npr	1.522997101
3408	3408	toki_HL_1_npr	8	295.2377832	disyllable	HL	1	F1_2	1	Female	Block_2	Narrow_Focus	npr	1.564684443
3409	3409	toki_HL_1_npr	9	297.4348274	disyllable	HL	1	F1_2	1	Female	Block_2	Narrow_Focus	npr	1.606062709
3410	3410	toki_HL_1_npr	10	297.6384852	disyllable	HL	1	F1_2	1	Female	Block_2	Narrow_Focus	npr	1.609882828
3411	3411	toki_HL_1_npr	11	297.387404	disyllable	HL	1	F1_2	1	Female	Block_2	Narrow_Focus	npr	1.605172787
3412	3412	toki_HL_1_npr	12	297.0867614	disyllable	HL	1	F1_2	1	Female	Block_2	Narrow_Focus	npr	1.599527787
3413	3413	toki_HL_1_npr	13	296.2571445	disyllable	HL	1	F1_2	1	Female	Block_2	Narrow_Focus	npr	1.583920848
3414	3414	toki_HL_1_npr	14	295.4275277	disyllable	HL	1	F1_2	1	Female	Block_2	Narrow_Focus	npr	1.568270144
3415	3415	toki_HL_1_npr	15	294.0485409	disyllable	HL	1	F1_2	1	Female	Block_2	Narrow_Focus	npr	1.542158087
3416	3416	toki_HL_1_npr	16	291.6804328	disyllable	HL	1	F1_2	1	Female	Block_2	Narrow_Focus	npr	1.497029311
3417	3417	toki_HL_1_npr	17	289.3123247	disyllable	HL	1	F1_2	1	Female	Block_2	Narrow_Focus	npr	1.451532645
3418	3418	toki_HL_1_npr	18	286.3068506	disyllable	HL	1	F1_2	1	Female	Block_2	Narrow_Focus	npr	1.393251504
3419	3419	toki_HL_1_npr	19	282.9246362	disyllable	HL	1	F1_2	1	Female	Block_2	Narrow_Focus	npr	1.326928575
3420	3420	toki_HL_1_npr	20	279.5424218	disyllable	HL	1	F1_2	1	Female	Block_2	Narrow_Focus	npr	1.259808004
3421	3421	toki_HL_2_npr	1	269.0008333	disyllable	HL	2	F1_2	1	Female	Block_2	Narrow_Focus	npr	1.045274555
3422	3422	toki_HL_2_npr	2	263.7266781	disyllable	HL	2	F1_2	1	Female	Block_2	Narrow_Focus	npr	0.934762836
3423	3423	toki_HL_2_npr	3	258.4525229	disyllable	HL	2	F1_2	1	Female	Block_2	Narrow_Focus	npr	0.822018568
3424	3424	toki_HL_2_npr	4	253.7871447	disyllable	HL	2	F1_2	1	Female	Block_2	Narrow_Focus	npr	0.720353437
3425	3425	toki_HL_2_npr	5	249.4600205	disyllable	HL	2	F1_2	1	Female	Block_2	Narrow_Focus	npr	0.624374687
3426	3426	toki_HL_2_npr	6	245.3345822	disyllable	HL	2	F1_2	1	Female	Block_2	Narrow_Focus	npr	0.531306432
3427	3427	toki_HL_2_npr	7	241.7135078	disyllable	HL	2	F1_2	1	Female	Block_2	Narrow_Focus	npr	0.448317539
3428	3428	toki_HL_2_npr	8	238.0924333	disyllable	HL	2	F1_2	1	Female	Block_2	Narrow_Focus	npr	0.36407597
3429	3429	toki_HL_2_npr	9	235.0317672	disyllable	HL	2	F1_2	1	Female	Block_2	Narrow_Focus	npr	0.291866657
3430	3430	toki_HL_2_npr	10	232.0142684	disyllable	HL	2	F1_2	1	Female	Block_2	Narrow_Focus	npr	0.219749296
3431	3431	toki_HL_2_npr	11	229.5353114	disyllable	HL	2	F1_2	1	Female	Block_2	Narrow_Focus	npr	0.159797641
3432	3432	toki_HL_2_npr	12	227.46046	disyllable	HL	2	F1_2	1	Female	Block_2	Narrow_Focus	npr	0.109119093
3433	3433	toki_HL_2_npr	13	225.5107679	disyllable	HL	2	F1_2	1	Female	Block_2	Narrow_Focus	npr	0.061074506
3434	3434	toki_HL_2_npr	14	224.0204049	disyllable	HL	2	F1_2	1	Female	Block_2	Narrow_Focus	npr	0.02406782
3435	3435	toki_HL_2_npr	15	222.5300419	disyllable	HL	2	F1_2	1	Female	Block_2	Narrow_Focus	npr	-0.013185889
3436	3436	toki_HL_2_npr	16	221.8310432	disyllable	HL	2	F1_2	1	Female	Block_2	Narrow_Focus	npr	-0.030744375
3437	3437	toki_HL_2_npr	17	221.2641336	disyllable	HL	2	F1_2	1	Female	Block_2	Narrow_Focus	npr	-0.045025532
3438	3438	toki_HL_2_npr	18	221.2659268	disyllable	HL	2	F1_2	1	Female	Block_2	Narrow_Focus	npr	-0.044980301
3439	3439	toki_HL_2_npr	19	221.8369035	disyllable	HL	2	F1_2	1	Female	Block_2	Narrow_Focus	npr	-0.030596937
3440	3440	toki_HL_2_npr	20	222.3269871	disyllable	HL	2	F1_2	1	Female	Block_2	Narrow_Focus	npr	-0.01828083
3441	3441	doki_HL_1_npo	1	227.382765	disyllable	HL	1	F1_2	1	Female	Block_2	Narrow_Focus	npo	0.107212413
3442	3442	doki_HL_1_npo	2	230.5044192	disyllable	HL	1	F1_2	1	Female	Block_2	Narrow_Focus	npo	0.183311492
3443	3443	doki_HL_1_npo	3	233.6260735	disyllable	HL	1	F1_2	1	Female	Block_2	Narrow_Focus	npo	0.258386886
3444	3444	doki_HL_1_npo	4	237.0964766	disyllable	HL	1	F1_2	1	Female	Block_2	Narrow_Focus	npo	0.340681071
3445	3445	doki_HL_1_npo	5	240.7635403	disyllable	HL	1	F1_2	1	Female	Block_2	Narrow_Focus	npo	0.426340002
3446	3446	doki_HL_1_npo	6	244.4361114	disyllable	HL	1	F1_2	1	Female	Block_2	Narrow_Focus	npo	0.510829824
3447	3447	doki_HL_1_npo	7	248.1229253	disyllable	HL	1	F1_2	1	Female	Block_2	Narrow_Focus	npo	0.594380006
3448	3448	doki_HL_1_npo	8	251.8097392	disyllable	HL	1	F1_2	1	Female	Block_2	Narrow_Focus	npo	0.676697841
3449	3449	doki_HL_1_npo	9	254.8263946	disyllable	HL	1	F1_2	1	Female	Block_2	Narrow_Focus	npo	0.743161009
3450	3450	doki_HL_1_npo	10	257.7834089	disyllable	HL	1	F1_2	1	Female	Block_2	Narrow_Focus	npo	0.807550901
3451	3451	doki_HL_1_npo	11	260.0962772	disyllable	HL	1	F1_2	1	Female	Block_2	Narrow_Focus	npo	0.857401603
3452	3452	doki_HL_1_npo	12	261.8982938	disyllable	HL	1	F1_2	1	Female	Block_2	Narrow_Focus	npo	0.895935319
3453	3453	doki_HL_1_npo	13	263.5749281	disyllable	HL	1	F1_2	1	Female	Block_2	Narrow_Focus	npo	0.931550536
3454	3454	doki_HL_1_npo	14	264.7409028	disyllable	HL	1	F1_2	1	Female	Block_2	Narrow_Focus	npo	0.95618497
3455	3455	doki_HL_1_npo	15	265.9068775	disyllable	HL	1	F1_2	1	Female	Block_2	Narrow_Focus	npo	0.980711146
3456	3456	doki_HL_1_npo	16	266.1984516	disyllable	HL	1	F1_2	1	Female	Block_2	Narrow_Focus	npo	0.986827572
3457	3457	doki_HL_1_npo	17	266.3191864	disyllable	HL	1	F1_2	1	Female	Block_2	Narrow_Focus	npo	0.989358296
3458	3458	doki_HL_1_npo	18	266.0292703	disyllable	HL	1	F1_2	1	Female	Block_2	Narrow_Focus	npo	0.983279428
3459	3459	doki_HL_1_npo	19	265.2872581	disyllable	HL	1	F1_2	1	Female	Block_2	Narrow_Focus	npo	0.967690926
3460	3460	doki_HL_1_npo	20	264.6227797	disyllable	HL	1	F1_2	1	Female	Block_2	Narrow_Focus	npo	0.953694237
3461	3461	doki_HL_2_npo	1	262.6488236	disyllable	HL	2	F1_2	1	Female	Block_2	Narrow_Focus	npo	0.911906245
3462	3462	doki_HL_2_npo	2	260.5339056	disyllable	HL	2	F1_2	1	Female	Block_2	Narrow_Focus	npo	0.866784191
3463	3463	doki_HL_2_npo	3	258.4189877	disyllable	HL	2	F1_2	1	Female	Block_2	Narrow_Focus	npo	0.821294358
3464	3464	doki_HL_2_npo	4	256.4116044	disyllable	HL	2	F1_2	1	Female	Block_2	Narrow_Focus	npo	0.777771788
3465	3465	doki_HL_2_npo	5	254.4122046	disyllable	HL	2	F1_2	1	Female	Block_2	Narrow_Focus	npo	0.734082286
3466	3466	doki_HL_2_npo	6	252.7509292	disyllable	HL	2	F1_2	1	Female	Block_2	Narrow_Focus	npo	0.697519282
3467	3467	doki_HL_2_npo	7	251.1438853	disyllable	HL	2	F1_2	1	Female	Block_2	Narrow_Focus	npo	0.661920455
3468	3468	doki_HL_2_npo	8	249.5117216	disyllable	HL	2	F1_2	1	Female	Block_2	Narrow_Focus	npo	0.625531252
3469	3469	doki_HL_2_npo	9	247.8729875	disyllable	HL	2	F1_2	1	Female	Block_2	Narrow_Focus	npo	0.588755294
3470	3470	doki_HL_2_npo	10	246.5167703	disyllable	HL	2	F1_2	1	Female	Block_2	Narrow_Focus	npo	0.55813515
3471	3471	doki_HL_2_npo	11	245.2684906	disyllable	HL	2	F1_2	1	Female	Block_2	Narrow_Focus	npo	0.529802728
3472	3472	doki_HL_2_npo	12	243.7602576	disyllable	HL	2	F1_2	1	Female	Block_2	Narrow_Focus	npo	0.495377106
3473	3473	doki_HL_2_npo	13	242.1147686	disyllable	HL	2	F1_2	1	Female	Block_2	Narrow_Focus	npo	0.457574788
3474	3474	doki_HL_2_npo	14	239.5605022	disyllable	HL	2	F1_2	1	Female	Block_2	Narrow_Focus	npo	0.398382889
3475	3475	doki_HL_2_npo	15	236.3624475	disyllable	HL	2	F1_2	1	Female	Block_2	Narrow_Focus	npo	0.323375829
3476	3476	doki_HL_2_npo	16	232.5493556	disyllable	HL	2	F1_2	1	Female	Block_2	Narrow_Focus	npo	0.23260589
3477	3477	doki_HL_2_npo	17	228.1598968	disyllable	HL	2	F1_2	1	Female	Block_2	Narrow_Focus	npo	0.126254407
3478	3478	doki_HL_2_npo	18	223.3664937	disyllable	HL	2	F1_2	1	Female	Block_2	Narrow_Focus	npo	0.007753003
3479	3479	doki_HL_2_npo	19	218.0735962	disyllable	HL	2	F1_2	1	Female	Block_2	Narrow_Focus	npo	-0.12608791
[truncated: 85,361 more rows]
