# Supplementary material for: The f0 perturbation effects in focus marking: Evidence from Korean and Japanese
Source: PLoS One. 2023 Mar 23;18(3):e0283139. doi: 10.1371/journal.pone.0283139 (PMC10035888; doi:10.1371/journal.pone.0283139)
Supplement: S10 File — Mean log-normalization f0 value per syllable of Japanese disyllables. (CSV) [file pone.0283139.s010.csv]

	Time	Target	Focus	Pitch	Stop_type	logF0
1	1	daki_HL_1	base	HL1	ved	0.194364640769231
2	2	daki_HL_1	base	HL1	ved	0.124573291923077
3	3	daki_HL_1	base	HL1	ved	0.0538919700769231
4	4	daki_HL_1	base	HL1	ved	0.00283518046153846
5	5	daki_HL_1	base	HL1	ved	-0.0332790260384615
6	6	daki_HL_1	base	HL1	ved	-0.0574464691538461
7	7	daki_HL_1	base	HL1	ved	-0.0500325944615385
8	8	daki_HL_1	base	HL1	ved	-0.0309865809230769
9	9	daki_HL_1	base	HL1	ved	0.0082797088076923
10	10	daki_HL_1	base	HL1	ved	0.0586431085769231
11	11	daki_HL_1	base	HL1	ved	0.112947477846154
12	12	daki_HL_1	base	HL1	ved	0.165031905576923
13	13	daki_HL_1	base	HL1	ved	0.211936657192308
14	14	daki_HL_1	base	HL1	ved	0.256573541576923
15	15	daki_HL_1	base	HL1	ved	0.294144474730769
16	16	daki_HL_1	base	HL1	ved	0.328072499230769
17	17	daki_HL_1	base	HL1	ved	0.354211288038462
18	18	daki_HL_1	base	HL1	ved	0.373659568730769
19	19	daki_HL_1	base	HL1	ved	0.384762036846154
20	20	daki_HL_1	base	HL1	ved	0.386348489076923
21	1	deko_HL_1	base	HL1	ved	0.226947015153846
22	2	deko_HL_1	base	HL1	ved	0.200869186884615
23	3	deko_HL_1	base	HL1	ved	0.174479279884615
24	4	deko_HL_1	base	HL1	ved	0.164764461653846
25	5	deko_HL_1	base	HL1	ved	0.165694258769231
26	6	deko_HL_1	base	HL1	ved	0.175639051461538
27	7	deko_HL_1	base	HL1	ved	0.197452260153846
28	8	deko_HL_1	base	HL1	ved	0.227382750730769
29	9	deko_HL_1	base	HL1	ved	0.262470204730769
30	10	deko_HL_1	base	HL1	ved	0.300182999115385
31	11	deko_HL_1	base	HL1	ved	0.338417723461538
32	12	deko_HL_1	base	HL1	ved	0.375127882576923
33	13	deko_HL_1	base	HL1	ved	0.415209056230769
34	14	deko_HL_1	base	HL1	ved	0.453544677230769
35	15	deko_HL_1	base	HL1	ved	0.487255036961538
36	16	deko_HL_1	base	HL1	ved	0.516857763576923
37	17	deko_HL_1	base	HL1	ved	0.538029458192308
38	18	deko_HL_1	base	HL1	ved	0.554462012615385
39	19	deko_HL_1	base	HL1	ved	0.565642106115385
40	20	deko_HL_1	base	HL1	ved	0.569841345
41	1	doki_HL_1	base	HL1	ved	0.122133904653846
42	2	doki_HL_1	base	HL1	ved	0.0966290758461538
43	3	doki_HL_1	base	HL1	ved	0.0710306992307692
44	4	doki_HL_1	base	HL1	ved	0.0614711812307692
45	5	doki_HL_1	base	HL1	ved	0.0625244709230769
46	6	doki_HL_1	base	HL1	ved	0.0739240632692308
47	7	doki_HL_1	base	HL1	ved	0.0960139938461538
48	8	doki_HL_1	base	HL1	ved	0.125688303076923
49	9	doki_HL_1	base	HL1	ved	0.162279560884615
50	10	doki_HL_1	base	HL1	ved	0.198113511653846
51	11	doki_HL_1	base	HL1	ved	0.234193011038462
52	12	doki_HL_1	base	HL1	ved	0.265192315576923
53	13	doki_HL_1	base	HL1	ved	0.294635304423077
54	14	doki_HL_1	base	HL1	ved	0.322458209538462
55	15	doki_HL_1	base	HL1	ved	0.343636698461538
56	16	doki_HL_1	base	HL1	ved	0.360868631423077
57	17	doki_HL_1	base	HL1	ved	0.367371577115385
58	18	doki_HL_1	base	HL1	ved	0.370384438884615
59	19	doki_HL_1	base	HL1	ved	0.365523184461538
60	20	doki_HL_1	base	HL1	ved	0.348088855692308
61	1	daki_HL_1_cfc	cfc	HL1	ved	0.104352674961538
62	2	daki_HL_1_cfc	cfc	HL1	ved	0.131670464961538
63	3	daki_HL_1_cfc	cfc	HL1	ved	0.156878616307692
64	4	daki_HL_1_cfc	cfc	HL1	ved	0.192336414307692
65	5	daki_HL_1_cfc	cfc	HL1	ved	0.230570775
66	6	daki_HL_1_cfc	cfc	HL1	ved	0.274711116730769
67	7	daki_HL_1_cfc	cfc	HL1	ved	0.326142704461538
68	8	daki_HL_1_cfc	cfc	HL1	ved	0.378330166038462
69	9	daki_HL_1_cfc	cfc	HL1	ved	0.438565838346154
70	10	daki_HL_1_cfc	cfc	HL1	ved	0.496817657269231
71	11	daki_HL_1_cfc	cfc	HL1	ved	0.551348460807692
72	12	daki_HL_1_cfc	cfc	HL1	ved	0.603826838230769
73	13	daki_HL_1_cfc	cfc	HL1	ved	0.650605010269231
74	14	daki_HL_1_cfc	cfc	HL1	ved	0.696347789423077
75	15	daki_HL_1_cfc	cfc	HL1	ved	0.743313246384615
76	16	daki_HL_1_cfc	cfc	HL1	ved	0.784773321730769
77	17	daki_HL_1_cfc	cfc	HL1	ved	0.823545334846154
78	18	daki_HL_1_cfc	cfc	HL1	ved	0.857767663230769
79	19	daki_HL_1_cfc	cfc	HL1	ved	0.887250973769231
80	20	daki_HL_1_cfc	cfc	HL1	ved	0.904780995769231
81	1	deko_HL_1_cfc	cfc	HL1	ved	0.425157603923077
82	2	deko_HL_1_cfc	cfc	HL1	ved	0.459935420653846
83	3	deko_HL_1_cfc	cfc	HL1	ved	0.492724667807692
84	4	deko_HL_1_cfc	cfc	HL1	ved	0.529538398423077
85	5	deko_HL_1_cfc	cfc	HL1	ved	0.571476729923077
86	6	deko_HL_1_cfc	cfc	HL1	ved	0.613922614423077
87	7	deko_HL_1_cfc	cfc	HL1	ved	0.663799365807692
88	8	deko_HL_1_cfc	cfc	HL1	ved	0.711807141153846
89	9	deko_HL_1_cfc	cfc	HL1	ved	0.761768325076923
90	10	deko_HL_1_cfc	cfc	HL1	ved	0.811656208961538
91	11	deko_HL_1_cfc	cfc	HL1	ved	0.858139420884615
92	12	deko_HL_1_cfc	cfc	HL1	ved	0.909814568730769
93	13	deko_HL_1_cfc	cfc	HL1	ved	0.956542469115385
94	14	deko_HL_1_cfc	cfc	HL1	ved	1.00922096496154
95	15	deko_HL_1_cfc	cfc	HL1	ved	1.0610381465
96	16	deko_HL_1_cfc	cfc	HL1	ved	1.10697947834615
97	17	deko_HL_1_cfc	cfc	HL1	ved	1.14863563223077
98	18	deko_HL_1_cfc	cfc	HL1	ved	1.18477718473077
99	19	deko_HL_1_cfc	cfc	HL1	ved	1.21317440030769
100	20	deko_HL_1_cfc	cfc	HL1	ved	1.23832209207692
101	1	doki_HL_1_cfc	cfc	HL1	ved	0.385114413538462
102	2	doki_HL_1_cfc	cfc	HL1	ved	0.426628152269231
103	3	doki_HL_1_cfc	cfc	HL1	ved	0.468604206269231
104	4	doki_HL_1_cfc	cfc	HL1	ved	0.516772879461538
105	5	doki_HL_1_cfc	cfc	HL1	ved	0.572769208692308
106	6	doki_HL_1_cfc	cfc	HL1	ved	0.632389033038462
107	7	doki_HL_1_cfc	cfc	HL1	ved	0.694283594730769
108	8	doki_HL_1_cfc	cfc	HL1	ved	0.759544061423077
109	9	doki_HL_1_cfc	cfc	HL1	ved	0.818701344230769
110	10	doki_HL_1_cfc	cfc	HL1	ved	0.875722234384615
111	11	doki_HL_1_cfc	cfc	HL1	ved	0.929964003961538
112	12	doki_HL_1_cfc	cfc	HL1	ved	0.980749917
113	13	doki_HL_1_cfc	cfc	HL1	ved	1.02528126246154
114	14	doki_HL_1_cfc	cfc	HL1	ved	1.06644881480769
115	15	doki_HL_1_cfc	cfc	HL1	ved	1.10048478461538
116	16	doki_HL_1_cfc	cfc	HL1	ved	1.12760023873077
117	17	doki_HL_1_cfc	cfc	HL1	ved	1.14852256496154
118	18	doki_HL_1_cfc	cfc	HL1	ved	1.16062789907692
119	19	doki_HL_1_cfc	cfc	HL1	ved	1.15918194369231
120	20	doki_HL_1_cfc	cfc	HL1	ved	1.15169096176923
121	1	daki_HL_1_cpo	cpo	HL1	ved	-0.326104562230769
122	2	daki_HL_1_cpo	cpo	HL1	ved	-0.398254309461538
123	3	daki_HL_1_cpo	cpo	HL1	ved	-0.473245536346154
124	4	daki_HL_1_cpo	cpo	HL1	ved	-0.538169910038462
125	5	daki_HL_1_cpo	cpo	HL1	ved	-0.594885509076923
126	6	daki_HL_1_cpo	cpo	HL1	ved	-0.645913516846154
127	7	daki_HL_1_cpo	cpo	HL1	ved	-0.682448787961539
128	8	daki_HL_1_cpo	cpo	HL1	ved	-0.714783544923077
129	9	daki_HL_1_cpo	cpo	HL1	ved	-0.732642487653846
130	10	daki_HL_1_cpo	cpo	HL1	ved	-0.745471306692308
131	11	daki_HL_1_cpo	cpo	HL1	ved	-0.759490165576923
132	12	daki_HL_1_cpo	cpo	HL1	ved	-0.772307754961538
133	13	daki_HL_1_cpo	cpo	HL1	ved	-0.783553435730769
134	14	daki_HL_1_cpo	cpo	HL1	ved	-0.793810278307692
135	15	daki_HL_1_cpo	cpo	HL1	ved	-0.804168701038461
136	16	daki_HL_1_cpo	cpo	HL1	ved	-0.816575052576923
137	17	daki_HL_1_cpo	cpo	HL1	ved	-0.830057128346154
138	18	daki_HL_1_cpo	cpo	HL1	ved	-0.843136051307692
139	19	daki_HL_1_cpo	cpo	HL1	ved	-0.852859488384615
140	20	daki_HL_1_cpo	cpo	HL1	ved	-0.857495250538462
141	1	deko_HL_1_cpo	cpo	HL1	ved	-0.203218305346154
142	2	deko_HL_1_cpo	cpo	HL1	ved	-0.264061309269231
143	3	deko_HL_1_cpo	cpo	HL1	ved	-0.327069467423077
144	4	deko_HL_1_cpo	cpo	HL1	ved	-0.386356087115385
145	5	deko_HL_1_cpo	cpo	HL1	ved	-0.442286808307692
146	6	deko_HL_1_cpo	cpo	HL1	ved	-0.492881763846154
147	7	deko_HL_1_cpo	cpo	HL1	ved	-0.540707099192308
148	8	deko_HL_1_cpo	cpo	HL1	ved	-0.584539474307692
149	9	deko_HL_1_cpo	cpo	HL1	ved	-0.619728370230769
150	10	deko_HL_1_cpo	cpo	HL1	ved	-0.649453214384615
151	11	deko_HL_1_cpo	cpo	HL1	ved	-0.668784938346154
152	12	deko_HL_1_cpo	cpo	HL1	ved	-0.684112500538462
153	13	deko_HL_1_cpo	cpo	HL1	ved	-0.697804222269231
154	14	deko_HL_1_cpo	cpo	HL1	ved	-0.712896141807692
155	15	deko_HL_1_cpo	cpo	HL1	ved	-0.727783378
156	16	deko_HL_1_cpo	cpo	HL1	ved	-0.741048748423077
157	17	deko_HL_1_cpo	cpo	HL1	ved	-0.757364078307692
158	18	deko_HL_1_cpo	cpo	HL1	ved	-0.775590497461538
159	19	deko_HL_1_cpo	cpo	HL1	ved	-0.797717581538462
160	20	deko_HL_1_cpo	cpo	HL1	ved	-0.810978163692308
161	1	doki_HL_1_cpo	cpo	HL1	ved	-0.352027219961538
162	2	doki_HL_1_cpo	cpo	HL1	ved	-0.381947099769231
163	3	doki_HL_1_cpo	cpo	HL1	ved	-0.414330084230769
164	4	doki_HL_1_cpo	cpo	HL1	ved	-0.447799495115385
165	5	doki_HL_1_cpo	cpo	HL1	ved	-0.484208459769231
166	6	doki_HL_1_cpo	cpo	HL1	ved	-0.517227672538462
167	7	doki_HL_1_cpo	cpo	HL1	ved	-0.553752599076923
168	8	doki_HL_1_cpo	cpo	HL1	ved	-0.589560209115385
169	9	doki_HL_1_cpo	cpo	HL1	ved	-0.620937694884615
170	10	doki_HL_1_cpo	cpo	HL1	ved	-0.656692371961539
171	11	doki_HL_1_cpo	cpo	HL1	ved	-0.693079760038462
172	12	doki_HL_1_cpo	cpo	HL1	ved	-0.727018982807692
173	13	doki_HL_1_cpo	cpo	HL1	ved	-0.756223375961538
174	14	doki_HL_1_cpo	cpo	HL1	ved	-0.788297908884615
175	15	doki_HL_1_cpo	cpo	HL1	ved	-0.819596920961538
176	16	doki_HL_1_cpo	cpo	HL1	ved	-0.853277641730769
177	17	doki_HL_1_cpo	cpo	HL1	ved	-0.888896721153846
178	18	doki_HL_1_cpo	cpo	HL1	ved	-0.925340389076923
179	19	doki_HL_1_cpo	cpo	HL1	ved	-0.961909008115385
180	20	doki_HL_1_cpo	cpo	HL1	ved	-0.989613131423077
181	1	daki_HL_1_cpr	cpr	HL1	ved	0.0901326384230769
182	2	daki_HL_1_cpr	cpr	HL1	ved	0.0588383933846154
183	3	daki_HL_1_cpr	cpr	HL1	ved	0.0248020849615385
184	4	daki_HL_1_cpr	cpr	HL1	ved	-0.00503915292307693
185	5	daki_HL_1_cpr	cpr	HL1	ved	-0.0240161848461538
186	6	daki_HL_1_cpr	cpr	HL1	ved	-0.0428004566923077
187	7	daki_HL_1_cpr	cpr	HL1	ved	-0.0554584554615385
188	8	daki_HL_1_cpr	cpr	HL1	ved	-0.0560673885769231
189	9	daki_HL_1_cpr	cpr	HL1	ved	-0.0558755008076923
190	10	daki_HL_1_cpr	cpr	HL1	ved	-0.0502940346538462
191	11	daki_HL_1_cpr	cpr	HL1	ved	-0.0360066005
192	12	daki_HL_1_cpr	cpr	HL1	ved	-0.0202713500384615
193	13	daki_HL_1_cpr	cpr	HL1	ved	-0.0090033196923077
194	14	daki_HL_1_cpr	cpr	HL1	ved	-0.00486980115384615
195	15	daki_HL_1_cpr	cpr	HL1	ved	-0.00852128238461538
196	16	daki_HL_1_cpr	cpr	HL1	ved	-0.0183328453076923
197	17	daki_HL_1_cpr	cpr	HL1	ved	-0.0403399634615385
198	18	daki_HL_1_cpr	cpr	HL1	ved	-0.0695675231538462
199	19	daki_HL_1_cpr	cpr	HL1	ved	-0.103199129346154
200	20	daki_HL_1_cpr	cpr	HL1	ved	-0.128532974846154
201	1	deko_HL_1_cpr	cpr	HL1	ved	0.0379481948076923
202	2	deko_HL_1_cpr	cpr	HL1	ved	0.0197063482307692
203	3	deko_HL_1_cpr	cpr	HL1	ved	0.000676582769230752
204	4	deko_HL_1_cpr	cpr	HL1	ved	-0.0102906324230769
205	5	deko_HL_1_cpr	cpr	HL1	ved	-0.0150639583076923
206	6	deko_HL_1_cpr	cpr	HL1	ved	-0.0173593513461538
207	7	deko_HL_1_cpr	cpr	HL1	ved	-0.00966495392307693
208	8	deko_HL_1_cpr	cpr	HL1	ved	-0.0012541965
209	9	deko_HL_1_cpr	cpr	HL1	ved	0.0138137285
210	10	deko_HL_1_cpr	cpr	HL1	ved	0.0310123541538461
211	11	deko_HL_1_cpr	cpr	HL1	ved	0.0447891333461539
212	12	deko_HL_1_cpr	cpr	HL1	ved	0.0563943318846154
213	13	deko_HL_1_cpr	cpr	HL1	ved	0.0640760155769231
214	14	deko_HL_1_cpr	cpr	HL1	ved	0.0667634993076923
215	15	deko_HL_1_cpr	cpr	HL1	ved	0.0659752708076923
216	16	deko_HL_1_cpr	cpr	HL1	ved	0.0590990608846154
217	17	deko_HL_1_cpr	cpr	HL1	ved	0.0457453636538462
218	18	deko_HL_1_cpr	cpr	HL1	ved	0.0271489310384615
219	19	deko_HL_1_cpr	cpr	HL1	ved	0.00243833661538461
220	20	deko_HL_1_cpr	cpr	HL1	ved	-0.0184867082692307
221	1	doki_HL_1_cpr	cpr	HL1	ved	-0.118405807923077
222	2	doki_HL_1_cpr	cpr	HL1	ved	-0.137572393730769
223	3	doki_HL_1_cpr	cpr	HL1	ved	-0.158037682846154
224	4	doki_HL_1_cpr	cpr	HL1	ved	-0.172032018615385
225	5	doki_HL_1_cpr	cpr	HL1	ved	-0.179574864653846
226	6	doki_HL_1_cpr	cpr	HL1	ved	-0.183544800576923
227	7	doki_HL_1_cpr	cpr	HL1	ved	-0.182734282807692
228	8	doki_HL_1_cpr	cpr	HL1	ved	-0.176719001
229	9	doki_HL_1_cpr	cpr	HL1	ved	-0.168824248076923
230	10	doki_HL_1_cpr	cpr	HL1	ved	-0.163648031153846
231	11	doki_HL_1_cpr	cpr	HL1	ved	-0.157333364153846
232	12	doki_HL_1_cpr	cpr	HL1	ved	-0.150131590730769
233	13	doki_HL_1_cpr	cpr	HL1	ved	-0.148886865730769
234	14	doki_HL_1_cpr	cpr	HL1	ved	-0.150973898538462
235	15	doki_HL_1_cpr	cpr	HL1	ved	-0.159583283807692
236	16	doki_HL_1_cpr	cpr	HL1	ved	-0.175049241884615
237	17	doki_HL_1_cpr	cpr	HL1	ved	-0.196653588230769
238	18	doki_HL_1_cpr	cpr	HL1	ved	-0.225954814730769
239	19	doki_HL_1_cpr	cpr	HL1	ved	-0.261886891730769
240	20	doki_HL_1_cpr	cpr	HL1	ved	-0.293262629730769
241	1	daki_HL_1_nfc	nfc	HL1	ved	0.0170747762307692
242	2	daki_HL_1_nfc	nfc	HL1	ved	0.00816428026923075
243	3	daki_HL_1_nfc	nfc	HL1	ved	-0.00233421703846153
244	4	daki_HL_1_nfc	nfc	HL1	ved	0.00240752661538461
245	5	daki_HL_1_nfc	nfc	HL1	ved	0.0163416891923077
246	6	daki_HL_1_nfc	nfc	HL1	ved	0.0387283350384615
247	7	daki_HL_1_nfc	nfc	HL1	ved	0.0796240394230769
248	8	daki_HL_1_nfc	nfc	HL1	ved	0.127346166846154
249	9	daki_HL_1_nfc	nfc	HL1	ved	0.181886115307692
250	10	daki_HL_1_nfc	nfc	HL1	ved	0.244348976884615
251	11	daki_HL_1_nfc	nfc	HL1	ved	0.306112336
252	12	daki_HL_1_nfc	nfc	HL1	ved	0.367802869076923
253	13	daki_HL_1_nfc	nfc	HL1	ved	0.427744430384615
254	14	daki_HL_1_nfc	nfc	HL1	ved	0.484057436961538
255	15	daki_HL_1_nfc	nfc	HL1	ved	0.538457748346154
256	16	daki_HL_1_nfc	nfc	HL1	ved	0.588906094307692
257	17	daki_HL_1_nfc	nfc	HL1	ved	0.632476064192308
258	18	daki_HL_1_nfc	nfc	HL1	ved	0.673005201307692
259	19	daki_HL_1_nfc	nfc	HL1	ved	0.703310052769231
260	20	daki_HL_1_nfc	nfc	HL1	ved	0.716635882884615
261	1	deko_HL_1_nfc	nfc	HL1	ved	0.176733558384615
262	2	deko_HL_1_nfc	nfc	HL1	ved	0.230684330769231
263	3	deko_HL_1_nfc	nfc	HL1	ved	0.283574640461538
264	4	deko_HL_1_nfc	nfc	HL1	ved	0.340834887923077
265	5	deko_HL_1_nfc	nfc	HL1	ved	0.395227427038462
266	6	deko_HL_1_nfc	nfc	HL1	ved	0.451229843769231
267	7	deko_HL_1_nfc	nfc	HL1	ved	0.509287064923077
268	8	deko_HL_1_nfc	nfc	HL1	ved	0.563372102807692
269	9	deko_HL_1_nfc	nfc	HL1	ved	0.617466202576923
270	10	deko_HL_1_nfc	nfc	HL1	ved	0.670174250961538
271	11	deko_HL_1_nfc	nfc	HL1	ved	0.717000140423077
272	12	deko_HL_1_nfc	nfc	HL1	ved	0.759397141038462
273	13	deko_HL_1_nfc	nfc	HL1	ved	0.799214653961538
274	14	deko_HL_1_nfc	nfc	HL1	ved	0.833930592884615
275	15	deko_HL_1_nfc	nfc	HL1	ved	0.862526956307692
276	16	deko_HL_1_nfc	nfc	HL1	ved	0.886130057269231
277	17	deko_HL_1_nfc	nfc	HL1	ved	0.901199755538462
278	18	deko_HL_1_nfc	nfc	HL1	ved	0.913080691115385
279	19	deko_HL_1_nfc	nfc	HL1	ved	0.917828651884615
280	20	deko_HL_1_nfc	nfc	HL1	ved	0.916168047115385
281	1	doki_HL_1_nfc	nfc	HL1	ved	0.471084018846154
282	2	doki_HL_1_nfc	nfc	HL1	ved	0.492912738846154
283	3	doki_HL_1_nfc	nfc	HL1	ved	0.513603537769231
284	4	doki_HL_1_nfc	nfc	HL1	ved	0.540034698307692
285	5	doki_HL_1_nfc	nfc	HL1	ved	0.569021399615385
286	6	doki_HL_1_nfc	nfc	HL1	ved	0.601667714423077
287	7	doki_HL_1_nfc	nfc	HL1	ved	0.638187940115385
288	8	doki_HL_1_nfc	nfc	HL1	ved	0.675751920615385
289	9	doki_HL_1_nfc	nfc	HL1	ved	0.722226932038462
290	10	doki_HL_1_nfc	nfc	HL1	ved	0.782054596807692
291	11	doki_HL_1_nfc	nfc	HL1	ved	0.839253254307692
292	12	doki_HL_1_nfc	nfc	HL1	ved	0.895136785307692
293	13	doki_HL_1_nfc	nfc	HL1	ved	0.948772116538461
294	14	doki_HL_1_nfc	nfc	HL1	ved	0.997210375423077
295	15	doki_HL_1_nfc	nfc	HL1	ved	1.04074165530769
296	16	doki_HL_1_nfc	nfc	HL1	ved	1.07666106323077
297	17	doki_HL_1_nfc	nfc	HL1	ved	1.10354174034615
298	18	doki_HL_1_nfc	nfc	HL1	ved	1.12097707180769
299	19	doki_HL_1_nfc	nfc	HL1	ved	1.13084212361538
300	20	doki_HL_1_nfc	nfc	HL1	ved	1.12538539930769
301	1	daki_HL_1_npo	npo	HL1	ved	-0.422156271807692
302	2	daki_HL_1_npo	npo	HL1	ved	-0.472598188153846
303	3	daki_HL_1_npo	npo	HL1	ved	-0.524011456653846
304	4	daki_HL_1_npo	npo	HL1	ved	-0.570943621961538
305	5	daki_HL_1_npo	npo	HL1	ved	-0.609044384538462
306	6	daki_HL_1_npo	npo	HL1	ved	-0.642991040576923
307	7	daki_HL_1_npo	npo	HL1	ved	-0.669698875923077
308	8	daki_HL_1_npo	npo	HL1	ved	-0.688962503269231
309	9	daki_HL_1_npo	npo	HL1	ved	-0.702859948461538
310	10	daki_HL_1_npo	npo	HL1	ved	-0.712202515961538
311	11	daki_HL_1_npo	npo	HL1	ved	-0.719941146461539
312	12	daki_HL_1_npo	npo	HL1	ved	-0.723613933307692
313	13	daki_HL_1_npo	npo	HL1	ved	-0.726599873615385
314	14	daki_HL_1_npo	npo	HL1	ved	-0.730820571576923
315	15	daki_HL_1_npo	npo	HL1	ved	-0.736077795615385
316	16	daki_HL_1_npo	npo	HL1	ved	-0.743085363846154
317	17	daki_HL_1_npo	npo	HL1	ved	-0.753093784884615
318	18	daki_HL_1_npo	npo	HL1	ved	-0.766256319846154
319	19	daki_HL_1_npo	npo	HL1	ved	-0.781294501384615
320	20	daki_HL_1_npo	npo	HL1	ved	-0.787159182307692
321	1	deko_HL_1_npo	npo	HL1	ved	-0.452410780653846
322	2	deko_HL_1_npo	npo	HL1	ved	-0.483216234269231
323	3	deko_HL_1_npo	npo	HL1	ved	-0.5149142905
324	4	deko_HL_1_npo	npo	HL1	ved	-0.543427120461538
325	5	deko_HL_1_npo	npo	HL1	ved	-0.569515896807692
326	6	deko_HL_1_npo	npo	HL1	ved	-0.594762064230769
327	7	deko_HL_1_npo	npo	HL1	ved	-0.613342762846154
328	8	deko_HL_1_npo	npo	HL1	ved	-0.633052103576923
329	9	deko_HL_1_npo	npo	HL1	ved	-0.652370138576923
330	10	deko_HL_1_npo	npo	HL1	ved	-0.667369257307692
331	11	deko_HL_1_npo	npo	HL1	ved	-0.686724547269231
332	12	deko_HL_1_npo	npo	HL1	ved	-0.709304385615385
333	13	deko_HL_1_npo	npo	HL1	ved	-0.734000494384615
334	14	deko_HL_1_npo	npo	HL1	ved	-0.760810436115385
335	15	deko_HL_1_npo	npo	HL1	ved	-0.788003257576923
336	16	deko_HL_1_npo	npo	HL1	ved	-0.817010934807692
337	17	deko_HL_1_npo	npo	HL1	ved	-0.848688582384615
338	18	deko_HL_1_npo	npo	HL1	ved	-0.880752238615385
339	19	deko_HL_1_npo	npo	HL1	ved	-0.909921723076923
340	20	deko_HL_1_npo	npo	HL1	ved	-0.930815441115385
341	1	doki_HL_1_npo	npo	HL1	ved	-0.299091648076923
342	2	doki_HL_1_npo	npo	HL1	ved	-0.333140887038462
343	3	doki_HL_1_npo	npo	HL1	ved	-0.368407437076923
344	4	doki_HL_1_npo	npo	HL1	ved	-0.400597592538462
345	5	doki_HL_1_npo	npo	HL1	ved	-0.429014972461538
346	6	doki_HL_1_npo	npo	HL1	ved	-0.457567772076923
347	7	doki_HL_1_npo	npo	HL1	ved	-0.480564147576923
348	8	doki_HL_1_npo	npo	HL1	ved	-0.502005004153846
349	9	doki_HL_1_npo	npo	HL1	ved	-0.523042185538461
350	10	doki_HL_1_npo	npo	HL1	ved	-0.540983065846154
351	11	doki_HL_1_npo	npo	HL1	ved	-0.556132567076923
352	12	doki_HL_1_npo	npo	HL1	ved	-0.576590226192308
353	13	doki_HL_1_npo	npo	HL1	ved	-0.599084461153846
354	14	doki_HL_1_npo	npo	HL1	ved	-0.620922351230769
355	15	doki_HL_1_npo	npo	HL1	ved	-0.645280191692308
356	16	doki_HL_1_npo	npo	HL1	ved	-0.670663290615385
357	17	doki_HL_1_npo	npo	HL1	ved	-0.694026106884615
358	18	doki_HL_1_npo	npo	HL1	ved	-0.716567156961538
359	19	doki_HL_1_npo	npo	HL1	ved	-0.738256905307692
360	20	doki_HL_1_npo	npo	HL1	ved	-0.754687165423077
361	1	daki_HL_1_npr	npr	HL1	ved	-0.115460294884615
362	2	daki_HL_1_npr	npr	HL1	ved	-0.160357583461538
363	3	daki_HL_1_npr	npr	HL1	ved	-0.207116024730769
364	4	daki_HL_1_npr	npr	HL1	ved	-0.240230049153846
365	5	daki_HL_1_npr	npr	HL1	ved	-0.263546974576923
366	6	daki_HL_1_npr	npr	HL1	ved	-0.278505105384615
367	7	daki_HL_1_npr	npr	HL1	ved	-0.277578244769231
368	8	daki_HL_1_npr	npr	HL1	ved	-0.269199001807692
369	9	daki_HL_1_npr	npr	HL1	ved	-0.247591552423077
370	10	daki_HL_1_npr	npr	HL1	ved	-0.222663672692308
371	11	daki_HL_1_npr	npr	HL1	ved	-0.196326914269231
372	12	daki_HL_1_npr	npr	HL1	ved	-0.169799069307692
373	13	daki_HL_1_npr	npr	HL1	ved	-0.142334229807692
374	14	daki_HL_1_npr	npr	HL1	ved	-0.118717447230769
375	15	daki_HL_1_npr	npr	HL1	ved	-0.0951402336923077
376	16	daki_HL_1_npr	npr	HL1	ved	-0.0764940429615385
377	17	daki_HL_1_npr	npr	HL1	ved	-0.0628628904615385
378	18	daki_HL_1_npr	npr	HL1	ved	-0.0528310681153846
379	19	daki_HL_1_npr	npr	HL1	ved	-0.0472558272307692
380	20	daki_HL_1_npr	npr	HL1	ved	-0.0371921863846154
381	1	deko_HL_1_npr	npr	HL1	ved	-0.23455221
382	2	deko_HL_1_npr	npr	HL1	ved	-0.237874586730769
383	3	deko_HL_1_npr	npr	HL1	ved	-0.242671731384615
384	4	deko_HL_1_npr	npr	HL1	ved	-0.244535838730769
385	5	deko_HL_1_npr	npr	HL1	ved	-0.242592597307692
386	6	deko_HL_1_npr	npr	HL1	ved	-0.236976921269231
387	7	deko_HL_1_npr	npr	HL1	ved	-0.230921383038462
388	8	deko_HL_1_npr	npr	HL1	ved	-0.2215518805
389	9	deko_HL_1_npr	npr	HL1	ved	-0.207216557153846
390	10	deko_HL_1_npr	npr	HL1	ved	-0.195438752730769
391	11	deko_HL_1_npr	npr	HL1	ved	-0.185580938
392	12	deko_HL_1_npr	npr	HL1	ved	-0.173306928923077
393	13	deko_HL_1_npr	npr	HL1	ved	-0.161221966653846
394	14	deko_HL_1_npr	npr	HL1	ved	-0.152792275192308
395	15	deko_HL_1_npr	npr	HL1	ved	-0.147139193923077
396	16	deko_HL_1_npr	npr	HL1	ved	-0.142057846346154
397	17	deko_HL_1_npr	npr	HL1	ved	-0.143367455423077
398	18	deko_HL_1_npr	npr	HL1	ved	-0.147252216923077
399	19	deko_HL_1_npr	npr	HL1	ved	-0.154907246769231
400	20	deko_HL_1_npr	npr	HL1	ved	-0.16068409
401	1	doki_HL_1_npr	npr	HL1	ved	-0.102329068076923
402	2	doki_HL_1_npr	npr	HL1	ved	-0.0882749569615384
403	3	doki_HL_1_npr	npr	HL1	ved	-0.0747233361923077
404	4	doki_HL_1_npr	npr	HL1	ved	-0.0549461046153846
405	5	doki_HL_1_npr	npr	HL1	ved	-0.0346505704615385
406	6	doki_HL_1_npr	npr	HL1	ved	-0.00904398907692308
407	7	doki_HL_1_npr	npr	HL1	ved	0.0205657802692308
408	8	doki_HL_1_npr	npr	HL1	ved	0.0470479074615385
409	9	doki_HL_1_npr	npr	HL1	ved	0.0743317900384615
410	10	doki_HL_1_npr	npr	HL1	ved	0.100901658769231
411	11	doki_HL_1_npr	npr	HL1	ved	0.121801203884615
412	12	doki_HL_1_npr	npr	HL1	ved	0.138457703
413	13	doki_HL_1_npr	npr	HL1	ved	0.154514641807692
414	14	doki_HL_1_npr	npr	HL1	ved	0.167475162269231
415	15	doki_HL_1_npr	npr	HL1	ved	0.174192575038462
416	16	doki_HL_1_npr	npr	HL1	ved	0.178101683230769
417	17	doki_HL_1_npr	npr	HL1	ved	0.177832597692308
418	18	doki_HL_1_npr	npr	HL1	ved	0.170672606153846
419	19	doki_HL_1_npr	npr	HL1	ved	0.158041255961538
420	20	doki_HL_1_npr	npr	HL1	ved	0.150385247153846
421	1	daki_HL_2	base	HL2	ved	0.376271285230769
422	2	daki_HL_2	base	HL2	ved	0.3436471795
423	3	daki_HL_2	base	HL2	ved	0.310611720269231
424	4	daki_HL_2	base	HL2	ved	0.274503690615385
425	5	daki_HL_2	base	HL2	ved	0.235001486
426	6	daki_HL_2	base	HL2	ved	0.195168191230769
427	7	daki_HL_2	base	HL2	ved	0.154777828846154
428	8	daki_HL_2	base	HL2	ved	0.114087807615385
429	9	daki_HL_2	base	HL2	ved	0.0734191634230769
430	10	daki_HL_2	base	HL2	ved	0.0306624704615385
431	11	daki_HL_2	base	HL2	ved	-0.0119208891538461
432	12	daki_HL_2	base	HL2	ved	-0.0566330299615385
433	13	daki_HL_2	base	HL2	ved	-0.0975926079230769
434	14	daki_HL_2	base	HL2	ved	-0.138914263961538
435	15	daki_HL_2	base	HL2	ved	-0.177443519576923
436	16	daki_HL_2	base	HL2	ved	-0.204600022230769
437	17	daki_HL_2	base	HL2	ved	-0.223577477
438	18	daki_HL_2	base	HL2	ved	-0.236054889307692
439	19	daki_HL_2	base	HL2	ved	-0.239996454461538
440	20	daki_HL_2	base	HL2	ved	-0.231465589
441	1	deko_HL_2	base	HL2	ved	0.567669897884615
442	2	deko_HL_2	base	HL2	ved	0.519338854538462
443	3	deko_HL_2	base	HL2	ved	0.462200629807692
444	4	deko_HL_2	base	HL2	ved	0.396332476038462
445	5	deko_HL_2	base	HL2	ved	0.316983120615385
446	6	deko_HL_2	base	HL2	ved	0.232762788923077
447	7	deko_HL_2	base	HL2	ved	0.155630807576923
448	8	deko_HL_2	base	HL2	ved	0.0890463771538462
449	9	deko_HL_2	base	HL2	ved	0.0274563575
450	10	deko_HL_2	base	HL2	ved	-0.0315539286538461
451	11	deko_HL_2	base	HL2	ved	-0.0899338984230769
452	12	deko_HL_2	base	HL2	ved	-0.150086943884615
453	13	deko_HL_2	base	HL2	ved	-0.205909149076923
454	14	deko_HL_2	base	HL2	ved	-0.258425773615385
455	15	deko_HL_2	base	HL2	ved	-0.306346721346154
456	16	deko_HL_2	base	HL2	ved	-0.347088464115385
457	17	deko_HL_2	base	HL2	ved	-0.371821842923077
458	18	deko_HL_2	base	HL2	ved	-0.381482825961538
459	19	deko_HL_2	base	HL2	ved	-0.377734868769231
460	20	deko_HL_2	base	HL2	ved	-0.355884870769231
461	1	doki_HL_2	base	HL2	ved	0.294088272884615
462	2	doki_HL_2	base	HL2	ved	0.262011235230769
463	3	doki_HL_2	base	HL2	ved	0.228195622269231
464	4	doki_HL_2	base	HL2	ved	0.188561980192308
465	5	doki_HL_2	base	HL2	ved	0.147569289461538
466	6	doki_HL_2	base	HL2	ved	0.104320646692308
467	7	doki_HL_2	base	HL2	ved	0.0587518283461539
468	8	doki_HL_2	base	HL2	ved	0.0142866518846154
469	9	doki_HL_2	base	HL2	ved	-0.0301229295384615
470	10	doki_HL_2	base	HL2	ved	-0.0757683947307693
471	11	doki_HL_2	base	HL2	ved	-0.116780152
472	12	doki_HL_2	base	HL2	ved	-0.147795433230769
473	13	doki_HL_2	base	HL2	ved	-0.183479330153846
474	14	doki_HL_2	base	HL2	ved	-0.218932642346154
475	15	doki_HL_2	base	HL2	ved	-0.240860439730769
476	16	doki_HL_2	base	HL2	ved	-0.260239817076923
477	17	doki_HL_2	base	HL2	ved	-0.271310518384615
478	18	doki_HL_2	base	HL2	ved	-0.272792677115385
479	19	doki_HL_2	base	HL2	ved	-0.270352620653846
480	20	doki_HL_2	base	HL2	ved	-0.258082825346154
481	1	daki_HL_2_cfc	cfc	HL2	ved	0.958779765307692
482	2	daki_HL_2_cfc	cfc	HL2	ved	0.955537017192308
483	3	daki_HL_2_cfc	cfc	HL2	ved	0.9513431095
484	4	daki_HL_2_cfc	cfc	HL2	ved	0.942526295038462
485	5	daki_HL_2_cfc	cfc	HL2	ved	0.929277049153846
486	6	daki_HL_2_cfc	cfc	HL2	ved	0.913779347615385
487	7	daki_HL_2_cfc	cfc	HL2	ved	0.893753477846154
488	8	daki_HL_2_cfc	cfc	HL2	ved	0.870930386961538
489	9	daki_HL_2_cfc	cfc	HL2	ved	0.844370483346154
490	10	daki_HL_2_cfc	cfc	HL2	ved	0.818606181269231
491	11	daki_HL_2_cfc	cfc	HL2	ved	0.790986735846154
492	12	daki_HL_2_cfc	cfc	HL2	ved	0.758549511461538
493	13	daki_HL_2_cfc	cfc	HL2	ved	0.724481933923077
494	14	daki_HL_2_cfc	cfc	HL2	ved	0.687755653346154
495	15	daki_HL_2_cfc	cfc	HL2	ved	0.645964162461538
496	16	daki_HL_2_cfc	cfc	HL2	ved	0.601547420153846
497	17	daki_HL_2_cfc	cfc	HL2	ved	0.555747256692308
498	18	daki_HL_2_cfc	cfc	HL2	ved	0.507512007269231
499	19	daki_HL_2_cfc	cfc	HL2	ved	0.465253874384615
500	20	daki_HL_2_cfc	cfc	HL2	ved	0.426490452653846
501	1	deko_HL_2_cfc	cfc	HL2	ved	1.31569073538462
502	2	deko_HL_2_cfc	cfc	HL2	ved	1.27940409038462
503	3	deko_HL_2_cfc	cfc	HL2	ved	1.23333989853846
504	4	deko_HL_2_cfc	cfc	HL2	ved	1.17432975661538
505	5	deko_HL_2_cfc	cfc	HL2	ved	1.10454914484615
506	6	deko_HL_2_cfc	cfc	HL2	ved	1.03032340861538
507	7	deko_HL_2_cfc	cfc	HL2	ved	0.956174823730769
508	8	deko_HL_2_cfc	cfc	HL2	ved	0.902202217807692
509	9	deko_HL_2_cfc	cfc	HL2	ved	0.846791509384615
510	10	deko_HL_2_cfc	cfc	HL2	ved	0.793572277769231
511	11	deko_HL_2_cfc	cfc	HL2	ved	0.739290440846154
512	12	deko_HL_2_cfc	cfc	HL2	ved	0.686709823346154
513	13	deko_HL_2_cfc	cfc	HL2	ved	0.636507677423077
514	14	deko_HL_2_cfc	cfc	HL2	ved	0.58890555
515	15	deko_HL_2_cfc	cfc	HL2	ved	0.543497427153846
516	16	deko_HL_2_cfc	cfc	HL2	ved	0.497324645
517	17	deko_HL_2_cfc	cfc	HL2	ved	0.452700658038462
518	18	deko_HL_2_cfc	cfc	HL2	ved	0.419463614692308
519	19	deko_HL_2_cfc	cfc	HL2	ved	0.396922575153846
520	20	deko_HL_2_cfc	cfc	HL2	ved	0.383909822269231
521	1	doki_HL_2_cfc	cfc	HL2	ved	1.14150477561538
522	2	doki_HL_2_cfc	cfc	HL2	ved	1.12372380446154
523	3	doki_HL_2_cfc	cfc	HL2	ved	1.10468087303846
524	4	doki_HL_2_cfc	cfc	HL2	ved	1.082197038
525	5	doki_HL_2_cfc	cfc	HL2	ved	1.05291751965385
526	6	doki_HL_2_cfc	cfc	HL2	ved	1.02226403076923
527	7	doki_HL_2_cfc	cfc	HL2	ved	0.986089729038462
528	8	doki_HL_2_cfc	cfc	HL2	ved	0.945525543038462
529	9	doki_HL_2_cfc	cfc	HL2	ved	0.904121797
530	10	doki_HL_2_cfc	cfc	HL2	ved	0.862458669769231
531	11	doki_HL_2_cfc	cfc	HL2	ved	0.814461723076923
532	12	doki_HL_2_cfc	cfc	HL2	ved	0.764015591615385
533	13	doki_HL_2_cfc	cfc	HL2	ved	0.716479701384615
534	14	doki_HL_2_cfc	cfc	HL2	ved	0.665746563653846
535	15	doki_HL_2_cfc	cfc	HL2	ved	0.614582701961538
536	16	doki_HL_2_cfc	cfc	HL2	ved	0.563061103384615
537	17	doki_HL_2_cfc	cfc	HL2	ved	0.509125281230769
538	18	doki_HL_2_cfc	cfc	HL2	ved	0.456952634115385
539	19	doki_HL_2_cfc	cfc	HL2	ved	0.405236613038462
540	20	doki_HL_2_cfc	cfc	HL2	ved	0.364509487461538
541	1	daki_HL_2_cpo	cpo	HL2	ved	-0.864822001115385
542	2	daki_HL_2_cpo	cpo	HL2	ved	-0.880489028230769
543	3	daki_HL_2_cpo	cpo	HL2	ved	-0.896389087769231
544	4	daki_HL_2_cpo	cpo	HL2	ved	-0.912238585692308
545	5	daki_HL_2_cpo	cpo	HL2	ved	-0.930845904961538
546	6	daki_HL_2_cpo	cpo	HL2	ved	-0.943842711730769
547	7	daki_HL_2_cpo	cpo	HL2	ved	-0.950717351846154
548	8	daki_HL_2_cpo	cpo	HL2	ved	-0.9578735065
549	9	daki_HL_2_cpo	cpo	HL2	ved	-0.962269827115385
550	10	daki_HL_2_cpo	cpo	HL2	ved	-0.962413636038462
551	11	daki_HL_2_cpo	cpo	HL2	ved	-0.94866896
552	12	daki_HL_2_cpo	cpo	HL2	ved	-0.930814466615385
553	13	daki_HL_2_cpo	cpo	HL2	ved	-0.904621462230769
554	14	daki_HL_2_cpo	cpo	HL2	ved	-0.869273811923077
555	15	daki_HL_2_cpo	cpo	HL2	ved	-0.825153837307692
556	16	daki_HL_2_cpo	cpo	HL2	ved	-0.7707208825
557	17	daki_HL_2_cpo	cpo	HL2	ved	-0.712124279384615
558	18	daki_HL_2_cpo	cpo	HL2	ved	-0.647601377846154
559	19	daki_HL_2_cpo	cpo	HL2	ved	-0.593090299461538
560	20	daki_HL_2_cpo	cpo	HL2	ved	-0.568381411076923
561	1	deko_HL_2_cpo	cpo	HL2	ved	-0.857789852538462
562	2	deko_HL_2_cpo	cpo	HL2	ved	-0.882021449384615
563	3	deko_HL_2_cpo	cpo	HL2	ved	-0.906842849192308
564	4	deko_HL_2_cpo	cpo	HL2	ved	-0.932757061
565	5	deko_HL_2_cpo	cpo	HL2	ved	-0.962599775807692
566	6	deko_HL_2_cpo	cpo	HL2	ved	-0.993324051923077
567	7	deko_HL_2_cpo	cpo	HL2	ved	-1.01892779161538
568	8	deko_HL_2_cpo	cpo	HL2	ved	-1.04395506103846
569	9	deko_HL_2_cpo	cpo	HL2	ved	-1.0659208935
570	10	deko_HL_2_cpo	cpo	HL2	ved	-1.08203241903846
571	11	deko_HL_2_cpo	cpo	HL2	ved	-1.09568399511538
572	12	deko_HL_2_cpo	cpo	HL2	ved	-1.10167372338462
573	13	deko_HL_2_cpo	cpo	HL2	ved	-1.0934727615
574	14	deko_HL_2_cpo	cpo	HL2	ved	-1.07639684530769
575	15	deko_HL_2_cpo	cpo	HL2	ved	-1.04698408965385
576	16	deko_HL_2_cpo	cpo	HL2	ved	-1.00292098715385
577	17	deko_HL_2_cpo	cpo	HL2	ved	-0.947844435653846
578	18	deko_HL_2_cpo	cpo	HL2	ved	-0.882701824192308
579	19	deko_HL_2_cpo	cpo	HL2	ved	-0.81474958
580	20	deko_HL_2_cpo	cpo	HL2	ved	-0.763846873076923
581	1	doki_HL_2_cpo	cpo	HL2	ved	-1.09733102696154
582	2	doki_HL_2_cpo	cpo	HL2	ved	-1.12455552811538
583	3	doki_HL_2_cpo	cpo	HL2	ved	-1.15225130188462
584	4	doki_HL_2_cpo	cpo	HL2	ved	-1.18111317846154
585	5	doki_HL_2_cpo	cpo	HL2	ved	-1.21150677369231
586	6	doki_HL_2_cpo	cpo	HL2	ved	-1.24008019826923
587	7	doki_HL_2_cpo	cpo	HL2	ved	-1.26161740226923
588	8	doki_HL_2_cpo	cpo	HL2	ved	-1.28228918169231
589	9	doki_HL_2_cpo	cpo	HL2	ved	-1.29839990688462
590	10	doki_HL_2_cpo	cpo	HL2	ved	-1.3126396255
591	11	doki_HL_2_cpo	cpo	HL2	ved	-1.32045928419231
592	12	doki_HL_2_cpo	cpo	HL2	ved	-1.31604727403846
593	13	doki_HL_2_cpo	cpo	HL2	ved	-1.30704200157692
594	14	doki_HL_2_cpo	cpo	HL2	ved	-1.29218827638462
595	15	doki_HL_2_cpo	cpo	HL2	ved	-1.26921868773077
596	16	doki_HL_2_cpo	cpo	HL2	ved	-1.2381871265
597	17	doki_HL_2_cpo	cpo	HL2	ved	-1.20466273119231
598	18	doki_HL_2_cpo	cpo	HL2	ved	-1.16946060219231
599	19	doki_HL_2_cpo	cpo	HL2	ved	-1.13785064361538
600	20	doki_HL_2_cpo	cpo	HL2	ved	-1.1219630845
601	1	daki_HL_2_cpr	cpr	HL2	ved	-0.281340385461539
602	2	daki_HL_2_cpr	cpr	HL2	ved	-0.334818453692308
603	3	daki_HL_2_cpr	cpr	HL2	ved	-0.388915517807692
604	4	daki_HL_2_cpr	cpr	HL2	ved	-0.443921391230769
605	5	daki_HL_2_cpr	cpr	HL2	ved	-0.499011429153846
606	6	daki_HL_2_cpr	cpr	HL2	ved	-0.549814067923077
607	7	daki_HL_2_cpr	cpr	HL2	ved	-0.593947216692308
608	8	daki_HL_2_cpr	cpr	HL2	ved	-0.636308944576923
609	9	daki_HL_2_cpr	cpr	HL2	ved	-0.674101663846154
610	10	daki_HL_2_cpr	cpr	HL2	ved	-0.705800908730769
611	11	daki_HL_2_cpr	cpr	HL2	ved	-0.734882116846154
612	12	daki_HL_2_cpr	cpr	HL2	ved	-0.746818043538462
613	13	daki_HL_2_cpr	cpr	HL2	ved	-0.751158808461538
614	14	daki_HL_2_cpr	cpr	HL2	ved	-0.745769739115385
615	15	daki_HL_2_cpr	cpr	HL2	ved	-0.725885727038462
616	16	daki_HL_2_cpr	cpr	HL2	ved	-0.697049378653846
617	17	daki_HL_2_cpr	cpr	HL2	ved	-0.655441682076923
618	18	daki_HL_2_cpr	cpr	HL2	ved	-0.613862831807692
619	19	daki_HL_2_cpr	cpr	HL2	ved	-0.576224635115385
620	20	daki_HL_2_cpr	cpr	HL2	ved	-0.558399654269231
621	1	deko_HL_2_cpr	cpr	HL2	ved	-0.115414298961538
622	2	deko_HL_2_cpr	cpr	HL2	ved	-0.167213296730769
623	3	deko_HL_2_cpr	cpr	HL2	ved	-0.221835158230769
624	4	deko_HL_2_cpr	cpr	HL2	ved	-0.2787039885
625	5	deko_HL_2_cpr	cpr	HL2	ved	-0.339003237884615
626	6	deko_HL_2_cpr	cpr	HL2	ved	-0.397467118076923
627	7	deko_HL_2_cpr	cpr	HL2	ved	-0.451208520384615
628	8	deko_HL_2_cpr	cpr	HL2	ved	-0.503737434961538
629	9	deko_HL_2_cpr	cpr	HL2	ved	-0.552949841538461
630	10	deko_HL_2_cpr	cpr	HL2	ved	-0.596618596769231
631	11	deko_HL_2_cpr	cpr	HL2	ved	-0.637521609538462
632	12	deko_HL_2_cpr	cpr	HL2	ved	-0.668483222230769
633	13	deko_HL_2_cpr	cpr	HL2	ved	-0.691602736115385
634	14	deko_HL_2_cpr	cpr	HL2	ved	-0.703023251307692
635	15	deko_HL_2_cpr	cpr	HL2	ved	-0.700808112730769
636	16	deko_HL_2_cpr	cpr	HL2	ved	-0.689806877730769
637	17	deko_HL_2_cpr	cpr	HL2	ved	-0.662698485384615
638	18	deko_HL_2_cpr	cpr	HL2	ved	-0.628571927461538
639	19	deko_HL_2_cpr	cpr	HL2	ved	-0.588715617115385
640	20	deko_HL_2_cpr	cpr	HL2	ved	-0.570298778423077
641	1	doki_HL_2_cpr	cpr	HL2	ved	-0.408264379153846
642	2	doki_HL_2_cpr	cpr	HL2	ved	-0.458410032153846
643	3	doki_HL_2_cpr	cpr	HL2	ved	-0.509177181
644	4	doki_HL_2_cpr	cpr	HL2	ved	-0.560144970961538
645	5	doki_HL_2_cpr	cpr	HL2	ved	-0.610610996115385
646	6	doki_HL_2_cpr	cpr	HL2	ved	-0.652470978692308
647	7	doki_HL_2_cpr	cpr	HL2	ved	-0.690589479
648	8	doki_HL_2_cpr	cpr	HL2	ved	-0.727661386346154
649	9	doki_HL_2_cpr	cpr	HL2	ved	-0.764318767461538
650	10	doki_HL_2_cpr	cpr	HL2	ved	-0.792916070961538
651	11	doki_HL_2_cpr	cpr	HL2	ved	-0.813203048
652	12	doki_HL_2_cpr	cpr	HL2	ved	-0.830690301384615
653	13	doki_HL_2_cpr	cpr	HL2	ved	-0.838300458884615
654	14	doki_HL_2_cpr	cpr	HL2	ved	-0.834428848423077
655	15	doki_HL_2_cpr	cpr	HL2	ved	-0.820280344961538
656	16	doki_HL_2_cpr	cpr	HL2	ved	-0.795301488846154
657	17	doki_HL_2_cpr	cpr	HL2	ved	-0.765281197307692
658	18	doki_HL_2_cpr	cpr	HL2	ved	-0.7351379685
659	19	doki_HL_2_cpr	cpr	HL2	ved	-0.7064008295
660	20	doki_HL_2_cpr	cpr	HL2	ved	-0.680258385769231
661	1	daki_HL_2_nfc	nfc	HL2	ved	0.779613364615385
662	2	daki_HL_2_nfc	nfc	HL2	ved	0.777303733923077
663	3	daki_HL_2_nfc	nfc	HL2	ved	0.772986145846154
664	4	daki_HL_2_nfc	nfc	HL2	ved	0.760220215384615
665	5	daki_HL_2_nfc	nfc	HL2	ved	0.737827384461539
666	6	daki_HL_2_nfc	nfc	HL2	ved	0.709535668807692
667	7	daki_HL_2_nfc	nfc	HL2	ved	0.672890812230769
668	8	daki_HL_2_nfc	nfc	HL2	ved	0.631992951461538
669	9	daki_HL_2_nfc	nfc	HL2	ved	0.586071184730769
670	10	daki_HL_2_nfc	nfc	HL2	ved	0.536302812538462
671	11	daki_HL_2_nfc	nfc	HL2	ved	0.488401999346154
672	12	daki_HL_2_nfc	nfc	HL2	ved	0.4400235335
673	13	daki_HL_2_nfc	nfc	HL2	ved	0.389925113884615
674	14	daki_HL_2_nfc	nfc	HL2	ved	0.341954784038462
675	15	daki_HL_2_nfc	nfc	HL2	ved	0.300660813423077
676	16	daki_HL_2_nfc	nfc	HL2	ved	0.265407551
677	17	daki_HL_2_nfc	nfc	HL2	ved	0.238875856038462
678	18	daki_HL_2_nfc	nfc	HL2	ved	0.219142082461538
679	19	daki_HL_2_nfc	nfc	HL2	ved	0.213360558961538
680	20	daki_HL_2_nfc	nfc	HL2	ved	0.208425257346154
681	1	deko_HL_2_nfc	nfc	HL2	ved	0.891336042653846
682	2	deko_HL_2_nfc	nfc	HL2	ved	0.865292096346154
683	3	deko_HL_2_nfc	nfc	HL2	ved	0.831366796730769
684	4	deko_HL_2_nfc	nfc	HL2	ved	0.787257130653846
685	5	deko_HL_2_nfc	nfc	HL2	ved	0.732034557307692
686	6	deko_HL_2_nfc	nfc	HL2	ved	0.677001761692308
687	7	deko_HL_2_nfc	nfc	HL2	ved	0.620192067730769
688	8	deko_HL_2_nfc	nfc	HL2	ved	0.565077916923077
689	9	deko_HL_2_nfc	nfc	HL2	ved	0.515443428038462
690	10	deko_HL_2_nfc	nfc	HL2	ved	0.477720665461538
691	11	deko_HL_2_nfc	nfc	HL2	ved	0.444810119692308
692	12	deko_HL_2_nfc	nfc	HL2	ved	0.431768493615385
693	13	deko_HL_2_nfc	nfc	HL2	ved	0.422958897653846
694	14	deko_HL_2_nfc	nfc	HL2	ved	0.425237531
695	15	deko_HL_2_nfc	nfc	HL2	ved	0.419540141423077
696	16	deko_HL_2_nfc	nfc	HL2	ved	0.4112042705
697	17	deko_HL_2_nfc	nfc	HL2	ved	0.392791167153846
698	18	deko_HL_2_nfc	nfc	HL2	ved	0.364117935730769
699	19	deko_HL_2_nfc	nfc	HL2	ved	0.310277461692308
700	20	deko_HL_2_nfc	nfc	HL2	ved	0.277335419115385
701	1	doki_HL_2_nfc	nfc	HL2	ved	1.12675827319231
702	2	doki_HL_2_nfc	nfc	HL2	ved	1.11424593696154
703	3	doki_HL_2_nfc	nfc	HL2	ved	1.09637199034615
704	4	doki_HL_2_nfc	nfc	HL2	ved	1.06977910030769
705	5	doki_HL_2_nfc	nfc	HL2	ved	1.0340967195
706	6	doki_HL_2_nfc	nfc	HL2	ved	0.992679438615385
707	7	doki_HL_2_nfc	nfc	HL2	ved	0.949414679153846
708	8	doki_HL_2_nfc	nfc	HL2	ved	0.902560795807692
709	9	doki_HL_2_nfc	nfc	HL2	ved	0.856242940423077
710	10	doki_HL_2_nfc	nfc	HL2	ved	0.811343858192308
711	11	doki_HL_2_nfc	nfc	HL2	ved	0.773638783538461
712	12	doki_HL_2_nfc	nfc	HL2	ved	0.736648448230769
713	13	doki_HL_2_nfc	nfc	HL2	ved	0.711479648653846
714	14	doki_HL_2_nfc	nfc	HL2	ved	0.692879779307692
715	15	doki_HL_2_nfc	nfc	HL2	ved	0.673653708461538
716	16	doki_HL_2_nfc	nfc	HL2	ved	0.665546445038462
717	17	doki_HL_2_nfc	nfc	HL2	ved	0.650071496384615
718	18	doki_HL_2_nfc	nfc	HL2	ved	0.629608653230769
719	19	doki_HL_2_nfc	nfc	HL2	ved	0.604763370730769
720	20	doki_HL_2_nfc	nfc	HL2	ved	0.580424256076923
721	1	daki_HL_2_npo	npo	HL2	ved	-0.818495987346154
722	2	daki_HL_2_npo	npo	HL2	ved	-0.836132179269231
723	3	daki_HL_2_npo	npo	HL2	ved	-0.854607155615385
724	4	daki_HL_2_npo	npo	HL2	ved	-0.876008838076923
725	5	daki_HL_2_npo	npo	HL2	ved	-0.899399010961538
726	6	daki_HL_2_npo	npo	HL2	ved	-0.920942725846154
727	7	daki_HL_2_npo	npo	HL2	ved	-0.943592182846154
728	8	daki_HL_2_npo	npo	HL2	ved	-0.966033433461538
729	9	daki_HL_2_npo	npo	HL2	ved	-0.985428138
730	10	daki_HL_2_npo	npo	HL2	ved	-1.00037984238462
731	11	daki_HL_2_npo	npo	HL2	ved	-1.00822367630769
732	12	daki_HL_2_npo	npo	HL2	ved	-1.0112470855
733	13	daki_HL_2_npo	npo	HL2	ved	-1.00752515438462
734	14	daki_HL_2_npo	npo	HL2	ved	-0.997296554846154
735	15	daki_HL_2_npo	npo	HL2	ved	-0.976917241961539
736	16	daki_HL_2_npo	npo	HL2	ved	-0.952851700461538
737	17	daki_HL_2_npo	npo	HL2	ved	-0.916250710538462
738	18	daki_HL_2_npo	npo	HL2	ved	-0.876901303769231
739	19	daki_HL_2_npo	npo	HL2	ved	-0.846145152230769
740	20	daki_HL_2_npo	npo	HL2	ved	-0.837318684153846
741	1	deko_HL_2_npo	npo	HL2	ved	-1.01210979426923
742	2	deko_HL_2_npo	npo	HL2	ved	-1.04302267546154
743	3	deko_HL_2_npo	npo	HL2	ved	-1.07357808053846
744	4	deko_HL_2_npo	npo	HL2	ved	-1.10446726996154
745	5	deko_HL_2_npo	npo	HL2	ved	-1.13561438111538
746	6	deko_HL_2_npo	npo	HL2	ved	-1.165843852
747	7	deko_HL_2_npo	npo	HL2	ved	-1.19252523073077
748	8	deko_HL_2_npo	npo	HL2	ved	-1.21689954096154
749	9	deko_HL_2_npo	npo	HL2	ved	-1.23198974276923
750	10	deko_HL_2_npo	npo	HL2	ved	-1.24083280284615
751	11	deko_HL_2_npo	npo	HL2	ved	-1.21597453626923
752	12	deko_HL_2_npo	npo	HL2	ved	-1.17422476280769
753	13	deko_HL_2_npo	npo	HL2	ved	-1.10420885407692
754	14	deko_HL_2_npo	npo	HL2	ved	-1.02547746592308
755	15	deko_HL_2_npo	npo	HL2	ved	-0.927687602538461
756	16	deko_HL_2_npo	npo	HL2	ved	-0.831047616538462
757	17	deko_HL_2_npo	npo	HL2	ved	-0.732784463038462
758	18	deko_HL_2_npo	npo	HL2	ved	-0.635526219192308
759	19	deko_HL_2_npo	npo	HL2	ved	-0.548559448
760	20	deko_HL_2_npo	npo	HL2	ved	-0.501748064538462
761	1	doki_HL_2_npo	npo	HL2	ved	-0.794846063923077
762	2	doki_HL_2_npo	npo	HL2	ved	-0.816840345192308
763	3	doki_HL_2_npo	npo	HL2	ved	-0.839049068653846
764	4	doki_HL_2_npo	npo	HL2	ved	-0.861579549692308
765	5	doki_HL_2_npo	npo	HL2	ved	-0.886209102615385
766	6	doki_HL_2_npo	npo	HL2	ved	-0.908716394846154
767	7	doki_HL_2_npo	npo	HL2	ved	-0.929967824230769
768	8	doki_HL_2_npo	npo	HL2	ved	-0.951778422961538
769	9	doki_HL_2_npo	npo	HL2	ved	-0.973190032346154
770	10	doki_HL_2_npo	npo	HL2	ved	-0.992140940961538
771	11	doki_HL_2_npo	npo	HL2	ved	-0.997496620038462
772	12	doki_HL_2_npo	npo	HL2	ved	-0.997579682192308
773	13	doki_HL_2_npo	npo	HL2	ved	-0.992299105038462
774	14	doki_HL_2_npo	npo	HL2	ved	-0.972211332384615
775	15	doki_HL_2_npo	npo	HL2	ved	-0.937458998538462
776	16	doki_HL_2_npo	npo	HL2	ved	-0.891713398423077
777	17	doki_HL_2_npo	npo	HL2	ved	-0.829313470807692
778	18	doki_HL_2_npo	npo	HL2	ved	-0.7578290785
779	19	doki_HL_2_npo	npo	HL2	ved	-0.688137762576923
780	20	doki_HL_2_npo	npo	HL2	ved	-0.646802839576923
781	1	daki_HL_2_npr	npr	HL2	ved	-0.0361959917692308
782	2	daki_HL_2_npr	npr	HL2	ved	-0.0530813361538462
783	3	daki_HL_2_npr	npr	HL2	ved	-0.0704612441923077
784	4	daki_HL_2_npr	npr	HL2	ved	-0.0893828604615385
785	5	daki_HL_2_npr	npr	HL2	ved	-0.111376817192308
786	6	daki_HL_2_npr	npr	HL2	ved	-0.135398740115385
787	7	daki_HL_2_npr	npr	HL2	ved	-0.160488749269231
788	8	daki_HL_2_npr	npr	HL2	ved	-0.1875907585
789	9	daki_HL_2_npr	npr	HL2	ved	-0.2101114535
790	10	daki_HL_2_npr	npr	HL2	ved	-0.233032703461538
791	11	daki_HL_2_npr	npr	HL2	ved	-0.256292083807692
792	12	daki_HL_2_npr	npr	HL2	ved	-0.275310000923077
793	13	daki_HL_2_npr	npr	HL2	ved	-0.282098180269231
794	14	daki_HL_2_npr	npr	HL2	ved	-0.284663290769231
795	15	daki_HL_2_npr	npr	HL2	ved	-0.281644006730769
796	16	daki_HL_2_npr	npr	HL2	ved	-0.265071924076923
797	17	daki_HL_2_npr	npr	HL2	ved	-0.241625820461538
798	18	daki_HL_2_npr	npr	HL2	ved	-0.208278199961538
799	19	daki_HL_2_npr	npr	HL2	ved	-0.171993308076923
800	20	daki_HL_2_npr	npr	HL2	ved	-0.143478038115385
801	1	deko_HL_2_npr	npr	HL2	ved	-0.183008131153846
802	2	deko_HL_2_npr	npr	HL2	ved	-0.215674081384615
803	3	deko_HL_2_npr	npr	HL2	ved	-0.250632686576923
804	4	deko_HL_2_npr	npr	HL2	ved	-0.288667358884615
805	5	deko_HL_2_npr	npr	HL2	ved	-0.332371926192308
806	6	deko_HL_2_npr	npr	HL2	ved	-0.376315263269231
807	7	deko_HL_2_npr	npr	HL2	ved	-0.420022333038462
808	8	deko_HL_2_npr	npr	HL2	ved	-0.463658703769231
809	9	deko_HL_2_npr	npr	HL2	ved	-0.503330157115385
810	10	deko_HL_2_npr	npr	HL2	ved	-0.539343173423077
811	11	deko_HL_2_npr	npr	HL2	ved	-0.572082995115385
812	12	deko_HL_2_npr	npr	HL2	ved	-0.6024520715
813	13	deko_HL_2_npr	npr	HL2	ved	-0.622581553
814	14	deko_HL_2_npr	npr	HL2	ved	-0.634899510692308
815	15	deko_HL_2_npr	npr	HL2	ved	-0.640838817807692
816	16	deko_HL_2_npr	npr	HL2	ved	-0.629894682269231
817	17	deko_HL_2_npr	npr	HL2	ved	-0.611052855384615
818	18	deko_HL_2_npr	npr	HL2	ved	-0.592827146576923
819	19	deko_HL_2_npr	npr	HL2	ved	-0.569160027076923
820	20	deko_HL_2_npr	npr	HL2	ved	-0.551388281653846
821	1	doki_HL_2_npr	npr	HL2	ved	0.145672296884615
822	2	doki_HL_2_npr	npr	HL2	ved	0.126463772269231
823	3	doki_HL_2_npr	npr	HL2	ved	0.106686343346154
824	4	doki_HL_2_npr	npr	HL2	ved	0.0854499860769231
825	5	doki_HL_2_npr	npr	HL2	ved	0.0594183914615385
826	6	doki_HL_2_npr	npr	HL2	ved	0.0324014105
827	7	doki_HL_2_npr	npr	HL2	ved	0.00263433407692306
828	8	doki_HL_2_npr	npr	HL2	ved	-0.0296705857307692
829	9	doki_HL_2_npr	npr	HL2	ved	-0.0614998802307692
830	10	doki_HL_2_npr	npr	HL2	ved	-0.0924300275384615
831	11	doki_HL_2_npr	npr	HL2	ved	-0.120086922038462
832	12	doki_HL_2_npr	npr	HL2	ved	-0.148155148307692
833	13	doki_HL_2_npr	npr	HL2	ved	-0.170031687346154
834	14	doki_HL_2_npr	npr	HL2	ved	-0.186332440307692
835	15	doki_HL_2_npr	npr	HL2	ved	-0.196688599423077
836	16	doki_HL_2_npr	npr	HL2	ved	-0.196605678961538
837	17	doki_HL_2_npr	npr	HL2	ved	-0.186090703884615
838	18	doki_HL_2_npr	npr	HL2	ved	-0.168404793615385
839	19	doki_HL_2_npr	npr	HL2	ved	-0.143531659461538
840	20	doki_HL_2_npr	npr	HL2	ved	-0.122715053192308
841	1	daku_LH_1	base	LH1	ved	-0.734341190730769
842	2	daku_LH_1	base	LH1	ved	-0.8745697365
843	3	daku_LH_1	base	LH1	ved	-1.01812327676923
844	4	daku_LH_1	base	LH1	ved	-1.13319173446154
845	5	daku_LH_1	base	LH1	ved	-1.23593778161538
846	6	daku_LH_1	base	LH1	ved	-1.31535291384615
847	7	daku_LH_1	base	LH1	ved	-1.37330220357692
848	8	daku_LH_1	base	LH1	ved	-1.40868088753846
849	9	daku_LH_1	base	LH1	ved	-1.42879488876923
850	10	daku_LH_1	base	LH1	ved	-1.43862063430769
851	11	daku_LH_1	base	LH1	ved	-1.4456585435
852	12	daku_LH_1	base	LH1	ved	-1.44110267538462
853	13	daku_LH_1	base	LH1	ved	-1.42382792023077
854	14	daku_LH_1	base	LH1	ved	-1.37518549938462
855	15	daku_LH_1	base	LH1	ved	-1.29637053446154
856	16	daku_LH_1	base	LH1	ved	-1.18658341792308
857	17	daku_LH_1	base	LH1	ved	-1.05133897126923
858	18	daku_LH_1	base	LH1	ved	-0.883808454884615
859	19	daku_LH_1	base	LH1	ved	-0.704703365346154
860	20	daku_LH_1	base	LH1	ved	-0.585524603730769
861	1	deki_LH_1	base	LH1	ved	-0.751264883153846
862	2	deki_LH_1	base	LH1	ved	-0.875308358615385
863	3	deki_LH_1	base	LH1	ved	-1.00230503292308
864	4	deki_LH_1	base	LH1	ved	-1.11242334542308
865	5	deki_LH_1	base	LH1	ved	-1.20740889896154
866	6	deki_LH_1	base	LH1	ved	-1.29158807088462
867	7	deki_LH_1	base	LH1	ved	-1.35604728653846
868	8	deki_LH_1	base	LH1	ved	-1.40576253176923
869	9	deki_LH_1	base	LH1	ved	-1.44197756046154
870	10	deki_LH_1	base	LH1	ved	-1.46555733938462
871	11	deki_LH_1	base	LH1	ved	-1.47762940734615
872	12	deki_LH_1	base	LH1	ved	-1.47741461873077
873	13	deki_LH_1	base	LH1	ved	-1.46610027642308
874	14	deki_LH_1	base	LH1	ved	-1.43367663492308
875	15	deki_LH_1	base	LH1	ved	-1.38101405396154
876	16	deki_LH_1	base	LH1	ved	-1.31114566603846
877	17	deki_LH_1	base	LH1	ved	-1.21512066357692
878	18	deki_LH_1	base	LH1	ved	-1.10582866684615
879	19	deki_LH_1	base	LH1	ved	-0.991815771115385
880	20	deki_LH_1	base	LH1	ved	-0.910378923576923
881	1	doku_LH_1	base	LH1	ved	-0.690936335115385
882	2	doku_LH_1	base	LH1	ved	-0.789678598730769
883	3	doku_LH_1	base	LH1	ved	-0.891694835807692
884	4	doku_LH_1	base	LH1	ved	-0.978784778115385
885	5	doku_LH_1	base	LH1	ved	-1.05997585165385
886	6	doku_LH_1	base	LH1	ved	-1.12966053653846
887	7	doku_LH_1	base	LH1	ved	-1.18488809684615
888	8	doku_LH_1	base	LH1	ved	-1.22718723565385
889	9	doku_LH_1	base	LH1	ved	-1.25908157776923
890	10	doku_LH_1	base	LH1	ved	-1.2773843205
891	11	doku_LH_1	base	LH1	ved	-1.28701663207692
892	12	doku_LH_1	base	LH1	ved	-1.290251441
893	13	doku_LH_1	base	LH1	ved	-1.27558123384615
894	14	doku_LH_1	base	LH1	ved	-1.23388036603846
895	15	doku_LH_1	base	LH1	ved	-1.16347395915385
896	16	doku_LH_1	base	LH1	ved	-1.06603049530769
897	17	doku_LH_1	base	LH1	ved	-0.940296093307692
898	18	doku_LH_1	base	LH1	ved	-0.787235739807692
899	19	doku_LH_1	base	LH1	ved	-0.6217622385
900	20	doku_LH_1	base	LH1	ved	-0.496768245692308
901	1	daku_LH_1_cfc	cfc	LH1	ved	-0.457617574615385
902	2	daku_LH_1_cfc	cfc	LH1	ved	-0.586246518
903	3	daku_LH_1_cfc	cfc	LH1	ved	-0.717793297576923
904	4	daku_LH_1_cfc	cfc	LH1	ved	-0.833798455961538
905	5	daku_LH_1_cfc	cfc	LH1	ved	-0.932789083538462
906	6	daku_LH_1_cfc	cfc	LH1	ved	-1.02135187003846
907	7	daku_LH_1_cfc	cfc	LH1	ved	-1.08547399107692
908	8	daku_LH_1_cfc	cfc	LH1	ved	-1.13986903192308
909	9	daku_LH_1_cfc	cfc	LH1	ved	-1.16865262238462
910	10	daku_LH_1_cfc	cfc	LH1	ved	-1.18129227046154
911	11	daku_LH_1_cfc	cfc	LH1	ved	-1.18467496488462
912	12	daku_LH_1_cfc	cfc	LH1	ved	-1.16088655496154
913	13	daku_LH_1_cfc	cfc	LH1	ved	-1.10713974973077
914	14	daku_LH_1_cfc	cfc	LH1	ved	-1.03134283384615
915	15	daku_LH_1_cfc	cfc	LH1	ved	-0.912469190807692
916	16	daku_LH_1_cfc	cfc	LH1	ved	-0.756742069538462
917	17	daku_LH_1_cfc	cfc	LH1	ved	-0.564826764692308
918	18	daku_LH_1_cfc	cfc	LH1	ved	-0.341712783884615
919	19	daku_LH_1_cfc	cfc	LH1	ved	-0.107299135423077
920	20	daku_LH_1_cfc	cfc	LH1	ved	0.0554428360769231
921	1	deki_LH_1_cfc	cfc	LH1	ved	-0.563854199346154
922	2	deki_LH_1_cfc	cfc	LH1	ved	-0.652742156461538
923	3	deki_LH_1_cfc	cfc	LH1	ved	-0.744785186653846
924	4	deki_LH_1_cfc	cfc	LH1	ved	-0.824191856769231
925	5	deki_LH_1_cfc	cfc	LH1	ved	-0.893073976038462
926	6	deki_LH_1_cfc	cfc	LH1	ved	-0.953187859153846
927	7	deki_LH_1_cfc	cfc	LH1	ved	-0.998620959576923
928	8	deki_LH_1_cfc	cfc	LH1	ved	-1.03311655176923
929	9	deki_LH_1_cfc	cfc	LH1	ved	-1.05354112523077
930	10	deki_LH_1_cfc	cfc	LH1	ved	-1.06324787111538
931	11	deki_LH_1_cfc	cfc	LH1	ved	-1.06340985853846
932	12	deki_LH_1_cfc	cfc	LH1	ved	-1.04972287665385
933	13	deki_LH_1_cfc	cfc	LH1	ved	-1.02509996307692
934	14	deki_LH_1_cfc	cfc	LH1	ved	-0.979309655653846
935	15	deki_LH_1_cfc	cfc	LH1	ved	-0.911795542538462
936	16	deki_LH_1_cfc	cfc	LH1	ved	-0.822630996653846
937	17	deki_LH_1_cfc	cfc	LH1	ved	-0.713637021692308
938	18	deki_LH_1_cfc	cfc	LH1	ved	-0.584911026923077
939	19	deki_LH_1_cfc	cfc	LH1	ved	-0.444682641
940	20	deki_LH_1_cfc	cfc	LH1	ved	-0.335583802884615
941	1	doku_LH_1_cfc	cfc	LH1	ved	-0.394763435653846
942	2	doku_LH_1_cfc	cfc	LH1	ved	-0.487168622153846
943	3	doku_LH_1_cfc	cfc	LH1	ved	-0.581513637346154
944	4	doku_LH_1_cfc	cfc	LH1	ved	-0.668428306884615
945	5	doku_LH_1_cfc	cfc	LH1	ved	-0.739243226807692
946	6	doku_LH_1_cfc	cfc	LH1	ved	-0.804339326692308
947	7	doku_LH_1_cfc	cfc	LH1	ved	-0.858997263076923
948	8	doku_LH_1_cfc	cfc	LH1	ved	-0.897847698576923
949	9	doku_LH_1_cfc	cfc	LH1	ved	-0.926232524961538
950	10	doku_LH_1_cfc	cfc	LH1	ved	-0.945525430038462
951	11	doku_LH_1_cfc	cfc	LH1	ved	-0.944915879346154
952	12	doku_LH_1_cfc	cfc	LH1	ved	-0.928964787
953	13	doku_LH_1_cfc	cfc	LH1	ved	-0.881756409884615
954	14	doku_LH_1_cfc	cfc	LH1	ved	-0.817676725807692
955	15	doku_LH_1_cfc	cfc	LH1	ved	-0.721767456038461
956	16	doku_LH_1_cfc	cfc	LH1	ved	-0.592418266576923
957	17	doku_LH_1_cfc	cfc	LH1	ved	-0.434667490192308
958	18	doku_LH_1_cfc	cfc	LH1	ved	-0.249956980769231
959	19	doku_LH_1_cfc	cfc	LH1	ved	-0.0585385084230769
960	20	doku_LH_1_cfc	cfc	LH1	ved	0.0728582375769231
961	1	daku_LH_1_cpo	cpo	LH1	ved	-0.745757114692308
962	2	daku_LH_1_cpo	cpo	LH1	ved	-0.868394906153846
963	3	daku_LH_1_cpo	cpo	LH1	ved	-0.994009050692308
964	4	daku_LH_1_cpo	cpo	LH1	ved	-1.09812071157692
965	5	daku_LH_1_cpo	cpo	LH1	ved	-1.19040375046154
966	6	daku_LH_1_cpo	cpo	LH1	ved	-1.26798912534615
967	7	daku_LH_1_cpo	cpo	LH1	ved	-1.32085010369231
968	8	daku_LH_1_cpo	cpo	LH1	ved	-1.36083682673077
969	9	daku_LH_1_cpo	cpo	LH1	ved	-1.38644305003846
970	10	daku_LH_1_cpo	cpo	LH1	ved	-1.39722979961538
971	11	daku_LH_1_cpo	cpo	LH1	ved	-1.40308614526923
972	12	daku_LH_1_cpo	cpo	LH1	ved	-1.40118827084615
973	13	daku_LH_1_cpo	cpo	LH1	ved	-1.38878032326923
974	14	daku_LH_1_cpo	cpo	LH1	ved	-1.36410049892308
975	15	daku_LH_1_cpo	cpo	LH1	ved	-1.32309848442308
976	16	daku_LH_1_cpo	cpo	LH1	ved	-1.27311036180769
977	17	daku_LH_1_cpo	cpo	LH1	ved	-1.21050384530769
978	18	daku_LH_1_cpo	cpo	LH1	ved	-1.14103577557692
979	19	daku_LH_1_cpo	cpo	LH1	ved	-1.07807166503846
980	20	daku_LH_1_cpo	cpo	LH1	ved	-1.03965121861538
981	1	deki_LH_1_cpo	cpo	LH1	ved	-0.255641432807692
982	2	deki_LH_1_cpo	cpo	LH1	ved	-0.382569405230769
983	3	deki_LH_1_cpo	cpo	LH1	ved	-0.515593606692308
984	4	deki_LH_1_cpo	cpo	LH1	ved	-0.644426458423077
985	5	deki_LH_1_cpo	cpo	LH1	ved	-0.763427362615385
986	6	deki_LH_1_cpo	cpo	LH1	ved	-0.871450242961539
987	7	deki_LH_1_cpo	cpo	LH1	ved	-0.970009467961538
988	8	deki_LH_1_cpo	cpo	LH1	ved	-1.05060233696154
989	9	deki_LH_1_cpo	cpo	LH1	ved	-1.12403684342308
990	10	deki_LH_1_cpo	cpo	LH1	ved	-1.17736968011538
991	11	deki_LH_1_cpo	cpo	LH1	ved	-1.21240288007692
992	12	deki_LH_1_cpo	cpo	LH1	ved	-1.23998139711538
993	13	deki_LH_1_cpo	cpo	LH1	ved	-1.25988074423077
994	14	deki_LH_1_cpo	cpo	LH1	ved	-1.26860475611538
995	15	deki_LH_1_cpo	cpo	LH1	ved	-1.272140387
996	16	deki_LH_1_cpo	cpo	LH1	ved	-1.26678924923077
997	17	deki_LH_1_cpo	cpo	LH1	ved	-1.25682231007692
998	18	deki_LH_1_cpo	cpo	LH1	ved	-1.23851013661538
999	19	deki_LH_1_cpo	cpo	LH1	ved	-1.21870818411538
1000	20	deki_LH_1_cpo	cpo	LH1	ved	-1.20550887757692
1001	1	doku_LH_1_cpo	cpo	LH1	ved	-0.468403239807692
1002	2	doku_LH_1_cpo	cpo	LH1	ved	-0.569633281461538
1003	3	doku_LH_1_cpo	cpo	LH1	ved	-0.674408621153846
1004	4	doku_LH_1_cpo	cpo	LH1	ved	-0.778069355192308
1005	5	doku_LH_1_cpo	cpo	LH1	ved	-0.867393379730769
1006	6	doku_LH_1_cpo	cpo	LH1	ved	-0.957569076461538
1007	7	doku_LH_1_cpo	cpo	LH1	ved	-1.03661894488462
1008	8	doku_LH_1_cpo	cpo	LH1	ved	-1.10360535246154
1009	9	doku_LH_1_cpo	cpo	LH1	ved	-1.16572989911538
1010	10	doku_LH_1_cpo	cpo	LH1	ved	-1.21087307438462
1011	11	doku_LH_1_cpo	cpo	LH1	ved	-1.24184569388462
1012	12	doku_LH_1_cpo	cpo	LH1	ved	-1.26294440611538
1013	13	doku_LH_1_cpo	cpo	LH1	ved	-1.27484197430769
1014	14	doku_LH_1_cpo	cpo	LH1	ved	-1.27484413492308
1015	15	doku_LH_1_cpo	cpo	LH1	ved	-1.26237404946154
1016	16	doku_LH_1_cpo	cpo	LH1	ved	-1.23772158773077
1017	17	doku_LH_1_cpo	cpo	LH1	ved	-1.20427122969231
1018	18	doku_LH_1_cpo	cpo	LH1	ved	-1.15749072065385
1019	19	doku_LH_1_cpo	cpo	LH1	ved	-1.10813316134615
1020	20	doku_LH_1_cpo	cpo	LH1	ved	-1.06988980169231
1021	1	daku_LH_1_cpr	cpr	LH1	ved	-0.706793726961539
1022	2	daku_LH_1_cpr	cpr	LH1	ved	-0.828132489846154
1023	3	daku_LH_1_cpr	cpr	LH1	ved	-0.953918637
1024	4	daku_LH_1_cpr	cpr	LH1	ved	-1.06346082015385
1025	5	daku_LH_1_cpr	cpr	LH1	ved	-1.15638302357692
1026	6	daku_LH_1_cpr	cpr	LH1	ved	-1.23694481603846
1027	7	daku_LH_1_cpr	cpr	LH1	ved	-1.29582726411538
1028	8	daku_LH_1_cpr	cpr	LH1	ved	-1.33709338788462
1029	9	daku_LH_1_cpr	cpr	LH1	ved	-1.358518705
1030	10	daku_LH_1_cpr	cpr	LH1	ved	-1.3673985945
1031	11	daku_LH_1_cpr	cpr	LH1	ved	-1.36381986061538
1032	12	daku_LH_1_cpr	cpr	LH1	ved	-1.35258444438462
1033	13	daku_LH_1_cpr	cpr	LH1	ved	-1.33047564303846
1034	14	daku_LH_1_cpr	cpr	LH1	ved	-1.29005473826923
1035	15	daku_LH_1_cpr	cpr	LH1	ved	-1.22668113084615
1036	16	daku_LH_1_cpr	cpr	LH1	ved	-1.14508091023077
1037	17	daku_LH_1_cpr	cpr	LH1	ved	-1.03820160746154
1038	18	daku_LH_1_cpr	cpr	LH1	ved	-0.915829615730769
1039	19	daku_LH_1_cpr	cpr	LH1	ved	-0.784214940807692
1040	20	daku_LH_1_cpr	cpr	LH1	ved	-0.672768365269231
1041	1	deki_LH_1_cpr	cpr	LH1	ved	-0.577294802038462
1042	2	deki_LH_1_cpr	cpr	LH1	ved	-0.709451138769231
1043	3	deki_LH_1_cpr	cpr	LH1	ved	-0.846070158269231
1044	4	deki_LH_1_cpr	cpr	LH1	ved	-0.972947826346154
1045	5	deki_LH_1_cpr	cpr	LH1	ved	-1.08353772423077
1046	6	deki_LH_1_cpr	cpr	LH1	ved	-1.18307758857692
1047	7	deki_LH_1_cpr	cpr	LH1	ved	-1.26292916126923
1048	8	deki_LH_1_cpr	cpr	LH1	ved	-1.32925644976923
1049	9	deki_LH_1_cpr	cpr	LH1	ved	-1.38172186292308
1050	10	deki_LH_1_cpr	cpr	LH1	ved	-1.41014713280769
1051	11	deki_LH_1_cpr	cpr	LH1	ved	-1.42929702480769
1052	12	deki_LH_1_cpr	cpr	LH1	ved	-1.43146884253846
1053	13	deki_LH_1_cpr	cpr	LH1	ved	-1.42369079884615
1054	14	deki_LH_1_cpr	cpr	LH1	ved	-1.40066866346154
1055	15	deki_LH_1_cpr	cpr	LH1	ved	-1.35766493346154
1056	16	deki_LH_1_cpr	cpr	LH1	ved	-1.3036896715
1057	17	deki_LH_1_cpr	cpr	LH1	ved	-1.23711198903846
1058	18	deki_LH_1_cpr	cpr	LH1	ved	-1.16003984803846
1059	19	deki_LH_1_cpr	cpr	LH1	ved	-1.08436658846154
1060	20	deki_LH_1_cpr	cpr	LH1	ved	-1.03178217980769
1061	1	doku_LH_1_cpr	cpr	LH1	ved	-0.527570237884615
1062	2	doku_LH_1_cpr	cpr	LH1	ved	-0.650906483038462
1063	3	doku_LH_1_cpr	cpr	LH1	ved	-0.778474829230769
1064	4	doku_LH_1_cpr	cpr	LH1	ved	-0.890484402423077
1065	5	doku_LH_1_cpr	cpr	LH1	ved	-0.988812289615385
1066	6	doku_LH_1_cpr	cpr	LH1	ved	-1.07440463542308
1067	7	doku_LH_1_cpr	cpr	LH1	ved	-1.14249332861538
1068	8	doku_LH_1_cpr	cpr	LH1	ved	-1.19324153646154
1069	9	doku_LH_1_cpr	cpr	LH1	ved	-1.22895898111538
1070	10	doku_LH_1_cpr	cpr	LH1	ved	-1.25100384380769
1071	11	doku_LH_1_cpr	cpr	LH1	ved	-1.261784068
1072	12	doku_LH_1_cpr	cpr	LH1	ved	-1.26057534003846
1073	13	doku_LH_1_cpr	cpr	LH1	ved	-1.23786919846154
1074	14	doku_LH_1_cpr	cpr	LH1	ved	-1.20082772196154
1075	15	doku_LH_1_cpr	cpr	LH1	ved	-1.13385837765385
1076	16	doku_LH_1_cpr	cpr	LH1	ved	-1.0416059355
1077	17	doku_LH_1_cpr	cpr	LH1	ved	-0.930954775692308
1078	18	doku_LH_1_cpr	cpr	LH1	ved	-0.791712845846154
1079	19	doku_LH_1_cpr	cpr	LH1	ved	-0.643934894846154
1080	20	doku_LH_1_cpr	cpr	LH1	ved	-0.529627902615385
1081	1	daku_LH_1_nfc	nfc	LH1	ved	-0.684531074423077
1082	2	daku_LH_1_nfc	nfc	LH1	ved	-0.807711828576923
1083	3	daku_LH_1_nfc	nfc	LH1	ved	-0.933103925461539
1084	4	daku_LH_1_nfc	nfc	LH1	ved	-1.03691400015385
1085	5	daku_LH_1_nfc	nfc	LH1	ved	-1.12245429065385
1086	6	daku_LH_1_nfc	nfc	LH1	ved	-1.19744077861538
1087	7	daku_LH_1_nfc	nfc	LH1	ved	-1.24002902407692
1088	8	daku_LH_1_nfc	nfc	LH1	ved	-1.27600844565385
1089	9	daku_LH_1_nfc	nfc	LH1	ved	-1.28693419846154
1090	10	daku_LH_1_nfc	nfc	LH1	ved	-1.28620215484615
1091	11	daku_LH_1_nfc	nfc	LH1	ved	-1.27992860780769
1092	12	daku_LH_1_nfc	nfc	LH1	ved	-1.26278713042308
1093	13	daku_LH_1_nfc	nfc	LH1	ved	-1.22555237269231
1094	14	daku_LH_1_nfc	nfc	LH1	ved	-1.15247788865385
1095	15	daku_LH_1_nfc	nfc	LH1	ved	-1.05624797873077
1096	16	daku_LH_1_nfc	nfc	LH1	ved	-0.9182647315
1097	17	daku_LH_1_nfc	nfc	LH1	ved	-0.747821923653846
1098	18	daku_LH_1_nfc	nfc	LH1	ved	-0.551946940576923
1099	19	daku_LH_1_nfc	nfc	LH1	ved	-0.341459357653846
1100	20	daku_LH_1_nfc	nfc	LH1	ved	-0.192878730461538
1101	1	deki_LH_1_nfc	nfc	LH1	ved	-0.504159284269231
1102	2	deki_LH_1_nfc	nfc	LH1	ved	-0.596585287615385
1103	3	deki_LH_1_nfc	nfc	LH1	ved	-0.692123826884615
1104	4	deki_LH_1_nfc	nfc	LH1	ved	-0.779701427961539
1105	5	deki_LH_1_nfc	nfc	LH1	ved	-0.854577585384615
1106	6	deki_LH_1_nfc	nfc	LH1	ved	-0.920892459923077
1107	7	deki_LH_1_nfc	nfc	LH1	ved	-0.977313757038462
1108	8	deki_LH_1_nfc	nfc	LH1	ved	-1.01829422438462
1109	9	deki_LH_1_nfc	nfc	LH1	ved	-1.05454837288462
1110	10	deki_LH_1_nfc	nfc	LH1	ved	-1.07511784423077
1111	11	deki_LH_1_nfc	nfc	LH1	ved	-1.08275333176923
1112	12	deki_LH_1_nfc	nfc	LH1	ved	-1.07893863957692
1113	13	deki_LH_1_nfc	nfc	LH1	ved	-1.05397711369231
1114	14	deki_LH_1_nfc	nfc	LH1	ved	-1.01597580719231
1115	15	deki_LH_1_nfc	nfc	LH1	ved	-0.952874712692308
1116	16	deki_LH_1_nfc	nfc	LH1	ved	-0.868797567807692
1117	17	deki_LH_1_nfc	nfc	LH1	ved	-0.769245023923077
1118	18	deki_LH_1_nfc	nfc	LH1	ved	-0.647749516730769
1119	19	deki_LH_1_nfc	nfc	LH1	ved	-0.51973445
1120	20	deki_LH_1_nfc	nfc	LH1	ved	-0.417592338423077
1121	1	doku_LH_1_nfc	nfc	LH1	ved	-0.470596119384615
1122	2	doku_LH_1_nfc	nfc	LH1	ved	-0.580502903961538
1123	3	doku_LH_1_nfc	nfc	LH1	ved	-0.693198510615385
1124	4	doku_LH_1_nfc	nfc	LH1	ved	-0.788682658038461
1125	5	doku_LH_1_nfc	nfc	LH1	ved	-0.874885640730769
1126	6	doku_LH_1_nfc	nfc	LH1	ved	-0.945551754115385
1127	7	doku_LH_1_nfc	nfc	LH1	ved	-1.00347330796154
1128	8	doku_LH_1_nfc	nfc	LH1	ved	-1.04380893073077
1129	9	doku_LH_1_nfc	nfc	LH1	ved	-1.07096102046154
1130	10	doku_LH_1_nfc	nfc	LH1	ved	-1.09301277707692
1131	11	doku_LH_1_nfc	nfc	LH1	ved	-1.10084359726923
1132	12	doku_LH_1_nfc	nfc	LH1	ved	-1.0914672735
1133	13	doku_LH_1_nfc	nfc	LH1	ved	-1.05801686480769
1134	14	doku_LH_1_nfc	nfc	LH1	ved	-1.00334291865385
1135	15	doku_LH_1_nfc	nfc	LH1	ved	-0.901183817076923
1136	16	doku_LH_1_nfc	nfc	LH1	ved	-0.770528536961538
1137	17	doku_LH_1_nfc	nfc	LH1	ved	-0.599696503115385
1138	18	doku_LH_1_nfc	nfc	LH1	ved	-0.397926516692308
1139	19	doku_LH_1_nfc	nfc	LH1	ved	-0.187434624692308
1140	20	doku_LH_1_nfc	nfc	LH1	ved	-0.0552590242307692
1141	1	daku_LH_1_npo	npo	LH1	ved	-0.861977402461539
1142	2	daku_LH_1_npo	npo	LH1	ved	-0.974089361230769
1143	3	daku_LH_1_npo	npo	LH1	ved	-1.08888078226923
1144	4	daku_LH_1_npo	npo	LH1	ved	-1.18784864253846
1145	5	daku_LH_1_npo	npo	LH1	ved	-1.27635938676923
1146	6	daku_LH_1_npo	npo	LH1	ved	-1.35268760584615
1147	7	daku_LH_1_npo	npo	LH1	ved	-1.40828118669231
1148	8	daku_LH_1_npo	npo	LH1	ved	-1.45240397503846
1149	9	daku_LH_1_npo	npo	LH1	ved	-1.48224482576923
1150	10	daku_LH_1_npo	npo	LH1	ved	-1.50398785796154
1151	11	daku_LH_1_npo	npo	LH1	ved	-1.52030280146154
1152	12	daku_LH_1_npo	npo	LH1	ved	-1.52778887234615
1153	13	daku_LH_1_npo	npo	LH1	ved	-1.51831729211538
1154	14	daku_LH_1_npo	npo	LH1	ved	-1.50154542869231
1155	15	daku_LH_1_npo	npo	LH1	ved	-1.46868016723077
1156	16	daku_LH_1_npo	npo	LH1	ved	-1.41649074984615
1157	17	daku_LH_1_npo	npo	LH1	ved	-1.34986531988462
1158	18	daku_LH_1_npo	npo	LH1	ved	-1.26102704842308
1159	19	daku_LH_1_npo	npo	LH1	ved	-1.17041757307692
1160	20	daku_LH_1_npo	npo	LH1	ved	-1.10251287861538
1161	1	deki_LH_1_npo	npo	LH1	ved	-0.652548969769231
1162	2	deki_LH_1_npo	npo	LH1	ved	-0.743234478269231
1163	3	deki_LH_1_npo	npo	LH1	ved	-0.836067459423077
1164	4	deki_LH_1_npo	npo	LH1	ved	-0.927361552884615
1165	5	deki_LH_1_npo	npo	LH1	ved	-1.00620185676923
1166	6	deki_LH_1_npo	npo	LH1	ved	-1.08045439773077
1167	7	deki_LH_1_npo	npo	LH1	ved	-1.15064857169231
1168	8	deki_LH_1_npo	npo	LH1	ved	-1.21080757834615
1169	9	deki_LH_1_npo	npo	LH1	ved	-1.26214910796154
1170	10	deki_LH_1_npo	npo	LH1	ved	-1.30605493176923
1171	11	deki_LH_1_npo	npo	LH1	ved	-1.33493406134615
1172	12	deki_LH_1_npo	npo	LH1	ved	-1.35672616007692
1173	13	deki_LH_1_npo	npo	LH1	ved	-1.3708953445
1174	14	deki_LH_1_npo	npo	LH1	ved	-1.37133239288462
1175	15	deki_LH_1_npo	npo	LH1	ved	-1.36740403073077
1176	16	deki_LH_1_npo	npo	LH1	ved	-1.35817433261538
1177	17	deki_LH_1_npo	npo	LH1	ved	-1.33910711365385
1178	18	deki_LH_1_npo	npo	LH1	ved	-1.31254849688462
1179	19	deki_LH_1_npo	npo	LH1	ved	-1.28301215857692
1180	20	deki_LH_1_npo	npo	LH1	ved	-1.26533283184615
1181	1	doku_LH_1_npo	npo	LH1	ved	-0.5668999205
1182	2	doku_LH_1_npo	npo	LH1	ved	-0.670181909153846
1183	3	doku_LH_1_npo	npo	LH1	ved	-0.776514329807692
1184	4	doku_LH_1_npo	npo	LH1	ved	-0.874556436269231
1185	5	doku_LH_1_npo	npo	LH1	ved	-0.965653973884615
1186	6	doku_LH_1_npo	npo	LH1	ved	-1.04657651592308
1187	7	doku_LH_1_npo	npo	LH1	ved	-1.11807416242308
1188	8	doku_LH_1_npo	npo	LH1	ved	-1.17844544719231
1189	9	doku_LH_1_npo	npo	LH1	ved	-1.22233562834615
1190	10	doku_LH_1_npo	npo	LH1	ved	-1.25735127626923
1191	11	doku_LH_1_npo	npo	LH1	ved	-1.28471886788462
1192	12	doku_LH_1_npo	npo	LH1	ved	-1.30400042626923
1193	13	doku_LH_1_npo	npo	LH1	ved	-1.31137561003846
1194	14	doku_LH_1_npo	npo	LH1	ved	-1.30866964876923
1195	15	doku_LH_1_npo	npo	LH1	ved	-1.29011847288462
1196	16	doku_LH_1_npo	npo	LH1	ved	-1.2601706115
1197	17	doku_LH_1_npo	npo	LH1	ved	-1.21989957757692
1198	18	doku_LH_1_npo	npo	LH1	ved	-1.17483615461538
1199	19	doku_LH_1_npo	npo	LH1	ved	-1.13440697157692
1200	20	doku_LH_1_npo	npo	LH1	ved	-1.10254044834615
1201	1	daku_LH_1_npr	npr	LH1	ved	-0.822121410192308
1202	2	daku_LH_1_npr	npr	LH1	ved	-0.935259330038462
1203	3	daku_LH_1_npr	npr	LH1	ved	-1.04883454076923
1204	4	daku_LH_1_npr	npr	LH1	ved	-1.14728120546154
1205	5	daku_LH_1_npr	npr	LH1	ved	-1.22536283157692
1206	6	daku_LH_1_npr	npr	LH1	ved	-1.29477482134615
1207	7	daku_LH_1_npr	npr	LH1	ved	-1.3388339655
1208	8	daku_LH_1_npr	npr	LH1	ved	-1.37424248261538
1209	9	daku_LH_1_npr	npr	LH1	ved	-1.39575585673077
1210	10	daku_LH_1_npr	npr	LH1	ved	-1.40440410973077
1211	11	daku_LH_1_npr	npr	LH1	ved	-1.40639409826923
1212	12	daku_LH_1_npr	npr	LH1	ved	-1.38732582076923
1213	13	daku_LH_1_npr	npr	LH1	ved	-1.35270940680769
1214	14	daku_LH_1_npr	npr	LH1	ved	-1.300476963
1215	15	daku_LH_1_npr	npr	LH1	ved	-1.22605527023077
1216	16	daku_LH_1_npr	npr	LH1	ved	-1.12529835261538
1217	17	daku_LH_1_npr	npr	LH1	ved	-1.00336322326923
1218	18	daku_LH_1_npr	npr	LH1	ved	-0.863414963615385
1219	19	daku_LH_1_npr	npr	LH1	ved	-0.712780856961538
1220	20	daku_LH_1_npr	npr	LH1	ved	-0.611343520269231
1221	1	deki_LH_1_npr	npr	LH1	ved	-0.632098465769231
1222	2	deki_LH_1_npr	npr	LH1	ved	-0.740445756038462
1223	3	deki_LH_1_npr	npr	LH1	ved	-0.852026084307692
1224	4	deki_LH_1_npr	npr	LH1	ved	-0.956304864230769
1225	5	deki_LH_1_npr	npr	LH1	ved	-1.04425624592308
1226	6	deki_LH_1_npr	npr	LH1	ved	-1.12379535676923
1227	7	deki_LH_1_npr	npr	LH1	ved	-1.19576851253846
1228	8	deki_LH_1_npr	npr	LH1	ved	-1.25112747096154
1229	9	deki_LH_1_npr	npr	LH1	ved	-1.29253450384615
1230	10	deki_LH_1_npr	npr	LH1	ved	-1.32437832419231
1231	11	deki_LH_1_npr	npr	LH1	ved	-1.33353394415385
1232	12	deki_LH_1_npr	npr	LH1	ved	-1.33697659119231
1233	13	deki_LH_1_npr	npr	LH1	ved	-1.32360447442308
1234	14	deki_LH_1_npr	npr	LH1	ved	-1.294124124
1235	15	deki_LH_1_npr	npr	LH1	ved	-1.25662925915385
1236	16	deki_LH_1_npr	npr	LH1	ved	-1.20307592638462
1237	17	deki_LH_1_npr	npr	LH1	ved	-1.13556352811538
1238	18	deki_LH_1_npr	npr	LH1	ved	-1.05366640742308
1239	19	deki_LH_1_npr	npr	LH1	ved	-0.975440375615385
1240	20	deki_LH_1_npr	npr	LH1	ved	-0.930311566346154
1241	1	doku_LH_1_npr	npr	LH1	ved	-0.263409957269231
1242	2	doku_LH_1_npr	npr	LH1	ved	-0.389062539230769
1243	3	doku_LH_1_npr	npr	LH1	ved	-0.520887385846154
1244	4	doku_LH_1_npr	npr	LH1	ved	-0.6500108295
1245	5	doku_LH_1_npr	npr	LH1	ved	-0.761943208346154
1246	6	doku_LH_1_npr	npr	LH1	ved	-0.870860577846154
1247	7	doku_LH_1_npr	npr	LH1	ved	-0.9744500755
1248	8	doku_LH_1_npr	npr	LH1	ved	-1.05019072526923
1249	9	doku_LH_1_npr	npr	LH1	ved	-1.11818338069231
1250	10	doku_LH_1_npr	npr	LH1	ved	-1.17868934396154
1251	11	doku_LH_1_npr	npr	LH1	ved	-1.19881243169231
1252	12	doku_LH_1_npr	npr	LH1	ved	-1.20504486319231
1253	13	doku_LH_1_npr	npr	LH1	ved	-1.19420282265385
1254	14	doku_LH_1_npr	npr	LH1	ved	-1.15956431703846
1255	15	doku_LH_1_npr	npr	LH1	ved	-1.096775991
1256	16	doku_LH_1_npr	npr	LH1	ved	-1.01372014811538
1257	17	doku_LH_1_npr	npr	LH1	ved	-0.902962418807692
1258	18	doku_LH_1_npr	npr	LH1	ved	-0.768547530384615
1259	19	doku_LH_1_npr	npr	LH1	ved	-0.624540071653846
1260	20	doku_LH_1_npr	npr	LH1	ved	-0.524286167
1261	1	daku_LH_2	base	LH2	ved	-0.0148604638461538
1262	2	daku_LH_2	base	LH2	ved	0.132407123576923
1263	3	daku_LH_2	base	LH2	ved	0.268598373692308
1264	4	daku_LH_2	base	LH2	ved	0.385840065076923
1265	5	daku_LH_2	base	LH2	ved	0.475086845692308
1266	6	daku_LH_2	base	LH2	ved	0.546529993653846
1267	7	daku_LH_2	base	LH2	ved	0.599738220192308
1268	8	daku_LH_2	base	LH2	ved	0.636195597846154
1269	9	daku_LH_2	base	LH2	ved	0.663929199192308
1270	10	daku_LH_2	base	LH2	ved	0.683220427076923
1271	11	daku_LH_2	base	LH2	ved	0.684624503653846
1272	12	daku_LH_2	base	LH2	ved	0.678524587192308
1273	13	daku_LH_2	base	LH2	ved	0.6675190165
1274	14	daku_LH_2	base	LH2	ved	0.650576225269231
1275	15	daku_LH_2	base	LH2	ved	0.627032879730769
1276	16	daku_LH_2	base	LH2	ved	0.6004603705
1277	17	daku_LH_2	base	LH2	ved	0.569016936153846
1278	18	daku_LH_2	base	LH2	ved	0.537267341076923
1279	19	daku_LH_2	base	LH2	ved	0.509024269307692
1280	20	daku_LH_2	base	LH2	ved	0.481675629769231
1281	1	deki_LH_2	base	LH2	ved	-0.436883082538462
1282	2	deki_LH_2	base	LH2	ved	-0.320504311038462
1283	3	deki_LH_2	base	LH2	ved	-0.208313039153846
1284	4	deki_LH_2	base	LH2	ved	-0.111030000307692
1285	5	deki_LH_2	base	LH2	ved	-0.0287114421538461
1286	6	deki_LH_2	base	LH2	ved	0.0385718256153846
1287	7	deki_LH_2	base	LH2	ved	0.0930835844615385
1288	8	deki_LH_2	base	LH2	ved	0.132759903076923
1289	9	deki_LH_2	base	LH2	ved	0.165000667576923
1290	10	deki_LH_2	base	LH2	ved	0.189551232423077
1291	11	deki_LH_2	base	LH2	ved	0.202000714769231
1292	12	deki_LH_2	base	LH2	ved	0.209213425
1293	13	deki_LH_2	base	LH2	ved	0.212463708269231
1294	14	deki_LH_2	base	LH2	ved	0.209297575076923
1295	15	deki_LH_2	base	LH2	ved	0.203470558346154
1296	16	deki_LH_2	base	LH2	ved	0.197355520230769
1297	17	deki_LH_2	base	LH2	ved	0.188901609923077
1298	18	deki_LH_2	base	LH2	ved	0.181995533538462
1299	19	deki_LH_2	base	LH2	ved	0.173702138769231
1300	20	deki_LH_2	base	LH2	ved	0.1714775535
1301	1	doku_LH_2	base	LH2	ved	0.0871345280384615
1302	2	doku_LH_2	base	LH2	ved	0.2450081955
1303	3	doku_LH_2	base	LH2	ved	0.390475102538462
1304	4	doku_LH_2	base	LH2	ved	0.510098967846154
1305	5	doku_LH_2	base	LH2	ved	0.604438031038462
1306	6	doku_LH_2	base	LH2	ved	0.676176848846154
1307	7	doku_LH_2	base	LH2	ved	0.724775282769231
1308	8	doku_LH_2	base	LH2	ved	0.759014915
1309	9	doku_LH_2	base	LH2	ved	0.780347860230769
1310	10	doku_LH_2	base	LH2	ved	0.785607642730769
1311	11	doku_LH_2	base	LH2	ved	0.779020969423077
1312	12	doku_LH_2	base	LH2	ved	0.767010284038462
1313	13	doku_LH_2	base	LH2	ved	0.746275556
1314	14	doku_LH_2	base	LH2	ved	0.718424555653846
1315	15	doku_LH_2	base	LH2	ved	0.682966459346154
1316	16	doku_LH_2	base	LH2	ved	0.639582760230769
1317	17	doku_LH_2	base	LH2	ved	0.594411670192308
1318	18	doku_LH_2	base	LH2	ved	0.552321547923077
1319	19	doku_LH_2	base	LH2	ved	0.518679818538462
1320	20	doku_LH_2	base	LH2	ved	0.501787164461538
1321	1	daku_LH_2_cfc	cfc	LH2	ved	0.749601172230769
1322	2	daku_LH_2_cfc	cfc	LH2	ved	0.930528444692308
1323	3	daku_LH_2_cfc	cfc	LH2	ved	1.10096579734615
1324	4	daku_LH_2_cfc	cfc	LH2	ved	1.23901070503846
1325	5	daku_LH_2_cfc	cfc	LH2	ved	1.3524220495
1326	6	daku_LH_2_cfc	cfc	LH2	ved	1.43601359511538
1327	7	daku_LH_2_cfc	cfc	LH2	ved	1.49720778173077
1328	8	daku_LH_2_cfc	cfc	LH2	ved	1.53488207588462
1329	9	daku_LH_2_cfc	cfc	LH2	ved	1.556899565
1330	10	daku_LH_2_cfc	cfc	LH2	ved	1.56379963969231
1331	11	daku_LH_2_cfc	cfc	LH2	ved	1.56186463761538
1332	12	daku_LH_2_cfc	cfc	LH2	ved	1.5511392765
1333	13	daku_LH_2_cfc	cfc	LH2	ved	1.53215415846154
1334	14	daku_LH_2_cfc	cfc	LH2	ved	1.49937313073077
1335	15	daku_LH_2_cfc	cfc	LH2	ved	1.45009894619231
1336	16	daku_LH_2_cfc	cfc	LH2	ved	1.39001998938462
1337	17	daku_LH_2_cfc	cfc	LH2	ved	1.31200454976923
1338	18	daku_LH_2_cfc	cfc	LH2	ved	1.23026288026923
1339	19	daku_LH_2_cfc	cfc	LH2	ved	1.14471622423077
1340	20	daku_LH_2_cfc	cfc	LH2	ved	1.07645597442308
1341	1	deki_LH_2_cfc	cfc	LH2	ved	0.230479386769231
1342	2	deki_LH_2_cfc	cfc	LH2	ved	0.368331744576923
1343	3	deki_LH_2_cfc	cfc	LH2	ved	0.501756602576923
1344	4	deki_LH_2_cfc	cfc	LH2	ved	0.611464363423077
1345	5	deki_LH_2_cfc	cfc	LH2	ved	0.704774382846154
1346	6	deki_LH_2_cfc	cfc	LH2	ved	0.778871247692308
1347	7	deki_LH_2_cfc	cfc	LH2	ved	0.837138763307692
1348	8	deki_LH_2_cfc	cfc	LH2	ved	0.875394470923077
1349	9	deki_LH_2_cfc	cfc	LH2	ved	0.900518314076923
1350	10	deki_LH_2_cfc	cfc	LH2	ved	0.915115611
1351	11	deki_LH_2_cfc	cfc	LH2	ved	0.92197999
1352	12	deki_LH_2_cfc	cfc	LH2	ved	0.922482876346154
1353	13	deki_LH_2_cfc	cfc	LH2	ved	0.918896392423077
1354	14	deki_LH_2_cfc	cfc	LH2	ved	0.905816362730769
1355	15	deki_LH_2_cfc	cfc	LH2	ved	0.885142013384615
1356	16	deki_LH_2_cfc	cfc	LH2	ved	0.857811479
1357	17	deki_LH_2_cfc	cfc	LH2	ved	0.820541785846154
1358	18	deki_LH_2_cfc	cfc	LH2	ved	0.776802229192308
1359	19	deki_LH_2_cfc	cfc	LH2	ved	0.736209014230769
1360	20	deki_LH_2_cfc	cfc	LH2	ved	0.705514204692308
1361	1	doku_LH_2_cfc	cfc	LH2	ved	0.754537605538462
1362	2	doku_LH_2_cfc	cfc	LH2	ved	0.945095459076923
1363	3	doku_LH_2_cfc	cfc	LH2	ved	1.11775893484615
1364	4	doku_LH_2_cfc	cfc	LH2	ved	1.26162411296154
1365	5	doku_LH_2_cfc	cfc	LH2	ved	1.37331360180769
1366	6	doku_LH_2_cfc	cfc	LH2	ved	1.45250794530769
1367	7	doku_LH_2_cfc	cfc	LH2	ved	1.50530998407692
1368	8	doku_LH_2_cfc	cfc	LH2	ved	1.551053464
1369	9	doku_LH_2_cfc	cfc	LH2	ved	1.57725983615385
1370	10	doku_LH_2_cfc	cfc	LH2	ved	1.58399439134615
1371	11	doku_LH_2_cfc	cfc	LH2	ved	1.58698316584615
1372	12	doku_LH_2_cfc	cfc	LH2	ved	1.57601097042308
1373	13	doku_LH_2_cfc	cfc	LH2	ved	1.5558875475
1374	14	doku_LH_2_cfc	cfc	LH2	ved	1.52715643346154
1375	15	doku_LH_2_cfc	cfc	LH2	ved	1.49474626069231
1376	16	doku_LH_2_cfc	cfc	LH2	ved	1.46548115638462
1377	17	doku_LH_2_cfc	cfc	LH2	ved	1.41408056453846
1378	18	doku_LH_2_cfc	cfc	LH2	ved	1.34619064876923
1379	19	doku_LH_2_cfc	cfc	LH2	ved	1.27287690565385
1380	20	doku_LH_2_cfc	cfc	LH2	ved	1.20972360688462
1381	1	daku_LH_2_cpo	cpo	LH2	ved	-0.793286879076923
1382	2	daku_LH_2_cpo	cpo	LH2	ved	-0.739601564692308
1383	3	daku_LH_2_cpo	cpo	LH2	ved	-0.689439244884615
1384	4	daku_LH_2_cpo	cpo	LH2	ved	-0.649215516115385
1385	5	daku_LH_2_cpo	cpo	LH2	ved	-0.624931952961538
1386	6	daku_LH_2_cpo	cpo	LH2	ved	-0.605467934
1387	7	daku_LH_2_cpo	cpo	LH2	ved	-0.596149481153846
1388	8	daku_LH_2_cpo	cpo	LH2	ved	-0.593455111076923
1389	9	daku_LH_2_cpo	cpo	LH2	ved	-0.593407806115385
1390	10	daku_LH_2_cpo	cpo	LH2	ved	-0.591995261038461
1391	11	daku_LH_2_cpo	cpo	LH2	ved	-0.593393994576923
1392	12	daku_LH_2_cpo	cpo	LH2	ved	-0.590610462384615
1393	13	daku_LH_2_cpo	cpo	LH2	ved	-0.584338103615385
1394	14	daku_LH_2_cpo	cpo	LH2	ved	-0.573969101307692
1395	15	daku_LH_2_cpo	cpo	LH2	ved	-0.556155660230769
1396	16	daku_LH_2_cpo	cpo	LH2	ved	-0.534941856269231
1397	17	daku_LH_2_cpo	cpo	LH2	ved	-0.505123693384615
1398	18	daku_LH_2_cpo	cpo	LH2	ved	-0.472456063423077
1399	19	daku_LH_2_cpo	cpo	LH2	ved	-0.447240340807692
1400	20	daku_LH_2_cpo	cpo	LH2	ved	-0.438086154615385
1401	1	deki_LH_2_cpo	cpo	LH2	ved	-1.08156216142308
1402	2	deki_LH_2_cpo	cpo	LH2	ved	-1.05504732473077
1403	3	deki_LH_2_cpo	cpo	LH2	ved	-1.02940661076923
1404	4	deki_LH_2_cpo	cpo	LH2	ved	-1.00617406723077
1405	5	deki_LH_2_cpo	cpo	LH2	ved	-0.987305309192308
1406	6	deki_LH_2_cpo	cpo	LH2	ved	-0.969220804461538
1407	7	deki_LH_2_cpo	cpo	LH2	ved	-0.949086936538462
1408	8	deki_LH_2_cpo	cpo	LH2	ved	-0.931980544269231
1409	9	deki_LH_2_cpo	cpo	LH2	ved	-0.913040750461538
1410	10	deki_LH_2_cpo	cpo	LH2	ved	-0.891328732153846
1411	11	deki_LH_2_cpo	cpo	LH2	ved	-0.871811204961539
1412	12	deki_LH_2_cpo	cpo	LH2	ved	-0.849841591038462
1413	13	deki_LH_2_cpo	cpo	LH2	ved	-0.824786258692308
1414	14	deki_LH_2_cpo	cpo	LH2	ved	-0.797235490576923
1415	15	deki_LH_2_cpo	cpo	LH2	ved	-0.766865056884615
1416	16	deki_LH_2_cpo	cpo	LH2	ved	-0.726453537692308
1417	17	deki_LH_2_cpo	cpo	LH2	ved	-0.683560354576923
1418	18	deki_LH_2_cpo	cpo	LH2	ved	-0.636215082461538
1419	19	deki_LH_2_cpo	cpo	LH2	ved	-0.591399394730769
1420	20	deki_LH_2_cpo	cpo	LH2	ved	-0.545030570730769
1421	1	doku_LH_2_cpo	cpo	LH2	ved	-0.865003329307692
1422	2	doku_LH_2_cpo	cpo	LH2	ved	-0.8267140895
1423	3	doku_LH_2_cpo	cpo	LH2	ved	-0.789897705038462
1424	4	doku_LH_2_cpo	cpo	LH2	ved	-0.759555471230769
1425	5	doku_LH_2_cpo	cpo	LH2	ved	-0.739761815807692
1426	6	doku_LH_2_cpo	cpo	LH2	ved	-0.724939753230769
1427	7	doku_LH_2_cpo	cpo	LH2	ved	-0.714045664884615
1428	8	doku_LH_2_cpo	cpo	LH2	ved	-0.705284966384615
1429	9	doku_LH_2_cpo	cpo	LH2	ved	-0.698903912
1430	10	doku_LH_2_cpo	cpo	LH2	ved	-0.698387027461538
1431	11	doku_LH_2_cpo	cpo	LH2	ved	-0.698816640269231
1432	12	doku_LH_2_cpo	cpo	LH2	ved	-0.698183955653846
1433	13	doku_LH_2_cpo	cpo	LH2	ved	-0.691043366230769
1434	14	doku_LH_2_cpo	cpo	LH2	ved	-0.683661197153846
1435	15	doku_LH_2_cpo	cpo	LH2	ved	-0.673547919384615
1436	16	doku_LH_2_cpo	cpo	LH2	ved	-0.65790578
1437	17	doku_LH_2_cpo	cpo	LH2	ved	-0.641866267384615
1438	18	doku_LH_2_cpo	cpo	LH2	ved	-0.623960238076923
1439	19	doku_LH_2_cpo	cpo	LH2	ved	-0.604382284461538
1440	20	doku_LH_2_cpo	cpo	LH2	ved	-0.591326798923077
1441	1	daku_LH_2_cpr	cpr	LH2	ved	-0.2062677145
1442	2	daku_LH_2_cpr	cpr	LH2	ved	-0.0983099183846154
1443	3	daku_LH_2_cpr	cpr	LH2	ved	0.000653129346153843
1444	4	daku_LH_2_cpr	cpr	LH2	ved	0.0824300709615385
1445	5	daku_LH_2_cpr	cpr	LH2	ved	0.139576356615385
1446	6	daku_LH_2_cpr	cpr	LH2	ved	0.184228395730769
1447	7	daku_LH_2_cpr	cpr	LH2	ved	0.218673339692308
1448	8	daku_LH_2_cpr	cpr	LH2	ved	0.237756280461538
1449	9	daku_LH_2_cpr	cpr	LH2	ved	0.247979830461538
1450	10	daku_LH_2_cpr	cpr	LH2	ved	0.249433808153846
1451	11	daku_LH_2_cpr	cpr	LH2	ved	0.242976424730769
1452	12	daku_LH_2_cpr	cpr	LH2	ved	0.229647086615385
1453	13	daku_LH_2_cpr	cpr	LH2	ved	0.213622432538462
1454	14	daku_LH_2_cpr	cpr	LH2	ved	0.195338661769231
1455	15	daku_LH_2_cpr	cpr	LH2	ved	0.180382999884615
1456	16	daku_LH_2_cpr	cpr	LH2	ved	0.167320822807692
1457	17	daku_LH_2_cpr	cpr	LH2	ved	0.160091431153846
1458	18	daku_LH_2_cpr	cpr	LH2	ved	0.154904249307692
1459	19	daku_LH_2_cpr	cpr	LH2	ved	0.149305211153846
1460	20	daku_LH_2_cpr	cpr	LH2	ved	0.135946474076923
1461	1	deki_LH_2_cpr	cpr	LH2	ved	-0.693516727538461
1462	2	deki_LH_2_cpr	cpr	LH2	ved	-0.622895337115385
1463	3	deki_LH_2_cpr	cpr	LH2	ved	-0.555772897153846
1464	4	deki_LH_2_cpr	cpr	LH2	ved	-0.495482164730769
1465	5	deki_LH_2_cpr	cpr	LH2	ved	-0.4480625185
1466	6	deki_LH_2_cpr	cpr	LH2	ved	-0.407077332846154
1467	7	deki_LH_2_cpr	cpr	LH2	ved	-0.376596141115385
1468	8	deki_LH_2_cpr	cpr	LH2	ved	-0.350565806192308
1469	9	deki_LH_2_cpr	cpr	LH2	ved	-0.319921555807692
1470	10	deki_LH_2_cpr	cpr	LH2	ved	-0.296418027076923
1471	11	deki_LH_2_cpr	cpr	LH2	ved	-0.276449828615385
1472	12	deki_LH_2_cpr	cpr	LH2	ved	-0.251778339576923
1473	13	deki_LH_2_cpr	cpr	LH2	ved	-0.227654023346154
1474	14	deki_LH_2_cpr	cpr	LH2	ved	-0.203514476192308
1475	15	deki_LH_2_cpr	cpr	LH2	ved	-0.177735616423077
1476	16	deki_LH_2_cpr	cpr	LH2	ved	-0.150525670807692
1477	17	deki_LH_2_cpr	cpr	LH2	ved	-0.123567697153846
1478	18	deki_LH_2_cpr	cpr	LH2	ved	-0.0996429302307692
1479	19	deki_LH_2_cpr	cpr	LH2	ved	-0.102063052807692
1480	20	deki_LH_2_cpr	cpr	LH2	ved	-0.106179988692308
1481	1	doku_LH_2_cpr	cpr	LH2	ved	-0.00377917
1482	2	doku_LH_2_cpr	cpr	LH2	ved	0.111983897423077
1483	3	doku_LH_2_cpr	cpr	LH2	ved	0.2175577085
1484	4	doku_LH_2_cpr	cpr	LH2	ved	0.303609224230769
1485	5	doku_LH_2_cpr	cpr	LH2	ved	0.362631133538462
1486	6	doku_LH_2_cpr	cpr	LH2	ved	0.412707462769231
1487	7	doku_LH_2_cpr	cpr	LH2	ved	0.448216076884615
1488	8	doku_LH_2_cpr	cpr	LH2	ved	0.472407547769231
1489	9	doku_LH_2_cpr	cpr	LH2	ved	0.485237914192308
1490	10	doku_LH_2_cpr	cpr	LH2	ved	0.490141134884615
1491	11	doku_LH_2_cpr	cpr	LH2	ved	0.487135440384615
1492	12	doku_LH_2_cpr	cpr	LH2	ved	0.475867818115385
1493	13	doku_LH_2_cpr	cpr	LH2	ved	0.465194719423077
1494	14	doku_LH_2_cpr	cpr	LH2	ved	0.451044297153846
1495	15	doku_LH_2_cpr	cpr	LH2	ved	0.437388409269231
1496	16	doku_LH_2_cpr	cpr	LH2	ved	0.426590193269231
1497	17	doku_LH_2_cpr	cpr	LH2	ved	0.415719701538462
1498	18	doku_LH_2_cpr	cpr	LH2	ved	0.400939881769231
1499	19	doku_LH_2_cpr	cpr	LH2	ved	0.385713493038462
1500	20	doku_LH_2_cpr	cpr	LH2	ved	0.371581192653846
1501	1	daku_LH_2_nfc	nfc	LH2	ved	0.476234695423077
1502	2	daku_LH_2_nfc	nfc	LH2	ved	0.660213829692308
1503	3	daku_LH_2_nfc	nfc	LH2	ved	0.825962966961538
1504	4	daku_LH_2_nfc	nfc	LH2	ved	0.961313828
1505	5	daku_LH_2_nfc	nfc	LH2	ved	1.06268416692308
1506	6	daku_LH_2_nfc	nfc	LH2	ved	1.12975443030769
1507	7	daku_LH_2_nfc	nfc	LH2	ved	1.17598808642308
1508	8	daku_LH_2_nfc	nfc	LH2	ved	1.20733301469231
1509	9	daku_LH_2_nfc	nfc	LH2	ved	1.22555309053846
1510	10	daku_LH_2_nfc	nfc	LH2	ved	1.23325061365385
1511	11	daku_LH_2_nfc	nfc	LH2	ved	1.23895502273077
1512	12	daku_LH_2_nfc	nfc	LH2	ved	1.24564570311538
1513	13	daku_LH_2_nfc	nfc	LH2	ved	1.25267241823077
1514	14	daku_LH_2_nfc	nfc	LH2	ved	1.26061039065385
1515	15	daku_LH_2_nfc	nfc	LH2	ved	1.26209742403846
1516	16	daku_LH_2_nfc	nfc	LH2	ved	1.24827398476923
1517	17	daku_LH_2_nfc	nfc	LH2	ved	1.22117559888462
1518	18	daku_LH_2_nfc	nfc	LH2	ved	1.16889620161538
1519	19	daku_LH_2_nfc	nfc	LH2	ved	1.10364848161538
1520	20	daku_LH_2_nfc	nfc	LH2	ved	1.03111430446154
1521	1	deki_LH_2_nfc	nfc	LH2	ved	0.0860497851538462
1522	2	deki_LH_2_nfc	nfc	LH2	ved	0.233969372346154
1523	3	deki_LH_2_nfc	nfc	LH2	ved	0.368568149
1524	4	deki_LH_2_nfc	nfc	LH2	ved	0.4801794615
1525	5	deki_LH_2_nfc	nfc	LH2	ved	0.564933449846154
1526	6	deki_LH_2_nfc	nfc	LH2	ved	0.630043382730769
1527	7	deki_LH_2_nfc	nfc	LH2	ved	0.675793817038462
1528	8	deki_LH_2_nfc	nfc	LH2	ved	0.712425791692308
1529	9	deki_LH_2_nfc	nfc	LH2	ved	0.737419590346154
1530	10	deki_LH_2_nfc	nfc	LH2	ved	0.752789588615385
1531	11	deki_LH_2_nfc	nfc	LH2	ved	0.762803000846154
1532	12	deki_LH_2_nfc	nfc	LH2	ved	0.767960938230769
1533	13	deki_LH_2_nfc	nfc	LH2	ved	0.762251661692308
1534	14	deki_LH_2_nfc	nfc	LH2	ved	0.749961281884615
1535	15	deki_LH_2_nfc	nfc	LH2	ved	0.729461366846154
1536	16	deki_LH_2_nfc	nfc	LH2	ved	0.695216648961538
1537	17	deki_LH_2_nfc	nfc	LH2	ved	0.650502527961538
1538	18	deki_LH_2_nfc	nfc	LH2	ved	0.592778844153846
1539	19	deki_LH_2_nfc	nfc	LH2	ved	0.516306835
1540	20	deki_LH_2_nfc	nfc	LH2	ved	0.453385709423077
1541	1	doku_LH_2_nfc	nfc	LH2	ved	0.626299276269231
1542	2	doku_LH_2_nfc	nfc	LH2	ved	0.822652111346154
1543	3	doku_LH_2_nfc	nfc	LH2	ved	1.00377721461538
1544	4	doku_LH_2_nfc	nfc	LH2	ved	1.15078401557692
1545	5	doku_LH_2_nfc	nfc	LH2	ved	1.26928290957692
1546	6	doku_LH_2_nfc	nfc	LH2	ved	1.35869523888462
1547	7	doku_LH_2_nfc	nfc	LH2	ved	1.41939926530769
1548	8	doku_LH_2_nfc	nfc	LH2	ved	1.46037763711538
1549	9	doku_LH_2_nfc	nfc	LH2	ved	1.48817658765385
1550	10	doku_LH_2_nfc	nfc	LH2	ved	1.50007368023077
1551	11	doku_LH_2_nfc	nfc	LH2	ved	1.50181007219231
1552	12	doku_LH_2_nfc	nfc	LH2	ved	1.49477119111538
1553	13	doku_LH_2_nfc	nfc	LH2	ved	1.48021994907692
1554	14	doku_LH_2_nfc	nfc	LH2	ved	1.45613668926923
1555	15	doku_LH_2_nfc	nfc	LH2	ved	1.41389103073077
1556	16	doku_LH_2_nfc	nfc	LH2	ved	1.35837843438462
1557	17	doku_LH_2_nfc	nfc	LH2	ved	1.29172571719231
1558	18	doku_LH_2_nfc	nfc	LH2	ved	1.20750039819231
1559	19	doku_LH_2_nfc	nfc	LH2	ved	1.11702674811538
1560	20	doku_LH_2_nfc	nfc	LH2	ved	1.04560417653846
1561	1	daku_LH_2_npo	npo	LH2	ved	-0.750632780961538
1562	2	daku_LH_2_npo	npo	LH2	ved	-0.671291161692308
1563	3	daku_LH_2_npo	npo	LH2	ved	-0.600470466192308
1564	4	daku_LH_2_npo	npo	LH2	ved	-0.540302218038462
1565	5	daku_LH_2_npo	npo	LH2	ved	-0.503120723615385
1566	6	daku_LH_2_npo	npo	LH2	ved	-0.479697587961538
1567	7	daku_LH_2_npo	npo	LH2	ved	-0.466040789653846
1568	8	daku_LH_2_npo	npo	LH2	ved	-0.456594045
1569	9	daku_LH_2_npo	npo	LH2	ved	-0.448460343692308
1570	10	daku_LH_2_npo	npo	LH2	ved	-0.444197312653846
1571	11	daku_LH_2_npo	npo	LH2	ved	-0.439477703807692
1572	12	daku_LH_2_npo	npo	LH2	ved	-0.430677955
1573	13	daku_LH_2_npo	npo	LH2	ved	-0.420704575230769
1574	14	daku_LH_2_npo	npo	LH2	ved	-0.409106041846154
1575	15	daku_LH_2_npo	npo	LH2	ved	-0.389920739807692
1576	16	daku_LH_2_npo	npo	LH2	ved	-0.363991858346154
1577	17	daku_LH_2_npo	npo	LH2	ved	-0.331715570884615
1578	18	daku_LH_2_npo	npo	LH2	ved	-0.289948455423077
1579	19	daku_LH_2_npo	npo	LH2	ved	-0.250846047846154
1580	20	daku_LH_2_npo	npo	LH2	ved	-0.2177160315
1581	1	deki_LH_2_npo	npo	LH2	ved	-1.11357975130769
1582	2	deki_LH_2_npo	npo	LH2	ved	-1.07786366842308
1583	3	deki_LH_2_npo	npo	LH2	ved	-1.04357985742308
1584	4	deki_LH_2_npo	npo	LH2	ved	-1.01376708911538
1585	5	deki_LH_2_npo	npo	LH2	ved	-0.992140310269231
1586	6	deki_LH_2_npo	npo	LH2	ved	-0.977565956346154
1587	7	deki_LH_2_npo	npo	LH2	ved	-0.967114596230769
1588	8	deki_LH_2_npo	npo	LH2	ved	-0.960854583038462
1589	9	deki_LH_2_npo	npo	LH2	ved	-0.956093848153846
1590	10	deki_LH_2_npo	npo	LH2	ved	-0.949969944884615
1591	11	deki_LH_2_npo	npo	LH2	ved	-0.944819851076923
1592	12	deki_LH_2_npo	npo	LH2	ved	-0.939404639692308
1593	13	deki_LH_2_npo	npo	LH2	ved	-0.930547769153846
1594	14	deki_LH_2_npo	npo	LH2	ved	-0.918081640846154
1595	15	deki_LH_2_npo	npo	LH2	ved	-0.892705407961538
1596	16	deki_LH_2_npo	npo	LH2	ved	-0.858499024384615
1597	17	deki_LH_2_npo	npo	LH2	ved	-0.809613549692308
1598	18	deki_LH_2_npo	npo	LH2	ved	-0.752679721961538
1599	19	deki_LH_2_npo	npo	LH2	ved	-0.686028390384615
1600	20	deki_LH_2_npo	npo	LH2	ved	-0.636163105961538
1601	1	doku_LH_2_npo	npo	LH2	ved	-0.889869084076923
1602	2	doku_LH_2_npo	npo	LH2	ved	-0.848073522846154
1603	3	doku_LH_2_npo	npo	LH2	ved	-0.808250903230769
1604	4	doku_LH_2_npo	npo	LH2	ved	-0.778545001346154
1605	5	doku_LH_2_npo	npo	LH2	ved	-0.759083740653846
1606	6	doku_LH_2_npo	npo	LH2	ved	-0.747050367769231
1607	7	doku_LH_2_npo	npo	LH2	ved	-0.739434907076923
1608	8	doku_LH_2_npo	npo	LH2	ved	-0.739993036269231
1609	9	doku_LH_2_npo	npo	LH2	ved	-0.747892527384615
1610	10	doku_LH_2_npo	npo	LH2	ved	-0.753700052
1611	11	doku_LH_2_npo	npo	LH2	ved	-0.752288365384615
1612	12	doku_LH_2_npo	npo	LH2	ved	-0.750606821653846
1613	13	doku_LH_2_npo	npo	LH2	ved	-0.750160774076923
1614	14	doku_LH_2_npo	npo	LH2	ved	-0.742238624115385
1615	15	doku_LH_2_npo	npo	LH2	ved	-0.7271156275
1616	16	doku_LH_2_npo	npo	LH2	ved	-0.708831092230769
1617	17	doku_LH_2_npo	npo	LH2	ved	-0.687997449076923
1618	18	doku_LH_2_npo	npo	LH2	ved	-0.660327389846154
1619	19	doku_LH_2_npo	npo	LH2	ved	-0.632342126846154
1620	20	doku_LH_2_npo	npo	LH2	ved	-0.618654589730769
1621	1	daku_LH_2_npr	npr	LH2	ved	-0.114600549076923
1622	2	daku_LH_2_npr	npr	LH2	ved	0.0125393138461538
1623	3	daku_LH_2_npr	npr	LH2	ved	0.130329229576923
1624	4	daku_LH_2_npr	npr	LH2	ved	0.227134556384615
1625	5	daku_LH_2_npr	npr	LH2	ved	0.295554558884615
1626	6	daku_LH_2_npr	npr	LH2	ved	0.344878537846154
1627	7	daku_LH_2_npr	npr	LH2	ved	0.378234919692308
1628	8	daku_LH_2_npr	npr	LH2	ved	0.396916527076923
1629	9	daku_LH_2_npr	npr	LH2	ved	0.408421702115385
1630	10	daku_LH_2_npr	npr	LH2	ved	0.408772868923077
1631	11	daku_LH_2_npr	npr	LH2	ved	0.398554031076923
1632	12	daku_LH_2_npr	npr	LH2	ved	0.386669946653846
1633	13	daku_LH_2_npr	npr	LH2	ved	0.375358351115385
1634	14	daku_LH_2_npr	npr	LH2	ved	0.357862288576923
1635	15	daku_LH_2_npr	npr	LH2	ved	0.339643614730769
1636	16	daku_LH_2_npr	npr	LH2	ved	0.321904631115385
1637	17	daku_LH_2_npr	npr	LH2	ved	0.300344447230769
1638	18	daku_LH_2_npr	npr	LH2	ved	0.273528379576923
1639	19	daku_LH_2_npr	npr	LH2	ved	0.240145159
1640	20	daku_LH_2_npr	npr	LH2	ved	0.206085882807692
1641	1	deki_LH_2_npr	npr	LH2	ved	-0.568587423076923
1642	2	deki_LH_2_npr	npr	LH2	ved	-0.472558380153846
1643	3	deki_LH_2_npr	npr	LH2	ved	-0.377631570615385
1644	4	deki_LH_2_npr	npr	LH2	ved	-0.293053333538462
1645	5	deki_LH_2_npr	npr	LH2	ved	-0.222337002769231
1646	6	deki_LH_2_npr	npr	LH2	ved	-0.159798827923077
1647	7	deki_LH_2_npr	npr	LH2	ved	-0.106935672769231
1648	8	deki_LH_2_npr	npr	LH2	ved	-0.0648094393461539
1649	9	deki_LH_2_npr	npr	LH2	ved	-0.0288548707692308
1650	10	deki_LH_2_npr	npr	LH2	ved	0.00222237857692307
1651	11	deki_LH_2_npr	npr	LH2	ved	0.0288760626923077
1652	12	deki_LH_2_npr	npr	LH2	ved	0.0531534907692308
1653	13	deki_LH_2_npr	npr	LH2	ved	0.0768825233461539
1654	14	deki_LH_2_npr	npr	LH2	ved	0.0991111368076923
1655	15	deki_LH_2_npr	npr	LH2	ved	0.118879586961538
1656	16	deki_LH_2_npr	npr	LH2	ved	0.137666821
1657	17	deki_LH_2_npr	npr	LH2	ved	0.152992332961538
1658	18	deki_LH_2_npr	npr	LH2	ved	0.161824158461538
1659	19	deki_LH_2_npr	npr	LH2	ved	0.161434892307692
1660	20	deki_LH_2_npr	npr	LH2	ved	0.146800713423077
1661	1	doku_LH_2_npr	npr	LH2	ved	-0.0180890650769231
1662	2	doku_LH_2_npr	npr	LH2	ved	0.112315404384615
1663	3	doku_LH_2_npr	npr	LH2	ved	0.233453345269231
1664	4	doku_LH_2_npr	npr	LH2	ved	0.329304338269231
1665	5	doku_LH_2_npr	npr	LH2	ved	0.402081347730769
1666	6	doku_LH_2_npr	npr	LH2	ved	0.451329526192308
1667	7	doku_LH_2_npr	npr	LH2	ved	0.480351506423077
1668	8	doku_LH_2_npr	npr	LH2	ved	0.497312123961538
1669	9	doku_LH_2_npr	npr	LH2	ved	0.500416965115385
1670	10	doku_LH_2_npr	npr	LH2	ved	0.488632483230769
1671	11	doku_LH_2_npr	npr	LH2	ved	0.467994592538462
1672	12	doku_LH_2_npr	npr	LH2	ved	0.447590095576923
1673	13	doku_LH_2_npr	npr	LH2	ved	0.421574103153846
1674	14	doku_LH_2_npr	npr	LH2	ved	0.393063581576923
1675	15	doku_LH_2_npr	npr	LH2	ved	0.365305070846154
1676	16	doku_LH_2_npr	npr	LH2	ved	0.339388935307692
1677	17	doku_LH_2_npr	npr	LH2	ved	0.320493277807692
1678	18	doku_LH_2_npr	npr	LH2	ved	0.307081133653846
1679	19	doku_LH_2_npr	npr	LH2	ved	0.307721032461538
1680	20	doku_LH_2_npr	npr	LH2	ved	0.312691709961538
1681	1	tako_HL_1	base	HL1	vles	0.498135194192308
1682	2	tako_HL_1	base	HL1	vles	0.520275953769231
1683	3	tako_HL_1	base	HL1	vles	0.546126909230769
1684	4	tako_HL_1	base	HL1	vles	0.574565168153846
1685	5	tako_HL_1	base	HL1	vles	0.602125031038462
1686	6	tako_HL_1	base	HL1	vles	0.629145961807692
1687	7	tako_HL_1	base	HL1	vles	0.657393808230769
1688	8	tako_HL_1	base	HL1	vles	0.683448747153846
1689	9	tako_HL_1	base	HL1	vles	0.705026219769231
1690	10	tako_HL_1	base	HL1	vles	0.724252629
1691	11	tako_HL_1	base	HL1	vles	0.739412295846154
1692	12	tako_HL_1	base	HL1	vles	0.748805654423077
1693	13	tako_HL_1	base	HL1	vles	0.751409782576923
1694	14	tako_HL_1	base	HL1	vles	0.747311741884615
1695	15	tako_HL_1	base	HL1	vles	0.739640339076923
1696	16	tako_HL_1	base	HL1	vles	0.724177723807692
1697	17	tako_HL_1	base	HL1	vles	0.702241493
1698	18	tako_HL_1	base	HL1	vles	0.675097214307692
1699	19	tako_HL_1	base	HL1	vles	0.649549850884615
1700	20	tako_HL_1	base	HL1	vles	0.635578156653846
1701	1	teko_HL_1	base	HL1	vles	0.5989352735
1702	2	teko_HL_1	base	HL1	vles	0.637478052115385
1703	3	teko_HL_1	base	HL1	vles	0.675272715384615
1704	4	teko_HL_1	base	HL1	vles	0.710646467692308
1705	5	teko_HL_1	base	HL1	vles	0.742102190307692
1706	6	teko_HL_1	base	HL1	vles	0.767984735769231
1707	7	teko_HL_1	base	HL1	vles	0.790519523384615
1708	8	teko_HL_1	base	HL1	vles	0.8117138515
1709	9	teko_HL_1	base	HL1	vles	0.825228761692308
1710	10	teko_HL_1	base	HL1	vles	0.835341680038462
1711	11	teko_HL_1	base	HL1	vles	0.841061885038462
1712	12	teko_HL_1	base	HL1	vles	0.840329770269231
1713	13	teko_HL_1	base	HL1	vles	0.835826855
1714	14	teko_HL_1	base	HL1	vles	0.825022076576923
1715	15	teko_HL_1	base	HL1	vles	0.811521500615385
1716	16	teko_HL_1	base	HL1	vles	0.793146159269231
1717	17	teko_HL_1	base	HL1	vles	0.769318941961538
1718	18	teko_HL_1	base	HL1	vles	0.743955210153846
1719	19	teko_HL_1	base	HL1	vles	0.724485941807692
1720	20	teko_HL_1	base	HL1	vles	0.712302647423077
1721	1	toki_HL_1	base	HL1	vles	0.413697595615385
1722	2	toki_HL_1	base	HL1	vles	0.456276225846154
1723	3	toki_HL_1	base	HL1	vles	0.498211539461538
1724	4	toki_HL_1	base	HL1	vles	0.540203854538462
1725	5	toki_HL_1	base	HL1	vles	0.574765960192308
1726	6	toki_HL_1	base	HL1	vles	0.605487238
1727	7	toki_HL_1	base	HL1	vles	0.634240696192308
1728	8	toki_HL_1	base	HL1	vles	0.658721621346154
1729	9	toki_HL_1	base	HL1	vles	0.676420585576923
1730	10	toki_HL_1	base	HL1	vles	0.689996527807692
1731	11	toki_HL_1	base	HL1	vles	0.700710066615385
1732	12	toki_HL_1	base	HL1	vles	0.706811583269231
1733	13	toki_HL_1	base	HL1	vles	0.707668073769231
1734	14	toki_HL_1	base	HL1	vles	0.707430133346154
1735	15	toki_HL_1	base	HL1	vles	0.702236806653846
1736	16	toki_HL_1	base	HL1	vles	0.695391987769231
1737	17	toki_HL_1	base	HL1	vles	0.687194186461538
1738	18	toki_HL_1	base	HL1	vles	0.673347830076923
1739	19	toki_HL_1	base	HL1	vles	0.651190594346154
1740	20	toki_HL_1	base	HL1	vles	0.625848567423077
1741	1	tako_HL_1_cfc	cfc	HL1	vles	0.797452448653846
1742	2	tako_HL_1_cfc	cfc	HL1	vles	0.879925491692308
1743	3	tako_HL_1_cfc	cfc	HL1	vles	0.960259523730769
1744	4	tako_HL_1_cfc	cfc	HL1	vles	1.03555542838462
1745	5	tako_HL_1_cfc	cfc	HL1	vles	1.10239927330769
1746	6	tako_HL_1_cfc	cfc	HL1	vles	1.16227626623077
1747	7	tako_HL_1_cfc	cfc	HL1	vles	1.21983659361538
1748	8	tako_HL_1_cfc	cfc	HL1	vles	1.27109759096154
1749	9	tako_HL_1_cfc	cfc	HL1	vles	1.30995762476923
1750	10	tako_HL_1_cfc	cfc	HL1	vles	1.34538035669231
1751	11	tako_HL_1_cfc	cfc	HL1	vles	1.37775507973077
1752	12	tako_HL_1_cfc	cfc	HL1	vles	1.40308513746154
1753	13	tako_HL_1_cfc	cfc	HL1	vles	1.42054503511538
1754	14	tako_HL_1_cfc	cfc	HL1	vles	1.43015368934615
1755	15	tako_HL_1_cfc	cfc	HL1	vles	1.43732100773077
1756	16	tako_HL_1_cfc	cfc	HL1	vles	1.43940699238462
1757	17	tako_HL_1_cfc	cfc	HL1	vles	1.43614357334615
1758	18	tako_HL_1_cfc	cfc	HL1	vles	1.42769691119231
1759	19	tako_HL_1_cfc	cfc	HL1	vles	1.41678791534615
1760	20	tako_HL_1_cfc	cfc	HL1	vles	1.41316284784615
1761	1	teko_HL_1_cfc	cfc	HL1	vles	0.788563792153846
1762	2	teko_HL_1_cfc	cfc	HL1	vles	0.866382340461539
1763	3	teko_HL_1_cfc	cfc	HL1	vles	0.942212564846154
1764	4	teko_HL_1_cfc	cfc	HL1	vles	1.01553923488462
1765	5	teko_HL_1_cfc	cfc	HL1	vles	1.07320278688462
1766	6	teko_HL_1_cfc	cfc	HL1	vles	1.12559285907692
1767	7	teko_HL_1_cfc	cfc	HL1	vles	1.17349005369231
1768	8	teko_HL_1_cfc	cfc	HL1	vles	1.21012412276923
1769	9	teko_HL_1_cfc	cfc	HL1	vles	1.24187627876923
1770	10	teko_HL_1_cfc	cfc	HL1	vles	1.26788569792308
1771	11	teko_HL_1_cfc	cfc	HL1	vles	1.28316685638462
1772	12	teko_HL_1_cfc	cfc	HL1	vles	1.28912788638462
1773	13	teko_HL_1_cfc	cfc	HL1	vles	1.29470369853846
1774	14	teko_HL_1_cfc	cfc	HL1	vles	1.29897861619231
1775	15	teko_HL_1_cfc	cfc	HL1	vles	1.296170783
1776	16	teko_HL_1_cfc	cfc	HL1	vles	1.2897351025
1777	17	teko_HL_1_cfc	cfc	HL1	vles	1.28211853546154
1778	18	teko_HL_1_cfc	cfc	HL1	vles	1.26995153169231
1779	19	teko_HL_1_cfc	cfc	HL1	vles	1.25970343626923
1780	20	teko_HL_1_cfc	cfc	HL1	vles	1.25229681026923
1781	1	toki_HL_1_cfc	cfc	HL1	vles	1.01830179246154
1782	2	toki_HL_1_cfc	cfc	HL1	vles	1.10050554042308
1783	3	toki_HL_1_cfc	cfc	HL1	vles	1.18020610376923
1784	4	toki_HL_1_cfc	cfc	HL1	vles	1.24958724903846
1785	5	toki_HL_1_cfc	cfc	HL1	vles	1.30930974807692
1786	6	toki_HL_1_cfc	cfc	HL1	vles	1.35911439292308
1787	7	toki_HL_1_cfc	cfc	HL1	vles	1.4009605735
1788	8	toki_HL_1_cfc	cfc	HL1	vles	1.43586928607692
1789	9	toki_HL_1_cfc	cfc	HL1	vles	1.46115442073077
1790	10	toki_HL_1_cfc	cfc	HL1	vles	1.47903927826923
1791	11	toki_HL_1_cfc	cfc	HL1	vles	1.492429352
1792	12	toki_HL_1_cfc	cfc	HL1	vles	1.50151697930769
1793	13	toki_HL_1_cfc	cfc	HL1	vles	1.50865108203846
1794	14	toki_HL_1_cfc	cfc	HL1	vles	1.51102256903846
1795	15	toki_HL_1_cfc	cfc	HL1	vles	1.50914629357692
1796	16	toki_HL_1_cfc	cfc	HL1	vles	1.50504595265385
1797	17	toki_HL_1_cfc	cfc	HL1	vles	1.49710361842308
1798	18	toki_HL_1_cfc	cfc	HL1	vles	1.48793988523077
1799	19	toki_HL_1_cfc	cfc	HL1	vles	1.47617115026923
1800	20	toki_HL_1_cfc	cfc	HL1	vles	1.46772984053846
1801	1	tako_HL_1_cpo	cpo	HL1	vles	-0.176398697269231
1802	2	tako_HL_1_cpo	cpo	HL1	vles	-0.2121018745
1803	3	tako_HL_1_cpo	cpo	HL1	vles	-0.249471851
1804	4	tako_HL_1_cpo	cpo	HL1	vles	-0.282876009153846
1805	5	tako_HL_1_cpo	cpo	HL1	vles	-0.316782945730769
1806	6	tako_HL_1_cpo	cpo	HL1	vles	-0.348933128692308
1807	7	tako_HL_1_cpo	cpo	HL1	vles	-0.376144727230769
1808	8	tako_HL_1_cpo	cpo	HL1	vles	-0.404345635269231
1809	9	tako_HL_1_cpo	cpo	HL1	vles	-0.427054905153846
1810	10	tako_HL_1_cpo	cpo	HL1	vles	-0.449139660807692
1811	11	tako_HL_1_cpo	cpo	HL1	vles	-0.475097658
1812	12	tako_HL_1_cpo	cpo	HL1	vles	-0.497442731115385
1813	13	tako_HL_1_cpo	cpo	HL1	vles	-0.519295627923077
1814	14	tako_HL_1_cpo	cpo	HL1	vles	-0.543987384192308
1815	15	tako_HL_1_cpo	cpo	HL1	vles	-0.571317746
1816	16	tako_HL_1_cpo	cpo	HL1	vles	-0.599486147192308
1817	17	tako_HL_1_cpo	cpo	HL1	vles	-0.630952937
1818	18	tako_HL_1_cpo	cpo	HL1	vles	-0.665549948038462
1819	19	tako_HL_1_cpo	cpo	HL1	vles	-0.698806921615385
1820	20	tako_HL_1_cpo	cpo	HL1	vles	-0.721915393153846
1821	1	teko_HL_1_cpo	cpo	HL1	vles	-0.0804886825
1822	2	teko_HL_1_cpo	cpo	HL1	vles	-0.104846875692308
1823	3	teko_HL_1_cpo	cpo	HL1	vles	-0.130168533269231
1824	4	teko_HL_1_cpo	cpo	HL1	vles	-0.156102044423077
1825	5	teko_HL_1_cpo	cpo	HL1	vles	-0.184894343846154
1826	6	teko_HL_1_cpo	cpo	HL1	vles	-0.2153578725
1827	7	teko_HL_1_cpo	cpo	HL1	vles	-0.245868225153846
1828	8	teko_HL_1_cpo	cpo	HL1	vles	-0.278592356423077
1829	9	teko_HL_1_cpo	cpo	HL1	vles	-0.310271550230769
1830	10	teko_HL_1_cpo	cpo	HL1	vles	-0.340912456
1831	11	teko_HL_1_cpo	cpo	HL1	vles	-0.372691301461538
1832	12	teko_HL_1_cpo	cpo	HL1	vles	-0.395947531153846
1833	13	teko_HL_1_cpo	cpo	HL1	vles	-0.420322123730769
1834	14	teko_HL_1_cpo	cpo	HL1	vles	-0.445150038923077
1835	15	teko_HL_1_cpo	cpo	HL1	vles	-0.464381903423077
1836	16	teko_HL_1_cpo	cpo	HL1	vles	-0.484854406538462
1837	17	teko_HL_1_cpo	cpo	HL1	vles	-0.506823358423077
1838	18	teko_HL_1_cpo	cpo	HL1	vles	-0.525609865692308
1839	19	teko_HL_1_cpo	cpo	HL1	vles	-0.537551728
1840	20	teko_HL_1_cpo	cpo	HL1	vles	-0.540485251384615
1841	1	toki_HL_1_cpo	cpo	HL1	vles	-0.00386848211538462
1842	2	toki_HL_1_cpo	cpo	HL1	vles	-0.0698411147692308
1843	3	toki_HL_1_cpo	cpo	HL1	vles	-0.137961818346154
1844	4	toki_HL_1_cpo	cpo	HL1	vles	-0.203293053615385
1845	5	toki_HL_1_cpo	cpo	HL1	vles	-0.265144263576923
1846	6	toki_HL_1_cpo	cpo	HL1	vles	-0.327177998230769
1847	7	toki_HL_1_cpo	cpo	HL1	vles	-0.385257313846154
1848	8	toki_HL_1_cpo	cpo	HL1	vles	-0.440378882730769
1849	9	toki_HL_1_cpo	cpo	HL1	vles	-0.488416094038462
1850	10	toki_HL_1_cpo	cpo	HL1	vles	-0.534228540538462
1851	11	toki_HL_1_cpo	cpo	HL1	vles	-0.577541695038462
1852	12	toki_HL_1_cpo	cpo	HL1	vles	-0.615211520769231
1853	13	toki_HL_1_cpo	cpo	HL1	vles	-0.650809238769231
1854	14	toki_HL_1_cpo	cpo	HL1	vles	-0.685940918346154
1855	15	toki_HL_1_cpo	cpo	HL1	vles	-0.719882241269231
1856	16	toki_HL_1_cpo	cpo	HL1	vles	-0.750410008423077
1857	17	toki_HL_1_cpo	cpo	HL1	vles	-0.776509700923077
1858	18	toki_HL_1_cpo	cpo	HL1	vles	-0.796829219192308
1859	19	toki_HL_1_cpo	cpo	HL1	vles	-0.811811395884615
1860	20	toki_HL_1_cpo	cpo	HL1	vles	-0.822316275884615
1861	1	tako_HL_1_cpr	cpr	HL1	vles	0.203501149961538
1862	2	tako_HL_1_cpr	cpr	HL1	vles	0.2150715735
1863	3	tako_HL_1_cpr	cpr	HL1	vles	0.225859345384615
1864	4	tako_HL_1_cpr	cpr	HL1	vles	0.234730812038462
1865	5	tako_HL_1_cpr	cpr	HL1	vles	0.241356986153846
1866	6	tako_HL_1_cpr	cpr	HL1	vles	0.245207890538462
1867	7	tako_HL_1_cpr	cpr	HL1	vles	0.246345221076923
1868	8	tako_HL_1_cpr	cpr	HL1	vles	0.245776843807692
1869	9	tako_HL_1_cpr	cpr	HL1	vles	0.244656964538462
1870	10	tako_HL_1_cpr	cpr	HL1	vles	0.238102007961538
1871	11	tako_HL_1_cpr	cpr	HL1	vles	0.2296480025
1872	12	tako_HL_1_cpr	cpr	HL1	vles	0.219983105038462
1873	13	tako_HL_1_cpr	cpr	HL1	vles	0.207529518153846
1874	14	tako_HL_1_cpr	cpr	HL1	vles	0.191344742384615
1875	15	tako_HL_1_cpr	cpr	HL1	vles	0.169683419692308
1876	16	tako_HL_1_cpr	cpr	HL1	vles	0.145059621307692
1877	17	tako_HL_1_cpr	cpr	HL1	vles	0.117620196961538
1878	18	tako_HL_1_cpr	cpr	HL1	vles	0.0862826540384615
1879	19	tako_HL_1_cpr	cpr	HL1	vles	0.0620113220769231
1880	20	tako_HL_1_cpr	cpr	HL1	vles	0.0463916289615385
1881	1	teko_HL_1_cpr	cpr	HL1	vles	0.474910529807692
1882	2	teko_HL_1_cpr	cpr	HL1	vles	0.461759571307692
1883	3	teko_HL_1_cpr	cpr	HL1	vles	0.447357903615385
1884	4	teko_HL_1_cpr	cpr	HL1	vles	0.430476900153846
1885	5	teko_HL_1_cpr	cpr	HL1	vles	0.411225384153846
1886	6	teko_HL_1_cpr	cpr	HL1	vles	0.392743244346154
1887	7	teko_HL_1_cpr	cpr	HL1	vles	0.371040065307692
1888	8	teko_HL_1_cpr	cpr	HL1	vles	0.349299483076923
1889	9	teko_HL_1_cpr	cpr	HL1	vles	0.328843102576923
1890	10	teko_HL_1_cpr	cpr	HL1	vles	0.307177965115385
1891	11	teko_HL_1_cpr	cpr	HL1	vles	0.2881794255
1892	12	teko_HL_1_cpr	cpr	HL1	vles	0.266060380115385
1893	13	teko_HL_1_cpr	cpr	HL1	vles	0.251962806923077
1894	14	teko_HL_1_cpr	cpr	HL1	vles	0.243271760692308
1895	15	teko_HL_1_cpr	cpr	HL1	vles	0.231422190461538
1896	16	teko_HL_1_cpr	cpr	HL1	vles	0.217354037076923
1897	17	teko_HL_1_cpr	cpr	HL1	vles	0.198498338615385
1898	18	teko_HL_1_cpr	cpr	HL1	vles	0.177127639576923
1899	19	teko_HL_1_cpr	cpr	HL1	vles	0.153907249384615
1900	20	teko_HL_1_cpr	cpr	HL1	vles	0.136586196230769
1901	1	toki_HL_1_cpr	cpr	HL1	vles	0.218974515076923
1902	2	toki_HL_1_cpr	cpr	HL1	vles	0.251396532423077
1903	3	toki_HL_1_cpr	cpr	HL1	vles	0.282830606153846
1904	4	toki_HL_1_cpr	cpr	HL1	vles	0.310251072269231
1905	5	toki_HL_1_cpr	cpr	HL1	vles	0.329155822807692
1906	6	toki_HL_1_cpr	cpr	HL1	vles	0.343373513384615
1907	7	toki_HL_1_cpr	cpr	HL1	vles	0.350775177961538
1908	8	toki_HL_1_cpr	cpr	HL1	vles	0.350008952923077
1909	9	toki_HL_1_cpr	cpr	HL1	vles	0.341363064346154
1910	10	toki_HL_1_cpr	cpr	HL1	vles	0.329663320923077
1911	11	toki_HL_1_cpr	cpr	HL1	vles	0.312534876846154
1912	12	toki_HL_1_cpr	cpr	HL1	vles	0.288774236192308
1913	13	toki_HL_1_cpr	cpr	HL1	vles	0.257524648346154
1914	14	toki_HL_1_cpr	cpr	HL1	vles	0.225239115769231
1915	15	toki_HL_1_cpr	cpr	HL1	vles	0.190074873923077
1916	16	toki_HL_1_cpr	cpr	HL1	vles	0.1508862575
1917	17	toki_HL_1_cpr	cpr	HL1	vles	0.113994963230769
1918	18	toki_HL_1_cpr	cpr	HL1	vles	0.0768074580384615
1919	19	toki_HL_1_cpr	cpr	HL1	vles	0.0443522532307692
1920	20	toki_HL_1_cpr	cpr	HL1	vles	0.0228123368846154
1921	1	tako_HL_1_nfc	nfc	HL1	vles	0.894445517692308
1922	2	tako_HL_1_nfc	nfc	HL1	vles	0.956625699538462
1923	3	tako_HL_1_nfc	nfc	HL1	vles	1.01633242069231
1924	4	tako_HL_1_nfc	nfc	HL1	vles	1.07103888576923
1925	5	tako_HL_1_nfc	nfc	HL1	vles	1.11662523515385
1926	6	tako_HL_1_nfc	nfc	HL1	vles	1.16141371953846
1927	7	tako_HL_1_nfc	nfc	HL1	vles	1.19942553115385
1928	8	tako_HL_1_nfc	nfc	HL1	vles	1.22861822626923
1929	9	tako_HL_1_nfc	nfc	HL1	vles	1.25431998184615
1930	10	tako_HL_1_nfc	nfc	HL1	vles	1.27704607023077
1931	11	tako_HL_1_nfc	nfc	HL1	vles	1.29183899
1932	12	tako_HL_1_nfc	nfc	HL1	vles	1.30393250938462
1933	13	tako_HL_1_nfc	nfc	HL1	vles	1.31538711084615
1934	14	tako_HL_1_nfc	nfc	HL1	vles	1.32862237034615
1935	15	tako_HL_1_nfc	nfc	HL1	vles	1.339371048
1936	16	tako_HL_1_nfc	nfc	HL1	vles	1.34574519234615
1937	17	tako_HL_1_nfc	nfc	HL1	vles	1.34903539234615
1938	18	tako_HL_1_nfc	nfc	HL1	vles	1.34757773292308
1939	19	tako_HL_1_nfc	nfc	HL1	vles	1.34163205165385
1940	20	tako_HL_1_nfc	nfc	HL1	vles	1.338458953
1941	1	teko_HL_1_nfc	nfc	HL1	vles	0.748469965192308
1942	2	teko_HL_1_nfc	nfc	HL1	vles	0.837781784115385
1943	3	teko_HL_1_nfc	nfc	HL1	vles	0.924867371807692
1944	4	teko_HL_1_nfc	nfc	HL1	vles	1.007586351
1945	5	teko_HL_1_nfc	nfc	HL1	vles	1.07673923457692
1946	6	teko_HL_1_nfc	nfc	HL1	vles	1.13886569496154
1947	7	teko_HL_1_nfc	nfc	HL1	vles	1.19437591519231
1948	8	teko_HL_1_nfc	nfc	HL1	vles	1.23879212365385
1949	9	teko_HL_1_nfc	nfc	HL1	vles	1.2751564055
1950	10	teko_HL_1_nfc	nfc	HL1	vles	1.30218415065385
1951	11	teko_HL_1_nfc	nfc	HL1	vles	1.31642288442308
1952	12	teko_HL_1_nfc	nfc	HL1	vles	1.32557538369231
1953	13	teko_HL_1_nfc	nfc	HL1	vles	1.33106941911538
1954	14	teko_HL_1_nfc	nfc	HL1	vles	1.32784840507692
1955	15	teko_HL_1_nfc	nfc	HL1	vles	1.31904609096154
1956	16	teko_HL_1_nfc	nfc	HL1	vles	1.30370822069231
1957	17	teko_HL_1_nfc	nfc	HL1	vles	1.28434522430769
1958	18	teko_HL_1_nfc	nfc	HL1	vles	1.26237827580769
1959	19	teko_HL_1_nfc	nfc	HL1	vles	1.2433011985
1960	20	teko_HL_1_nfc	nfc	HL1	vles	1.23711763030769
1961	1	toki_HL_1_nfc	nfc	HL1	vles	0.807435970769231
1962	2	toki_HL_1_nfc	nfc	HL1	vles	0.893368112192308
1963	3	toki_HL_1_nfc	nfc	HL1	vles	0.977245993346154
1964	4	toki_HL_1_nfc	nfc	HL1	vles	1.05669679965385
1965	5	toki_HL_1_nfc	nfc	HL1	vles	1.12121011857692
1966	6	toki_HL_1_nfc	nfc	HL1	vles	1.17853068176923
1967	7	toki_HL_1_nfc	nfc	HL1	vles	1.22943047192308
1968	8	toki_HL_1_nfc	nfc	HL1	vles	1.26833078323077
1969	9	toki_HL_1_nfc	nfc	HL1	vles	1.29743531407692
1970	10	toki_HL_1_nfc	nfc	HL1	vles	1.31752163442308
1971	11	toki_HL_1_nfc	nfc	HL1	vles	1.32824037861538
1972	12	toki_HL_1_nfc	nfc	HL1	vles	1.33235703626923
1973	13	toki_HL_1_nfc	nfc	HL1	vles	1.32917921807692
1974	14	toki_HL_1_nfc	nfc	HL1	vles	1.32343192573077
1975	15	toki_HL_1_nfc	nfc	HL1	vles	1.31351465188462
1976	16	toki_HL_1_nfc	nfc	HL1	vles	1.29748784680769
1977	17	toki_HL_1_nfc	nfc	HL1	vles	1.27864761307692
1978	18	toki_HL_1_nfc	nfc	HL1	vles	1.25556212988462
1979	19	toki_HL_1_nfc	nfc	HL1	vles	1.23789838926923
1980	20	toki_HL_1_nfc	nfc	HL1	vles	1.22827457465385
1981	1	tako_HL_1_npo	npo	HL1	vles	-0.0380205183461539
1982	2	tako_HL_1_npo	npo	HL1	vles	-0.0673010508076923
1983	3	tako_HL_1_npo	npo	HL1	vles	-0.0974163998461538
1984	4	tako_HL_1_npo	npo	HL1	vles	-0.125005764923077
1985	5	tako_HL_1_npo	npo	HL1	vles	-0.152720367230769
1986	6	tako_HL_1_npo	npo	HL1	vles	-0.181177161692308
1987	7	tako_HL_1_npo	npo	HL1	vles	-0.204203777538462
1988	8	tako_HL_1_npo	npo	HL1	vles	-0.228843981692308
1989	9	tako_HL_1_npo	npo	HL1	vles	-0.253192848961538
1990	10	tako_HL_1_npo	npo	HL1	vles	-0.273693751230769
1991	11	tako_HL_1_npo	npo	HL1	vles	-0.296360640538462
1992	12	tako_HL_1_npo	npo	HL1	vles	-0.323833492961538
1993	13	tako_HL_1_npo	npo	HL1	vles	-0.353254612192308
1994	14	tako_HL_1_npo	npo	HL1	vles	-0.384296627653846
1995	15	tako_HL_1_npo	npo	HL1	vles	-0.418361143192308
1996	16	tako_HL_1_npo	npo	HL1	vles	-0.455553847230769
1997	17	tako_HL_1_npo	npo	HL1	vles	-0.494713246846154
1998	18	tako_HL_1_npo	npo	HL1	vles	-0.535336961307692
1999	19	tako_HL_1_npo	npo	HL1	vles	-0.566807048076923
[truncated: 1,361 more rows]
